# Supplementary material for: An atlas of gene regulatory elements in adult mouse cerebrum
Source: Nature. 2021 Oct 6;598(7879):129–36. doi: 10.1038/s41586-021-03604-1 (PMC8494637; doi:10.1038/s41586-021-03604-1)
Supplement: Supplementary file 4 — Summary of brain samples and dissections. [file 41586_2021_3604_MOESM4_ESM.xlsx]

## Sheet: Sample summary
sample	DissectionRegion	Replicate	Date of library generation (YY/MM/DD)	Number of mice in pool	Protocol version	Region Name	Major Region	Sub Region	Detail Region	Potential Overlap	Slice	Anterior	Posterior	Major Region Color	Sub Region Color	Dissection Region Color
CEMBA171206_3C	3C	1	171206	15	snATACseq_CEMBA_v1	MOp-2	Isocortex	MOp	MOp	SSp,GU	3	3300	3900	#176CDB	#176CDB	#176CDB
CEMBA171207_3C	3C	2	171207	15	snATACseq_CEMBA_v1	MOp-2	Isocortex	MOp	MOp	SSp,GU	3	3300	3900	#176CDB	#176CDB	#176CDB
CEMBA171213_4B	4B	1	171213	15	snATACseq_CEMBA_v1	MOp-3	Isocortex	MOp	MOp	SSp	4	3900	4500	#176CDB	#176CDB	#2F538E
CEMBA171214_4D	4D	1	171214	21	snATACseq_CEMBA_v1	CP-1	CNU	CP	CP	ACB	4	3900	4500	#7B42CD	#7B42CD	#C87AFD
CEMBA171219_4D	4D	2	171219	21	snATACseq_CEMBA_v1	CP-1	CNU	CP	CP	ACB	4	3900	4500	#7B42CD	#7B42CD	#C87AFD
CEMBA180104_4B	4B	2	180104	15	snATACseq_CEMBA_v1	MOp-3	Isocortex	MOp	MOp	SSp	4	3900	4500	#176CDB	#176CDB	#2F538E
CEMBA180105_3F	3F	1	180105	23	snATACseq_CEMBA_v1	ACB-1	CNU	ACB	ACB	EPd,TT,AON	3	3300	3900	#7B42CD	#FFD2FC	#DDD2F4
CEMBA180109_3F	3F	2	180109	23	snATACseq_CEMBA_v1	ACB-1	CNU	ACB	ACB	EPd,TT,AON	3	3300	3900	#7B42CD	#FFD2FC	#DDD2F4
CEMBA180110_4E	4E	1	180110	23	snATACseq_CEMBA_v1	ACB-2	CNU	ACB	ACB	CP,SI	4	3900	4500	#7B42CD	#FFD2FC	#FFD2FC
CEMBA180111_4E	4E	2	180111	23	snATACseq_CEMBA_v1	ACB-2	CNU	ACB	ACB	CP,SI	4	3900	4500	#7B42CD	#FFD2FC	#FFD2FC
CEMBA180119_1B	1B	1	180119	31	snATACseq_CEMBA_v1	ORB	Isocortex	ORB	ORB,FRP	AI,AOB,MOB	1	2100	2700	#176CDB	#c49c94	#c49c94
CEMBA180123_2A	2A	1	180123	23	snATACseq_CEMBA_v1	LIMBIC-1	Isocortex	ACA,PL,ILA	ACAd,PL,ILA	ORBm	2	2700	3300	#176CDB	#8c564b	#F2CE80
CEMBA180129_3A	3A	1	180129	23	snATACseq_CEMBA_v1	LIMBIC-2	Isocortex	ACA,PL,ILA	ACAd,PL,ILA	DP,ORBm	3	3300	3900	#176CDB	#8c564b	#9B7260
CEMBA180130_3A	3A	2	180130	23	snATACseq_CEMBA_v1	LIMBIC-2	Isocortex	ACA,PL,ILA	ACAd,PL,ILA	DP,ORBm	3	3300	3900	#176CDB	#8c564b	#9B7260
CEMBA180205_4A	4A	1	180205	30	snATACseq_CEMBA_v1	LIMBIC-3	Isocortex	ACA,PL,ILA	ACA,PL,ILA,IG	MOs	4	3900	4500	#176CDB	#8c564b	#8c564b
CEMBA180206_4A	4A	2	180206	30	snATACseq_CEMBA_v1	LIMBIC-3	Isocortex	ACA,PL,ILA	ACA,PL,ILA,IG	MOs	4	3900	4500	#176CDB	#8c564b	#8c564b
CEMBA180208_1C	1C	1	180208	15	snATACseq_CEMBA_v1	MOB	OLF	MOB,AON	MOB,AOB,AON	TTd,DP	1	2100	2700	#ff7f0e	#ff7f0e	#FADF63
CEMBA180212_1C	1C	2	180212	15	snATACseq_CEMBA_v1	MOB	OLF	MOB,AON	MOB,AOB,AON	TTd,DP	1	2100	2700	#ff7f0e	#ff7f0e	#FADF63
CEMBA180213_1B	1B	2	180213	30	snATACseq_CEMBA_v1	ORB	Isocortex	ORB	ORB,FRP	AI,AOB,MOB	1	2100	2700	#176CDB	#c49c94	#c49c94
CEMBA180222_2E	2E	1	180222	23	snATACseq_CEMBA_v1	AON	OLF	AON	MOB,AON,TT,DP		2	2700	3300	#ff7f0e	#ff7f0e	#ff7f0e
CEMBA180226_1A	1A	1	180226	23	snATACseq_CEMBA_v1	MOs-1	Isocortex	MOs	MOs,FRP	PL	1	2100	2700	#176CDB	#176CDB	#AFCCEC
CEMBA180227_1A	1A	2	180227	30	snATACseq_CEMBA_v1	MOs-1	Isocortex	MOs	MOs,FRP	PL	1	2100	2700	#176CDB	#176CDB	#AFCCEC
CEMBA180305_2B	2B	1	180305	15	snATACseq_CEMBA_v1	MOs-2	Isocortex	MOs	MOs		2	2700	3300	#176CDB	#176CDB	#8EE3F4
CEMBA180306_2B	2B	2	180306	23	snATACseq_CEMBA_v1	MOs-2	Isocortex	MOs	MOs		2	2700	3300	#176CDB	#176CDB	#8EE3F4
CEMBA180308_3B	3B	1	180308	15	snATACseq_CEMBA_v1	MOs-3	Isocortex	MOs	MOs		3	3300	3900	#176CDB	#176CDB	#6FCAD1
CEMBA180312_3B	3B	2	180312	23	snATACseq_CEMBA_v1	MOs-3	Isocortex	MOs	MOs		3	3300	3900	#176CDB	#176CDB	#6FCAD1
CEMBA180313_2D	2D	1	180313	23	snATACseq_CEMBA_v1	PIR-1	OLF	PIR	PIR,AON		2	2700	3300	#ff7f0e	#F2BF4A	#F4E287
CEMBA180319_2D	2D	2	180319	30	snATACseq_CEMBA_v1	PIR-1	OLF	PIR	PIR,AON		2	2700	3300	#ff7f0e	#F2BF4A	#F4E287
CEMBA180320_3E	3E	1	180320	30	snATACseq_CEMBA_v1	PIR-2	OLF	PIR	PIR,EPd		3	3300	3900	#ff7f0e	#F2BF4A	#F2BF4A
CEMBA180326_3E	3E	2	180326	30	snATACseq_CEMBA_v1	PIR-2	OLF	PIR	PIR,EPd		3	3300	3900	#ff7f0e	#F2BF4A	#F2BF4A
CEMBA180329_4F	4F	1	180329	30	snATACseq_CEMBA_v1	PIR-3	OLF	PIR	PIR,EPd	AI,CLA	4	3900	4500	#ff7f0e	#F2BF4A	#EFB22C
CEMBA180402_4F	4F	2	180402	30	snATACseq_CEMBA_v1	PIR-3	OLF	PIR	PIR,EPd	AI,CLA	4	3900	4500	#ff7f0e	#F2BF4A	#EFB22C
CEMBA180409_2C	2C	1	180409	23	snATACseq_CEMBA_v1	MOp-1	Isocortex	MOp	MOp	MOs,FRP	2	2700	3300	#176CDB	#176CDB	#399DE5
CEMBA180410_2C	2C	2	180410	23	snATACseq_CEMBA_v1	MOp-1	Isocortex	MOp	MOp	MOs,FRP	2	2700	3300	#176CDB	#176CDB	#399DE5
CEMBA180412_3D	3D	1	180412	30	snATACseq_CEMBA_v1	AI	Isocortex	AI	AI,CLA	ORBI	3	3300	3900	#176CDB	#A6D634	#A6D634
CEMBA180416_3D	3D	2	180416	30	snATACseq_CEMBA_v1	AI	Isocortex	AI	AI,CLA	ORBI	3	3300	3900	#176CDB	#A6D634	#A6D634
CEMBA180417_4C	4C	1	180417	15	snATACseq_CEMBA_v1	SSp-1	Isocortex	SSp	SSp	SSs,GU	4	3900	4500	#176CDB	#2ca02c	#6BFFB8
CEMBA180419_4C	4C	2	180419	15	snATACseq_CEMBA_v1	SSp-1	Isocortex	SSp	SSp	SSs,GU	4	3900	4500	#176CDB	#2ca02c	#6BFFB8
CEMBA180426_8B	8B	1	180426	15	snATACseq_CEMBA_v1	SSp-5	Isocortex	SSp	SSp	VISa,RSPagl,SSs	8	6300	6900	#176CDB	#2ca02c	#2A6041
CEMBA180430_8B	8B	2	180430	15	snATACseq_CEMBA_v1	SSp-5	Isocortex	SSp	SSp	VISa,RSPagl,SSs	8	6300	6900	#176CDB	#2ca02c	#2A6041
CEMBA180514_5B	5B	1	180514	15	snATACseq_CEMBA_v1	SSp-2	Isocortex	SSp	SSp	MOp	5	4500	5100	#176CDB	#2ca02c	#2CEAA3
CEMBA180529_5B	5B	2	180529	15	snATACseq_CEMBA_v1	SSp-2	Isocortex	SSp	SSp	MOp	5	4500	5100	#176CDB	#2ca02c	#2CEAA3
CEMBA180612_5D	5D	1	180612	6	snATACseq_CEMBA_v1	MOp-4	Isocortex	MOp	MOp	MOs	5	4500	5100	#176CDB	#176CDB	#043D7A
CEMBA180618_5D	5D	2	180618	3	snATACseq_CEMBA_v1	MOp-4	Isocortex	MOp	MOp	MOs	5	4500	5100	#176CDB	#176CDB	#043D7A
CEMBA180619_4G	4G	1	180619	6	snATACseq_CEMBA_v1	LSX-1	CNU	LSX	LSX	MSC,TTd,DP,CP	4	3900	4500	#7B42CD	#B2196B	#A376F4
CEMBA180723_4G	4G	2	180723	6	snATACseq_CEMBA_v1	LSX-1	CNU	LSX	LSX	MSC,TTd,DP,CP	4	3900	4500	#7B42CD	#B2196B	#A376F4
CEMBA180724_4H	4H	1	180724	6	snATACseq_CEMBA_v1	PAL-1	CNU	PAL	MS,NDB,SI	LSX,ACB,OT	4	3900	4500	#7B42CD	#9467bd	#9467bd
CEMBA180730_4H	4H	2	180730	10	snATACseq_CEMBA_v1	PAL-1	CNU	PAL	MS,NDB,SI	LSX,ACB,OT	4	3900	4500	#7B42CD	#9467bd	#9467bd
CEMBA180731_5A	5A	1	180731	6	snATACseq_CEMBA_v1	LIMBIC-4	Isocortex	ACA	ACA,IG	MOs	5	4500	5100	#176CDB	#8c564b	#5E4035
CEMBA180807_5A	5A	2	180807	6	snATACseq_CEMBA_v1	LIMBIC-4	Isocortex	ACA	ACA,IG	MOs	5	4500	5100	#176CDB	#8c564b	#5E4035
CEMBA180813_5E	5E	1	180813	5	snATACseq_CEMBA_v1	CP-2	CNU	CP	CP	ACB,BST	5	4500	5100	#7B42CD	#7B42CD	#7B42CD
CEMBA180820_5E	5E	2	180820	5	snATACseq_CEMBA_v1	CP-2	CNU	CP	CP	ACB,BST	5	4500	5100	#7B42CD	#7B42CD	#7B42CD
CEMBA180904_5J	5J	1	180904	7	snATACseq_CEMBA_v1	LSX-2	CNU	LSX	LSX,SF,MSC	CP	5	4500	5100	#7B42CD	#B2196B	#B2196B
CEMBA180910_5J	5J	2	180910	7	snATACseq_CEMBA_v1	LSX-2	CNU	LSX	LSX,SF,MSC	CP	5	4500	5100	#7B42CD	#B2196B	#B2196B
CEMBA181001_5C	5C	1	181001	6	snATACseq_CEMBA_v2	SSs-1	Isocortex	SSs	SSs	SSp,GU,VISC(veryfew)	5	4500	5100	#176CDB	#2ca02c	#00FF67
CEMBA181002_5C	5C	2	181002	6	snATACseq_CEMBA_v2	SSs-1	Isocortex	SSs	SSs	SSp,GU,VISC(veryfew)	5	4500	5100	#176CDB	#2ca02c	#00FF67
CEMBA181008_5G	5G	1	181008	6	snATACseq_CEMBA_v2	PIR-4	OLF	PIR	PIR	AI,CLA	5	4500	5100	#ff7f0e	#F2BF4A	#C67F08
CEMBA181009_5G	5G	2	181009	6	snATACseq_CEMBA_v2	PIR-4	OLF	PIR	PIR	AI,CLA	5	4500	5100	#ff7f0e	#F2BF4A	#C67F08
CEMBA181015_5H	5H	1	181015	10	snATACseq_CEMBA_v2	PAL-2	CNU	PAL	BST,NDB,SI,MA	ACB,OT,MSC	5	4500	5100	#7B42CD	#9467bd	#C24AF4
CEMBA181016_5H	5H	2	181016	10	snATACseq_CEMBA_v2	PAL-2	CNU	PAL	BST,NDB,SI,MA	ACB,OT,MSC	5	4500	5100	#7B42CD	#9467bd	#C24AF4
CEMBA181022_6B	6B	1	181022	5	snATACseq_CEMBA_v2	SSp-3	Isocortex	SSp	SSp	SSs,MOp	6	5100	5700	#176CDB	#2ca02c	#02C757
CEMBA181023_6B	6B	2	181023	5	snATACseq_CEMBA_v2	SSp-3	Isocortex	SSp	SSp	SSs,MOp	6	5100	5700	#176CDB	#2ca02c	#02C757
CEMBA181218_5F	5F	1	181218	7	snATACseq_CEMBA_v2	ACB-3	CNU	ACB	ACB	BST,SI,CP	5	4500	5100	#7B42CD	#FFD2FC	#e377c2
CEMBA181220_5F	5F	2	181220	7	snATACseq_CEMBA_v2	ACB-3	CNU	ACB	ACB	BST,SI,CP	5	4500	5100	#7B42CD	#FFD2FC	#e377c2
CEMBA190108_6A	6A	1	190108	6	snATACseq_CEMBA_v2	LIMBIC-5	Isocortex	ACA	ACA	MOs	6	5100	5700	#176CDB	#8c564b	#231611
CEMBA190110_7B	7B	1	190110	5	snATACseq_CEMBA_v2	SSp-4	Isocortex	SSp	SSp	MOp,RSPagl,SSs	7	5700	6300	#176CDB	#2ca02c	#2ca02c
CEMBA190115_7B	7B	2	190115	5	snATACseq_CEMBA_v2	SSp-4	Isocortex	SSp	SSp	MOp,RSPagl,SSs	7	5700	6300	#176CDB	#2ca02c	#2ca02c
CEMBA190117_6A	6A	2	190117	6	snATACseq_CEMBA_v2	LIMBIC-5	Isocortex	ACA	ACA	MOs	6	5100	5700	#176CDB	#8c564b	#231611
CEMBA190122_6C	6C	1	190122	6	snATACseq_CEMBA_v2	SSs-2	Isocortex	SSs	SSs	VISC,GU	6	5100	5700	#176CDB	#2ca02c	#0EB733
CEMBA190124_6C	6C	2	190124	6	snATACseq_CEMBA_v2	SSs-2	Isocortex	SSs	SSs	VISC,GU	6	5100	5700	#176CDB	#2ca02c	#0EB733
CEMBA190131_6D	6D	1	190131	6	snATACseq_CEMBA_v2	PIR-5	OLF	PIR	PIR,EPd,EPv	PAA	6	5100	5700	#ff7f0e	#F2BF4A	#D15B03
CEMBA190205_6D	6D	2	190205	6	snATACseq_CEMBA_v2	PIR-5	OLF	PIR	PIR,EPd,EPv	PAA	6	5100	5700	#ff7f0e	#F2BF4A	#D15B03
CEMBA190207_2A	2A	2	190207	6	snATACseq_CEMBA_v2	LIMBIC-1	Isocortex	ACA,PL,ILA	ACAd,PL,ILA	ORBm	2	2700	3300	#176CDB	#8c564b	#F2CE80
CEMBA190207_2E	2E	2	190207	6	snATACseq_CEMBA_v2	AON	OLF	AON	MOB,AON,TT,DP		2	2700	3300	#ff7f0e	#ff7f0e	#ff7f0e
CEMBA190212_9H	9H	1	190212	10	snATACseq_CEMBA_v2	CA-2	HPF	CA	CA	DG,FC	9	6900	7500	#d62728	#d62728	#DC831E
CEMBA190212_9J	9J	1	190212	10	snATACseq_CEMBA_v2	DG-2	HPF	DG	DG	CA3	9	6900	7500	#d62728	#FFAAAA	#EF486F
CEMBA190214_11E	11E	1	190214	10	snATACseq_CEMBA_v2	CA-4	HPF	CA	CA3,DG	ProS	11	8100	8700	#d62728	#d62728	#3C1518
CEMBA190214_11F	11F	1	190214	10	snATACseq_CEMBA_v2	DG-4	HPF	DG	DG	CA3	11	8100	8700	#d62728	#FFAAAA	#800000
CEMBA190219_9H	9H	2	190219	10	snATACseq_CEMBA_v2	CA-2	HPF	CA	CA	DG,FC	9	6900	7500	#d62728	#d62728	#DC831E
CEMBA190219_9J	9J	2	190219	10	snATACseq_CEMBA_v2	DG-2	HPF	DG	DG	CA3	9	6900	7500	#d62728	#FFAAAA	#EF486F
CEMBA190305_11E	11E	2	190305	10	snATACseq_CEMBA_v2	CA-4	HPF	CA	CA3,DG	ProS	11	8100	8700	#d62728	#d62728	#3C1518
CEMBA190305_11F	11F	2	190305	10	snATACseq_CEMBA_v2	DG-4	HPF	DG	DG	CA3	11	8100	8700	#d62728	#FFAAAA	#800000
CEMBA190625_10E	10E	1	190625	6	snATACseq_CEMBA_v2	CA-3	HPF	CA	CA	SUB,ProS	10	7500	8100	#d62728	#d62728	#FF6347
CEMBA190625_10F	10F	1	190625	7	snATACseq_CEMBA_v2	DG-3	HPF	DG	CA3,DG		10	7500	8100	#d62728	#FFAAAA	#d62728
CEMBA190627_10E	10E	2	190627	6	snATACseq_CEMBA_v2	CA-3	HPF	CA	CA	SUB,ProS	10	7500	8100	#d62728	#d62728	#FF6347
CEMBA190627_10F	10F	2	190627	7	snATACseq_CEMBA_v2	DG-3	HPF	DG	CA3,DG		10	7500	8100	#d62728	#FFAAAA	#d62728
CEMBA190711_8E	8E	1	190711	10	snATACseq_CEMBA_v2	CA-1	HPF	CA	CA	FC,DG	8	6300	6900	#d62728	#d62728	#FCDAA4
CEMBA190711_8J	8J	1	190711	10	snATACseq_CEMBA_v2	DG-1	HPF	DG	DG	CA	8	6300	6900	#d62728	#FFAAAA	#FFAAAA
CEMBA190716_8E	8E	2	190716	10	snATACseq_CEMBA_v2	CA-1	HPF	CA	CA	FC,DG	8	6300	6900	#d62728	#d62728	#FCDAA4
CEMBA190716_8J	8J	2	190716	10	snATACseq_CEMBA_v2	DG-1	HPF	DG	DG	CA	8	6300	6900	#d62728	#FFAAAA	#FFAAAA

## Sheet: Dissection Region Key
Abbreviation	Description
ACA	Anterior cingulate area
ACAd	Anterior cingulate area (dorsal)
ACB	Nucleus accumbens
AI	Agranular insular area
AOB	Accessory olfactory bulb
AON	Anterior olfactory nucleus
BST	Bed nuclei of the stria terminalis
CA	Cornu ammonis field 1-3
CA3	Cornu ammonis field 3
CLA	Claustrum
CP	Caudoputamen
DG	Dentate gyrus
DP	Dorsal peduncular area
EPd	Endopiriform nucleus (dorsal)
Epv	Endopiriform nucleus (ventral)
FC	Fasciola cinerea
FRP	Frontal pole, cerebral cortex
GU	Gustatory areas
IG	Induseum griseum
ILA	Infralimbic cortex
LSX	Lateral septal complex
MA	Magnocellular nucleus
MOB	Main olfactory bulb
MOp	Primary motor area
MOs	Secondary motor area
MS	Medial septal nucleus
MSC	Medial septal complex
NDB	Diagonal band nucleus
ORB	Orbital area
ORBl	Orbital area (lateral)
ORBm	Orbital area (medial)
OT	Olfactory tubercle
PAL	Pallidum
PIR	Piriform area
PL	Prelimbic area
PAA	Piriform-amygdalar area
ProS	Prosubiculum
RSPagl	Retrosplenial area (lateral, agranular)
SF	Septofimbrial nucleus
SI	Substantia innominata
SSp	Primary somatosensory area
SSs	Secondary somatosensory area
SUB	Subiculum
TT	Taenia tecta
TTd	Taenia tecta(dorsal)
TTv	Taenia tecta (ventral)
VISa	Anterior visual area
VISC	Visceral area
HPF	Hippocampal Formation
CNU	Cerebral nuclei

## Sheet: Brain Region - Function
Abbreviation	Description	Function
ACA	Anterior cingulate area	Affect regulation
ACB	Nucleus accumbens	Reward
AI	Agranular insular area	Body homeostasis
AON	Anterior olfactory nucleus	Sensing of smell
CA	Cornu ammonis field 1-3	Memory
CP	Caudoputamen	Reward; Motor function; Certain types of learning (reinforcement learning, rule learning, etc.)
DG	Dentate gyrus	Memory
ILA	Infralimbic cortex	Emotion
LSX	Lateral septal complex	Emotion, stress response
MOB	Main olfactory bulb	Sensing of smell
MOp	Primary motor area	Control of voluntary movements
MOs	Secondary motor area	Movements under specific conditions
ORB	Orbital area	Decision making
PAL	Pallidum	Reward; Motor and goal directed behavior
PIR	Piriform area	Sensing of smell
SSp	Primary somatosensory area	Processing of sensory inputs across the body (bodymap)
SSs	Secondary somatosensory area	Processing of sensory inputs across the body (bodymap)
