# Supplementary material for: An atlas of gene regulatory elements in adult mouse cerebrum
Source: Nature. 2021 Oct 6;598(7879):129–36. doi: 10.1038/s41586-021-03604-1 (PMC8494637; doi:10.1038/s41586-021-03604-1)
Supplement: Supplementary file 5 — Metadata for the snATAC-seq experiments. [file 41586_2021_3604_MOESM5_ESM.zip]

Archive with 2 entries (2 files):
- Supplementary Table 2 - Metatable of nuclei.tsv
- __MACOSX/._Supplementary Table 2 - Metatable of nuclei.tsv
