# Supplementary material for: An atlas of gene regulatory elements in adult mouse cerebrum
Source: Nature. 2021 Oct 6;598(7879):129–36. doi: 10.1038/s41586-021-03604-1 (PMC8494637; doi:10.1038/s41586-021-03604-1)
Supplement: Supplementary file 7 — Subclass annotation and the marker genes used. [file 41586_2021_3604_MOESM7_ESM.xlsx]

## Sheet: Sheet1
Cell subclasses	Description	Marker	Reference
OBNBL	Neuroblasts, Olfactory	Igfbpl1	PMID: 30096314
		Tiam2	PMID: 30096314
		Dlx1	PMID: 30096314
OBDOP	Dopaminergic periglomerular interneuron, olfactory bulb	Pax6	PMID: 30096314
		Th	PMID: 30096314
		Lgr5	PMID: 30096314
OBGA2	Inhibitory neurons, olfactory bulb	Tshz1	PMID: 30096314
		Gng4	PMID: 30096314
		Inhba	PMID: 30096314
OBGA1	Inhibitory neurons, olfactory bulb	Sp9	PMID: 30096314
		Lgr5	PMID: 30096314
		Fam184a	PMID: 30096314
CRC	Cajal-Retzius cells, Hippocampus	Ndnf	PMID: 30096314
		Trp73	PMID: 30096314
		Lhx5	PMID: 30096314
VIPGA	CGE-derived neurogliaform cells, Vip positive	Vip	PMID: 30382198
		Rgs12	PMID: 30096314
		Npas1	PMID: 30096314
LAMGA	CGE-derived neurogliaform cells, Lamp5 positive	Lamp5	PMID: 30382198
		Npy	PMID: 30096314
		Pnoc	PMID: 30096314
SSTGA	MGE-derived neurogliaform cells, Sst positive	Sst	PMID: 30382198
		Elfn1	PMID: 30096314
		Lypd6b	PMID: 30096314
PVGA	MGE-derived neurogliaform cells, Pvalb positive	Pvalb	PMID: 30382198
		Erbb4	PMID: 30096314
		Pthlh	PMID: 30096314
D2MSN	D2 medium spiny neurons, striatum	Adora2a	PMID: 30096314
		Drd2	PMID: 30096314
		Gpr88	PMID: 30096314
D1MSN	D1 medium spiny neurons, striatum	Drd1	PMID: 30096314
		Dclk3	PMID: 30096314
		Ppp1r1b	PMID: 30096314
STRGA	Inhibitory neurons, striatum, Foxp2 positive	Foxp2	PMID: 30096314
		Drd1	PMID: 30096314
		Tac1	PMID: 30096314
MXD	Matrix D1 neurons, striatum	Isl1	PMID: 30096314
		Wnt2	PMID: 30096314
		Tac1	PMID: 30096314
MSGA	Inhibitory neurons, Medial septal	Nkx2-1	PMID: 28813670
		Cacna2d2	PMID: 30096314
		Chat	PMID: 30096314
LSXGA	Inhibitory neurons, septal nucleus	A230065H16Rik	PMID: 30096314
		Zic2	PMID: 30096314
		Dgkg	PMID: 30096314
CNUGA	Inhibitory neurons, cerebral nuclei	Ankk1	PMID: 32260442
		Plekhh1	PMID: 32499373
		Gpr6	PMID: 30096314
ITL6GL	Excitatory neurons, Cortex Layer 6	Sulf1	PMID: 30096314
		Mup5	PMID: 30096314
		Satb2	PMID: 30096314
ITL5GL	Excitatory neurons, Cortex Layer 5	Ovol2	PMID: 30096314
		Rorb	PMID: 30096314
		Satb2	PMID: 30096314
ITL23GL	Excitatory neurons, Cortex Layer 2/3	Cux2	PMID: 30382198
		Calb1	PMID: 30096314
		Lamp5	PMID: 30096314
ITL4GL	Excitatory neurons, Cortex Layer 4	Rorb	PMID: 30382198
		Rspo1	PMID: 30382198
		Ovol2	PMID: 30096314
CLAGL	Excitatory neurons, Claustrum	Oprk1	PMID: 30096314
		Nr4a2	PMID: 30096314
		B3gat2	PMID: 30096314
ITHGL	Excitatory neurons, Retrosplenial area	Tshz2	PMID: 30096314
		Dkk3	PMID: 30096314
		Hlf	PMID: 30096314
L6bGL	Excitatory neurons, Cortex L6b	Nxph3	PMID: 30096314
		Hs3st4	PMID: 30096314
		Ctgf	PMID: 31130851
CTGL	Excitatory neurons, Cortex CT	Rell1	PMID: 30096314
		3110035E14Rik	PMID: 30096314
		Garnl3	PMID: 30096314
PTGL	Excitatory neurons, Cortex PT	Fezf2	PMID: 30096314
		Kcng1	PMID: 30096314
		Npsr1	PMID: 30382198
NPGL	Excitatory neurons, Cortex NP	Tshz2	PMID: 30382198
		Rapgef3	PMID: 30382198
		Olfm3	PMID: 30096314
OLFGL	Excitatory neurons, Priform cortex	Lmo3	PMID: 30096314
		Nptxr	PMID: 30096314
		Slc30a3	PMID: 30096314
OBGL	Excitatory neurons, AON (Anterior Olfactory Nucleus)	Ndst4	PMID: 30096314
		Abi3bp	PMID: 30096314
		Klhl14	PMID: 30096314
PIRGL	Excitatory neurons, Priform cortex	Scube1	PMID: 30096314
		Fam19a2	PMID: 30096314
		Tekt5	PMID: 30096314
CA3GL	Excitatory neurons, hippocampus CA3	Rnf182	PMID: 30096314
		Lpl	PMID: 30096314
		Nptx1	PMID: 30096314
CA1GL	Excitatory neurons, hippocampus CA1	Neurod6	PMID: 30096314
		Lct	PMID: 27113915
		Gpr161	PMID: 29276487
GRC	Granule neurons, Dentate gyrus	Prox1	PMID: 22791897
		C1ql2	PMID: 22791897
		Ntf3	PMID: 30096314
DGNBL	Granule neuroblasts, dentate gyrus	Emx2	PMID: 30096314
		Tubb2b	PMID: 30096314
		Igfbpl1	PMID: 30096314
VEC	Vascular endothelial cells	Slco1a4	PMID: 32236824
		Cldn5	PMID: 32236824
		Flt1	PMID: 30096314
PER	Pericytes	Kcnj8	PMID: 32236824
		Rgs5	PMID: 30096314
		Flt1	PMID: 30096314
VPIA	Vascular and leptomeningeal cells, Pia	Slc47a1	PMID: 30096314
		Mgp	PMID: 30096314
		Thbd	PMID: 30096314
VLMC	Vascular and leptomeningeal cells	Slc6a13	PMID: 30096314
		Nupr1	PMID: 30096314
		Slc22a6	PMID: 30096314
		Tbx18	PMID: 30096314
MGL	Microglia	C1qb	PMID: 32236824
		Siglech	PMID: 30382198
		P2ry12	PMID: 30096314
OPC	Oligodendrocytes precursor cells	Pdgfra	PMID: 30096314
		Olig2	PMID: 26134004
		Nkx2-2	PMID: 26134004
		C1ql1	PMID: 30096314
IOL	Immature oligodendrocytes	Neu4	PMID: 30096314
		Lims2	PMID: 30096314
		Gpr17	PMID: 30096314
		Cnksr3	PMID: 30096314
OGC	Oligodendrocytes	Mal	PMID: 30096314
		Mog	PMID: 32236824
		Ppp1r14a	PMID: 30096314
		Opalin	PMID: 30096314
RGL	Radial glia-like cells	Hes5	PMID: 30096314
		Hopx	PMID: 30096314
		Mlc1	PMID: 30096314
		Thrsp	PMID: 30096314
ASC	Astrocytes	Gfap	PMID: 30096314
		Apq4	PMID: 30382198
		Fam107a	PMID: 30096314
		S1pr1	PMID: 30096314
