# Supplementary material for: An atlas of gene regulatory elements in adult mouse cerebrum
Source: Nature. 2021 Oct 6;598(7879):129–36. doi: 10.1038/s41586-021-03604-1 (PMC8494637; doi:10.1038/s41586-021-03604-1)
Supplement: Supplementary file 8 — Overlap scores between snATAC-seq and scRNA-seq clusters. [file 41586_2021_3604_MOESM8_ESM.xlsx]

## Sheet: Supplementary Table X - integra
	T-types
A-types	Joint cluster	MSN1	MSN2	MSN3	MSN4	MSN5	MSN6	OBINH4	OBDOP2	OBINH1	OBINH2	OBINH3	DGNBL1	DGNBL2	OBNBL3	OBINH5	OBNBL4	OBNBL5	OBDOP1	OBNBL1	OBNBL2	TEINH14	TEINH15	TEINH16	TEINH11	TEINH12	TEINH13	TEINH20	TEINH10	TEINH4	TEINH5	TEINH6	TEINH21	TEINH1	TEINH19	TEINH17	TEINH18	TEINH2	TECHO	TEINH3	SEPNBL	TEINH7	TEINH8	TEINH9	CR	TEGLU19	TEGLU21	TEGLU18	TEGLU15
D2MSN1	MSN1	0.903333	0.965	0.578333	0.238333	0.0533333	0.0333333	0	0	0	0	0	0	0	0	0	0	0	0	0	0	0.005	0	0	0	0	0	0.00666667	0	0	0	0	0.005	0.0266667	0	0	0.005	0.0116667	0.00666667	0.00666667	0.00666667	0	0	0	0	0	0	0	0
D2MSN2	MSN1	0.87	0.995	0.545	0.205	0.02	0	0	0	0	0	0	0	0	0	0	0	0	0	0	0	0	0	0	0	0	0	0	0	0	0	0	0	0	0	0	0	0	0	0	0	0	0	0	0	0	0	0	0
D2MSN3	MSN1	0.943333	0.931667	0.618333	0.278333	0.0933333	0.045	0	0	0	0	0	0	0	0	0	0	0	0	0	0	0	0	0	0	0	0	0	0	0	0	0	0.005	0.02	0	0	0	0.005	0	0	0	0	0	0	0	0	0	0	0
D2MSN4	MSN1	0.903333	0.945	0.578333	0.238333	0.0533333	0.04	0.00666667	0.005	0.00666667	0	0	0	0	0.00666667	0.0133333	0.01	0.005	0.0133333	0	0	0	0	0	0	0.005	0	0.0138609	0	0	0.005	0	0.005	0.0333333	0.00666667	0.0166667	0.00666667	0.0216667	0	0	0	0	0	0	0	0	0	0	0
CNUGA	MSN1	0.656882	0.531882	0.677419	0.375538	0.192043	0.0665054	0.01	0.0157527	0.0157527	0.0107527	0.0107527	0.0107527	0.0107527	0.0215054	0.0357143	0.015	0.01	0.0430108	0.0107527	0.005	0.0587634	0.0215054	0.0215054	0.0372581	0.0372581	0.050663	0.0502824	0.0265054	0.0322581	0.0157527	0.0107527	0.0845161	0.0952688	0.0587634	0.0357527	0.0587634	0.0737634	0.0380343	0.0490916	0.017094	0.0107527	0	0.00617284	0	0	0	0	0
D1MSN1	MSN1	0.965	0.845	0.705	0.365	0.18	0.045	0	0	0	0	0	0	0	0	0	0	0	0	0	0	0	0	0	0	0	0	0	0	0	0	0	0.005	0.02	0	0	0	0.005	0	0	0	0	0	0	0	0	0	0	0
D1MSN2	MSN1	0.931667	0.811667	0.738333	0.398333	0.213333	0.045	0	0	0	0	0	0	0	0	0	0	0	0	0	0	0	0	0	0	0	0	0	0	0	0	0	0.005	0.02	0	0	0	0.005	0	0	0	0	0	0	0	0	0	0	0
D1MSN3	MSN1	0.718333	0.598333	0.945	0.605	0.42	0.045	0	0	0	0	0	0	0	0	0	0	0	0	0	0	0	0	0	0	0	0	0	0	0	0	0	0.01	0.0266667	0	0	0	0.0116667	0.00666667	0.00666667	0	0	0	0	0	0	0	0	0
D1MSN4	MSN2	0.156667	0.0316667	0.481667	0.713333	0.72	0.0783333	0	0	0	0	0	0	0.005	0	0	0	0.005	0	0.00666667	0.00666667	0.005	0	0	0	0	0	0.00719425	0	0	0.005	0.00666667	0.0166667	0.148333	0	0	0.005	0.218333	0.26	0.267356	0.0237607	0	0	0	0	0	0	0	0
D1MSN5	MSN2	0.363333	0.238333	0.688333	0.951667	0.766667	0.0516667	0	0	0	0	0	0	0	0	0	0	0	0	0	0	0.005	0	0	0	0	0	0.00719425	0	0	0	0	0.005	0.04	0	0	0.005	0.03	0.02	0.0266667	0.017094	0	0	0	0	0	0	0	0
STRGA1	MSN2	0.156667	0.0316667	0.481667	0.821667	0.875	0.198333	0.00666667	0	0.00666667	0	0	0	0	0.00666667	0	0.005	0	0	0	0	0	0	0	0	0	0	0.00666667	0	0	0	0	0.005	0.0266667	0	0	0	0.0166667	0	0.0137931	0	0	0	0	0	0	0	0	0
STRGA5	MSN2	0.35	0.225	0.675	0.978333	0.8	0.0716667	0	0	0	0	0	0	0	0	0	0	0	0	0	0	0	0	0	0	0	0	0	0	0	0	0	0.005	0.02	0	0	0	0.01	0	0.0137931	0	0	0	0	0	0	0	0	0
STRGA4	MXD	0.13	0.005	0.306667	0.326667	0.341667	0.711667	0.00666667	0.005	0.00666667	0	0	0	0	0.00666667	0.0266667	0.01	0.005	0.0266667	0	0	0	0	0	0	0.005	0	0.0138609	0	0	0	0	0.005	0.0266667	0	0.01	0	0.0266667	0	0.0137931	0	0	0	0	0	0	0	0	0
MXD	MXD	0.0183333	0.005	0.0133333	0.0333333	0.0483333	0.921667	0.0333333	0	0.0383333	0	0	0.0133333	0.0183333	0.0383333	0	0.01	0.005	0	0.00666667	0.0116667	0.0183333	0.00666667	0.00666667	0.0116667	0.00666667	0.0133333	0.0210552	0.005	0.00666667	0.0116667	0.0133333	0.01	0.055	0	0	0.005	0.0516667	0.0266667	0.0404598	0.0237607	0.00666667	0	0	0	0	0	0	0
STRGA2	MXD	0.0316667	0.005	0.0266667	0.0466667	0.0616667	0.535	0.256667	0.178333	0.208333	0.173333	0.173333	0	0	0.045	0.0357143	0.015	0.01	0.0466667	0	0	0.005	0	0	0	0.005	0	0.0215827	0	0	0	0	0.005	0.0483333	0	0.01	0.005	0.0483333	0.0133333	0.0271264	0.0133333	0	0	0	0	0	0	0	0
STRGA3	OBINH2	0.0183333	0.005	0.0133333	0.0333333	0.0483333	0.0883333	0.69	0.118333	0.148333	0.113333	0.113333	0	0.005	0.045	0.0357143	0.015	0.015	0.08	0.0133333	0.00666667	0.0116667	0	0	0.00666667	0.0116667	0.00666667	0.0349161	0.00666667	0.00666667	0.005	0.00666667	0.015	0.0683333	0.005	0.0216667	0.005	0.0683333	0.0333333	0.0537931	0.0237607	0	0	0.00617284	0	0	0	0	0
OBGA2	OBINH1	0	0	0	0	0	0.015	0.416667	0.538333	0.568333	0.533333	0.533333	0	0	0.045	0.0357143	0.015	0.01	0.06	0	0	0	0	0	0	0.005	0	0.0143885	0	0	0	0	0	0.015	0	0.01	0	0.025	0	0	0	0	0	0	0	0	0	0	0
OBGA1	OBINH1	0	0	0	0	0	0.015	0.0883333	0.876667	0.906667	0.866667	0.866667	0.00628931	0	0.05	0.042381	0.0216667	0.0166667	0.0583333	0	0	0	0	0	0	0.005	0	0.0143885	0	0.005	0	0	0	0.015	0	0.015	0	0.025	0	0	0	0	0	0	0	0	0	0	0
DGNBL1	DGNBL	0	0	0	0	0	0	0	0.005	0.005	0	0	0.973333	0.978333	0.95	0.00666667	0.01	0.01	0.00666667	0.00666667	0.0116667	0.0116667	0	0	0.00666667	0.0116667	0.00666667	0.02	0.00666667	0.00666667	0.005	0.00666667	0	0.00666667	0.005	0.0116667	0.005	0.0133333	0.00666667	0.00666667	0.0133333	0	0	0.00617284	0	0	0	0	0
DGNBL2	DGNBL	0	0	0	0	0	0	0.005	0.005	0.01	0	0	0.992956	0.986667	0.955	0.00666667	0.0116667	0.00666667	0.005	0	0.005	0.00666667	0	0	0.00666667	0.00666667	0.00666667	0.00666667	0.00666667	0.0116667	0	0	0	0	0.005	0.01	0	0	0	0	0	0	0	0.00617284	0	0	0	0	0
OBNBL	na	0.04	0.0316667	0.04	0.04	0.0333333	0.0283333	0.0683333	0.0233333	0.0583333	0.0133333	0.0133333	0.352956	0.346667	0.39	0.455714	0.44	0.43	0.105	0	0.005	0.0116667	0	0	0.00666667	0.0116667	0.0128016	0.0277218	0.00666667	0.0116667	0.005	0	0.005	0.0416667	0.0183333	0.0266667	0.0183333	0.0366667	0.00666667	0.00666667	0.00666667	0	0	0.00617284	0	0	0	0	0
OBDOP1	OBDOP	0	0	0	0	0	0.00666667	0.0216667	0.0233333	0.025	0.0133333	0.0133333	0.00628931	0	0.025	0.435714	0.415	0.41	0.551667	0	0	0.025	0	0	0.0333333	0.0383333	0.0333333	0.0471942	0.0333333	0.0383333	0	0	0	0.00666667	0.005	0.02	0	0.0166667	0	0	0	0	0	0.00617284	0	0	0	0	0
STRGA6	na	0.005	0	0	0.0133333	0.0133333	0.0283333	0.495	0.0566667	0.0916667	0.0466667	0.0466667	0.012956	0.00666667	0.0566667	0.0690476	0.0533333	0.0433333	0.398333	0	0.005	0.0183333	0.00666667	0.00666667	0.0116667	0.0116667	0.0133333	0.0277218	0.00666667	0.0116667	0	0	0.01	0.0283333	0.005	0.02	0.005	0.0433333	0.0133333	0.0266667	0.00666667	0	0	0.00617284	0	0	0	0	0
OBDOP2	OBDOP	0	0	0	0	0	0	0.0116667	0.0166667	0.0116667	0.00666667	0.00666667	0.00628931	0	0.0116667	0.082381	0.0566667	0.0566667	0.925	0	0	0.0116667	0	0	0.00666667	0.0116667	0.00666667	0.0210552	0.00666667	0.0116667	0	0	0	0.02	0.005	0.02	0.005	0.03	0.02	0.02	0.017094	0	0	0.00617284	0	0	0	0	0
DGNBL3	OBNBL1	0	0	0	0	0	0.0133333	0.0183333	0.01	0.0233333	0	0	0.0662893	0.065	0.0783333	0.0133333	0.0216667	0.0166667	0.0116667	0.84	0.838333	0.0116667	0.00666667	0.00666667	0.005	0.005	0.00666667	0.0277218	0	0.005	0.005	0.00689655	0.01	0.0866667	0	0.0183333	0.005	0.0866667	0.0666667	0.0733333	0.042735	0	0	0	0	0	0	0	0
LAMGA1	LAMP5	0	0	0	0	0	0	0	0	0	0	0	0	0.005	0	0	0	0.005	0	0.00666667	0.00666667	0.778333	0.713333	0.713333	0.251667	0.246667	0.237342	0.213861	0.06	0.13	0.05	0.0466667	0.0116667	0.02	0.0316667	0.025	0.0266667	0	0	0	0.00666667	0.0147059	0	0.00617284	0	0	0	0	0
LAMGA2	LAMP5	0	0	0	0	0	0	0	0	0	0	0	0	0.005	0	0	0	0.005	0	0.0266667	0.00666667	0.876667	0.9	0.785	0.0783333	0.0733333	0.0856033	0.0805276	0.06	0.0733333	0.0116667	0.0133333	0.01	0.02	0.005	0.015	0	0	0	0.00689655	0.00666667	0.00666667	0	0.00617284	0	0	0	0	0
LAMGA3	LAMP5	0	0	0	0	0	0	0	0	0	0	0	0	0	0	0	0	0	0	0.00666667	0	0.895	0.873333	0.785	0.0916667	0.0866667	0.0973415	0.0871942	0.06	0.0866667	0.025	0.02	0.01	0.02	0.0316667	0.0183333	0.0316667	0.00666667	0.00666667	0.0133333	0.00666667	0.0147059	0	0.00617284	0	0	0	0	0
LAMGA4	LAMP5	0	0	0	0	0	0	0.005	0.01	0.005	0	0	0.00628931	0	0.005	0.0266667	0.0183333	0.0183333	0.0183333	0	0	0.765	0.653333	0.653333	0.291667	0.271667	0.251207	0.241055	0.06	0.181667	0.0916667	0.0866667	0.005	0.00666667	0.0116667	0.0266667	0.00666667	0.01	0	0	0	0.0147059	0	0.00617284	0	0	0	0	0
MSGA11	INH1	0	0	0	0	0	0	0	0.005	0	0	0	0	0	0	0.00666667	0.005	0.005	0.00666667	0.02	0	0.09	0.04	0.04	0.578333	0.578333	0.584008	0.581583	0.06	0.11	0.025	0.02	0.13	0.153333	0.0983333	0.075	0.131667	0.12	0.113333	0.12023	0.017094	0.0147059	0	0.00617284	0	0	0	0	0
SSTGA8	INH1	0	0	0	0	0	0	0	0	0	0	0	0	0	0	0	0	0	0	0.00666667	0	0.0983333	0.0466667	0.0466667	0.578333	0.573333	0.577342	0.560528	0.06	0.116667	0.0316667	0.0266667	0.05	0.02	0.338333	0.025	0.0883333	0	0	0.00666667	0	0.0147059	0	0.00617284	0	0	0	0	0
VIPGA2	INH1	0	0	0	0	0	0	0	0	0	0	0	0	0	0	0	0	0	0	0	0	0.14	0.02	0.02	0.838333	0.813333	0.797873	0.787194	0.06	0.283333	0.198333	0.193333	0.005	0.0133333	0.0116667	0.0116667	0.0116667	0.00666667	0.00666667	0.00666667	0.00666667	0.0147059	0	0.00617284	0	0	0	0	0
VIPGA1	VIP	0	0	0	0	0	0	0	0	0	0	0	0	0.005	0	0	0	0.005	0	0.00666667	0.00666667	0.115	0	0	0.186667	0.166667	0.145072	0.133861	0.06	0.89	0.865	0.866667	0	0	0.0116667	0.005	0.00666667	0	0	0	0.00666667	0.0147059	0	0.00617284	0	0	0	0	0
VIPGA3	VIP	0	0	0	0	0	0	0	0	0	0	0	0	0	0	0	0	0	0	0	0	0.161667	0.0466667	0.0466667	0.205	0.18	0.16454	0.147194	0.06	0.89	0.811667	0.806667	0.005	0.00666667	0.0116667	0.0116667	0.00666667	0	0	0	0	0.0147059	0	0.00617284	0	0	0	0	0
VIPGA4	VIP	0	0	0	0	0	0	0	0	0	0	0	0	0	0	0	0	0	0	0.0133333	0	0.24	0.12	0.12	0.198333	0.173333	0.157873	0.154388	0.06	0.81	0.725	0.72	0.01	0.0266667	0.0116667	0.0216667	0.0116667	0.00666667	0.00666667	0.0135632	0.00666667	0.0147059	0	0.00617284	0	0	0	0	0
MSGA12	SLPINH	0	0	0	0	0	0	0	0	0	0	0	0	0	0	0	0	0	0	0.028777	0	0.03	0	0	0.0933333	0.0933333	0.0933333	0.107722	0.055	0.09	0	0	0.771667	0.14	0.005	0.015	0.005	0.106667	0.106667	0.113563	0.017094	0	0	0.00617284	0	0	0	0	0
SSTGA10	SLPINH	0	0	0	0	0	0	0	0	0	0	0	0	0	0	0	0	0	0	0	0	0	0	0	0	0	0.00613497	0	0	0	0.005	0	0.953333	0.00666667	0.0466667	0.00666667	0.0466667	0	0	0	0	0	0	0	0	0	0	0	0
MSGA3	PALINH	0	0	0	0	0	0	0	0	0	0	0	0	0	0	0	0	0	0	0.028777	0	0.0366667	0.00666667	0.00666667	0.0783333	0.0733333	0.086135	0.0877218	0.055	0.0733333	0.005	0	0.196667	0.72	0.0316667	0.0283333	0.0316667	0.0466667	0.0466667	0.0535632	0.017094	0	0	0.00617284	0	0	0	0	0
MSGA4	PALINH	0	0	0	0	0	0	0	0	0	0	0	0	0	0	0	0	0	0	0.028777	0	0.03	0	0	0.126667	0.126667	0.126667	0.141055	0.055	0.09	0	0	0.131667	0.688333	0.005	0.015	0.005	0.173333	0.173333	0.18023	0.017094	0	0	0.00617284	0	0	0	0	0
MSGA5	PALINH	0	0	0	0	0	0	0	0	0	0	0	0	0	0	0	0	0	0	0.028777	0	0.03	0	0	0.0466667	0.0466667	0.0528016	0.0610552	0.0466667	0.0466667	0.005	0	0.391667	0.553333	0.0316667	0.0283333	0.0316667	0.0866667	0.0866667	0.0935632	0.017094	0	0	0.00617284	0	0	0	0	0
SSTGA9	na	0	0	0	0	0	0	0	0	0	0	0	0	0	0	0	0	0	0	0.028777	0	0.025	0	0	0.0266667	0.0266667	0.0328016	0.0338609	0.0266667	0.0266667	0.005	0	0.365	0.293333	0.325	0.055	0.115	0	0	0.00689655	0	0	0	0.00617284	0	0	0	0	0
SSTGA1	SST	0	0	0	0	0	0	0	0	0	0	0	0	0	0	0	0	0	0	0.00666667	0	0.00666667	0	0	0.00666667	0.00666667	0.0128016	0.0133333	0.00666667	0.00666667	0.005	0	0.0383333	0.02	0.958333	0.025	0.0883333	0	0	0.00666667	0	0	0	0.00617284	0	0	0	0	0
SSTGA2	SST	0	0	0	0	0	0	0	0	0	0	0	0	0	0	0	0	0	0	0	0	0	0	0	0	0	0.00613497	0	0	0	0.005	0	0.00666667	0.02	0.793333	0.22	0.295	0	0	0	0	0	0	0	0	0	0	0	0
SSTGA3	SST	0	0	0	0	0	0	0	0	0	0	0	0	0	0	0	0	0	0	0	0	0	0	0	0	0	0.00613497	0	0	0	0.005	0	0	0.02	0.99	0.02	0.095	0	0	0	0	0	0	0	0	0	0	0	0
SSTGA4	SST	0	0	0	0	0	0	0	0	0	0	0	0	0	0	0	0	0	0	0	0	0.0133333	0	0	0.0133333	0.0133333	0.0194683	0.0133333	0.0133333	0.0133333	0.005	0	0.04	0.02	0.938333	0.0383333	0.108333	0	0	0	0	0	0	0.00617284	0	0	0	0	0
SSTGA5	SST	0	0	0	0	0	0	0	0	0	0	0	0	0	0	0	0	0	0	0.00666667	0	0.0133333	0	0	0.0133333	0.0133333	0.0194683	0.02	0.0133333	0.0133333	0.005	0	0.0383333	0.0266667	0.951667	0.0316667	0.095	0	0	0.00666667	0	0	0	0.00617284	0	0	0	0	0
SSTGA6	SST	0	0	0	0	0	0	0	0	0	0	0	0	0	0	0	0	0	0	0.028777	0	0.03	0	0	0.0466667	0.0466667	0.0528016	0.0605276	0.0466667	0.0466667	0.005	0	0.191667	0.06	0.725	0.0416667	0.106667	0.00666667	0.00666667	0.0135632	0.00666667	0	0	0.00617284	0	0	0	0	0
SSTGA7	SST	0	0	0	0	0	0	0	0	0	0	0	0	0	0	0	0	0	0	0.0133333	0	0.0133333	0	0	0.0133333	0.0133333	0.0194683	0.0205276	0.0133333	0.0133333	0.005	0	0.0316667	0.0333333	0.831667	0.155	0.215	0	0	0.00689655	0	0	0	0.00617284	0	0	0	0	0
PVGA5	PV	0.00666667	0.005	0.00666667	0.00666667	0.00666667	0.00666667	0	0	0	0	0	0	0	0	0	0	0	0	0.028777	0	0.0133333	0	0	0.0133333	0.0133333	0.0194683	0.0205276	0.0133333	0.0133333	0.005	0	0.0766667	0.38	0.0916667	0.508333	0.56	0.005	0	0.00689655	0	0	0	0.00617284	0	0	0	0	0
PVGA1	PV	0	0	0	0	0	0	0	0	0	0	0	0	0	0	0	0	0	0	0.00666667	0	0	0	0	0	0	0.00613497	0.00666667	0	0	0.005	0	0.005	0.0266667	0.0266667	0.976667	0.926667	0	0	0.00666667	0	0	0	0	0	0	0	0	0
PVGA2	PV	0	0	0	0	0	0	0	0	0	0	0	0	0	0	0	0	0	0	0	0	0	0	0	0	0	0	0	0	0	0.005	0	0	0.02	0.02	0.97	0.92	0	0	0	0	0	0	0	0	0	0	0	0
PVGA3	PV	0	0	0	0	0	0	0	0	0	0	0	0	0	0	0	0	0	0	0.00666667	0	0	0	0	0	0	0.00613497	0.00666667	0	0	0.005	0	0.005	0.0266667	0.0733333	0.946667	0.973333	0	0	0.00666667	0	0	0	0	0	0	0	0	0
PVGA4	PV	0	0	0	0	0	0	0	0	0	0	0	0	0	0	0	0	0	0	0.00666667	0	0.0116667	0	0	0.00666667	0.00666667	0.0128016	0.02	0.00666667	0.00666667	0.005	0	0.005	0.0333333	0.0716667	0.945	0.971667	0.00666667	0.00666667	0.0133333	0.00666667	0	0	0.00617284	0	0	0	0	0
PVGA6	PV	0	0	0	0	0	0	0	0	0	0	0	0	0	0	0	0	0	0	0	0	0.00666667	0	0	0.00666667	0.00666667	0.0128016	0.00666667	0.00666667	0.00666667	0.005	0	0.0133333	0.02	0.0783333	0.931667	0.973333	0	0	0	0	0	0	0.00617284	0	0	0	0	0
PVGA7	PV	0	0	0	0	0	0	0	0.005	0	0	0	0	0	0	0.00666667	0.005	0.005	0.00666667	0.02	0	0.045	0.02	0.02	0.085	0.085	0.0984049	0.0938609	0.055	0.08	0.005	0	0.0233333	0.04	0.111667	0.795	0.848333	0.00666667	0	0.00689655	0	0	0	0.00617284	0	0	0	0	0
LSXGA1	LSX	0	0	0	0	0	0	0	0	0	0	0	0	0	0	0	0	0	0	0	0	0.005	0	0	0	0	0	0.00719425	0	0	0	0	0.005	0.105	0	0	0.005	0.79	0.0365289	0.0268966	0.017094	0	0	0	0	0	0	0	0
LSXGA2	LSX	0	0	0	0	0	0	0	0	0	0	0	0	0	0	0	0	0	0	0	0	0.005	0	0	0	0	0	0.00719425	0	0	0	0	0.005	0.118333	0	0	0.005	0.803333	0.0498623	0.0402299	0.017094	0	0	0	0	0	0	0	0
LSXGA3	LSX	0	0	0	0	0	0	0	0	0	0	0	0	0	0	0	0	0	0	0	0	0.005	0	0	0	0	0	0.00719425	0	0	0	0	0.005	0.171667	0	0	0.005	0.856667	0.103196	0.0935632	0.017094	0	0	0	0	0	0	0	0
LSXGA4	LSX	0	0	0	0	0	0	0	0	0	0	0	0	0	0	0	0	0	0	0	0	0.005	0	0	0	0	0	0.00719425	0	0	0	0	0.005	0.131667	0	0	0.005	0.816667	0.0631956	0.0535632	0.017094	0	0	0	0	0	0	0	0
LSXGA5	LSX	0	0	0	0	0	0	0	0	0	0	0	0	0	0	0	0	0	0	0	0	0.005	0	0	0	0	0	0.00719425	0	0	0	0	0.005	0.131667	0	0	0.005	0.816667	0.0631956	0.0535632	0.017094	0	0	0	0	0	0	0	0
LSXGA6	LSX	0	0	0	0	0	0	0	0	0	0	0	0	0	0	0	0	0	0	0	0	0.005	0	0	0	0	0	0.00719425	0	0	0	0	0.005	0.105	0	0	0.005	0.79	0.0365289	0.0268966	0.017094	0	0	0	0	0	0	0	0
LSXGA7	LSX	0	0	0	0	0	0	0	0	0	0	0	0	0	0	0	0	0	0	0	0	0.005	0	0	0	0	0	0.00719425	0	0	0	0	0.005	0.2	0	0	0.005	0.89	0.136529	0.126897	0.017094	0	0	0	0	0	0	0	0
MSGA13	LSX	0	0	0	0	0	0	0	0.005	0	0	0	0	0	0	0.0357143	0.005	0.005	0.04	0	0	0.03	0	0	0.0466667	0.0516667	0.0466667	0.0610552	0.0466667	0.0466667	0	0	0.005	0.2	0.005	0.015	0.005	0.711667	0.423196	0.413563	0.017094	0	0	0.00617284	0	0	0	0	0
MSGA1	MS	0.005	0	0	0.02	0.02	0.0266667	0.00666667	0.005	0.00666667	0	0	0	0	0.00666667	0.0357143	0.01	0.005	0.0733333	0.028777	0	0.025	0	0	0.02	0.025	0.02	0.0482494	0.02	0.02	0.005	0	0.103333	0.32	0.0116667	0.0316667	0.0116667	0.356667	0.549862	0.56092	0.017094	0	0	0.00617284	0	0	0	0	0
MSGA2	MS	0	0	0	0	0	0	0	0	0	0	0	0	0	0	0	0	0	0	0	0	0.005	0	0	0	0	0	0.00719425	0	0	0	0	0.005	0.2	0	0	0.005	0.508333	0.703196	0.693563	0.017094	0	0	0	0	0	0	0	0
MSGA10	MS	0	0	0	0	0	0	0	0	0	0	0	0	0	0	0	0	0	0	0.00666667	0	0.0183333	0	0	0.0133333	0.0133333	0.0133333	0.0271942	0.0133333	0.0133333	0	0	0.005	0.121667	0.005	0.0116667	0.005	0.195	0.98	0.97908	0.017094	0	0	0.00617284	0	0	0	0	0
MSGA6	MS	0	0	0	0	0	0	0	0	0	0	0	0	0	0	0	0	0	0	0.028777	0	0.005	0	0	0	0	0	0.0143885	0	0	0	0	0.136667	0.155	0	0.01	0.005	0.201667	0.84	0.846897	0.017094	0	0	0	0	0	0	0	0
MSGA7	MS	0	0	0	0	0	0	0	0	0	0	0	0	0	0	0	0	0	0	0.028777	0	0.025	0	0	0.02	0.02	0.02	0.0343885	0.02	0.02	0.005	0	0.0183333	0.221667	0.0116667	0.0216667	0.0116667	0.195	0.853333	0.86023	0.0237607	0	0	0.00617284	0	0	0	0	0
MSGA8	MS	0.0116667	0.005	0.00666667	0.0266667	0.0266667	0.0333333	0.00666667	0	0.00666667	0	0	0	0	0.00666667	0	0.005	0	0	0	0	0.025	0	0	0.02	0.02	0.02	0.0338609	0.02	0.02	0	0	0.03	0.161667	0.005	0.005	0.005	0.245	0.909862	0.914023	0.017094	0	0	0.00617284	0	0	0	0	0
MSGA9	MS	0	0	0	0	0	0	0	0	0	0	0	0	0	0	0	0	0	0	0	0	0.005	0	0	0	0	0	0.00719425	0	0	0	0	0.005	0.135	0	0	0.005	0.215	0.996529	0.97931	0.017094	0	0	0	0	0	0	0	0
CRC	CRC	0	0	0	0	0	0	0	0	0	0	0	0	0	0	0	0	0	0	0	0	0	0	0	0	0	0	0	0	0	0	0	0	0	0	0	0	0	0	0	0	0	0	0	0.91	0.00666667	0	0.00666667	0.00537634
VPIA3	CRC	0	0	0	0	0	0	0	0	0	0	0	0	0	0	0	0	0	0	0	0	0	0	0	0	0	0	0	0	0	0	0	0	0	0	0	0	0	0	0	0	0	0	0	0.91	0	0	0	0
PTGL8	GLU1	0	0	0	0	0	0	0	0	0	0	0	0	0	0	0	0	0	0	0	0	0	0	0	0	0	0	0	0	0	0	0	0	0	0	0	0	0	0	0	0	0	0	0	0.0133333	0.451161	0.81	0.183333	0.0294624
OBGL2	GLU1	0	0	0	0	0	0	0	0	0	0	0	0	0	0	0	0	0	0	0	0	0	0	0	0	0	0	0	0	0	0	0	0	0	0	0	0	0	0	0	0	0	0	0	0.0533333	0.449064	0.719231	0.428333	0.0587097
OBGL1	OBGLU	0	0	0	0	0	0	0	0	0	0	0	0	0	0	0	0	0	0	0	0	0	0	0	0	0	0	0	0	0	0	0	0	0	0	0	0	0	0	0	0	0	0	0	0.08	0.140375	0.125897	0.755	0.0591398
OBGL3	OBGLU	0	0	0	0	0	0	0	0	0	0	0	0	0	0	0	0	0	0	0	0	0	0	0	0	0	0	0	0	0	0	0	0	0	0	0	0	0	0	0	0	0	0	0	0.08	0.0337079	0.0192308	0.655	0.0591398
OBGL4	OBGLU	0	0	0	0	0	0	0	0	0	0	0	0	0	0	0	0	0	0	0	0	0	0	0	0	0	0	0	0	0	0	0	0	0	0	0	0	0	0	0	0	0	0	0	0.0333333	0.0337079	0.0192308	0.638333	0.0387097
OBGL5	OBGLU	0	0	0	0	0	0	0	0	0	0	0	0	0	0	0	0	0	0	0	0	0	0	0	0	0	0	0	0	0	0	0	0	0	0	0	0	0	0	0	0	0	0	0	0	0.0179026	0.00666667	0.611667	0.00537634
PIRGL	PIRGLU	0	0	0	0	0	0	0	0	0	0	0	0	0	0	0	0	0	0	0	0	0	0	0	0	0	0	0	0	0	0	0	0	0	0	0	0	0	0	0	0	0	0	0	0.00666667	0.00666667	0.00666667	0.00666667	0.888387
OLFGL7	OLFGLU	0	0	0	0	0	0	0	0	0	0	0	0	0	0	0	0	0	0	0	0	0	0	0	0	0	0	0	0	0	0	0	0	0	0	0	0	0	0	0	0	0	0	0	0.125	0.0337079	0.0192308	0.123333	0.465806
OLFGL3	OLFGLU	0	0	0	0	0	0	0	0	0	0	0	0	0	0	0	0	0	0	0	0	0	0	0	0	0	0	0	0	0	0	0	0	0	0	0	0	0	0	0	0	0	0	0	0.085	0.0224719	0.0192308	0.05	0.26043
OLFGL1	OLFGLU	0	0	0	0	0	0	0	0	0	0	0	0	0	0	0	0	0	0	0	0	0	0	0	0	0	0	0	0	0	0	0	0	0	0	0	0	0	0	0	0	0	0	0	0.085	0.0337079	0.0192308	0.07	0.0924731
OLFGL2	OLFGLU	0	0	0	0	0	0	0	0	0	0	0	0	0	0	0	0	0	0	0	0	0	0	0	0	0	0	0	0	0	0	0	0	0	0	0	0	0	0	0	0	0	0	0	0.085	0.124944	0.122179	0.183333	0.0698925
OLFGL4	OLFGLU	0	0	0	0	0	0	0	0	0	0	0	0	0	0	0	0	0	0	0	0	0	0	0	0	0	0	0	0	0	0	0	0	0	0	0	0	0	0	0	0	0	0	0	0.085	0.0337079	0.0192308	0.21	0.0591398
OLFGL5	OLFGLU	0	0	0	0	0	0	0	0	0	0	0	0	0	0	0	0	0	0	0	0	0	0	0	0	0	0	0	0	0	0	0	0	0	0	0	0	0	0	0	0	0	0	0	0.0916667	0.142472	0.139231	0.18	0.0804301
OLFGL6	OLFGLU	0	0	0	0	0	0	0	0	0	0	0	0	0	0	0	0	0	0	0	0	0	0	0	0	0	0	0	0	0	0	0	0	0	0	0	0	0	0	0	0	0	0	0	0.085	0.0470412	0.0325641	0.126667	0.0791398
ITL23GL1	IT.L2/3	0	0	0	0	0	0	0	0	0	0	0	0	0	0	0	0	0	0	0	0	0	0	0	0	0	0	0	0	0	0	0	0	0	0	0	0	0	0	0	0	0	0	0	0	0.0266667	0.0362821	0	0
ITL23GL2	IT.L2/3	0	0	0	0	0	0	0	0	0	0	0	0	0	0	0	0	0	0	0	0	0	0	0	0	0	0	0	0	0	0	0	0	0	0	0	0	0	0	0	0	0	0	0	0.0133333	0.0466667	0.0562821	0.0133333	0.02
ITL23GL3	IT.L2/3	0	0	0	0	0	0	0	0	0	0	0	0	0	0	0	0	0	0	0	0	0	0	0	0	0	0	0	0	0	0	0	0	0	0	0	0	0	0	0	0	0	0	0	0.00666667	0.0866667	0.064359	0.00666667	0.00666667
ITHGL1	IT.C/R	0	0	0	0	0	0	0	0	0	0	0	0	0	0	0	0	0	0	0	0	0	0	0	0	0	0	0	0	0	0	0	0	0	0	0	0	0	0	0	0	0	0	0	0.00666667	0.0179026	0.04	0.0116667	0.0107527
ITHGL2	IT.C/R	0	0	0	0	0	0	0	0	0	0	0	0	0	0	0	0	0	0	0	0	0	0	0	0	0	0	0	0	0	0	0	0	0	0	0	0	0	0	0	0	0	0	0	0.02	0.0979026	0.117692	0.00666667	0.0107527
ITHGL3	IT.C/R	0	0	0	0	0	0	0	0	0	0	0	0	0	0	0	0	0	0	0	0	0	0	0	0	0	0	0	0	0	0	0	0	0	0	0	0	0	0	0	0	0	0	0	0.0136054	0.0136054	0.0204082	0.00680272	0.00680272
ITL4GL1	IT.L4	0	0	0	0	0	0	0	0	0	0	0	0	0	0	0	0	0	0	0	0	0	0	0	0	0	0	0	0	0	0	0	0	0	0	0	0	0	0	0	0	0	0	0	0.00666667	0.0266667	0.0266667	0	0
ITL4GL2	IT.L4	0	0	0	0	0	0	0	0	0	0	0	0	0	0	0	0	0	0	0	0	0	0	0	0	0	0	0	0	0	0	0	0	0	0	0	0	0	0	0	0	0	0	0	0	0	0	0	0
ITL5GL1	IT.L5/6	0	0	0	0	0	0	0	0	0	0	0	0	0	0	0	0	0	0	0	0	0	0	0	0	0	0	0	0	0	0	0	0	0	0	0	0	0	0	0	0	0	0	0	0	0.0179026	0.0932051	0.00666667	0.0107527
ITL5GL2	IT.L5/6	0	0	0	0	0	0	0	0	0	0	0	0	0	0	0	0	0	0	0	0	0	0	0	0	0	0	0	0	0	0	0	0	0	0	0	0	0	0	0	0	0	0	0	0	0.011236	0.0769231	0	0.0107527
ITL5GL3	IT.L5/6	0	0	0	0	0	0	0	0	0	0	0	0	0	0	0	0	0	0	0	0	0	0	0	0	0	0	0	0	0	0	0	0	0	0	0	0	0	0	0	0	0	0	0	0	0.011236	0.0769231	0	0.0107527
ITL6GL1	IT.L5/6	0	0	0	0	0	0	0	0	0	0	0	0	0	0	0	0	0	0	0	0	0	0	0	0	0	0	0	0	0	0	0	0	0	0	0	0	0	0	0	0	0	0	0	0	0.101124	0.125	0.00666667	0.0107527
ITL6GL5	IT.L5/6	0	0	0	0	0	0	0	0	0	0	0	0	0	0	0	0	0	0	0	0	0	0	0	0	0	0	0	0	0	0	0	0	0	0	0	0	0	0	0	0	0	0	0	0	0.101124	0.134615	0.00666667	0.0107527
ITL6GL3	IT.L6	0	0	0	0	0	0	0	0	0	0	0	0	0	0	0	0	0	0	0	0	0	0	0	0	0	0	0	0	0	0	0	0	0	0	0	0	0	0	0	0	0	0	0	0	0.101124	0.131667	0	0.0107527
ITL6GL2	IT.L6	0	0	0	0	0	0	0	0	0	0	0	0	0	0	0	0	0	0	0	0	0	0	0	0	0	0	0	0	0	0	0	0	0	0	0	0	0	0	0	0	0	0	0	0	0.0965543	0.0547436	0	0.00666667
ITL6GL4	IT.L6	0	0	0	0	0	0	0	0	0	0	0	0	0	0	0	0	0	0	0	0	0	0	0	0	0	0	0	0	0	0	0	0	0	0	0	0	0	0	0	0	0	0	0	0	0.101124	0.0814103	0	0.0107527
ITL6GL6	IT.L6	0	0	0	0	0	0	0	0	0	0	0	0	0	0	0	0	0	0	0	0	0	0	0	0	0	0	0	0	0	0	0	0	0	0	0	0	0	0	0	0	0	0	0	0	0.114457	0.0747436	0.0283333	0.0107527
CTGL6	IT.L6	0	0	0	0	0	0	0	0	0	0	0	0	0	0	0	0	0	0	0	0	0	0	0	0	0	0	0	0	0	0	0	0	0	0	0	0	0	0	0	0	0	0	0	0	0.101124	0.134615	0.015	0.0107527
CLAGL1	CLA	0	0	0	0	0	0	0	0	0	0	0	0	0	0	0	0	0	0	0	0	0	0	0	0	0	0	0	0	0	0	0	0	0	0	0	0	0	0	0	0	0	0	0	0	0.0133333	0.0133333	0	0
CLAGL2	CLA	0	0	0	0	0	0	0	0	0	0	0	0	0	0	0	0	0	0	0	0	0	0	0	0	0	0	0	0	0	0	0	0	0	0	0	0	0	0	0	0	0	0	0	0.02	0.04	0.0392308	0.02	0.02
CLAGL3	CLA	0	0	0	0	0	0	0	0	0	0	0	0	0	0	0	0	0	0	0	0	0	0	0	0	0	0	0	0	0	0	0	0	0	0	0	0	0	0	0	0	0	0	0	0	0.00666667	0.00666667	0	0
CTGL1	CT	0	0	0	0	0	0	0	0	0	0	0	0	0	0	0	0	0	0	0	0	0	0	0	0	0	0	0	0	0	0	0	0	0	0	0	0	0	0	0	0	0	0	0	0	0.0179026	0.02	0.015	0.0107527
CTGL2	CT	0	0	0	0	0	0	0	0	0	0	0	0	0	0	0	0	0	0	0	0	0	0	0	0	0	0	0	0	0	0	0	0	0	0	0	0	0	0	0	0	0	0	0	0	0	0	0.005	0
CTGL3	CT	0	0	0	0	0	0	0	0	0	0	0	0	0	0	0	0	0	0	0	0	0	0	0	0	0	0	0	0	0	0	0	0	0	0	0	0	0	0	0	0	0	0	0	0	0.0266667	0.0266667	0.0116667	0
CTGL4	CT	0	0	0	0	0	0	0	0	0	0	0	0	0	0	0	0	0	0	0	0	0	0	0	0	0	0	0	0	0	0	0	0	0	0	0	0	0	0	0	0	0	0	0	0	0.04	0.04	0.0116667	0
CTGL5	CT	0	0	0	0	0	0	0	0	0	0	0	0	0	0	0	0	0	0	0	0	0	0	0	0	0	0	0	0	0	0	0	0	0	0	0	0	0	0	0	0	0	0	0	0	0.011236	0.0333333	0.015	0.0107527
L6bGL1	L6B	0	0	0	0	0	0	0	0	0	0	0	0	0	0	0	0	0	0	0	0	0	0	0	0	0	0	0	0	0	0	0	0	0	0	0	0	0	0	0	0	0	0	0	0	0.00666667	0.00666667	0.015	0
L6bGL2	L6B	0	0	0	0	0	0	0	0	0	0	0	0	0	0	0	0	0	0	0	0	0	0	0	0	0	0	0	0	0	0	0	0	0	0	0	0	0	0	0	0	0	0	0	0	0.0133333	0.0133333	0.01	0.00666667
L6bGL3	L6B	0	0	0	0	0	0	0	0	0	0	0	0	0	0	0	0	0	0	0	0	0	0	0	0	0	0	0	0	0	0	0	0	0	0	0	0	0	0	0	0	0	0	0	0	0	0	0.015	0
L6bGL4	L6B	0	0	0	0	0	0	0	0	0	0	0	0	0	0	0	0	0	0	0	0	0	0	0	0	0	0	0	0	0	0	0	0	0	0	0	0	0	0	0	0	0	0	0	0	0	0	0.01	0
L6bGL5	L6B	0	0	0	0	0	0	0	0	0	0	0	0	0	0	0	0	0	0	0	0	0	0	0	0	0	0	0	0	0	0	0	0	0	0	0	0	0	0	0	0	0	0	0	0	0	0	0.01	0
L6bGL6	L6B	0	0	0	0	0	0	0	0	0	0	0	0	0	0	0	0	0	0	0	0	0	0	0	0	0	0	0	0	0	0	0	0	0	0	0	0	0	0	0	0	0	0	0	0.0133333	0.04	0.04	0.0233333	0.0133333
NPGL1	NP	0	0	0	0	0	0	0	0	0	0	0	0	0	0	0	0	0	0	0	0	0	0	0	0	0	0	0	0	0	0	0	0	0	0	0	0	0	0	0	0	0	0	0	0	0	0	0.01	0
NPGL2	NP	0	0	0	0	0	0	0	0	0	0	0	0	0	0	0	0	0	0	0	0	0	0	0	0	0	0	0	0	0	0	0	0	0	0	0	0	0	0	0	0	0	0	0	0	0	0	0.01	0
NPGL3	NP	0	0	0	0	0	0	0	0	0	0	0	0	0	0	0	0	0	0	0	0	0	0	0	0	0	0	0	0	0	0	0	0	0	0	0	0	0	0	0	0	0	0	0	0	0	0	0.00666667	0
NPGL4	NP	0	0	0	0	0	0	0	0	0	0	0	0	0	0	0	0	0	0	0	0	0	0	0	0	0	0	0	0	0	0	0	0	0	0	0	0	0	0	0	0	0	0	0	0.00666667	0.0179026	0.02	0.0166667	0.0174194
NPGL5	na	0	0	0	0	0	0	0	0	0	0	0	0	0	0	0	0	0	0	0	0	0	0	0	0	0	0	0	0	0	0	0	0	0	0	0	0	0	0	0	0	0	0	0	0	0.091236	0.141282	0.015	0.016129
PTGL1	PT	0	0	0	0	0	0	0	0	0	0	0	0	0	0	0	0	0	0	0	0	0	0	0	0	0	0	0	0	0	0	0	0	0	0	0	0	0	0	0	0	0	0	0	0	0.011236	0.0192308	0	0.00537634
PTGL2	PT	0	0	0	0	0	0	0	0	0	0	0	0	0	0	0	0	0	0	0	0	0	0	0	0	0	0	0	0	0	0	0	0	0	0	0	0	0	0	0	0	0	0	0	0	0.011236	0.0192308	0.00666667	0.00537634
PTGL3	PT	0	0	0	0	0	0	0	0	0	0	0	0	0	0	0	0	0	0	0	0	0	0	0	0	0	0	0	0	0	0	0	0	0	0	0	0	0	0	0	0	0	0	0	0	0.011236	0.0192308	0	0.00537634
PTGL4	PT	0	0	0	0	0	0	0	0	0	0	0	0	0	0	0	0	0	0	0	0	0	0	0	0	0	0	0	0	0	0	0	0	0	0	0	0	0	0	0	0	0	0	0	0	0.011236	0.0192308	0	0.00537634
PTGL5	PT	0	0	0	0	0	0	0	0	0	0	0	0	0	0	0	0	0	0	0	0	0	0	0	0	0	0	0	0	0	0	0	0	0	0	0	0	0	0	0	0	0	0	0	0	0.031236	0.0392308	0.02	0.00537634
PTGL6	PT	0	0	0	0	0	0	0	0	0	0	0	0	0	0	0	0	0	0	0	0	0	0	0	0	0	0	0	0	0	0	0	0	0	0	0	0	0	0	0	0	0	0	0	0	0.011236	0.0192308	0	0.00537634
PTGL7	PT	0	0	0	0	0	0	0	0	0	0	0	0	0	0	0	0	0	0	0	0	0	0	0	0	0	0	0	0	0	0	0	0	0	0	0	0	0	0	0	0	0	0	0	0.00666667	0.0758052	0.159103	0.0383333	0.016129
CA1GL3	na	0	0	0	0	0	0	0	0	0	0	0	0	0	0	0	0	0	0	0	0	0	0	0	0	0	0	0	0	0	0	0	0	0	0	0	0	0	0	0	0	0	0	0	0	0.011236	0.0192308	0	0.00537634
CA1GL1	CA1	0	0	0	0	0	0	0	0	0	0	0	0	0	0	0	0	0	0	0	0	0	0	0	0	0	0	0	0	0	0	0	0	0	0	0	0	0	0	0	0	0	0	0	0	0.00666667	0.00666667	0.005	0
CA1GL2	CA1	0	0	0	0	0	0	0	0	0	0	0	0	0	0	0	0	0	0	0	0	0	0	0	0	0	0	0	0	0	0	0	0	0	0	0	0	0	0	0	0	0	0	0	0	0.226667	0.0939744	0.025	0.00537634
CA3GL1	CA3	0	0	0	0	0	0	0	0	0	0	0	0	0	0	0	0	0	0	0	0	0	0	0	0	0	0	0	0	0	0	0	0	0	0	0	0	0	0	0	0	0	0	0	0	0.213483	0.0673077	0.005	0
CA3GL2	CA3	0	0	0	0	0	0	0	0	0	0	0	0	0	0	0	0	0	0	0	0	0	0	0	0	0	0	0	0	0	0	0	0	0	0	0	0	0	0	0	0	0	0	0	0	0.213483	0.0673077	0.005	0
CA3GL3	CA3	0	0	0	0	0	0	0	0	0	0	0	0	0	0	0	0	0	0	0	0	0	0	0	0	0	0	0	0	0	0	0	0	0	0	0	0	0	0	0	0	0	0	0	0	0.213483	0.0673077	0.005	0
CA3GL4	CA3	0	0	0	0	0	0	0	0	0	0	0	0	0	0	0	0	0	0	0	0	0	0	0	0	0	0	0	0	0	0	0	0	0	0	0	0	0	0	0	0	0	0	0	0.16	0.389288	0.233205	0.195	0.0587097
CA3GL5	CA3	0	0	0	0	0	0	0	0	0	0	0	0	0	0	0	0	0	0	0	0	0	0	0	0	0	0	0	0	0	0	0	0	0	0	0	0	0	0	0	0	0	0	0	0	0.226816	0.080641	0.005	0
CA3GL6	CA3	0	0	0	0	0	0	0	0	0	0	0	0	0	0	0	0	0	0	0	0	0	0	0	0	0	0	0	0	0	0	0	0	0	0	0	0	0	0	0	0	0	0	0	0	0.213483	0.0673077	0.005	0
DGGR	GRC	0	0	0	0	0	0	0	0	0	0	0	0	0	0	0	0	0	0	0	0	0	0	0	0	0	0	0	0	0	0	0	0	0	0	0	0	0	0	0	0	0	0	0	0	0	0	0	0
ASCN	ASC	0	0	0	0	0	0	0	0	0	0	0	0	0	0	0	0	0	0	0	0	0	0	0	0	0	0	0	0	0	0	0	0	0	0	0	0	0	0	0	0	0	0	0	0	0	0	0	0
ASCC	ASC	0	0	0	0	0	0	0	0	0	0	0	0	0	0	0	0	0	0	0	0	0	0	0	0	0	0	0	0	0	0	0	0	0	0	0	0	0	0	0	0	0	0	0	0	0	0	0	0
ASCH	ASC	0	0	0	0	0	0	0	0	0	0	0	0	0	0	0	0	0	0	0	0	0	0	0	0	0	0	0	0	0	0	0	0	0	0	0	0	0	0	0	0	0	0	0	0	0	0	0	0
RGSZ	RGL	0	0	0	0	0	0	0	0	0	0	0	0	0	0	0	0	0	0	0	0	0	0	0	0	0	0	0	0	0	0	0	0	0	0	0	0	0	0	0	0	0	0	0	0	0	0	0	0
RGDG	RGL	0	0	0	0	0	0	0	0	0	0	0	0	0	0	0	0	0	0	0	0	0	0	0	0	0	0	0	0	0	0	0	0	0	0	0	0	0	0	0	0	0	0	0	0	0	0	0	0
NIPC	NIPC	0	0	0	0	0	0	0	0	0	0	0	0	0	0	0	0	0	0	0	0	0	0	0	0	0	0	0	0	0	0	0	0	0	0	0	0	0	0	0	0	0	0	0	0	0	0	0	0
OPC	OPC	0	0	0	0	0	0	0	0	0	0	0	0	0	0	0	0	0	0	0	0	0	0	0	0	0	0	0	0	0	0	0	0	0	0	0	0	0	0	0	0	0	0	0	0	0	0	0	0
COP	COP	0	0	0	0	0	0	0	0	0	0	0	0	0	0	0	0	0	0	0	0	0	0	0	0	0	0	0	0	0	0	0	0	0	0	0	0	0	0	0	0	0	0	0	0	0	0	0	0
NFOL	NFOL	0	0	0	0	0	0	0	0	0	0	0	0	0	0	0	0	0	0	0	0	0	0	0	0	0	0	0	0	0	0	0	0	0	0	0	0	0	0	0	0	0	0	0	0	0	0	0	0
MFOL	OGC	0	0	0	0	0	0	0	0	0	0	0	0	0	0	0	0	0	0	0	0	0	0	0	0	0	0	0	0	0	0	0	0	0	0	0	0	0	0	0	0	0	0	0	0	0	0	0	0
MOL	OGC	0	0	0	0	0	0	0	0	0	0	0	0	0	0	0	0	0	0	0	0	0	0	0	0	0	0	0	0	0	0	0	0	0	0	0	0	0	0	0	0	0	0	0	0	0	0	0	0
MGL	MGL	0	0	0	0	0	0	0	0	0	0	0	0	0	0	0	0	0	0	0	0	0	0	0	0	0	0	0	0	0	0	0	0	0	0	0	0	0	0	0	0	0	0	0	0	0	0	0	0
PVM	PVM	0	0	0	0	0	0	0	0	0	0	0	0	0	0	0	0	0	0	0	0	0	0	0	0	0	0	0	0	0	0	0	0	0	0	0	0	0	0	0	0	0	0	0	0	0	0	0	0
PER	PER	0	0	0	0	0	0	0	0	0	0	0	0	0	0	0	0	0	0	0	0	0	0	0	0	0	0	0	0	0	0	0	0	0	0	0	0	0	0	0	0	0	0	0	0	0	0	0	0
VEC	VEC	0	0	0	0	0	0	0	0	0	0	0	0	0	0	0	0	0	0	0	0	0	0	0	0	0	0	0	0	0	0	0	0	0	0	0	0	0	0	0	0	0	0	0	0	0	0	0	0
VPIA2	VPIA	0	0	0	0	0	0	0	0	0	0	0	0	0	0	0	0	0	0	0	0	0	0	0	0	0	0	0	0	0	0	0	0	0	0	0	0	0	0	0	0	0	0	0	0	0	0	0	0
VPIA1	VPIA	0	0	0	0	0	0	0	0	0	0	0	0	0	0	0	0	0	0	0	0	0	0	0	0	0	0	0	0	0	0	0	0	0	0	0	0	0	0	0	0	0	0	0	0	0	0	0	0
VLMC1	VLMC	0	0	0	0	0	0	0	0	0	0	0	0	0	0	0	0	0	0	0	0	0	0	0	0	0	0	0	0	0	0	0	0	0	0	0	0	0	0	0	0	0	0	0	0	0	0	0	0
VLMC2	VLMC	0	0	0	0	0	0	0	0	0	0	0	0	0	0	0	0	0	0	0	0	0	0	0	0	0	0	0	0	0	0	0	0	0	0	0	0	0	0	0	0	0	0	0	0	0	0	0	0
VLMC3	VLMC	0	0	0	0	0	0	0	0	0	0	0	0	0	0	0	0	0	0	0	0	0	0	0	0	0	0	0	0	0	0	0	0	0	0	0	0	0	0	0	0	0	0	0	0	0	0	0	0
[truncated: 54 more columns]
