# Supplementary material for: An atlas of gene regulatory elements in adult mouse cerebrum
Source: Nature. 2021 Oct 6;598(7879):129–36. doi: 10.1038/s41586-021-03604-1 (PMC8494637; doi:10.1038/s41586-021-03604-1)
Supplement: Supplementary file 9 — ISH signals of cell-type specific genes for the RNA-ATAC joint cell clusters. [file 41586_2021_3604_MOESM9_ESM.xlsx]

## Sheet: cell-type specific genes
JointType	gene	avglogFC	pval	qval
ASC	Aqp4	2.52997	0	0
ASC	Fgfr3	2.17541	0	0
ASC	Tril	2.06885	0	0
ASC	S1pr1	1.89353	0	0
ASC	Grin2c	1.5294	0	0
ASC	Ppp1r3g	1.22423	0	0
ASC	Lcat	1.18758	2.01202e-241	5.62019e-237
ASC	Slc4a4	2.18269	1.62311e-240	4.53384e-236
ASC	Slc6a11	2.65097	7.64752e-218	2.13618e-213
ASC	Slc9a3r1	1.46768	4.43125e-210	1.23778e-205
ASC	Atp1b2	2.22985	2.03542e-149	5.68553e-145
ASC	Abhd3	1.35811	7.578e-113	2.11676e-108
ASC	Fjx1	1.91322	3.91496e-96	1.09357e-91
ASC	Appl2	1.1796	7.08349e-92	1.97863e-87
ASC	Fbxo2	1.92323	3.42743e-85	9.57384e-81
ASC	Acsl6	1.46925	3.34105e-79	9.33256e-75
ASC	Sox2	1.10225	1.39405e-77	3.89399e-73
ASC	Ntrk2	1.4341	1.42016e-73	3.96693e-69
ASC	Cpe	1.53368	3.3486e-73	9.35366e-69
ASC	Slc27a1	1.10829	4.05518e-72	1.13273e-67
ASC	Rgma	1.17555	5.8895e-66	1.64511e-61
ASC	Sfxn5	1.68017	7.75581e-60	2.16643e-55
ASC	Prnp	1.22551	3.86248e-55	1.07891e-50
ASC	Myo10	1.00756	1.70111e-51	4.75171e-47
ASC	Ncan	1.65625	1.53146e-49	4.27782e-45
ASC	Prex1	1.17565	1.81731e-49	5.07629e-45
ASC	Slc1a4	1.23371	6.19027e-48	1.72913e-43
ASC	Sash1	1.08753	3.56419e-45	9.95584e-41
ASC	Rcn2	1.23383	2.08258e-36	5.81726e-32
ASC	Ugp2	1.16867	9.00252e-35	2.51467e-30
ASC	Agpat5	1.11531	1.62497e-33	4.53902e-29
ASC	Fads1	1.2687	1.63846e-32	4.5767e-28
ASC	Chst2	1.06428	3.56941e-31	9.97043e-27
ASC	Mtss1l	1.08846	4.97035e-31	1.38837e-26
ASC	Dtna	1.06279	4.79065e-28	1.33817e-23
ASC	Mgll	1.23411	6.70005e-27	1.87153e-22
ASC	Ttyh3	1.08276	4.99669e-25	1.39573e-20
ASC	Kcnk1	1.11289	1.64686e-22	4.60018e-18
CA1GL	Spink8	1.55905	0	0
CA1GL	Crym	1.1144	2.06686e-110	5.77337e-106
CA1GL	St6galnac5	1.06935	1.08473e-107	3.02997e-103
CA1GL	Grin2a	1.26559	1.43977e-92	4.02172e-88
CA1GL	Prkcg	1.16185	4.8815e-84	1.36355e-79
CA1GL	Gria1	1.24934	1.07998e-81	3.0167e-77
CA1GL	Grin2b	1.22866	5.48593e-80	1.53238e-75
CA1GL	Nell2	1.1796	3.63814e-78	1.01624e-73
CA1GL	Scn3b	1.05227	1.22928e-66	3.43375e-62
CA1GL	Lrrn2	1.03205	2.26308e-51	6.32145e-47
CA3GL	Cabp7	1.02992	6.6881e-282	1.86819e-277
CA3GL	Cpne6	1.02903	1.35954e-115	3.79761e-111
CA3GL	Ak5	1.00181	6.29668e-115	1.75885e-110
CA3GL	Enc1	1.29305	3.18336e-78	8.89209e-74
CA3GL	Camk2a	1.11546	3.60614e-78	1.0073e-73
CA3GL	Syn2	1.19625	2.12649e-77	5.93992e-73
CA3GL	Ogfrl1	1.00274	3.17459e-64	8.86758e-60
CA3GL	Snca	1.06234	6.20191e-62	1.73238e-57
CA3GL	Sepw1	1.04166	1.59588e-59	4.45778e-55
CLAGL	Nmb	1.08015	3.28223e-198	9.16826e-194
CLAGL	Sstr2	1.31794	2.83421e-181	7.9168e-177
CLAGL	Cadps2	1.1783	1.45167e-144	4.05495e-140
CLAGL	Stk32c	1.84332	2.25628e-142	6.30246e-138
CLAGL	Ppp1r1a	1.57895	1.71035e-99	4.77753e-95
CLAGL	Atp2b2	1.26368	1.84917e-88	5.16529e-84
CLAGL	Scn1b	1.2571	3.10465e-88	8.67222e-84
CLAGL	Gng2	1.43538	4.61594e-88	1.28937e-83
CLAGL	Kalrn	1.30834	4.63687e-77	1.29522e-72
CLAGL	Kcnj9	1.01974	4.78969e-73	1.33791e-68
CLAGL	Rtn1	1.10937	1.72999e-71	4.83238e-67
CLAGL	Gnao1	1.17771	1.10434e-67	3.08474e-63
CLAGL	R3hdm1	1.09475	1.75183e-65	4.89339e-61
CLAGL	Chst1	1.00056	4.35089e-65	1.21533e-60
CRC	Diablo	2.11735	1.99159e-143	5.56312e-139
CRC	Isoc1	1.32143	1.03124e-95	2.88057e-91
CRC	Eif4a2	1.1762	5.43837e-74	1.5191e-69
CRC	Cib2	1.43111	5.9263e-59	1.6554e-54
CRC	Rps6	1.09081	1.96339e-56	5.48434e-52
CRC	Jund	1.05732	1.67627e-50	4.68232e-46
CRC	Hspa8	1.15054	1.46168e-49	4.08292e-45
CTGL	Ramp3	1.02828	8.63145e-179	2.41102e-174
CTGL	Garnl3	1.33069	1.19723e-166	3.34422e-162
CTGL	Prkcb	1.14834	1.47959e-80	4.13292e-76
DGNBL	Igfbpl1	2.92199	0	0
DGNBL	Cd24a	1.80827	5.64503e-217	1.57683e-212
DGNBL	Tmsb10	1.56039	1.08487e-111	3.03038e-107
DGNBL	Ptma	1.58148	2.14152e-108	5.98192e-104
DGNBL	Rps5	1.46709	3.53986e-103	9.88789e-99
DGNBL	H3f3a	1.96059	5.27947e-102	1.47472e-97
DGNBL	Hn1	1.71517	1.53214e-99	4.27974e-95
DGNBL	Rps7	1.2056	1.30868e-97	3.65555e-93
DGNBL	Tubb3	1.96372	6.69587e-94	1.87036e-89
DGNBL	Rpl23a	1.26973	1.12124e-93	3.13196e-89
DGNBL	Rpl32	1.14869	6.52004e-93	1.82124e-88
DGNBL	Rps19	1.10786	1.01798e-88	2.84353e-84
DGNBL	Rps14	1.00318	5.48848e-86	1.5331e-81
DGNBL	Rpl7	1.37916	6.30743e-83	1.76185e-78
DGNBL	Eef1a1	1.02581	1.3906e-81	3.88436e-77
DGNBL	Rpl11	1.02275	1.16789e-80	3.26226e-76
DGNBL	Rps3	1.03604	5.93811e-77	1.65869e-72
DGNBL	Rpl6	1.04341	8.30315e-75	2.31932e-70
DGNBL	Nfib	1.50926	5.77601e-73	1.61341e-68
DGNBL	Rps24	1.0769	6.06616e-72	1.69446e-67
DGNBL	Rps15a	1.13626	1.5617e-69	4.36229e-65
DGNBL	Rpl10	1.00932	3.51442e-66	9.81683e-62
DGNBL	Rps13	1.05306	2.3723e-64	6.62654e-60
DGNBL	Rpl4	1.04655	1.40059e-63	3.91228e-59
DGNBL	Rps26	1.06137	3.63505e-62	1.01538e-57
DGNBL	Rps17	1.10161	1.10879e-60	3.09718e-56
DGNBL	Dpysl3	1.33277	8.484e-60	2.36983e-55
DGNBL	Stmn2	1.2102	5.72499e-58	1.59916e-53
DGNBL	Eef2	1.26495	5.57608e-57	1.55757e-52
DGNBL	Rpsa	1.06998	5.79239e-55	1.61799e-50
DGNBL	Cdk4	1.24657	3.94331e-52	1.10149e-47
DGNBL	Fabp5	1.30457	5.25891e-52	1.46897e-47
DGNBL	Hmgb3	1.30678	6.19662e-47	1.7309e-42
DGNBL	Rpl35	1.01027	2.31191e-44	6.45787e-40
DGNBL	Snrpg	1.29171	1.02323e-43	2.85818e-39
DGNBL	Rpl7a	1.01044	2.61902e-43	7.3157e-39
DGNBL	Eif4a1	1.26652	1.35477e-42	3.78429e-38
DGNBL	Ttc28	1.09705	6.91351e-41	1.93115e-36
DGNBL	Islr2	1.16469	2.41381e-39	6.74249e-35
DGNBL	Rps28	1.0345	8.2005e-38	2.29064e-33
DGNBL	Eif3h	1.04456	6.09332e-37	1.70205e-32
DGNBL	Hist3h2ba	1.17109	1.9536e-35	5.45699e-31
DGNBL	Nfix	1.08223	3.4259e-29	9.56957e-25
DGNBL	Crmp1	1.00922	4.45819e-26	1.24531e-21
GRC	C1ql2	1.27606	4.13525e-221	1.1551e-216
GRC	Bhlhe22	1.16552	2.385e-90	6.66203e-86
GRC	Ahcyl2	1.44145	1.49554e-72	4.17749e-68
GRC	Ncdn	1.18921	2.92454e-72	8.1691e-68
GRC	Tubgcp2	1.02425	3.07338e-63	8.58487e-59
GRC	Btbd9	1.01847	7.69366e-49	2.14907e-44
GRC	Kbtbd11	1.11533	1.26797e-44	3.54181e-40
GRC	Lrp1b	1.08698	3.64226e-44	1.01739e-39
ITL23GL	Cacng3	1.14003	1.18676e-116	3.31497e-112
ITL4GL	Krt12	1.28821	2.19576e-218	6.13341e-214
ITL4GL	Nrxn1	1.15774	8.40556e-93	2.34793e-88
ITL5GL	Hs3st2	1.06861	1.51527e-157	4.2326e-153
ITL5GL	Lmo4	1.11474	4.96689e-84	1.3874e-79
ITL5GL	Ntm	1.01154	1.08091e-54	3.01931e-50
L6bGL	Tle4	1.1554	4.07156e-175	1.13731e-170
L6bGL	Mpped1	1.0133	4.59371e-119	1.28316e-114
L6bGL	Hpcal4	1.33901	4.73603e-111	1.32291e-106
L6bGL	Ncald	1.0936	6.74999e-86	1.88547e-81
LAMGA	Kit	1.6318	2.30107e-158	6.42757e-154
LAMGA	Dner	1.29056	1.89885e-103	5.30405e-99
LAMGA	Rab3c	1.2597	5.41032e-85	1.51127e-80
LAMGA	Fgf13	1.07964	5.36821e-71	1.4995e-66
LAMGA	Rph3a	1.01852	4.29368e-60	1.19935e-55
LSXGA	Ngb	1.06174	2.38364e-120	6.65823e-116
LSXGA	Ahi1	1.66254	1.3082e-91	3.65419e-87
LSXGA	Vat1l	1.11568	2.82806e-71	7.89962e-67
LSXGA	Gaa	1.0017	1.48248e-58	4.14101e-54
MGL	Lyz2	4.38209	0	0
MGL	C1qa	4.02167	0	0
MGL	C1qc	3.90134	0	0
MGL	Tyrobp	3.66815	0	0
MGL	Dab2	3.01369	0	0
MGL	Ccl12	2.85487	0	0
MGL	F13a1	2.64232	0	0
MGL	Ctss	2.64095	0	0
MGL	Csf1r	2.50508	0	0
MGL	Ltc4s	2.42877	0	0
MGL	Ptpn18	2.33919	0	0
MGL	Cd68	2.22942	0	0
MGL	Ms4a6d	2.00266	0	0
MGL	Pld4	1.94737	0	0
MGL	Smagp	1.89549	0	0
MGL	Hpgds	1.84885	0	0
MGL	Alox5ap	1.73642	0	0
MGL	Fyb	1.61339	0	0
MGL	Tnfaip8l2	1.56365	0	0
MGL	Lyve1	1.5545	0	0
MGL	Ms4a6b	1.53653	0	0
MGL	Fcgr1	1.42809	0	0
MGL	Trem2	1.19461	1.07326e-246	2.99794e-242
MGL	Lcp1	1.42424	8.15368e-236	2.27757e-231
MGL	Rab3il1	1.25304	1.76814e-176	4.93896e-172
MGL	Npl	1.16055	2.32145e-160	6.4845e-156
MGL	Lgmn	2.4468	4.18652e-151	1.16942e-146
MGL	Hexa	2.07829	2.02518e-143	5.65692e-139
MGL	Gas6	2.04098	4.31808e-139	1.20617e-134
MGL	Tmem37	1.1004	6.91214e-137	1.93077e-132
MGL	Cfp	1.46014	1.06971e-135	2.98803e-131
MGL	Ctsb	2.45365	5.93598e-125	1.6581e-120
MGL	Grn	1.90283	1.10481e-111	3.08606e-107
MGL	Clta	1.68056	2.18159e-99	6.09384e-95
MGL	Man2b1	1.21679	8.02046e-99	2.24035e-94
MGL	Ctsa	1.75171	2.12182e-91	5.92689e-87
MGL	P2rx4	1.298	6.60807e-87	1.84583e-82
MGL	Rnf130	1.4779	1.08362e-86	3.02688e-82
MGL	Snx2	1.64272	7.36468e-75	2.05718e-70
MGL	Fau	1.05144	8.98716e-73	2.51038e-68
MGL	Zfp36l1	1.06868	3.73424e-66	1.04309e-61
MGL	Slc9a9	1.01384	1.61357e-59	4.50718e-55
MGL	Idh2	1.05766	3.51003e-52	9.80457e-48
MGL	Serinc3	1.48346	8.24692e-51	2.30361e-46
MGL	Rap1b	1.35438	4.51607e-44	1.26147e-39
MGL	Arpc2	1.04689	1.34406e-40	3.75437e-36
MGL	Creg1	1.13182	2.15642e-34	6.02352e-30
MGL	Camk1	1.15351	4.02335e-34	1.12384e-29
MGL	Asah1	1.00586	7.12889e-33	1.99131e-28
MGL	Cotl1	1.13733	2.09677e-30	5.8569e-26
MGL	Arpc3	1.0388	6.99321e-29	1.95341e-24
MGL	Ntpcr	1.06749	1.2519e-27	3.49693e-23
MGL	Cltc	1.03647	1.98786e-18	5.55268e-14
MSGA	Ecel1	2.00274	0	0
MSGA	Slc5a7	1.92001	0	0
MSGA	Slc10a4	1.27727	0	0
MSGA	Slc18a3	1.05245	0	0
MSGA	Tacr1	1.05974	3.77672e-275	1.05495e-270
MSGA	Peg10	1.85587	1.91697e-272	5.35468e-268
MSGA	Vat1	1.07658	2.07416e-135	5.79374e-131
MSGA	Ache	1.06247	6.07544e-117	1.69705e-112
MSGA	Sv2c	1.26733	1.21688e-115	3.39911e-111
MSGA	Acly	1.59876	1.72427e-85	4.81639e-81
MSGA	Ndn	1.20329	1.10684e-79	3.09174e-75
MSGA	Slc7a14	1.53106	1.78134e-76	4.97581e-72
MSGA	Rcan2	1.1314	4.20241e-73	1.17386e-68
MSGA	Impact	1.09468	1.77714e-64	4.96409e-60
MSGA	Elavl2	1.06292	7.84749e-59	2.19204e-54
MSGA	Flywch2	1.14217	1.82474e-46	5.09706e-42
MSN	Rxrg	1.18852	0	0
MSN	Gng7	1.70409	7.86218e-216	2.19614e-211
MSN	Rasd2	1.46969	1.11108e-193	3.10357e-189
MSN	Cpne5	1.24057	7.08256e-108	1.97837e-103
MSN	Inf2	1.10153	1.38077e-103	3.85691e-99
MSN	Necab2	1.02136	1.37812e-99	3.84949e-95
MSN	Bcl11b	1.28547	2.83624e-95	7.92248e-91
MSN	Foxp1	1.40496	2.45257e-94	6.85077e-90
MSN	Spock3	1.25352	1.06212e-92	2.96681e-88
MSN	Arpp19	1.27825	3.36303e-84	9.39396e-80
MSN	Baiap2	1.17858	2.85064e-82	7.9627e-78
MSN	Ablim2	1.18327	1.75146e-79	4.89235e-75
MSN	Itgb1bp1	1.08671	9.19421e-77	2.56822e-72
MSN	Sez6	1.10061	2.77042e-72	7.7386e-68
MSN	Kcnab1	1.03032	3.63722e-70	1.01598e-65
MSN	Car11	1.05365	3.27356e-66	9.14403e-62
MSN	Smpd3	1.02025	3.33722e-64	9.32187e-60
MSN	Ngef	1.10037	3.52921e-63	9.85815e-59
MSN	Ivns1abp	1.00633	1.29483e-43	3.61684e-39
MSN	Rgs7bp	1.05504	5.64955e-41	1.57809e-36
NPGL	Myl4	2.12233	1.93035e-255	5.39206e-251
NPGL	Lypd1	1.85676	5.91165e-141	1.6513e-136
NPGL	Kcna6	1.27523	5.33593e-82	1.49048e-77
NPGL	Efr3a	1.17067	2.34663e-70	6.55484e-66
NPGL	Neto2	1.00233	6.92573e-65	1.93456e-60
OBDOP	Trh	3.78899	0	0
OBDOP	Th	2.55776	0	0
OBDOP	Pax6	1.83095	0	0
OBDOP	Scgn	1.51537	0	0
OBDOP	Sall3	1.24441	0	0
OBDOP	Lgr5	1.05895	1.80024e-192	5.02861e-188
OBDOP	9330158H04Rik	1.04307	5.91529e-98	1.65232e-93
OBDOP	Cpne7	1.31447	4.49793e-95	1.25641e-90
OBDOP	Prss12	1.1047	7.07638e-63	1.97664e-58
OBDOP	Homer2	1.17063	2.57695e-62	7.1982e-58
OBDOP	Dcdc2a	1.10373	2.54876e-54	7.11944e-50
OBDOP	Abat	1.1417	7.99016e-54	2.23189e-49
OBDOP	Ptpro	1.09546	6.38444e-45	1.78337e-40
OBDOP	Shisa9	1.02792	2.20726e-35	6.16553e-31
OBDOP	Cdkn1a	1.11166	4.96543e-33	1.38699e-28
OBGA	Gpsm1	2.13402	1.63661e-191	4.57154e-187
OBGA	Inpp5j	1.66745	7.72028e-121	2.15651e-116
OBGA	Syt6	1.25827	1.53195e-85	4.2792e-81
OBGA	Ablim3	1.28665	4.33203e-84	1.21007e-79
OBGA	Tshz1	1.48096	8.50803e-84	2.37655e-79
OBGA	Selm	1.39403	2.06895e-75	5.77919e-71
OBGA	Pbx3	1.12928	3.08213e-66	8.60932e-62
OBGA	Map2k1	1.30236	9.96888e-55	2.78461e-50
OBGA	Ogt	1.15789	3.66119e-54	1.02268e-49
OBGA	Prkca	1.29041	4.012e-52	1.12067e-47
OBGA	Epha5	1.02033	5.17474e-50	1.44546e-45
OBGA	Kcnab3	1.04925	1.34616e-44	3.76023e-40
OBGA	Cpne4	1.20237	2.72813e-41	7.62047e-37
OBGA	Grb2	1.25809	1.2259e-39	3.42431e-35
OBGA	St6galnac3	1.04267	5.88823e-36	1.64476e-31
OBGA	Fam171b	1.06063	4.09776e-33	1.14463e-28
OBGA	Csdc2	1.09492	7.19454e-33	2.00965e-28
OBGA	Eml5	1.06739	8.85367e-33	2.47309e-28
OBGA	Rragd	1.06795	8.05471e-32	2.24992e-27
OBGA	Snn	1.16042	8.63072e-27	2.41082e-22
OBGA	Limd2	1.06905	1.51696e-26	4.23733e-22
OBGA	Apc	1.04936	1.80635e-18	5.04568e-14
OBNBL	Calb2	4.02247	0	0
OBNBL	Kcnip2	1.95973	7.22598e-83	2.01843e-78
OBNBL	Htr1f	1.35538	9.49028e-78	2.65092e-73
OBNBL	Dlx5	1.11134	1.23757e-40	3.45691e-36
OBNBL	Zeb2	1.23566	3.19654e-38	8.9289e-34
OBNBL	Cyth1	1.36587	1.51267e-34	4.22535e-30
OBNBL	Spon1	1.07789	6.37937e-30	1.78195e-25
OGC	Mal	3.87274	0	0
OGC	Ermn	2.64176	0	0
OGC	Opalin	2.32268	0	0
OGC	Gjb1	1.99141	0	0
OGC	Gpr37	1.70327	0	0
OGC	Evi2a	1.60216	0	0
OGC	Aspa	1.49586	0	0
OGC	Plekhh1	1.47951	0	0
OGC	Unc5b	1.31026	0	0
OGC	Tmem63a	1.1547	0	0
OGC	Anln	1.02644	0	0
OGC	Cd82	1.16717	3.74745e-294	1.04678e-289
OGC	Slain1	1.58382	2.54536e-275	7.10996e-271
OGC	Pla2g16	1.15147	5.0645e-268	1.41467e-263
OGC	Gab1	1.01233	1.5206e-252	4.24749e-248
OGC	Tprn	1.024	2.78595e-252	7.78198e-248
OGC	Dock10	1.42584	1.63338e-241	4.56253e-237
OGC	Elovl1	1.03473	4.07633e-201	1.13864e-196
OGC	Qdpr	2.49993	5.14806e-189	1.43801e-184
OGC	Rnf13	1.74963	1.26802e-188	3.54197e-184
OGC	Efnb3	1.53227	3.44704e-185	9.62861e-181
OGC	Hcn2	1.61476	2.2698e-167	6.34023e-163
OGC	Zdhhc9	1.18863	5.71112e-158	1.59529e-153
OGC	Otud7b	1.10222	3.79359e-151	1.05966e-146
OGC	Psat1	1.19773	1.51923e-137	4.24366e-133
OGC	Cntn2	1.42368	3.80939e-137	1.06408e-132
OGC	Foxn3	1.15993	4.80021e-137	1.34084e-132
OGC	Dpy19l1	1.41392	3.7734e-136	1.05402e-131
OGC	Serinc5	1.11982	1.32069e-134	3.68907e-130
OGC	Phlpp1	1.02115	2.36722e-116	6.61235e-112
OGC	Abca2	1.27894	1.80839e-110	5.05137e-106
OGC	Aplp1	1.44275	5.53587e-107	1.54633e-102
OGC	Sypl	1.09843	1.67444e-99	4.67722e-95
OGC	Tmeff1	1.10959	5.05118e-98	1.41095e-93
OGC	Rdx	1.03161	1.53043e-97	4.27495e-93
OGC	Rhob	1.34107	1.59325e-97	4.45043e-93
OGC	Slc48a1	1.30137	1.30013e-93	3.63166e-89
OGC	Tmem151a	1.16203	1.87425e-90	5.23535e-86
OGC	Nudt4	1.21664	7.53696e-90	2.1053e-85
OGC	Syt11	1.14293	1.31805e-87	3.68171e-83
OGC	Cpd	1.08289	2.69457e-86	7.52674e-82
OGC	Ttll7	1.30349	3.70875e-86	1.03596e-81
OGC	Sytl2	1.03713	8.09576e-86	2.26139e-81
OGC	Pex5l	1.16942	4.50595e-85	1.25865e-80
OGC	Fez1	1.34698	1.17831e-84	3.29138e-80
OGC	Stmn4	1.30156	1.02671e-78	2.8679e-74
OGC	Bin1	1.08916	1.90804e-70	5.32973e-66
OGC	Ywhaq	1.06943	8.90299e-69	2.48687e-64
OGC	Kctd13	1.00989	2.18136e-59	6.09319e-55
OGC	Tulp4	1.04467	9.92264e-57	2.77169e-52
OPC	Lhfpl3	1.89492	4.13541e-303	1.15514e-298
OPC	Cacng4	2.02485	4.04767e-298	1.13064e-293
OPC	Emid1	1.60643	1.00871e-198	2.81764e-194
OPC	Mmp15	1.42899	2.18649e-198	6.10752e-194
OPC	Ccnd1	1.67454	1.09986e-169	3.07225e-165
OPC	Rpl13	1.21747	7.67342e-98	2.14342e-93
OPC	Epn2	1.34394	1.03306e-70	2.88565e-66
OPC	Arl2bp	1.35601	2.04634e-68	5.71606e-64
OPC	Ugdh	1.20167	1.61474e-58	4.51045e-54
OPC	Pcdh15	1.06543	8.82704e-58	2.46566e-53
OPC	Lbh	1.05776	9.10675e-53	2.54379e-48
OPC	Tspan3	1.03437	6.59775e-50	1.84295e-45
OPC	Tmbim6	1.05554	2.71318e-43	7.57874e-39
OPC	Ppib	1.03982	1.14071e-41	3.18635e-37
OPC	Kcnip3	1.10675	1.37921e-35	3.85256e-31
PER	Sod3	2.07481	0	0
PER	Gja4	1.5947	0	0
PER	Cd248	1.60491	2.82581e-277	7.89334e-273
PER	Arhgdib	1.95194	5.27383e-262	1.47314e-257
PER	Slc19a1	2.12179	8.29853e-246	2.31803e-241
PER	Heyl	1.43335	2.38798e-235	6.67036e-231
PER	Vasp	1.63803	1.21975e-169	3.40713e-165
PER	Hic1	1.23673	1.16126e-137	3.24374e-133
PER	Mcam	1.24543	9.68224e-127	2.70454e-122
PER	Rasgrp2	1.7449	2.01628e-105	5.63208e-101
PER	Myo1b	1.54834	1.77855e-83	4.96801e-79
PER	Ddit4l	1.41218	1.04247e-82	2.91192e-78
PER	Oaz2	1.5293	4.01363e-65	1.12113e-60
PER	Pdzd2	1.4337	5.66438e-49	1.58223e-44
PER	Coro1b	1.47601	7.45036e-42	2.08111e-37
PER	Plxdc2	1.1745	1.01699e-35	2.84074e-31
PER	Gm13889	1.69398	1.58615e-32	4.43058e-28
PER	2021-09-07	1.14515	6.52971e-32	1.82394e-27
PER	Ptk2	1.21054	8.5699e-28	2.39383e-23
PER	Pttg1ip	1.02242	3.54748e-25	9.90917e-21
PER	Csk	1.03513	2.11816e-24	5.91665e-20
PER	Ilk	1.0535	6.73699e-24	1.88184e-19
PER	Sri	1.07558	8.01715e-24	2.23943e-19
PER	Ptp4a3	1.34958	2.2472e-22	6.27711e-18
PER	Pid1	1.04506	5.48585e-17	1.53236e-12
PER	Dbp	1.13557	4.39008e-15	1.22628e-10
PER	Gucy1b3	1.00206	1.54127e-13	4.30523e-09
PIRGL	Scube1	1.04108	2.06221e-210	5.76038e-206
PIRGL	Fam19a2	1.26858	1.17667e-208	3.28679e-204
PIRGL	Lgi2	1.21166	1.17454e-142	3.28085e-138
PIRGL	Robo2	1.0724	1.46922e-109	4.10397e-105
PIRGL	Ppm1l	1.27843	3.44348e-102	9.61866e-98
PIRGL	A830039N20Rik	1.0131	5.21248e-99	1.456e-94
PIRGL	Napb	1.32154	6.97909e-97	1.94947e-92
PIRGL	Gda	1.21286	5.30714e-96	1.48244e-91
PIRGL	Serpini1	1.10902	6.61087e-95	1.84661e-90
PIRGL	1700020I14Rik	1.28955	3.21269e-93	8.97401e-89
PIRGL	Bsn	1.13579	3.17556e-88	8.87031e-84
PIRGL	Fam163b	1.02472	7.39666e-88	2.06611e-83
PIRGL	Syt7	1.07578	9.05386e-82	2.52902e-77
PIRGL	Rab6b	1.08452	2.70808e-81	7.56448e-77
PIRGL	Nsf	1.08844	1.56683e-77	4.37664e-73
PTGL	Cds1	1.27899	8.02862e-152	2.24263e-147
PTGL	Galnt9	1.13969	3.94953e-134	1.10322e-129
PTGL	Scn1a	1.10554	8.35536e-89	2.3339e-84
PTGL	Lynx1	1.1745	1.58559e-77	4.42903e-73
PTGL	Gria3	1.00522	7.20783e-70	2.01336e-65
PTGL	Scn8a	1.04767	3.63282e-69	1.01476e-64
PTGL	Tmem132a	1.11833	3.83008e-65	1.06986e-60
PVGA	Pvalb	2.82129	0	0
PVGA	Pthlh	1.26693	3.60091e-235	1.00584e-230
PVGA	Erbb4	1.12368	4.24432e-218	1.18557e-213
PVGA	Nek7	1.08362	1.00149e-193	2.79745e-189
PVGA	Gpr83	1.30394	3.12567e-95	8.73092e-91
PVGA	Fndc5	1.09993	3.32488e-94	9.28739e-90
PVGA	Cygb	1.1142	8.05537e-74	2.2501e-69
PVGA	Cit	1.12308	2.88319e-71	8.05361e-67
PVGA	Laptm4b	1.13133	2.01503e-70	5.62858e-66
PVGA	Nacc2	1.03289	1.59479e-61	4.45474e-57
RGL	E330013P04Rik	1.5077	1.24064e-297	3.46549e-293
RGL	Thrsp	2.83747	1.97683e-251	5.52187e-247
RGL	2810459M11Rik	1.21987	4.65582e-155	1.30051e-150
RGL	Phgdh	1.31365	5.62729e-128	1.57187e-123
RGL	Ctnnbip1	1.88299	2.36698e-99	6.61168e-95
RGL	Lhx2	1.38802	2.77618e-60	7.7547e-56
RGL	Psph	1.31443	2.71476e-48	7.58313e-44
RGL	Dhrs1	1.03079	1.50351e-17	4.19974e-13
RGL	Glo1	1.05133	3.74558e-11	1.04625e-06
SSTGA	Sst	4.93164	0	0
SSTGA	Crhbp	2.11965	0	0
SSTGA	Elfn1	1.19994	0	0
SSTGA	Grin3a	1.1585	2.3578e-176	6.58605e-172
SSTGA	Stmn1	1.26444	7.08838e-158	1.98e-153
SSTGA	Rgs17	1.00031	1.60393e-85	4.48025e-81
VEC	Cldn5	3.97069	0	0
VEC	Flt1	3.07709	0	0
VEC	Pglyrp1	2.75616	0	0
VEC	Ctla2a	2.44072	0	0
VEC	Slco1a4	2.24457	0	0
VEC	Slc2a1	2.23796	0	0
VEC	Slc7a5	2.13773	0	0
VEC	Ptprb	2.0171	0	0
VEC	Fam101b	1.8153	0	0
VEC	Lsr	1.44655	0	0
VEC	Foxq1	1.37184	0	0
VEC	Acvrl1	1.29494	0	0
VEC	Ocln	1.22764	0	0
VEC	Tek	1.05813	0	0
VEC	Cdkn2b	1.05143	0	0
VEC	Foxf2	1.03931	0	0
VEC	Cd34	1.84577	3.47391e-259	9.70367e-255
VEC	Nes	1.0136	4.82706e-251	1.34834e-246
VEC	Slc7a1	2.19134	3.72491e-234	1.04048e-229
VEC	Slc16a1	1.66299	1.08021e-218	3.01735e-214
VEC	Nkd1	1.31801	6.10743e-199	1.70599e-194
VEC	Notch1	1.19449	2.01402e-189	5.62576e-185
VEC	Egfl7	2.22905	2.39286e-181	6.68397e-177
VEC	Heg1	1.24576	4.05404e-180	1.13242e-175
VEC	Afap1l1	1.12686	7.74859e-170	2.16441e-165
VEC	Isg15	1.05656	2.39236e-165	6.68257e-161
VEC	Palmd	1.19992	2.65697e-146	7.4217e-142
VEC	Sgms1	1.27633	9.79817e-140	2.73692e-135
VEC	Bsg	3.33278	1.83522e-128	5.12631e-124
VEC	Jam2	1.109	3.32454e-126	9.28644e-122
VEC	Slc31a1	1.26897	1.17694e-122	3.28755e-118
VEC	Utrn	1.15941	6.14375e-122	1.71613e-117
VEC	Ablim1	1.74956	2.30496e-116	6.43844e-112
VEC	9430020K01Rik	1.21917	1.69165e-114	4.72527e-110
VEC	Gnai2	1.66932	2.44955e-104	6.84233e-100
VEC	Tsc22d1	1.50457	4.95877e-100	1.38513e-95
VEC	Wasf2	1.04415	4.25303e-99	1.188e-94
VEC	Atox1	1.46737	1.5958e-95	4.45756e-91
VEC	Spock2	1.67994	4.87851e-93	1.36271e-88
VEC	Sema3c	1.15764	6.02529e-88	1.68304e-83
VEC	Arl4a	1.30508	1.37914e-81	3.85234e-77
VEC	Slc6a6	1.40134	8.81376e-72	2.46195e-67
VEC	Igf1r	1.30181	1.64503e-65	4.59506e-61
VEC	Tfrc	1.01881	2.0484e-62	5.72181e-58
VEC	Gpcpd1	1.06638	4.59142e-43	1.28252e-38
VIPGA	Vip	4.42406	0	0
VIPGA	Tac2	2.70349	0	0
VIPGA	Npas1	1.27679	1.19258e-292	3.33123e-288
VIPGA	Crh	2.16252	5.85149e-267	1.6345e-262
VIPGA	Cnr1	2.06938	2.57044e-123	7.18e-119
VIPGA	Fxyd6	1.82614	3.12004e-118	8.7152e-114
VIPGA	Nrxn3	1.15518	2.44745e-62	6.83645e-58
VLMC	Igf2	3.18369	0	0
VLMC	Itih5	2.64031	0	0
VLMC	Edn3	2.15109	0	0
VLMC	Slc7a11	2.05184	0	0
VLMC	Serpinf1	1.8777	0	0
VLMC	Colec12	1.81842	0	0
VLMC	Prelp	1.74554	0	0
VLMC	Aldh1a2	1.43588	0	0
VLMC	Olfml3	1.33525	0	0
VLMC	Col13a1	1.28314	0	0
VLMC	Slc13a4	1.0298	0	0
VLMC	Il33	1.73667	2.20431e-292	6.15731e-288
VLMC	Cmbl	1.79532	1.90314e-291	5.31603e-287
VLMC	Spp1	2.32988	3.83154e-286	1.07026e-281
VLMC	Fmod	1.5771	2.00739e-239	5.60723e-235
VLMC	Bicc1	1.38186	6.72137e-192	1.87748e-187
VLMC	Eln	1.23933	9.91959e-143	2.77084e-138
VLMC	Copz2	1.18705	9.82707e-133	2.745e-128
VLMC	Tcn2	1.04116	8.8275e-131	2.46579e-126
VLMC	Efemp2	1.07357	2.18846e-116	6.11302e-112
VLMC	Col23a1	1.02755	1.25266e-91	3.49906e-87
VLMC	Lamb1	1.03702	1.28445e-51	3.58784e-47
VLMC	Flrt2	1.22909	9.83126e-33	2.74616e-28
VLMC	Capns1	1.00625	3.51383e-28	9.81517e-24

## Sheet: ISH expression
gene	Isocortex	OLF	HPF	STR	PAL
Aqp4	1.62768	4.46891	3.9228	1.77263	1.84505
Fgfr3	1.19056	1.32693	1.61674	0.981403	1.22047
Tril	1.34911	1.52417	0.830283	0.328565	0.493297
S1pr1	5.34908	5.69659	5.92012	5.66876	4.66407
Grin2c	1.59247	3.44274	1.97858	1.58839	1.24207
Ppp1r3g	1.14728	0.985741	0.44088	0.5289	0.794057
Lcat	1.22784	1.88207	1.68824	0.624729	0.717502
Slc4a4	1.10066	4.89817	2.52174	5.60339	2.12384
Slc6a11	1.77615	6.36209	2.1734	2.0705	6.59271
Slc9a3r1	8.69819	8.02618	6.71368	6.67101	5.67182
Atp1b2	14.7622	16.4395	17.9197	11.1747	15.0391
Abhd3	1.0496	3.01546	1.53739	0.907443	2.23398
Fjx1	2.28557	3.79628	2.02006	1.27659	0.84562
Appl2	4.07292	4.81076	6.03858	3.79014	4.06923
Fbxo2	12.5344	9.4718	9.09514	7.72543	8.74143
Acsl6	16.1994	13.8361	14.9795	11.2019	12.6969
Sox2	2.3655	2.92883	2.37519	2.92117	2.75294
Ntrk2	14.5988	12.5075	11.0433	11.2034	9.67714
Cpe	19.3594	15.4031	17.8264	13.9809	12.509
Slc27a1	8.55752	10.2139	10.0898	6.32179	6.48289
Rgma	8.46221	6.14575	6.08086	3.71745	3.80526
Sfxn5	2.64316	1.94182	1.92717	1.35092	1.61843
Prnp	18.2185	12.5618	16.5428	10.9138	11.7487
Myo10	2.87459	3.21966	1.23049	2.57317	1.91845
Ncan	9.50686	5.59213	7.04968	3.2499	1.64925
Prex1	2.88896	2.14757	0.818029	0.642552	0.350536
Slc1a4	1.84965	1.4266	1.35494	0.635717	1.00297
Sash1	0.291889	1.42725	0.952122	0.270472	0.355947
Rcn2	11.2187	9.77514	10.5085	6.63619	9.95453
Ugp2	17.412	12.9467	14.5606	13.4164	13.9472
Agpat5	3.56016	3.71095	4.83448	1.67127	2.20612
Fads1	0.876037	2.98953	2.43344	1.02048	1.00777
Chst2	0.898748	0.991739	2.83249	1.35052	1.4171
Mtss1l	5.86527	6.67898	6.63861	4.46244	7.10654
Dtna	7.73568	6.51344	5.76678	4.99517	2.81134
Mgll	9.90404	4.78163	6.89719	3.37767	1.92137
Ttyh3	9.15899	6.91644	6.64407	5.84715	3.10142
Kcnk1	13.8963	7.44653	10.0475	6.97048	4.53803
Spink8	0.173921	0.177987	1.80575	0.198073	0.0424822
Crym	8.44937	7.53618	16.4773	8.35084	3.77386
St6galnac5	5.15637	4.0305	13.9557	4.1322	2.9131
Grin2a	3.15773	1.4414	5.456	0.523803	0.169079
Prkcg	16.3589	12.9053	16.5604	10.9387	5.89168
Gria1	16.1401	17.0238	20.7542	19.4555	14.2254
Grin2b	20.8942	15.1637	19.0709	15.3467	7.97626
Nell2	24.994	22.2173	23.4992	15.8753	9.49512
Scn3b	4.4599	7.82374	10.7954	6.38071	4.55595
Lrrn2	12.0168	9.11439	17.5678	9.70018	6.71579
Cabp7	0.291733	0.2158	3.65679	0.293409	0.256302
Cpne6	10.3105	15.0075	17.9768	5.29082	6.01875
Ak5	10.7105	7.68648	14.3771	6.52956	4.8596
Enc1	9.84787	6.64515	7.12469	2.39637	0.425523
Camk2a	25.3939	15.6497	20.7076	15.4626	9.00348
Syn2	17.8042	13.5528	18.3865	9.28356	9.86596
Ogfrl1	3.72431	2.14162	5.46695	1.05621	0.435837
Snca	10.9493	9.146	11.6067	5.50317	2.86709
Sepw1	17.162	10.3816	14.4394	13.9849	11.0659
Nmb	0.335269	3.27479	0.34069	0.198263	0.192208
Sstr2	1.03237	0.438573	0.340899	0.215644	0.131152
Cadps2	6.55537	3.39156	4.0096	1.20732	1.22145
Stk32c	20.6242	13.4048	11.9188	17.565	8.80875
Ppp1r1a	8.78135	7.76818	8.08498	6.48809	4.11264
Atp2b2	28.0834	19.305	20.9332	24.0325	16.9693
Scn1b	29.9563	19.8199	23.8465	16.0075	13.5078
Gng2	1.48428	0.697018	2.14083	0.46795	0.561073
Kalrn	24.9819	16.8619	19.7711	16.4068	8.20939
Kcnj9	13.1219	8.50089	9.92395	3.99256	3.26504
Rtn1	32.19	28.3266	29.077	27.596	25.7073
Gnao1	9.28341	7.79971	9.19516	7.89226	5.79269
R3hdm1	12.7033	8.6473	6.05272	4.78477	2.67007
Chst1	22.3362	18.7107	21.6413	20.8652	14.1762
Diablo	2.95512	2.42542	2.61522	1.30679	1.19503
Isoc1	0.382058	2.73641	0.613579	1.77289	2.68506
Eif4a2	25.8971	21.4635	26.1866	22.883	20.7917
Cib2	1.95947	1.19367	2.19267	0.88156	2.01079
Rps6	12.2041	7.94302	11.3208	7.75983	8.64118
Jund	12.1379	9.90484	9.49604	8.37716	9.55911
Hspa8	28.1156	19.3884	24.8317	21.5412	19.8385
Ramp3	1.05035	0.311294	0.84724	0.355872	0.340311
Garnl3	17.0211	12.0423	14.2425	12.4009	11.3112
Prkcb	19.7251	9.53382	13.3627	16.7011	5.92007
Igfbpl1	18.4579	13.8468	15.5694	16.4582	15.2868
Cd24a	1.61666	2.62379	2.28459	2.31583	1.2795
Tmsb10	20.3052	16.4279	15.6095	15.9577	16.2611
Ptma	24.4557	21.3654	22.8996	22.9567	21.3673
Rps5	4.78606	3.91979	6.05057	3.5258	4.24785
H3f3a	9.16643	10.6788	13.9968	11.016	6.57158
Hn1	7.16001	5.84186	6.96244	3.04651	2.53932
Rps7	10.1735	7.91546	17.7978	6.66346	8.44532
Tubb3	17.6918	14.6844	18.4404	12.8868	13.7003
Rpl23a	13.0919	7.4214	13.6002	8.99529	9.10255
Rpl32	4.79715	3.97447	5.26872	2.98617	3.618
Rps19	4.27654	3.63842	6.6337	2.88781	2.88325
Rps14	13.5618	8.71537	13.2157	8.95776	8.05104
Rpl7	20.7099	17.9794	23.7508	18.0188	16.8004
Eef1a1	30.3144	28.9658	30.8358	27.2348	25.4099
Rpl11	12.9605	8.38593	15.5304	10.0612	12.5022
Rps3	14.9903	9.28079	16.1521	13.0572	14.0484
Rpl6	19.4912	14.2535	19.4886	15.7395	13.9883
Nfib	3.74349	3.40072	5.35851	0.950945	0.414131
Rps24	4.72598	3.39895	9.07561	3.49043	5.69492
Rps15a	4.72267	4.17497	8.15812	2.5398	2.94394
Rpl10	12.577	7.7061	13.9024	9.05537	11.1387
Rps13	0.278728	1.89361	0.444439	0.480283	0.816875
Rpl4	15.1026	13.4254	17.412	12.7838	12.457
Rps26	10.3301	6.68501	10.627	5.63821	6.60372
Rps17	0.503172	0.345584	1.18519	0.232902	0.242035
Dpysl3	0.853419	3.21711	1.90583	0.97199	1.52171
Stmn2	23.4776	17.6806	18.0321	8.69448	14.8644
Eef2	22.853	19.8561	22.8859	20.487	20.8393
Rpsa	26.9861	22.4264	24.6309	23.6641	21.2823
Cdk4	2.49767	2.67954	2.86575	2.72297	2.4458
Fabp5	3.7652	2.6496	5.5384	2.03675	2.63986
Hmgb3	3.08053	1.30182	1.90652	0.635069	0.494236
Rpl35	2.51418	1.852	2.64418	1.04033	1.18212
Snrpg	1.28484	2.12753	1.84032	1.39389	1.15153
Rpl7a	18.3847	13.9061	17.5907	14.4284	13.5025
Eif4a1	26.87	21.3727	25.5805	23.3907	20.3676
Ttc28	0.772668	1.31482	1.42576	0.291709	0.124548
Islr2	0.290764	0.598884	1.25023	0.283029	0.130183
Rps28	4.28766	3.44985	5.06527	2.51691	2.89499
Eif3h	14.5523	11.3224	16.1973	9.86962	11.4386
Hist3h2ba	15.7185	12.69	15.3841	12.5176	10.7829
Nfix	11.422	2.86705	11.4827	1.81905	1.03738
Crmp1	4.17982	5.50457	6.89736	1.09139	1.00157
C1ql2	0.42488	0.674486	5.86402	0.350681	0.609103
Bhlhe22	15.0387	9.94662	12.5786	10.9553	8.63989
Ahcyl2	0.985879	1.42891	4.86538	0.757926	0.989289
Ncdn	22.5648	19.0985	21.1446	20.8626	16.5585
Tubgcp2	11.7176	8.01044	12.5794	2.27243	2.90206
Btbd9	8.69744	6.95276	13.1083	5.22446	4.9999
Kbtbd11	15.5915	12.1037	13.7786	13.8344	12.9365
Lrp1b	0.95687	1.17974	1.83214	0.837388	0.614608
Cacng3	4.9196	2.79075	2.20297	1.34374	0.761074
Krt12	2.26343	1.24922	1.6624	0.663259	0.48844
Nrxn1	14.4678	8.63977	11.6727	4.29629	5.26332
Hs3st2	8.05457	5.57711	3.42538	2.35194	1.42428
Lmo4	24.0447	16.8654	19.8071	18.2346	16.0006
Ntm	11.9105	8.64249	5.80193	4.47488	3.06975
Tle4	2.22682	0.444649	1.81082	1.35796	0.366982
Mpped1	13.2341	7.5484	12.4458	1.80671	0.804778
Hpcal4	15.7735	13.9571	15.8943	8.63593	6.43837
Ncald	23.5831	15.1173	18.6227	6.93729	8.53413
Kit	1.33822	1.48904	3.20915	1.09646	0.627765
Dner	6.07963	11.0542	7.67209	4.543	7.86308
Rab3c	12.2769	11.4941	13.5428	9.16614	9.97882
Fgf13	1.79173	1.59252	4.17017	0.777063	0.663705
Rph3a	21.4193	10.4851	13.7623	9.4621	7.64471
Ngb	0.195371	0.391961	0.291123	0.806221	1.5452
Ahi1	18.8016	17.83	19.4051	17.5087	18.9179
Vat1l	4.18351	3.48805	3.29452	9.56412	10.7441
Gaa	17.8459	15.7065	19.7957	23.3124	24.8874
Lyz2	0.580108	0.874988	1.03083	0.697006	0.604309
C1qa	2.46039	2.80496	2.1552	1.91163	1.92825
C1qc	2.42391	2.8047	2.10757	2.09877	2.01295
Tyrobp	0.973967	1.13881	0.592402	0.533901	0.291768
Dab2	2.22753	2.46657	2.44609	0.985484	0.628274
Ccl12	1.75102	2.28805	1.68068	0.780099	0.655114
F13a1	1.12134	0.94223	1.15079	1.34185	0.539053
Ctss	2.25717	2.87085	1.95342	2.36734	2.47082
Csf1r	5.13534	4.42066	5.46988	4.79709	4.89293
Ltc4s	0.945597	1.4581	0.366707	0.345874	0.338827
Ptpn18	1.2404	1.37265	1.16059	0.234715	0.408905
Cd68	0.654283	1.28335	1.1479	0.695805	0.33734
Ms4a6d	0.955682	1.04329	0.724886	0.539402	0.476622
Pld4	1.82758	1.33765	1.17176	1.15854	1.0656
Smagp	1.1235	1.64191	1.64916	1.12162	0.647076
Hpgds	1.14221	1.04884	0.637062	0.355695	0.304441
Alox5ap	0.421006	1.22217	0.789755	0.31856	0.285352
Fyb	11.1799	8.5341	7.1316	7.62142	6.68466
Tnfaip8l2	15.874	12.9016	10.594	11.0024	8.09582
Lyve1	0.22724	1.30422	0.413106	0.355919	0.472769
Ms4a6b	16.0163	10.395	15.8242	15.0282	13.7633
Fcgr1	10.0252	8.86498	8.35099	6.22858	3.81891
Trem2	0.73011	1.1572	0.768166	0.72606	0.53855
Lcp1	3.62993	4.69485	4.95653	2.83197	2.69624
Rab3il1	0.640205	0.688974	1.54102	0.41464	0.697737
Npl	0.981224	0.4431	1.42761	0.70546	0.501164
Lgmn	11.795	9.60611	8.7234	7.90193	9.17447
Hexa	1.97028	1.54042	2.76997	1.42573	0.980155
Gas6	9.42436	5.95502	8.86176	5.30504	6.20751
Tmem37	0.573575	1.22732	1.16579	0.451501	0.38236
Cfp	1.0405	0.751447	1.28014	0.27523	0.151282
Ctsb	23.7754	17.441	20.9204	18.3882	16.3179
Grn	1.07538	1.11983	1.01114	0.532105	0.493371
Clta	14.7058	10.2906	12.1379	8.57156	9.20802
Man2b1	4.81325	4.42513	4.19623	3.4637	2.575
Ctsa	15.8599	11.908	15.8531	12.9308	11.5893
P2rx4	4.04383	2.21691	2.07236	1.97354	1.78058
Rnf130	13.3943	9.74115	11.4286	5.94639	6.06458
Snx2	0.85715	0.574045	1.20603	0.159415	0.115673
Fau	8.62242	5.35611	10.6021	3.94932	4.98611
Zfp36l1	14.0564	13.5102	15.1308	11.5715	8.43831
Slc9a9	1.83949	3.89028	0.929397	0.128463	0.0919317
Idh2	0.261152	1.15384	0.327989	0.391929	0.595197
Serinc3	21.727	16.2124	18.3365	14.597	14.4546
Rap1b	0.918772	1.22816	1.02325	0.214634	0.246807
Arpc2	12.7008	7.18243	13.992	10.393	7.55438
Creg1	0.577343	1.33711	0.621074	0.278024	0.426992
Camk1	3.56856	3.51153	2.19756	0.886133	0.79197
Asah1	10.4732	6.36256	8.12996	5.61897	5.17722
Cotl1	4.50304	3.85271	6.76117	2.55625	3.20827
Arpc3	20.3428	12.7421	19.7641	14.2112	9.39591
Ntpcr	2.61077	2.70301	2.07919	1.59169	1.70325
Cltc	17.419	11.7026	13.3495	11.4743	9.37769
Ecel1	0.992599	2.01706	1.32421	3.53191	6.34875
Slc5a7	0.614433	0.454025	0.209531	0.660582	0.996016
Slc10a4	0.108388	0.121449	0.0932965	0.901442	1.56732
Slc18a3	0.165088	0.168034	0.112618	0.858653	1.40778
Tacr1	0.14917	0.426754	0.105866	1.22647	0.812994
Peg10	0.837557	1.29455	1.20654	2.50269	5.77302
Vat1	0.326769	0.739135	0.25691	0.610101	1.32141
Ache	5.90046	5.04119	5.50726	5.57697	10.8692
Sv2c	0.692762	0.763714	0.294461	1.99803	1.60749
Acly	4.80637	3.80936	3.26587	3.1616	4.5299
Ndn	13.5313	12.0319	12.9166	10.9113	16.1766
Slc7a14	4.15579	4.41697	8.78316	2.76723	3.58978
Rcan2	11.2462	6.81989	5.65646	8.926	10.8925
Impact	7.9108	6.84565	8.0261	7.00066	13.0882
Elavl2	8.61396	6.35323	7.34241	3.74676	5.15983
Flywch2	12.9038	10.3021	11.7515	10.6372	10.1547
Rxrg	8.75879	6.21517	6.86449	7.21624	4.18651
Gng7	3.98639	4.7244	5.48262	13.4212	4.9434
Rasd2	1.54917	1.9076	1.06283	14.7947	3.32418
Cpne5	9.34505	6.71399	3.16275	16.7414	8.58193
Inf2	18.118	12.2393	11.6606	21.3344	15.3143
Necab2	2.27789	4.61355	7.12796	14.3423	7.35928
Bcl11b	1.77399	2.01073	3.44035	7.57313	3.58482
Foxp1	4.97227	1.01857	2.7095	11.5756	2.69731
Spock3	7.20276	5.03431	5.16192	16.5793	7.34252
Arpp19	3.27432	0.385894	0.190796	1.56602	0.348119
Baiap2	12.8596	10.7081	11.5448	14.5792	4.66801
Ablim2	11.6268	7.7633	10.1454	15.1622	6.39527
Itgb1bp1	0.131694	0.15304	0.19921	0.994217	0.243616
Sez6	12.0692	14.5259	13.4356	20.9514	12.6903
Kcnab1	7.20127	3.40182	9.73973	17.6573	9.65666
Car11	16.1633	13.6434	11.6165	16.7704	9.06199
Smpd3	10.2323	5.25533	11.3952	16.703	7.36703
Ngef	22.8732	12.6614	11.9444	21.9412	8.16568
Ivns1abp	10.567	7.81161	5.92485	15.114	6.38771
Rgs7bp	6.55631	3.20991	6.09193	7.35682	2.51094
Myl4	4.37949	0.432975	0.481426	0.257622	0.166365
Lypd1	4.28219	5.34499	8.13544	5.50394	6.32131
Kcna6	4.63145	4.2683	2.00834	0.946604	1.64569
Efr3a	9.31168	4.38567	9.82671	1.45144	1.8539
Neto2	1.95961	1.20359	1.00992	2.04145	1.08128
Trh	1.22708	4.66408	1.16206	1.09705	1.29054
Th	0.213195	1.99381	0.201321	0.42072	0.855242
Pax6	0.241302	3.39287	0.180446	0.75925	0.504692
Scgn	2.30001	3.84615	1.54378	0.561268	0.826868
Sall3	0.233414	1.59798	0.439335	0.212921	0.144493
Lgr5	1.12416	4.14371	0.678754	0.714971	0.697493
9330158H04Rik	7.586	6.61981	8.31347	6.24278	4.70676
Cpne7	3.89871	8.78408	12.5543	4.09691	4.44465
Prss12	3.1301	2.12073	1.70559	0.463998	0.1138
Homer2	5.00232	7.71619	5.71174	1.90728	1.62267
Dcdc2a	2.32469	2.78174	2.60793	1.38978	1.65143
Abat	6.15499	7.89462	6.13344	12.1964	11.5043
Ptpro	1.3678	10.0904	4.67646	2.34551	2.18325
Shisa9	5.78819	7.32013	7.78839	8.00135	4.774
Cdkn1a	2.3663	3.12764	0.943612	0.513178	0.631387
Gpsm1	1.19456	4.91668	0.720235	1.12981	0.988123
Inpp5j	4.66358	8.65756	5.98534	4.82304	4.09042
Syt6	0.310763	1.12142	0.0729125	0.350933	0.111062
Ablim3	0.913431	3.14004	1.31147	0.428154	0.502129
Tshz1	7.98318	10.319	7.93325	7.69897	5.63666
Selm	13.4838	10.1166	14.3897	5.9846	5.80589
Pbx3	0.725779	4.63795	0.723712	3.04188	1.93836
Map2k1	18.2235	16.6438	18.1439	16.5049	11.2766
Ogt	11.7246	9.83338	9.82357	11.3005	8.78592
Prkca	3.14386	5.11551	4.62425	1.26122	0.717924
Epha5	3.75437	3.94311	4.6726	1.92677	1.78024
Kcnab3	7.64374	6.18145	3.28847	1.58041	4.08
Cpne4	2.30874	5.0559	3.15942	1.70021	1.03289
Grb2	7.51978	7.96494	5.52097	3.02684	3.29911
St6galnac3	1.38032	1.73582	1.82939	0.837433	0.749887
Fam171b	11.866	12.0561	11.3585	4.71368	2.77404
Csdc2	6.24659	11.9549	5.48099	3.03326	4.59452
Eml5	11.468	12.0065	9.9999	9.36578	4.39399
Rragd	3.00151	4.11365	1.18529	3.9768	1.3368
Snn	2.80777	2.5684	2.47443	0.934148	0.446497
Limd2	13.8025	8.8326	12.2484	10.6405	7.60932
Apc	6.32411	8.20523	5.30752	3.6086	3.77615
Calb2	2.86839	11.9503	3.84255	3.00311	4.34743
Kcnip2	6.92359	6.7167	10.8231	15.3227	5.51123
Htr1f	7.00502	4.32328	5.46242	4.79588	3.19488
Dlx5	1.25825	1.39668	1.16372	0.742635	0.904488
Zeb2	15.4618	16.6144	17.2818	5.93778	4.64591
Cyth1	4.06844	4.22086	5.26728	1.84322	2.63552
Spon1	7.33329	8.60136	11.4317	5.00277	4.15851
Mal	7.20145	6.87726	7.88857	11.0068	12.928
Ermn	4.86765	3.43962	5.4868	6.42213	7.44785
Opalin	2.08592	1.45444	2.20915	2.7732	3.39251
Gjb1	1.59837	3.16339	1.94554	1.63228	1.93889
Gpr37	2.63636	2.44104	3.17739	2.81271	3.47565
Evi2a	0.38148	0.529331	0.520026	0.798159	1.00145
Aspa	1.56604	1.29643	1.38878	2.34411	3.11127
Plekhh1	3.11059	2.7985	3.00208	4.01276	4.70865
Unc5b	0.760843	0.594527	0.809693	0.938689	0.946677
Tmem63a	0.789635	1.39118	0.911272	1.36628	1.69042
Anln	1.39773	1.59566	2.54167	1.6688	2.02129
Cd82	0.98336	0.822502	0.990491	1.47873	0.982219
Slain1	16.794	15.6331	17.4842	18.0189	15.791
Pla2g16	1.36915	1.45319	1.78164	1.55673	1.64729
Gab1	1.00408	0.819034	1.2093	1.18611	1.09327
Tprn	1.75163	1.47478	1.20268	1.84739	2.0171
Dock10	0.676619	2.25069	4.18154	2.42342	3.03891
Elovl1	1.09967	0.75513	0.780196	1.09896	1.13925
Qdpr	6.94965	5.89119	7.69657	7.24092	10.9483
Rnf13	4.71105	3.50531	4.54796	4.54965	6.02524
Efnb3	4.22795	6.72333	9.34173	8.85599	9.34658
Hcn2	2.72482	2.06665	1.77954	2.01302	5.09795
Zdhhc9	2.75529	1.60184	2.14057	1.46236	1.49784
Otud7b	4.80021	4.02411	3.55122	2.19273	2.19786
Psat1	2.99219	3.27256	3.05305	3.65092	4.34493
Cntn2	3.29984	2.47986	2.46423	2.78542	2.8721
Foxn3	2.08596	1.5831	2.03881	1.61205	1.22292
Dpy19l1	6.18867	4.09079	3.20413	3.70465	2.24587
Serinc5	4.93368	7.29049	4.95988	5.18632	5.4218
Phlpp1	2.44938	1.4952	2.49822	1.74553	2.00852
Abca2	11.9402	9.36682	8.40703	10.3939	12.6563
Aplp1	31.7258	30.1211	32.8524	30.2045	28.4358
Sypl	2.5393	2.26567	2.18207	2.19376	2.02707
Tmeff1	6.16336	4.57033	6.3006	4.81307	3.54073
Rdx	1.42796	1.2779	1.23706	0.88681	1.02609
Rhob	15.7096	13.0688	16.4421	14.5339	12.0835
Slc48a1	13.9412	7.32421	13.2704	7.40689	5.71856
Tmem151a	4.29622	2.30321	2.59322	1.1831	0.924576
Nudt4	10.3962	4.90756	4.01666	2.81034	4.10503
Syt11	21.651	15.4192	18.3479	17.1595	16.8327
Cpd	2.79924	4.0009	4.20715	1.43959	0.756193
Ttll7	11.1611	8.60751	7.74632	4.68992	5.05209
Sytl2	7.34904	2.07461	2.7636	1.14687	1.09311
Pex5l	19.26	10.1189	14.5617	7.27473	9.66469
Fez1	21.7018	19.2649	22.2643	19.0712	19.3746
Stmn4	12.1449	8.35376	9.19779	7.90734	8.20802
Bin1	18.9556	14.5235	17.4821	13.0814	15.3924
Ywhaq	6.74745	5.19449	8.12946	3.3729	4.59658
Kctd13	1.016	0.815586	1.51926	0.34992	0.227208
Tulp4	1.7239	2.2102	2.33963	1.66751	2.71277
Lhfpl3	0.111628	1.56373	0.140142	0.231883	0.478737
Cacng4	0.872267	1.29348	0.449	2.46783	1.2259
Emid1	4.75311	4.35193	4.58511	2.62596	2.83194
Mmp15	3.37248	4.20252	2.92071	2.4235	3.17012
Ccnd1	14.3167	10.618	12.5925	8.5883	6.58285
Rpl13	16.2173	13.8436	16.6027	13.1128	12.6373
Epn2	7.63522	6.35942	9.73203	5.61274	3.72151
Arl2bp	19.1594	16.214	17.9109	14.3656	15.4115
Ugdh	1.67477	1.46498	1.50731	0.95318	1.46411
Pcdh15	13.8313	12.0908	13.0513	8.63769	6.94476
Lbh	4.747	4.09377	4.51765	3.12919	4.02425
Tspan3	26.1017	22.1734	26.0379	22.8394	21.4574
Tmbim6	6.81931	5.13734	9.9145	5.34964	6.05762
Ppib	15.4085	12.1138	16.8693	8.34546	8.10566
Kcnip3	10.6245	8.08077	8.14148	6.80756	3.16729
Sod3	2.37681	2.64088	1.88157	1.48301	1.45539
Gja4	1.29022	1.28506	0.677865	0.437974	0.326118
Cd248	9.5215	10.7927	10.2244	9.39335	8.73254
Arhgdib	12.4085	11.0111	12.5927	14.2392	12.7919
Slc19a1	3.62032	3.11062	4.8706	2.85039	2.7513
Heyl	0.375254	2.33008	0.441408	0.352192	0.380266
Vasp	1.5237	2.9367	1.38222	1.05902	1.21873
Hic1	3.06171	2.59304	3.83611	1.98021	1.25027
Mcam	1.93032	1.19982	2.01024	1.96406	2.55701
Rasgrp2	1.75379	1.80873	0.698681	8.97893	2.31048
Myo1b	5.9649	3.96479	2.49876	6.18564	1.83889
Ddit4l	2.88934	0.445673	0.79552	1.17537	0.195065
Oaz2	0.733925	1.92574	1.16443	0.708799	0.99041
Pdzd2	6.0278	5.02731	5.30286	7.08038	5.36126
Coro1b	5.33876	3.49514	4.13289	3.69296	2.31915
Plxdc2	0.983051	1.27586	1.76109	0.683658	0.664449
Gm13889	0.329965	1.32263	0.323072	0.478828	0.252868
2021-09-07	3.52217	1.5185	2.3943	1.45538	0.983964
Ptk2	3.84141	2.43318	2.56565	1.66697	1.30894
Pttg1ip	2.24616	2.74918	2.77643	3.68405	2.5383
Csk	2.17566	4.14921	2.19521	1.60235	2.47289
Ilk	7.05197	6.33685	7.01909	4.75154	4.52353
Sri	5.52401	3.59762	6.90742	2.19851	2.54647
Ptp4a3	10.2478	8.35654	7.15962	6.36097	5.67091
Pid1	0.907115	3.18472	0.995878	0.297673	0.237377
Dbp	1.29225	1.35041	1.27294	1.71257	0.999981
Gucy1b3	9.802	5.88694	5.89085	6.40746	2.66179
Scube1	3.45269	4.10307	1.09304	0.2448	0.0894202
Fam19a2	0.483566	2.06531	1.37008	0.191372	0.143534
Lgi2	2.56959	2.3251	2.40995	1.58721	2.93007
Robo2	10.1248	11.0707	8.09523	8.13687	4.18828
Ppm1l	11.2023	7.7966	6.14471	3.24851	3.77529
A830039N20Rik	16.1879	11.2763	12.0694	4.70113	4.32325
Napb	25.8999	22.6706	22.3734	14.5641	16.0805
Gda	5.43079	4.90339	4.38966	2.01361	1.76574
Serpini1	12.4457	11.1255	9.93664	3.72714	3.77718
1700020I14Rik	15.5599	12.4127	11.1285	6.20375	5.33685
Bsn	16.4558	11.4487	12.0508	5.09928	3.02459
Fam163b	3.84883	6.90315	5.1309	0.999859	0.404446
Syt7	5.50204	4.98461	5.15648	1.94413	1.19726
Rab6b	25.2227	15.5676	19.3913	18.2735	14.2198
Nsf	29.694	24.5324	26.8289	24.6234	25.0077
Cds1	15.6068	8.80454	9.83338	4.28736	5.17136
Galnt9	9.98216	2.80918	9.14638	1.03867	0.804129
Scn1a	2.50059	0.533755	0.620518	0.619877	1.73036
Lynx1	11.4511	4.80128	9.30426	5.51079	6.93088
Gria3	21.7073	18.014	18.4437	18.4538	12.732
Scn8a	6.63995	3.05718	6.65644	2.59353	1.54994
Tmem132a	21.3823	14.1627	15.8841	13.7027	9.21035
Pvalb	6.5275	2.20572	4.07321	2.59232	5.18997
Pthlh	2.39642	2.25839	1.81317	1.43452	1.05594
Erbb4	6.01574	5.38869	5.17591	4.61532	5.27746
Nek7	2.61027	0.988984	1.4172	0.478351	0.392062
Gpr83	1.06189	1.03431	0.86408	4.95768	2.73258
Fndc5	2.22329	2.33464	2.59906	1.19793	2.68916
Cygb	7.06604	7.97459	8.98687	6.02079	8.9549
Cit	7.63789	4.42585	3.82804	5.86392	4.96985
Laptm4b	5.98479	5.06639	4.4828	2.05998	3.17855
Nacc2	1.16161	2.32472	0.852815	0.684715	1.6352
E330013P04Rik	0.938504	0.92698	1.04032	0.65342	0.398479
Thrsp	0.882764	0.719775	1.33723	0.364888	0.228619
2810459M11Rik	1.53884	0.689402	1.15163	0.401251	0.222546
Phgdh	2.78587	3.41478	3.53097	2.98686	2.35459
Ctnnbip1	0.882047	0.973961	0.853934	0.463438	0.747463
Lhx2	0.89631	0.557816	1.61389	0.258502	0.153298
Psph	7.83481	4.64022	8.86187	4.34205	2.7311
Dhrs1	2.65421	2.00385	2.34709	1.18877	1.36518
Glo1	0.926548	1.05461	4.85539	0.759466	1.21381
Sst	4.05643	2.24479	4.61558	3.39227	3.23876
Crhbp	1.91853	2.01841	1.87536	0.580456	0.343529
Elfn1	1.8266	1.87562	1.77312	1.21768	3.23435
Grin3a	2.06531	1.91812	2.32783	1.42248	1.81965
Stmn1	20.2201	14.9042	9.0641	4.30215	6.50348
Rgs17	1.20133	0.985039	1.14809	0.778573	1.37892
Cldn5	2.74016	3.765	2.8226	2.47742	2.42779
Flt1	0.925032	1.33732	1.12245	0.832561	0.93142
Pglyrp1	2.05062	1.34417	1.35263	2.21668	3.04636
Ctla2a	2.72845	3.26362	2.13305	1.24636	0.91745
Slco1a4	1.86146	2.31481	1.74561	1.79434	1.54025
Slc2a1	2.42573	2.72961	2.4346	2.36834	2.29367
Slc7a5	1.81583	2.7808	2.06746	1.23448	1.55
Ptprb	2.27865	2.37351	3.0344	2.14454	1.85628
Fam101b	7.66391	5.78254	6.64608	5.18634	3.72429
Lsr	2.02023	1.33757	1.02841	0.231576	0.146535
Foxq1	17.3134	12.9516	9.89303	8.99113	7.31091
Acvrl1	0.81348	0.775847	0.624265	2.0907	0.522358
Ocln	21.2009	18.1364	20.805	19.3492	18.2108
Tek	0.522792	1.4198	1.04298	0.522362	0.518465
Cdkn2b	1.43975	1.20443	1.46514	0.443419	0.478424
Foxf2	6.5336	5.79447	4.01282	1.97842	1.15561
Cd34	18.8211	9.32409	15.2292	5.36765	5.79203
Nes	4.79572	4.15378	4.17402	3.15852	2.3758
Slc7a1	2.49419	1.55898	1.54108	0.987419	0.803313
Slc16a1	2.39314	1.57107	2.83612	0.853586	1.00039
Nkd1	0.929563	1.07152	0.603043	0.482148	0.551278
Notch1	3.41167	2.72838	4.35198	2.14564	0.86229
Egfl7	2.75309	1.14508	2.15341	1.25734	1.1766
Heg1	1.96497	1.50115	0.967239	0.971489	1.02738
Afap1l1	2.77745	0.823988	0.450078	0.486113	0.398368
Isg15	7.38308	7.92538	7.27888	5.0317	5.47689
Palmd	1.7258	1.19231	3.23782	0.783539	0.434157
Sgms1	3.19546	3.00379	2.69819	2.76665	2.54118
Bsg	14.4294	13.0332	14.2233	11.026	12.5377
Jam2	0.526258	2.7315	0.501215	0.406518	0.630516
Slc31a1	1.35372	2.4924	2.14465	0.703447	1.07776
Utrn	1.99826	1.55378	0.965865	2.88081	1.32178
Ablim1	7.98989	3.67763	3.77442	1.16479	1.32239
9430020K01Rik	6.40647	2.74019	3.5009	9.28569	2.80371
Gnai2	1.28895	2.00403	1.78104	1.65702	2.25564
Tsc22d1	13.7112	9.73335	11.5697	10.22	9.87283
Wasf2	6.19136	3.79031	3.42398	1.93216	1.00559
Atox1	1.28533	2.20455	1.36969	0.74727	0.961657
Spock2	19.295	15.3414	15.5163	14.315	15.781
Sema3c	1.27957	2.06881	1.32816	0.940584	1.36796
Arl4a	1.43251	1.55518	1.09712	1.23524	0.81145
Slc6a6	0.498685	0.896188	0.714002	1.20985	0.609223
Igf1r	4.30451	3.26514	2.75871	1.95985	1.21765
Tfrc	11.0754	7.52719	10.1497	4.62594	5.30283
Gpcpd1	12.4969	8.4623	11.0526	7.61907	5.5889
Vip	2.25415	1.70225	1.22457	0.18235	0.21123
Tac2	0.7793	0.771	0.741936	0.610325	2.03264
Npas1	1.4515	0.752251	1.57146	0.447953	1.2783
Crh	1.28903	2.77074	1.07211	0.71615	1.24567
Cnr1	9.25297	6.92232	9.20137	13.1337	8.03309
Fxyd6	8.09187	5.25326	6.91906	3.61029	6.9161
Nrxn3	16.4276	13.2665	11.0134	16.0145	13.4212
Igf2	3.33661	2.41058	2.8431	4.33879	4.84206
Itih5	1.83628	3.37867	2.40281	1.74467	1.66355
Edn3	1.46358	1.25633	1.53099	1.09717	1.05241
Slc7a11	1.03473	1.49617	1.98919	0.753645	0.77916
Serpinf1	0.487501	1.10816	0.860566	0.399329	0.74067
Colec12	0.608944	1.2905	0.766046	0.406817	0.394303
Prelp	2.71756	3.19661	2.75618	2.00809	1.41107
Aldh1a2	1.56661	1.66528	1.09902	0.878455	1.25889
Olfml3	1.69538	1.91002	2.33586	1.60811	1.33727
Col13a1	1.52335	1.13841	1.25094	0.598571	0.64966
Slc13a4	3.74212	3.63726	3.67944	1.95516	1.4136
Il33	3.3704	2.27002	3.44041	2.08583	2.34172
Cmbl	0.740896	0.823383	1.59204	0.411299	0.307848
Spp1	1.5292	3.94235	1.24447	1.00678	2.30902
Fmod	3.67414	5.2879	3.82601	2.20337	2.13741
Bicc1	0.455835	1.25311	0.560913	0.323295	0.344619
Eln	0.441813	0.752964	1.11522	0.486776	0.436225
Copz2	15.1502	11.1741	16.8093	13.9418	14.5515
Tcn2	0.402491	0.70362	1.02284	0.331549	0.248726
Efemp2	1.7275	1.33041	1.30348	0.863356	1.07564
Col23a1	0.515664	1.32424	1.35798	0.396923	0.244853
Lamb1	0.477137	0.607212	1.87689	0.732969	0.335906
Flrt2	6.92152	3.39844	3.97405	2.12186	1.68083
Capns1	14.9194	12.6242	15.9265	10.7413	12.859
