# Supplementary material for: An atlas of gene regulatory elements in adult mouse cerebrum
Source: Nature. 2021 Oct 6;598(7879):129–36. doi: 10.1038/s41586-021-03604-1 (PMC8494637; doi:10.1038/s41586-021-03604-1)
Supplement: Supplementary file 10 — Full list of the cCREs defined in the current study. [file 41586_2021_3604_MOESM10_ESM.zip]

Archive with 3 entries (2 files):
- Supplementary Table 7 - List and genomic location of cCREs.txt
- __MACOSX/
- __MACOSX/._Supplementary Table 7 - List and genomic location of cCREs.txt
