# Supplementary material for: An atlas of gene regulatory elements in adult mouse cerebrum
Source: Nature. 2021 Oct 6;598(7879):129–36. doi: 10.1038/s41586-021-03604-1 (PMC8494637; doi:10.1038/s41586-021-03604-1)
Supplement: Supplementary file 10 — Full list of the cCREs defined in the current study. [file 41586_2021_3604_MOESM10_ESM.zip › Supplementary Table 7 - List and genomic location of cCREs.txt]

chr1	3007135	3007841	cCREs1
chr1	3012458	3012997	cCREs2
chr1	3044153	3044702	cCREs3
chr1	3071408	3071913	cCREs4
chr1	3077770	3078447	cCREs5
chr1	3094473	3095791	cCREs6
chr1	3096916	3097912	cCREs7
chr1	3100692	3101203	cCREs8
chr1	3112072	3114055	cCREs9
chr1	3117239	3117740	cCREs10
chr1	3119374	3120847	cCREs11
chr1	3121194	3121855	cCREs12
chr1	3134459	3135126	cCREs13
chr1	3164780	3165315	cCREs14
chr1	3165655	3166156	cCREs15
chr1	3166833	3167704	cCREs16
chr1	3181041	3181721	cCREs17
chr1	3198069	3198873	cCREs18
chr1	3204652	3205268	cCREs19
chr1	3206920	3207627	cCREs20
chr1	3209897	3210756	cCREs21
chr1	3210848	3211429	cCREs22
chr1	3212669	3213293	cCREs23
chr1	3216198	3216791	cCREs24
chr1	3216982	3217863	cCREs25
chr1	3219221	3219747	cCREs26
chr1	3220951	3221910	cCREs27
chr1	3228008	3228546	cCREs28
chr1	3235282	3236046	cCREs29
chr1	3237074	3237901	cCREs30
chr1	3249132	3249633	cCREs31
chr1	3249655	3250512	cCREs32
chr1	3251466	3252340	cCREs33
chr1	3252373	3252914	cCREs34
chr1	3254505	3255196	cCREs35
chr1	3265012	3265847	cCREs36
chr1	3266845	3267360	cCREs37
chr1	3269256	3269798	cCREs38
chr1	3285104	3285679	cCREs39
chr1	3289263	3290096	cCREs40
chr1	3292423	3293464	cCREs41
chr1	3296385	3296927	cCREs42
chr1	3297316	3298053	cCREs43
chr1	3299493	3300460	cCREs44
chr1	3304650	3305203	cCREs45
chr1	3309465	3310499	cCREs46
chr1	3321336	3321949	cCREs47
chr1	3322099	3323466	cCREs48
chr1	3324092	3324797	cCREs49
chr1	3325139	3325662	cCREs50
chr1	3325762	3326548	cCREs51
chr1	3327958	3328802	cCREs52
chr1	3330081	3330869	cCREs53
chr1	3333393	3334124	cCREs54
chr1	3341220	3341888	cCREs55
chr1	3355722	3356223	cCREs56
chr1	3360409	3361435	cCREs57
chr1	3363315	3363937	cCREs58
chr1	3366304	3367199	cCREs59
chr1	3368160	3368831	cCREs60
chr1	3369402	3370075	cCREs61
chr1	3371416	3372029	cCREs62
chr1	3373823	3374324	cCREs63
chr1	3377114	3377886	cCREs64
chr1	3378425	3380527	cCREs65
chr1	3381145	3383138	cCREs66
chr1	3388297	3388927	cCREs67
chr1	3391672	3392562	cCREs68
chr1	3395418	3395976	cCREs69
chr1	3397946	3398909	cCREs70
chr1	3398913	3400543	cCREs71
chr1	3404795	3405296	cCREs72
chr1	3405929	3406597	cCREs73
chr1	3407030	3407858	cCREs74
chr1	3409166	3409696	cCREs75
chr1	3410511	3411467	cCREs76
chr1	3411604	3412140	cCREs77
chr1	3412982	3413628	cCREs78
chr1	3414586	3415141	cCREs79
chr1	3416025	3416574	cCREs80
chr1	3421443	3422067	cCREs81
chr1	3423517	3424286	cCREs82
chr1	3425006	3425507	cCREs83
chr1	3425716	3426548	cCREs84
chr1	3427918	3428444	cCREs85
chr1	3430116	3430617	cCREs86
chr1	3432697	3433276	cCREs87
chr1	3433667	3434660	cCREs88
chr1	3435076	3436294	cCREs89
chr1	3441549	3442270	cCREs90
chr1	3447006	3450039	cCREs91
chr1	3450668	3451436	cCREs92
chr1	3451457	3452143	cCREs93
chr1	3455203	3455751	cCREs94
chr1	3456204	3457420	cCREs95
chr1	3457683	3458859	cCREs96
chr1	3465972	3467093	cCREs97
chr1	3474107	3474637	cCREs98
chr1	3476239	3478035	cCREs99
chr1	3484575	3485355	cCREs100
chr1	3492866	3494019	cCREs101
chr1	3494092	3494608	cCREs102
chr1	3496875	3497647	cCREs103
chr1	3497782	3498646	cCREs104
chr1	3508084	3509278	cCREs105
chr1	3511534	3512562	cCREs106
chr1	3512565	3513073	cCREs107
chr1	3514481	3515234	cCREs108
chr1	3517758	3518335	cCREs109
chr1	3525749	3526302	cCREs110
chr1	3532419	3533853	cCREs111
chr1	3534634	3535176	cCREs112
chr1	3540634	3541675	cCREs113
chr1	3545532	3546089	cCREs114
chr1	3547216	3547909	cCREs115
chr1	3550998	3551507	cCREs116
chr1	3552273	3553028	cCREs117
chr1	3575737	3576664	cCREs118
chr1	3580022	3580724	cCREs119
chr1	3581348	3581849	cCREs120
chr1	3582549	3583231	cCREs121
chr1	3590522	3591054	cCREs122
chr1	3600980	3601852	cCREs123
chr1	3611116	3611668	cCREs124
chr1	3616338	3616845	cCREs125
chr1	3626075	3626576	cCREs126
chr1	3627685	3628969	cCREs127
chr1	3632721	3633581	cCREs128
chr1	3635611	3636112	cCREs129
chr1	3637425	3637928	cCREs130
chr1	3640609	3641374	cCREs131
chr1	3641769	3642270	cCREs132
chr1	3642942	3643961	cCREs133
chr1	3646540	3647041	cCREs134
chr1	3648466	3649744	cCREs135
chr1	3651299	3651921	cCREs136
chr1	3652761	3653262	cCREs137
chr1	3654923	3655471	cCREs138
chr1	3659235	3660120	cCREs139
chr1	3661922	3663220	cCREs140
chr1	3667164	3667761	cCREs141
chr1	3670396	3672765	cCREs142
chr1	3709996	3710666	cCREs143
chr1	3729675	3730450	cCREs144
chr1	3741442	3742670	cCREs145
chr1	3760866	3761367	cCREs146
chr1	3764197	3765381	cCREs147
chr1	3779079	3779897	cCREs148
chr1	3793711	3794292	cCREs149
chr1	3813011	3813548	cCREs150
chr1	3833455	3833956	cCREs151
chr1	3853654	3854182	cCREs152
chr1	3887542	3888081	cCREs153
chr1	3900071	3900832	cCREs154
chr1	3903297	3904206	cCREs155
chr1	3909217	3910040	cCREs156
chr1	3912492	3913062	cCREs157
chr1	3913619	3914494	cCREs158
chr1	3916953	3917481	cCREs159
chr1	3919196	3919797	cCREs160
chr1	3932446	3932992	cCREs161
chr1	3937375	3938153	cCREs162
chr1	3942701	3943225	cCREs163
chr1	3969278	3970265	cCREs164
chr1	3970274	3970977	cCREs165
chr1	3978910	3979416	cCREs166
chr1	3980178	3980863	cCREs167
chr1	3990297	3990847	cCREs168
chr1	3994033	3995163	cCREs169
chr1	4032765	4033281	cCREs170
chr1	4033651	4034165	cCREs171
chr1	4034710	4035234	cCREs172
chr1	4051654	4052216	cCREs173
chr1	4052982	4054031	cCREs174
chr1	4061623	4062281	cCREs175
chr1	4063252	4063757	cCREs176
chr1	4067992	4068522	cCREs177
chr1	4068550	4069511	cCREs178
chr1	4077335	4078422	cCREs179
chr1	4089366	4090159	cCREs180
chr1	4093140	4093896	cCREs181
chr1	4094101	4094910	cCREs182
chr1	4096172	4096673	cCREs183
chr1	4097837	4098548	cCREs184
chr1	4117026	4117830	cCREs185
chr1	4119277	4119885	cCREs186
chr1	4135171	4135711	cCREs187
chr1	4138890	4139920	cCREs188
chr1	4142202	4142977	cCREs189
chr1	4186524	4187349	cCREs190
chr1	4197498	4198207	cCREs191
chr1	4200361	4200865	cCREs192
chr1	4273025	4273612	cCREs193
chr1	4295047	4295584	cCREs194
chr1	4318426	4319011	cCREs195
chr1	4330057	4330565	cCREs196
chr1	4332225	4332912	cCREs197
chr1	4351040	4351541	cCREs198
chr1	4354743	4355439	cCREs199
chr1	4362336	4362856	cCREs200
chr1	4373086	4373587	cCREs201
chr1	4392402	4393303	cCREs202
chr1	4395657	4396383	cCREs203
chr1	4401063	4401953	cCREs204
chr1	4412340	4412952	cCREs205
chr1	4414068	4415317	cCREs206
chr1	4419914	4420803	cCREs207
chr1	4422104	4422612	cCREs208
chr1	4426570	4427788	cCREs209
chr1	4429768	4430310	cCREs210
chr1	4432159	4433108	cCREs211
chr1	4451117	4451618	cCREs212
chr1	4455937	4457354	cCREs213
chr1	4470893	4471736	cCREs214
chr1	4491512	4492380	cCREs215
chr1	4492861	4493937	cCREs216
chr1	4496291	4496792	cCREs217
chr1	4497230	4497731	cCREs218
chr1	4518147	4518851	cCREs219
chr1	4519277	4519832	cCREs220
chr1	4521482	4521983	cCREs221
chr1	4527057	4527876	cCREs222
chr1	4535832	4536393	cCREs223
chr1	4539454	4539955	cCREs224
chr1	4543782	4544720	cCREs225
chr1	4571276	4572407	cCREs226
chr1	4602227	4602728	cCREs227
chr1	4603946	4604456	cCREs228
chr1	4611590	4612119	cCREs229
chr1	4617488	4617989	cCREs230
chr1	4622251	4623738	cCREs231
chr1	4627849	4628357	cCREs232
chr1	4640970	4641471	cCREs233
chr1	4653625	4654574	cCREs234
chr1	4666826	4667489	cCREs235
chr1	4669660	4670161	cCREs236
chr1	4670277	4671120	cCREs237
chr1	4671611	4672196	cCREs238
chr1	4694254	4694795	cCREs239
chr1	4702961	4704280	cCREs240
chr1	4720414	4721528	cCREs241
chr1	4722514	4723338	cCREs242
chr1	4724751	4725252	cCREs243
chr1	4739244	4739969	cCREs244
chr1	4747167	4747751	cCREs245
chr1	4747795	4748730	cCREs246
chr1	4759177	4760039	cCREs247
chr1	4760438	4761175	cCREs248
chr1	4766424	4767224	cCREs249
chr1	4767467	4768026	cCREs250
chr1	4768258	4768852	cCREs251
chr1	4769698	4770252	cCREs252
chr1	4770569	4771415	cCREs253
chr1	4774769	4775718	cCREs254
chr1	4779988	4780871	cCREs255
chr1	4785208	4786476	cCREs256
chr1	4799236	4800026	cCREs257
chr1	4807341	4808403	cCREs258
chr1	4813253	4813823	cCREs259
chr1	4819375	4820615	cCREs260
chr1	4825702	4826216	cCREs261
chr1	4831166	4831760	cCREs262
chr1	4832036	4832572	cCREs263
chr1	4833471	4834310	cCREs264
chr1	4839130	4839745	cCREs265
chr1	4857197	4858899	cCREs266
chr1	4869818	4870356	cCREs267
chr1	4871363	4871898	cCREs268
chr1	4873198	4873948	cCREs269
chr1	4876417	4877221	cCREs270
chr1	4881283	4881973	cCREs271
chr1	4884158	4884767	cCREs272
chr1	4890156	4890660	cCREs273
chr1	4890999	4891572	cCREs274
chr1	4903966	4905002	cCREs275
chr1	4907611	4908635	cCREs276
chr1	4909764	4910350	cCREs277
chr1	4910639	4911259	cCREs278
chr1	4914301	4914949	cCREs279
chr1	4916446	4917062	cCREs280
chr1	4917280	4917871	cCREs281
chr1	4918546	4919093	cCREs282
chr1	4922912	4924359	cCREs283
chr1	4925707	4927408	cCREs284
chr1	4929645	4930177	cCREs285
chr1	4934601	4935448	cCREs286
chr1	4937346	4937908	cCREs287
chr1	4938542	4939043	cCREs288
chr1	4961749	4962823	cCREs289
chr1	4969612	4971609	cCREs290
chr1	4988632	4989475	cCREs291
chr1	4989947	4990773	cCREs292
chr1	4992329	4992884	cCREs293
chr1	4996083	4996584	cCREs294
chr1	5006986	5007755	cCREs295
chr1	5012747	5013271	cCREs296
chr1	5015232	5015818	cCREs297
chr1	5017770	5019841	cCREs298
chr1	5020146	5021156	cCREs299
chr1	5021429	5021930	cCREs300
chr1	5022551	5023687	cCREs301
chr1	5024207	5024915	cCREs302
chr1	5029336	5030274	cCREs303
chr1	5031511	5032045	cCREs304
chr1	5033056	5033785	cCREs305
chr1	5045685	5047003	cCREs306
chr1	5055900	5056476	cCREs307
chr1	5064392	5065484	cCREs308
chr1	5069910	5070700	cCREs309
chr1	5071093	5071697	cCREs310
chr1	5074179	5074794	cCREs311
chr1	5082581	5083921	cCREs312
chr1	5087050	5087551	cCREs313
chr1	5090139	5090676	cCREs314
chr1	5092218	5092725	cCREs315
chr1	5098672	5099641	cCREs316
chr1	5103076	5103869	cCREs317
chr1	5106406	5107033	cCREs318
chr1	5107484	5108186	cCREs319
chr1	5115506	5116007	cCREs320
chr1	5117027	5117692	cCREs321
chr1	5124327	5124828	cCREs322
chr1	5127377	5127941	cCREs323
chr1	5128350	5129393	cCREs324
chr1	5129396	5129982	cCREs325
chr1	5130254	5130848	cCREs326
chr1	5133725	5134743	cCREs327
chr1	5137940	5138738	cCREs328
chr1	5141434	5142096	cCREs329
chr1	5147881	5148778	cCREs330
chr1	5150394	5151125	cCREs331
chr1	5153204	5154238	cCREs332
chr1	5155291	5155816	cCREs333
chr1	5159553	5160424	cCREs334
chr1	5164730	5165303	cCREs335
chr1	5166860	5167361	cCREs336
chr1	5170384	5170902	cCREs337
chr1	5176766	5178847	cCREs338
chr1	5181906	5182474	cCREs339
chr1	5183409	5184029	cCREs340
chr1	5185343	5185930	cCREs341
chr1	5195612	5196113	cCREs342
chr1	5207528	5208622	cCREs343
chr1	5210071	5210588	cCREs344
chr1	5220540	5221455	cCREs345
chr1	5222198	5223599	cCREs346
chr1	5228539	5229375	cCREs347
chr1	5231960	5233434	cCREs348
chr1	5243112	5243691	cCREs349
chr1	5249199	5250093	cCREs350
chr1	5257632	5258617	cCREs351
chr1	5259908	5260538	cCREs352
chr1	5261164	5262159	cCREs353
chr1	5275498	5276076	cCREs354
chr1	5278812	5279778	cCREs355
chr1	5285098	5286616	cCREs356
chr1	5287903	5288513	cCREs357
chr1	5296582	5298091	cCREs358
chr1	5311178	5312473	cCREs359
chr1	5315261	5316771	cCREs360
chr1	5319827	5320336	cCREs361
chr1	5334252	5335289	cCREs362
chr1	5336133	5336932	cCREs363
chr1	5344874	5345483	cCREs364
chr1	5346024	5346621	cCREs365
chr1	5362154	5362725	cCREs366
chr1	5379169	5379749	cCREs367
chr1	5379847	5380348	cCREs368
chr1	5382304	5383122	cCREs369
chr1	5394429	5394959	cCREs370
chr1	5395515	5396016	cCREs371
chr1	5408190	5408692	cCREs372
chr1	5411430	5412839	cCREs373
chr1	5416838	5417353	cCREs374
chr1	5462996	5464054	cCREs375
chr1	5478539	5479040	cCREs376
chr1	5508379	5508886	cCREs377
chr1	5510419	5511311	cCREs378
chr1	5570591	5571092	cCREs379
chr1	5572723	5573422	cCREs380
chr1	5573597	5574204	cCREs381
chr1	5578297	5578825	cCREs382
chr1	5587973	5589473	cCREs383
chr1	5590440	5590984	cCREs384
chr1	5602505	5603073	cCREs385
chr1	5610879	5611469	cCREs386
chr1	5640972	5641518	cCREs387
chr1	5655543	5656627	cCREs388
chr1	5656640	5657141	cCREs389
chr1	5659860	5660563	cCREs390
chr1	5669365	5669866	cCREs391
chr1	5673758	5674260	cCREs392
chr1	5674902	5675599	cCREs393
chr1	5682805	5683306	cCREs394
chr1	5689280	5689806	cCREs395
chr1	5702983	5703551	cCREs396
chr1	5728486	5729356	cCREs397
chr1	5750447	5751005	cCREs398
chr1	5753306	5754092	cCREs399
chr1	5759437	5759975	cCREs400
chr1	5770017	5770518	cCREs401
chr1	5780121	5781409	cCREs402
chr1	5791445	5792277	cCREs403
chr1	5814915	5815722	cCREs404
chr1	5827486	5828318	cCREs405
chr1	5828584	5830042	cCREs406
chr1	5831742	5832335	cCREs407
chr1	5835961	5836486	cCREs408
chr1	5858416	5859272	cCREs409
chr1	5865951	5867031	cCREs410
chr1	5879887	5880433	cCREs411
chr1	5894275	5895375	cCREs412
chr1	5904569	5905271	cCREs413
chr1	5909900	5910418	cCREs414
chr1	5915231	5918067	cCREs415
chr1	5925901	5926426	cCREs416
chr1	5949633	5950375	cCREs417
chr1	5950659	5951341	cCREs418
chr1	5952235	5952895	cCREs419
chr1	5955201	5956342	cCREs420
chr1	5971559	5972155	cCREs421
chr1	5973297	5973798	cCREs422
chr1	5978120	5978621	cCREs423
chr1	6036708	6037318	cCREs424
chr1	6039657	6040181	cCREs425
chr1	6048876	6050013	cCREs426
chr1	6054073	6054653	cCREs427
chr1	6059982	6060484	cCREs428
chr1	6062751	6063280	cCREs429
chr1	6064175	6064928	cCREs430
chr1	6075873	6077005	cCREs431
chr1	6081798	6082328	cCREs432
chr1	6089822	6090632	cCREs433
chr1	6092368	6092944	cCREs434
chr1	6094094	6094947	cCREs435
chr1	6096675	6097785	cCREs436
chr1	6100582	6101182	cCREs437
chr1	6102404	6103323	cCREs438
chr1	6131812	6132398	cCREs439
chr1	6134967	6135746	cCREs440
chr1	6152364	6152895	cCREs441
chr1	6155212	6155766	cCREs442
chr1	6178557	6179177	cCREs443
chr1	6188256	6188991	cCREs444
chr1	6189983	6190549	cCREs445
chr1	6198410	6198989	cCREs446
chr1	6202211	6202801	cCREs447
chr1	6204454	6205197	cCREs448
chr1	6214079	6215752	cCREs449
chr1	6219580	6220299	cCREs450
chr1	6221086	6221605	cCREs451
chr1	6224017	6224616	cCREs452
chr1	6225034	6226617	cCREs453
chr1	6234786	6235355	cCREs454
chr1	6236557	6237274	cCREs455
chr1	6257911	6258586	cCREs456
chr1	6269797	6270423	cCREs457
chr1	6271764	6272725	cCREs458
chr1	6279550	6280085	cCREs459
chr1	6282315	6283646	cCREs460
chr1	6285917	6286418	cCREs461
chr1	6287301	6289025	cCREs462
chr1	6289726	6290620	cCREs463
chr1	6306519	6307264	cCREs464
chr1	6312386	6312887	cCREs465
chr1	6320423	6321061	cCREs466
chr1	6354116	6354636	cCREs467
chr1	6357647	6358355	cCREs468
chr1	6358761	6359688	cCREs469
chr1	6359890	6360447	cCREs470
chr1	6361250	6362397	cCREs471
chr1	6363612	6364321	cCREs472
chr1	6370229	6370779	cCREs473
chr1	6373059	6373605	cCREs474
chr1	6382394	6383592	cCREs475
chr1	6388970	6390218	cCREs476
chr1	6392741	6393268	cCREs477
chr1	6398450	6398967	cCREs478
chr1	6401396	6401970	cCREs479
chr1	6406003	6406823	cCREs480
chr1	6407448	6408009	cCREs481
chr1	6409824	6410584	cCREs482
chr1	6419745	6420276	cCREs483
chr1	6428590	6429091	cCREs484
chr1	6438303	6439141	cCREs485
chr1	6440329	6442151	cCREs486
chr1	6447280	6448597	cCREs487
chr1	6453153	6454596	cCREs488
chr1	6477859	6478384	cCREs489
chr1	6482830	6484517	cCREs490
chr1	6484962	6485466	cCREs491
chr1	6486912	6487452	cCREs492
chr1	6487656	6488325	cCREs493
chr1	6496519	6497020	cCREs494
chr1	6499440	6499970	cCREs495
chr1	6509811	6511189	cCREs496
chr1	6519989	6520519	cCREs497
chr1	6523123	6523902	cCREs498
chr1	6525268	6526027	cCREs499
chr1	6526359	6527050	cCREs500
chr1	6527300	6527824	cCREs501
chr1	6534258	6534759	cCREs502
chr1	6545394	6545895	cCREs503
chr1	6547002	6547825	cCREs504
chr1	6556076	6556654	cCREs505
chr1	6592492	6593409	cCREs506
chr1	6594368	6595191	cCREs507
chr1	6596533	6597034	cCREs508
chr1	6604745	6605340	cCREs509
chr1	6605679	6606251	cCREs510
chr1	6609319	6609871	cCREs511
chr1	6624626	6625127	cCREs512
chr1	6635483	6635984	cCREs513
chr1	6651125	6651698	cCREs514
chr1	6654982	6655496	cCREs515
chr1	6657051	6657616	cCREs516
chr1	6658063	6658647	cCREs517
chr1	6678238	6678779	cCREs518
chr1	6684589	6685182	cCREs519
chr1	6706223	6707118	cCREs520
chr1	6712963	6713586	cCREs521
chr1	6717461	6718488	cCREs522
chr1	6722268	6723259	cCREs523
chr1	6729022	6730415	cCREs524
chr1	6732327	6732851	cCREs525
chr1	6733873	6734374	cCREs526
chr1	6734622	6735242	cCREs527
chr1	6751005	6752635	cCREs528
chr1	6756404	6757270	cCREs529
chr1	6757440	6758019	cCREs530
chr1	6759865	6761895	cCREs531
chr1	6767128	6768098	cCREs532
chr1	6769886	6770530	cCREs533
chr1	6776326	6776895	cCREs534
chr1	6786793	6787575	cCREs535
chr1	6789936	6790686	cCREs536
chr1	6792274	6793012	cCREs537
chr1	6797634	6798199	cCREs538
chr1	6799802	6801873	cCREs539
chr1	6804433	6806197	cCREs540
chr1	6809341	6809842	cCREs541
chr1	6810024	6811016	cCREs542
chr1	6819753	6820698	cCREs543
chr1	6820810	6821479	cCREs544
chr1	6821778	6822279	cCREs545
chr1	6823335	6823912	cCREs546
chr1	6824227	6824833	cCREs547
chr1	6825032	6825946	cCREs548
chr1	6829599	6830449	cCREs549
chr1	6831709	6832502	cCREs550
chr1	6844776	6845352	cCREs551
chr1	6848020	6848521	cCREs552
chr1	6857726	6858322	cCREs553
chr1	6858891	6859479	cCREs554
chr1	6862185	6862754	cCREs555
chr1	6865914	6867459	cCREs556
chr1	6881160	6881661	cCREs557
chr1	6893349	6894116	cCREs558
chr1	6905208	6906520	cCREs559
chr1	6907367	6908204	cCREs560
chr1	6927810	6929639	cCREs561
chr1	6936180	6936704	cCREs562
chr1	6941807	6942615	cCREs563
chr1	6955236	6955751	cCREs564
chr1	6966889	6968146	cCREs565
chr1	6972833	6973545	cCREs566
chr1	6973552	6974335	cCREs567
chr1	6976205	6976706	cCREs568
chr1	6995418	6995919	cCREs569
chr1	7000664	7001175	cCREs570
chr1	7010053	7010685	cCREs571
chr1	7017614	7018149	cCREs572
chr1	7040434	7041033	cCREs573
chr1	7048554	7049126	cCREs574
chr1	7054748	7056098	cCREs575
chr1	7076438	7076939	cCREs576
chr1	7086800	7087328	cCREs577
chr1	7088280	7089621	cCREs578
chr1	7100515	7101016	cCREs579
chr1	7102217	7102776	cCREs580
chr1	7104864	7106052	cCREs581
chr1	7111391	7113741	cCREs582
chr1	7113947	7114478	cCREs583
chr1	7116399	7116959	cCREs584
chr1	7117748	7118930	cCREs585
chr1	7120797	7121906	cCREs586
chr1	7123606	7124116	cCREs587
chr1	7125993	7126826	cCREs588
chr1	7130894	7131727	cCREs589
chr1	7132202	7133037	cCREs590
chr1	7137963	7140004	cCREs591
chr1	7148082	7149366	cCREs592
chr1	7155123	7156023	cCREs593
chr1	7158167	7159070	cCREs594
chr1	7160983	7162218	cCREs595
chr1	7168016	7168715	cCREs596
chr1	7170453	7171425	cCREs597
chr1	7173083	7173606	cCREs598
chr1	7175536	7176187	cCREs599
chr1	7199187	7200494	cCREs600
chr1	7204652	7205227	cCREs601
chr1	7206054	7207132	cCREs602
chr1	7208618	7209119	cCREs603
chr1	7213459	7214439	cCREs604
chr1	7218608	7219437	cCREs605
chr1	7223654	7224177	cCREs606
chr1	7226763	7227318	cCREs607
chr1	7244123	7244768	cCREs608
chr1	7249790	7250622	cCREs609
chr1	7292688	7293769	cCREs610
chr1	7313275	7313932	cCREs611
chr1	7315764	7317351	cCREs612
chr1	7318807	7319746	cCREs613
chr1	7343262	7343777	cCREs614
chr1	7347501	7348361	cCREs615
chr1	7359759	7360957	cCREs616
chr1	7370934	7371557	cCREs617
chr1	7380267	7381881	cCREs618
chr1	7383614	7384525	cCREs619
chr1	7384987	7385488	cCREs620
chr1	7385878	7386385	cCREs621
chr1	7397181	7398896	cCREs622
chr1	7402441	7402942	cCREs623
chr1	7416124	7417415	cCREs624
chr1	7423018	7423519	cCREs625
chr1	7428488	7429027	cCREs626
chr1	7447524	7448387	cCREs627
chr1	7451978	7452846	cCREs628
chr1	7467425	7467972	cCREs629
chr1	7470699	7471208	cCREs630
chr1	7492647	7493178	cCREs631
chr1	7494311	7495638	cCREs632
chr1	7496962	7497463	cCREs633
chr1	7498017	7498558	cCREs634
chr1	7499134	7499635	cCREs635
chr1	7505853	7506401	cCREs636
chr1	7507145	7507664	cCREs637
chr1	7511829	7512337	cCREs638
chr1	7513959	7514702	cCREs639
chr1	7517925	7518531	cCREs640
chr1	7523342	7524194	cCREs641
chr1	7534753	7535833	cCREs642
chr1	7543228	7543969	cCREs643
chr1	7547926	7549276	cCREs644
chr1	7567298	7567808	cCREs645
chr1	7577820	7578321	cCREs646
chr1	7578439	7578940	cCREs647
chr1	7600127	7600628	cCREs648
chr1	7614382	7615246	cCREs649
chr1	7633516	7634242	cCREs650
chr1	7641174	7642065	cCREs651
chr1	7651358	7651859	cCREs652
chr1	7665621	7666213	cCREs653
chr1	7669645	7670177	cCREs654
chr1	7678116	7679355	cCREs655
chr1	7688239	7688740	cCREs656
chr1	7696201	7696767	cCREs657
chr1	7728488	7729011	cCREs658
chr1	7731078	7731959	cCREs659
chr1	7733857	7734879	cCREs660
chr1	7746795	7747296	cCREs661
chr1	7750493	7751381	cCREs662
chr1	7752142	7752643	cCREs663
chr1	7758489	7759048	cCREs664
chr1	7767441	7768453	cCREs665
chr1	7768725	7769383	cCREs666
chr1	7770394	7770895	cCREs667
chr1	7776522	7777624	cCREs668
chr1	7809051	7809552	cCREs669
chr1	7812229	7812730	cCREs670
chr1	7827553	7828103	cCREs671
chr1	7828854	7829437	cCREs672
chr1	7870674	7871216	cCREs673
chr1	7879407	7879972	cCREs674
chr1	7891400	7892176	cCREs675
chr1	7909935	7910442	cCREs676
chr1	7914470	7914991	cCREs677
chr1	7920907	7921425	cCREs678
chr1	7924038	7924840	cCREs679
chr1	7950579	7951080	cCREs680
chr1	7955398	7956182	cCREs681
chr1	7966111	7966835	cCREs682
chr1	7974808	7975469	cCREs683
chr1	8005788	8006962	cCREs684
chr1	8017492	8018301	cCREs685
chr1	8018857	8019937	cCREs686
chr1	8025962	8026463	cCREs687
chr1	8038485	8039061	cCREs688
chr1	8060358	8060931	cCREs689
chr1	8063130	8064129	cCREs690
chr1	8065400	8066388	cCREs691
chr1	8085323	8086310	cCREs692
chr1	8094344	8094845	cCREs693
chr1	8132827	8133678	cCREs694
chr1	8134950	8135502	cCREs695
chr1	8143063	8143567	cCREs696
chr1	8147332	8147833	cCREs697
chr1	8171360	8171947	cCREs698
chr1	8222752	8223253	cCREs699
chr1	8245206	8245890	cCREs700
chr1	8262285	8262931	cCREs701
chr1	8267195	8267870	cCREs702
chr1	8272667	8273607	cCREs703
chr1	8274084	8274788	cCREs704
chr1	8297386	8297932	cCREs705
chr1	8300256	8300964	cCREs706
chr1	8320335	8320863	cCREs707
chr1	8324561	8325229	cCREs708
chr1	8327991	8328589	cCREs709
chr1	8331594	8332235	cCREs710
chr1	8336462	8337273	cCREs711
chr1	8364093	8364936	cCREs712
chr1	8386075	8386959	cCREs713
chr1	8392957	8393458	cCREs714
chr1	8410448	8411585	cCREs715
chr1	8429398	8430399	cCREs716
chr1	8450430	8450931	cCREs717
chr1	8468308	8469595	cCREs718
chr1	8481247	8481750	cCREs719
chr1	8489360	8489998	cCREs720
chr1	8492321	8492822	cCREs721
chr1	8493984	8494553	cCREs722
chr1	8495621	8496840	cCREs723
chr1	8497877	8498378	cCREs724
chr1	8528648	8529178	cCREs725
chr1	8545564	8546065	cCREs726
chr1	8556656	8557157	cCREs727
chr1	8557865	8558632	cCREs728
chr1	8564342	8564843	cCREs729
chr1	8565214	8565778	cCREs730
chr1	8570630	8571159	cCREs731
chr1	8572356	8573147	cCREs732
chr1	8581706	8583890	cCREs733
chr1	8583980	8584708	cCREs734
chr1	8587213	8587743	cCREs735
chr1	8595446	8596384	cCREs736
chr1	8626119	8626620	cCREs737
chr1	8632848	8633412	cCREs738
chr1	8642218	8642990	cCREs739
chr1	8643921	8645085	cCREs740
chr1	8649386	8650076	cCREs741
chr1	8671305	8671809	cCREs742
chr1	8674647	8676015	cCREs743
chr1	8676426	8677065	cCREs744
chr1	8677245	8678080	cCREs745
chr1	8678665	8680133	cCREs746
chr1	8685822	8686396	cCREs747
chr1	8721998	8722578	cCREs748
chr1	8736104	8736836	cCREs749
chr1	8742436	8743000	cCREs750
chr1	8744451	8745486	cCREs751
chr1	8747284	8747871	cCREs752
chr1	8748691	8749201	cCREs753
chr1	8772000	8772501	cCREs754
chr1	8772682	8773183	cCREs755
chr1	8780889	8781553	cCREs756
chr1	8781657	8783086	cCREs757
chr1	8783544	8784067	cCREs758
chr1	8785944	8786631	cCREs759
chr1	8790845	8791459	cCREs760
chr1	8804854	8805406	cCREs761
chr1	8805882	8806604	cCREs762
chr1	8810695	8811196	cCREs763
chr1	8814782	8815591	cCREs764
chr1	8815690	8816191	cCREs765
chr1	8816854	8817933	cCREs766
chr1	8819078	8819590	cCREs767
chr1	8822773	8823291	cCREs768
chr1	8836185	8836686	cCREs769
chr1	8842624	8843235	cCREs770
chr1	8847270	8848171	cCREs771
chr1	8855225	8855882	cCREs772
chr1	8857992	8858520	cCREs773
chr1	8864814	8865331	cCREs774
chr1	8866483	8867038	cCREs775
chr1	8867554	8868311	cCREs776
chr1	8876475	8877484	cCREs777
chr1	8890158	8891179	cCREs778
chr1	8904017	8905129	cCREs779
chr1	8915076	8915917	cCREs780
chr1	8921491	8922235	cCREs781
chr1	8929422	8929923	cCREs782
chr1	8933415	8934002	cCREs783
chr1	8938551	8939315	cCREs784
chr1	8940647	8941160	cCREs785
chr1	8941405	8942410	cCREs786
chr1	8944759	8945487	cCREs787
chr1	8947235	8948925	cCREs788
chr1	8956782	8957283	cCREs789
chr1	8960716	8961401	cCREs790
chr1	8979014	8979725	cCREs791
chr1	8982374	8983052	cCREs792
chr1	8983076	8983609	cCREs793
chr1	8998936	8999488	cCREs794
chr1	9008057	9008584	cCREs795
chr1	9009083	9009584	cCREs796
chr1	9024083	9024920	cCREs797
chr1	9032650	9033758	cCREs798
chr1	9037998	9038882	cCREs799
chr1	9043671	9044293	cCREs800
chr1	9057558	9058059	cCREs801
chr1	9065079	9065600	cCREs802
chr1	9090589	9091555	cCREs803
chr1	9091898	9092399	cCREs804
chr1	9100729	9101272	cCREs805
chr1	9108971	9109601	cCREs806
chr1	9113895	9114396	cCREs807
chr1	9125152	9127119	cCREs808
chr1	9127285	9127911	cCREs809
chr1	9130338	9130877	cCREs810
chr1	9140715	9141285	cCREs811
chr1	9141644	9142205	cCREs812
chr1	9146042	9147097	cCREs813
chr1	9149668	9150336	cCREs814
chr1	9150395	9150896	cCREs815
chr1	9153432	9154334	cCREs816
chr1	9157038	9157578	cCREs817
chr1	9157738	9158288	cCREs818
chr1	9161295	9161862	cCREs819
chr1	9167897	9168863	cCREs820
chr1	9171782	9173004	cCREs821
chr1	9188846	9189583	cCREs822
chr1	9199687	9200429	cCREs823
chr1	9201411	9202358	cCREs824
chr1	9205281	9206122	cCREs825
chr1	9207179	9208229	cCREs826
chr1	9208576	9209796	cCREs827
chr1	9210116	9210935	cCREs828
chr1	9219747	9220248	cCREs829
chr1	9224889	9225393	cCREs830
chr1	9248376	9249296	cCREs831
chr1	9253968	9254583	cCREs832
chr1	9257990	9258520	cCREs833
chr1	9258655	9259519	cCREs834
chr1	9261446	9261947	cCREs835
chr1	9265316	9265874	cCREs836
chr1	9279081	9279630	cCREs837
chr1	9282958	9283622	cCREs838
chr1	9287124	9287625	cCREs839
chr1	9288567	9289242	cCREs840
chr1	9289315	9290215	cCREs841
chr1	9291412	9292018	cCREs842
chr1	9293183	9293684	cCREs843
chr1	9296895	9297488	cCREs844
chr1	9298234	9300408	cCREs845
chr1	9300482	9301074	cCREs846
chr1	9306118	9306644	cCREs847
chr1	9309324	9309825	cCREs848
chr1	9315620	9316302	cCREs849
chr1	9367337	9368351	cCREs850
chr1	9377337	9377838	cCREs851
chr1	9382077	9383114	cCREs852
chr1	9383829	9384330	cCREs853
chr1	9435176	9436127	cCREs854
chr1	9457355	9457882	cCREs855
chr1	9458487	9459272	cCREs856
chr1	9464448	9465455	cCREs857
chr1	9465541	9466446	cCREs858
chr1	9470633	9471134	cCREs859
chr1	9510020	9510594	cCREs860
chr1	9521820	9522321	cCREs861
chr1	9522740	9523892	cCREs862
chr1	9528120	9528827	cCREs863
chr1	9535519	9536020	cCREs864
chr1	9540969	9541698	cCREs865
chr1	9545016	9546678	cCREs866
chr1	9547782	9548385	cCREs867
chr1	9548943	9549444	cCREs868
chr1	9553915	9554955	cCREs869
chr1	9559899	9560438	cCREs870
chr1	9564380	9565504	cCREs871
chr1	9569847	9570906	cCREs872
chr1	9573106	9573699	cCREs873
chr1	9577376	9578859	cCREs874
chr1	9582015	9582551	cCREs875
chr1	9583370	9584286	cCREs876
chr1	9585380	9585881	cCREs877
chr1	9586696	9587239	cCREs878
chr1	9590346	9591032	cCREs879
chr1	9591264	9592496	cCREs880
chr1	9593290	9594172	cCREs881
chr1	9596697	9597198	cCREs882
chr1	9600917	9602843	cCREs883
chr1	9603444	9604334	cCREs884
chr1	9606477	9607036	cCREs885
chr1	9607795	9608400	cCREs886
chr1	9609155	9609883	cCREs887
chr1	9610360	9610885	cCREs888
chr1	9611443	9612575	cCREs889
chr1	9615129	9615729	cCREs890
chr1	9616001	9616670	cCREs891
chr1	9618854	9620376	cCREs892
chr1	9621326	9622064	cCREs893
chr1	9622249	9623147	cCREs894
chr1	9627022	9628055	cCREs895
chr1	9628576	9629077	cCREs896
chr1	9629580	9631660	cCREs897
chr1	9640858	9641720	cCREs898
chr1	9641938	9642511	cCREs899
chr1	9644951	9645483	cCREs900
chr1	9645637	9646207	cCREs901
chr1	9649147	9650222	cCREs902
chr1	9652230	9653158	cCREs903
chr1	9656587	9657129	cCREs904
chr1	9661096	9661796	cCREs905
chr1	9661958	9662976	cCREs906
chr1	9663944	9664938	cCREs907
chr1	9670584	9671155	cCREs908
chr1	9672907	9674042	cCREs909
chr1	9686859	9687498	cCREs910
chr1	9699958	9701028	cCREs911
chr1	9722375	9722932	cCREs912
chr1	9724769	9725270	cCREs913
chr1	9726083	9726584	cCREs914
chr1	9731273	9731833	cCREs915
chr1	9734074	9734749	cCREs916
chr1	9737754	9738264	cCREs917
chr1	9742963	9743630	cCREs918
chr1	9747620	9748780	cCREs919
chr1	9756879	9757396	cCREs920
chr1	9758132	9758633	cCREs921
chr1	9770465	9771031	cCREs922
chr1	9772652	9773485	cCREs923
chr1	9783955	9784630	cCREs924
chr1	9787247	9787748	cCREs925
chr1	9789997	9790771	cCREs926
chr1	9793086	9793587	cCREs927
chr1	9796737	9797238	cCREs928
chr1	9797545	9799180	cCREs929
chr1	9800223	9801142	cCREs930
chr1	9804147	9805027	cCREs931
chr1	9805247	9806365	cCREs932
chr1	9806777	9807651	cCREs933
chr1	9812016	9812774	cCREs934
chr1	9815473	9816725	cCREs935
chr1	9819234	9819735	cCREs936
chr1	9822240	9822741	cCREs937
chr1	9822792	9824756	cCREs938
chr1	9827396	9827897	cCREs939
chr1	9838776	9839307	cCREs940
chr1	9840633	9841189	cCREs941
chr1	9847529	9849097	cCREs942
chr1	9849489	9850584	cCREs943
chr1	9851374	9851916	cCREs944
chr1	9857505	9858006	cCREs945
chr1	9858912	9859806	cCREs946
chr1	9859912	9860720	cCREs947
chr1	9862372	9862953	cCREs948
chr1	9868396	9869536	cCREs949
chr1	9876616	9877227	cCREs950
chr1	9891643	9892336	cCREs951
chr1	9893011	9893693	cCREs952
chr1	9898171	9898672	cCREs953
chr1	9902746	9903390	cCREs954
chr1	9908177	9909273	cCREs955
chr1	9909410	9909911	cCREs956
chr1	9915455	9915956	cCREs957
chr1	9931767	9932658	cCREs958
chr1	9933417	9934242	cCREs959
chr1	9936162	9936690	cCREs960
chr1	9939162	9939663	cCREs961
chr1	9943466	9944764	cCREs962
chr1	9966733	9968544	cCREs963
chr1	9972691	9973603	cCREs964
chr1	9983060	9983646	cCREs965
chr1	9988665	9989166	cCREs966
chr1	9991644	9992284	cCREs967
chr1	9993688	9994476	cCREs968
chr1	9996321	9996822	cCREs969
chr1	10004160	10005054	cCREs970
chr1	10007136	10008124	cCREs971
chr1	10008657	10009691	cCREs972
chr1	10011792	10012336	cCREs973
chr1	10012658	10013631	cCREs974
chr1	10013786	10014893	cCREs975
chr1	10018566	10019732	cCREs976
chr1	10024731	10025232	cCREs977
chr1	10037660	10038459	cCREs978
chr1	10039438	10040436	cCREs979
chr1	10045585	10046086	cCREs980
chr1	10055363	10056176	cCREs981
chr1	10056260	10056930	cCREs982
chr1	10057709	10058875	cCREs983
chr1	10059528	10060279	cCREs984
chr1	10061683	10062793	cCREs985
chr1	10070727	10071623	cCREs986
chr1	10074719	10075220	cCREs987
chr1	10080320	10081020	cCREs988
chr1	10083410	10084292	cCREs989
chr1	10086980	10087894	cCREs990
chr1	10089317	10090002	cCREs991
chr1	10093383	10094036	cCREs992
chr1	10096784	10097666	cCREs993
chr1	10102009	10102592	cCREs994
chr1	10103561	10104589	cCREs995
chr1	10105058	10105623	cCREs996
chr1	10108598	10109593	cCREs997
chr1	10110707	10111342	cCREs998
chr1	10115672	10117222	cCREs999
chr1	10127128	10128330	cCREs1000
chr1	10130381	10131094	cCREs1001
chr1	10131707	10132468	cCREs1002
chr1	10132560	10134890	cCREs1003
chr1	10135805	10136816	cCREs1004
chr1	10138364	10139895	cCREs1005
chr1	10140962	10143371	cCREs1006
chr1	10143882	10144383	cCREs1007
chr1	10145338	10145923	cCREs1008
chr1	10148682	10149587	cCREs1009
chr1	10150537	10151182	cCREs1010
chr1	10155791	10156309	cCREs1011
chr1	10156738	10157817	cCREs1012
chr1	10164284	10164796	cCREs1013
chr1	10164815	10166139	cCREs1014
chr1	10166670	10167268	cCREs1015
chr1	10168938	10169461	cCREs1016
chr1	10170233	10171838	cCREs1017
chr1	10175598	10176318	cCREs1018
chr1	10176710	10177493	cCREs1019
chr1	10188409	10189082	cCREs1020
chr1	10192967	10194058	cCREs1021
chr1	10195866	10196438	cCREs1022
chr1	10205464	10206053	cCREs1023
chr1	10207201	10207978	cCREs1024
chr1	10209832	10210511	cCREs1025
chr1	10210720	10211983	cCREs1026
chr1	10217698	10218781	cCREs1027
chr1	10228770	10229445	cCREs1028
chr1	10231954	10233649	cCREs1029
chr1	10246791	10248085	cCREs1030
chr1	10248739	10249499	cCREs1031
chr1	10255276	10256138	cCREs1032
chr1	10257121	10258009	cCREs1033
chr1	10260569	10261411	cCREs1034
chr1	10268639	10269291	cCREs1035
chr1	10278985	10279678	cCREs1036
chr1	10280197	10280698	cCREs1037
chr1	10285266	10286028	cCREs1038
chr1	10286310	10287384	cCREs1039
chr1	10292078	10292648	cCREs1040
chr1	10300166	10301025	cCREs1041
chr1	10304898	10306118	cCREs1042
chr1	10306894	10307395	cCREs1043
chr1	10317137	10317971	cCREs1044
chr1	10320153	10320682	cCREs1045
chr1	10321662	10322250	cCREs1046
chr1	10322856	10323502	cCREs1047
chr1	10327852	10328433	cCREs1048
chr1	10328969	10330556	cCREs1049
chr1	10337201	10338071	cCREs1050
chr1	10345566	10346607	cCREs1051
chr1	10347732	10348233	cCREs1052
chr1	10355077	10355658	cCREs1053
chr1	10370680	10371262	cCREs1054
chr1	10377648	10378595	cCREs1055
chr1	10380699	10381242	cCREs1056
chr1	10397501	10398367	cCREs1057
chr1	10403754	10404266	cCREs1058
chr1	10416280	10417097	cCREs1059
chr1	10429826	10430357	cCREs1060
chr1	10435327	10435828	cCREs1061
chr1	10451662	10452619	cCREs1062
chr1	10473839	10474340	cCREs1063
chr1	10476814	10477366	cCREs1064
chr1	10477528	10478029	cCREs1065
chr1	10483718	10484646	cCREs1066
chr1	10486054	10487382	cCREs1067
chr1	10489288	10489789	cCREs1068
chr1	10493349	10493880	cCREs1069
chr1	10494214	10495172	cCREs1070
chr1	10504517	10505104	cCREs1071
chr1	10510241	10510967	cCREs1072
chr1	10511690	10512191	cCREs1073
chr1	10513197	10513698	cCREs1074
chr1	10524447	10525588	cCREs1075
chr1	10544528	10545377	cCREs1076
chr1	10553385	10553988	cCREs1077
chr1	10570625	10571637	cCREs1078
chr1	10572721	10573661	cCREs1079
chr1	10588714	10589561	cCREs1080
chr1	10592511	10593530	cCREs1081
chr1	10595911	10597229	cCREs1082
chr1	10602943	10603444	cCREs1083
chr1	10606846	10607420	cCREs1084
chr1	10612947	10613844	cCREs1085
chr1	10623550	10624051	cCREs1086
chr1	10628097	10628826	cCREs1087
chr1	10636551	10637130	cCREs1088
chr1	10637300	10637826	cCREs1089
chr1	10639859	10640743	cCREs1090
chr1	10640881	10641699	cCREs1091
chr1	10678828	10679399	cCREs1092
chr1	10681811	10682379	cCREs1093
chr1	10693731	10695111	cCREs1094
chr1	10699945	10700601	cCREs1095
chr1	10700766	10701404	cCREs1096
chr1	10704343	10704957	cCREs1097
chr1	10707630	10708135	cCREs1098
chr1	10708406	10708956	cCREs1099
chr1	10713202	10714010	cCREs1100
chr1	10717545	10721407	cCREs1101
chr1	10724811	10726141	cCREs1102
chr1	10744123	10744624	cCREs1103
chr1	10751309	10752161	cCREs1104
chr1	10752163	10752664	cCREs1105
chr1	10756935	10757641	cCREs1106
chr1	10759234	10760266	cCREs1107
chr1	10762345	10762986	cCREs1108
chr1	10763784	10765006	cCREs1109
chr1	10771678	10772299	cCREs1110
chr1	10772423	10772959	cCREs1111
chr1	10775583	10776084	cCREs1112
chr1	10777728	10778426	cCREs1113
chr1	10779345	10779846	cCREs1114
chr1	10780724	10781254	cCREs1115
chr1	10781339	10782236	cCREs1116
chr1	10792903	10793499	cCREs1117
chr1	10793960	10794871	cCREs1118
chr1	10797375	10798062	cCREs1119
chr1	10800199	10800740	cCREs1120
chr1	10826643	10827625	cCREs1121
chr1	10835296	10836498	cCREs1122
chr1	10837097	10837644	cCREs1123
chr1	10850660	10851325	cCREs1124
chr1	10854432	10855206	cCREs1125
chr1	10861277	10861801	cCREs1126
chr1	10871101	10872096	cCREs1127
chr1	10872123	10872748	cCREs1128
chr1	10874437	10875268	cCREs1129
chr1	10875632	10876279	cCREs1130
chr1	10877165	10878152	cCREs1131
chr1	10879864	10880811	cCREs1132
chr1	10881346	10882147	cCREs1133
chr1	10898996	10899774	cCREs1134
chr1	10902075	10902576	cCREs1135
chr1	10918167	10920441	cCREs1136
chr1	10925483	10926092	cCREs1137
chr1	10932247	10932807	cCREs1138
chr1	10933062	10933711	cCREs1139
chr1	10935522	10936286	cCREs1140
chr1	10937128	10937629	cCREs1141
chr1	10938379	10938880	cCREs1142
chr1	10941600	10942101	cCREs1143
chr1	10942737	10943838	cCREs1144
chr1	10944366	10944867	cCREs1145
chr1	10945138	10945711	cCREs1146
chr1	10949020	10949816	cCREs1147
chr1	10951614	10952194	cCREs1148
chr1	10952669	10953273	cCREs1149
chr1	10953298	10953799	cCREs1150
chr1	10955038	10955776	cCREs1151
chr1	10967130	10967812	cCREs1152
chr1	10985497	10986022	cCREs1153
chr1	10990688	10991414	cCREs1154
chr1	10992980	10994711	cCREs1155
chr1	11004204	11004916	cCREs1156
chr1	11012828	11013384	cCREs1157
chr1	11016853	11017371	cCREs1158
chr1	11019273	11019774	cCREs1159
chr1	11020348	11021238	cCREs1160
chr1	11022828	11023998	cCREs1161
chr1	11024968	11025469	cCREs1162
chr1	11026347	11027921	cCREs1163
chr1	11032889	11034682	cCREs1164
chr1	11037679	11038299	cCREs1165
chr1	11039484	11040267	cCREs1166
chr1	11043886	11044784	cCREs1167
chr1	11044830	11046204	cCREs1168
chr1	11046226	11047811	cCREs1169
chr1	11053483	11054224	cCREs1170
chr1	11057164	11057960	cCREs1171
chr1	11065077	11066638	cCREs1172
chr1	11067063	11067707	cCREs1173
chr1	11080470	11081552	cCREs1174
chr1	11088688	11089209	cCREs1175
chr1	11089418	11090316	cCREs1176
chr1	11090633	11091363	cCREs1177
chr1	11097135	11097721	cCREs1178
chr1	11098617	11099150	cCREs1179
chr1	11099399	11101162	cCREs1180
chr1	11106048	11106626	cCREs1181
chr1	11111284	11111891	cCREs1182
chr1	11116471	11118135	cCREs1183
chr1	11120436	11121023	cCREs1184
chr1	11137800	11138738	cCREs1185
chr1	11139830	11140399	cCREs1186
chr1	11144347	11145150	cCREs1187
chr1	11147470	11147981	cCREs1188
chr1	11150819	11152263	cCREs1189
chr1	11169052	11170624	cCREs1190
chr1	11171664	11172169	cCREs1191
chr1	11175401	11176320	cCREs1192
chr1	11177519	11178610	cCREs1193
chr1	11179337	11180599	cCREs1194
chr1	11180911	11181483	cCREs1195
chr1	11183315	11183924	cCREs1196
chr1	11196546	11197056	cCREs1197
chr1	11200193	11200994	cCREs1198
chr1	11202421	11203429	cCREs1199
chr1	11203597	11204181	cCREs1200
chr1	11204443	11204993	cCREs1201
chr1	11207434	11207935	cCREs1202
chr1	11210544	11211225	cCREs1203
chr1	11212233	11212983	cCREs1204
chr1	11214192	11214799	cCREs1205
chr1	11216255	11217010	cCREs1206
chr1	11217335	11218255	cCREs1207
chr1	11230728	11231898	cCREs1208
chr1	11231908	11232954	cCREs1209
chr1	11239461	11239962	cCREs1210
chr1	11244304	11244826	cCREs1211
chr1	11244949	11245866	cCREs1212
chr1	11246963	11247551	cCREs1213
chr1	11250621	11251122	cCREs1214
chr1	11251715	11252406	cCREs1215
chr1	11252428	11253387	cCREs1216
chr1	11255121	11255789	cCREs1217
chr1	11267237	11267937	cCREs1218
chr1	11268084	11268750	cCREs1219
chr1	11271996	11272497	cCREs1220
chr1	11273955	11274741	cCREs1221
chr1	11278335	11278836	cCREs1222
chr1	11279919	11280944	cCREs1223
chr1	11290423	11290924	cCREs1224
chr1	11293384	11295353	cCREs1225
chr1	11297284	11298003	cCREs1226
chr1	11320213	11320780	cCREs1227
chr1	11321008	11321754	cCREs1228
chr1	11322764	11323265	cCREs1229
chr1	11329301	11330717	cCREs1230
chr1	11346232	11347026	cCREs1231
chr1	11350455	11350992	cCREs1232
chr1	11352701	11353668	cCREs1233
chr1	11355409	11356083	cCREs1234
chr1	11365070	11365632	cCREs1235
chr1	11384031	11384536	cCREs1236
chr1	11385760	11386415	cCREs1237
chr1	11395875	11396422	cCREs1238
chr1	11399219	11400158	cCREs1239
chr1	11404316	11405133	cCREs1240
chr1	11405512	11406049	cCREs1241
chr1	11406749	11407688	cCREs1242
chr1	11413447	11414740	cCREs1243
chr1	11416256	11416757	cCREs1244
chr1	11421125	11421626	cCREs1245
chr1	11423725	11424254	cCREs1246
chr1	11427028	11428305	cCREs1247
chr1	11432465	11433343	cCREs1248
chr1	11434181	11434783	cCREs1249
chr1	11435206	11436059	cCREs1250
chr1	11442393	11443873	cCREs1251
chr1	11446631	11448053	cCREs1252
chr1	11449231	11449732	cCREs1253
chr1	11450888	11452126	cCREs1254
chr1	11457532	11459493	cCREs1255
chr1	11459790	11460306	cCREs1256
chr1	11464404	11465049	cCREs1257
chr1	11474310	11474824	cCREs1258
chr1	11477888	11478806	cCREs1259
chr1	11484885	11485386	cCREs1260
chr1	11488594	11490130	cCREs1261
chr1	11493559	11494418	cCREs1262
chr1	11494600	11495150	cCREs1263
chr1	11505920	11506524	cCREs1264
chr1	11507433	11508104	cCREs1265
chr1	11509892	11510393	cCREs1266
chr1	11516657	11517956	cCREs1267
chr1	11525839	11527043	cCREs1268
chr1	11539999	11540500	cCREs1269
chr1	11540983	11541484	cCREs1270
chr1	11543882	11544513	cCREs1271
chr1	11545617	11546643	cCREs1272
chr1	11549528	11550370	cCREs1273
chr1	11551134	11551667	cCREs1274
chr1	11553792	11554431	cCREs1275
chr1	11558297	11559119	cCREs1276
chr1	11562123	11562628	cCREs1277
chr1	11563339	11564374	cCREs1278
chr1	11564841	11565782	cCREs1279
chr1	11565870	11566539	cCREs1280
chr1	11566653	11567921	cCREs1281
chr1	11567951	11568544	cCREs1282
chr1	11569633	11570134	cCREs1283
chr1	11573378	11574246	cCREs1284
chr1	11577550	11578557	cCREs1285
chr1	11579781	11581506	cCREs1286
chr1	11582298	11583099	cCREs1287
chr1	11585030	11585685	cCREs1288
chr1	11587854	11589004	cCREs1289
chr1	11589246	11589782	cCREs1290
chr1	11590101	11590654	cCREs1291
chr1	11590748	11591777	cCREs1292
chr1	11592833	11593467	cCREs1293
chr1	11594669	11596180	cCREs1294
chr1	11597814	11598539	cCREs1295
chr1	11626949	11627685	cCREs1296
chr1	11629170	11629750	cCREs1297
chr1	11636587	11637108	cCREs1298
chr1	11638120	11638938	cCREs1299
chr1	11639422	11640539	cCREs1300
chr1	11648711	11649234	cCREs1301
chr1	11650010	11650653	cCREs1302
chr1	11652674	11653761	cCREs1303
chr1	11655634	11656135	cCREs1304
chr1	11656422	11656965	cCREs1305
chr1	11657630	11658805	cCREs1306
chr1	11659018	11659919	cCREs1307
chr1	11660203	11660766	cCREs1308
chr1	11712425	11713239	cCREs1309
chr1	11731051	11731707	cCREs1310
chr1	11732011	11732622	cCREs1311
chr1	11736004	11736599	cCREs1312
chr1	11738084	11739099	cCREs1313
chr1	11739253	11739849	cCREs1314
chr1	11740061	11740609	cCREs1315
chr1	11740753	11741707	cCREs1316
chr1	11742115	11743014	cCREs1317
chr1	11748229	11748999	cCREs1318
chr1	11749163	11749664	cCREs1319
chr1	11750495	11751197	cCREs1320
chr1	11758830	11759331	cCREs1321
chr1	11760745	11761541	cCREs1322
chr1	11763411	11763969	cCREs1323
chr1	11765085	11765660	cCREs1324
chr1	11768367	11768911	cCREs1325
chr1	11774657	11775222	cCREs1326
chr1	11783800	11784586	cCREs1327
chr1	11785284	11785785	cCREs1328
chr1	11787354	11787855	cCREs1329
chr1	11788163	11788755	cCREs1330
chr1	11794637	11795138	cCREs1331
chr1	11795550	11796494	cCREs1332
chr1	11824976	11825505	cCREs1333
chr1	11829928	11830492	cCREs1334
chr1	11836108	11837617	cCREs1335
chr1	11842333	11843128	cCREs1336
chr1	11844460	11844961	cCREs1337
chr1	11847636	11848159	cCREs1338
chr1	11880946	11881447	cCREs1339
chr1	11881682	11882249	cCREs1340
chr1	11882290	11882823	cCREs1341
chr1	11885475	11886401	cCREs1342
chr1	11894864	11896990	cCREs1343
chr1	11903460	11904268	cCREs1344
chr1	11912351	11913408	cCREs1345
chr1	11913587	11914154	cCREs1346
chr1	11915789	11916387	cCREs1347
chr1	11921917	11922466	cCREs1348
chr1	11929939	11930459	cCREs1349
chr1	11930873	11932201	cCREs1350
chr1	11934080	11934581	cCREs1351
chr1	11936818	11937604	cCREs1352
chr1	11938102	11938660	cCREs1353
chr1	11938668	11940020	cCREs1354
chr1	11940197	11940856	cCREs1355
chr1	11941500	11942293	cCREs1356
chr1	11956041	11956562	cCREs1357
chr1	11969663	11970287	cCREs1358
chr1	11975196	11975697	cCREs1359
chr1	11977459	11978473	cCREs1360
chr1	11979208	11979748	cCREs1361
chr1	11980406	11980907	cCREs1362
chr1	11982198	11983169	cCREs1363
chr1	11983206	11983905	cCREs1364
chr1	11986681	11987182	cCREs1365
chr1	11987607	11988909	cCREs1366
chr1	11989077	11989910	cCREs1367
chr1	11995870	11996864	cCREs1368
chr1	11997264	11998457	cCREs1369
chr1	12000456	12001001	cCREs1370
chr1	12008072	12008573	cCREs1371
chr1	12008633	12009571	cCREs1372
chr1	12010303	12011123	cCREs1373
chr1	12015861	12016376	cCREs1374
chr1	12016430	12017260	cCREs1375
chr1	12025681	12026302	cCREs1376
chr1	12026734	12027289	cCREs1377
chr1	12027426	12028003	cCREs1378
chr1	12029445	12030009	cCREs1379
chr1	12030669	12031207	cCREs1380
chr1	12031752	12032323	cCREs1381
chr1	12034661	12035162	cCREs1382
chr1	12052318	12052890	cCREs1383
chr1	12055594	12056258	cCREs1384
chr1	12066631	12067132	cCREs1385
chr1	12091870	12093653	cCREs1386
chr1	12112987	12113542	cCREs1387
chr1	12115285	12116199	cCREs1388
chr1	12117065	12117767	cCREs1389
chr1	12119823	12120324	cCREs1390
chr1	12134355	12135018	cCREs1391
chr1	12138354	12138905	cCREs1392
chr1	12148200	12148760	cCREs1393
chr1	12161991	12162492	cCREs1394
chr1	12162796	12164187	cCREs1395
chr1	12167540	12168041	cCREs1396
chr1	12174261	12174762	cCREs1397
chr1	12178304	12178861	cCREs1398
chr1	12180205	12180938	cCREs1399
chr1	12190656	12191550	cCREs1400
chr1	12200721	12201321	cCREs1401
chr1	12224682	12225846	cCREs1402
chr1	12230569	12231070	cCREs1403
chr1	12231408	12231909	cCREs1404
chr1	12233177	12234101	cCREs1405
chr1	12238160	12239006	cCREs1406
chr1	12250326	12251050	cCREs1407
chr1	12270350	12270871	cCREs1408
chr1	12275412	12276714	cCREs1409
chr1	12278692	12279307	cCREs1410
chr1	12282325	12283007	cCREs1411
chr1	12283474	12284527	cCREs1412
chr1	12285473	12286904	cCREs1413
chr1	12288292	12288924	cCREs1414
chr1	12291751	12292702	cCREs1415
chr1	12294345	12294900	cCREs1416
chr1	12295754	12296266	cCREs1417
chr1	12300891	12301588	cCREs1418
chr1	12307068	12307622	cCREs1419
chr1	12310045	12311091	cCREs1420
chr1	12318943	12319566	cCREs1421
chr1	12319865	12320496	cCREs1422
chr1	12334143	12335197	cCREs1423
chr1	12335799	12336335	cCREs1424
chr1	12338303	12339008	cCREs1425
chr1	12339797	12340562	cCREs1426
chr1	12342237	12342780	cCREs1427
chr1	12344980	12346082	cCREs1428
chr1	12351849	12352698	cCREs1429
chr1	12353013	12353990	cCREs1430
chr1	12367137	12368406	cCREs1431
chr1	12398187	12398942	cCREs1432
chr1	12399295	12399885	cCREs1433
chr1	12400045	12400546	cCREs1434
chr1	12401402	12402329	cCREs1435
chr1	12403988	12404783	cCREs1436
chr1	12405554	12406368	cCREs1437
chr1	12406632	12407719	cCREs1438
chr1	12409816	12410949	cCREs1439
chr1	12414150	12414651	cCREs1440
chr1	12418652	12419752	cCREs1441
chr1	12437555	12438366	cCREs1442
chr1	12449343	12449844	cCREs1443
chr1	12452791	12453749	cCREs1444
chr1	12465176	12465731	cCREs1445
chr1	12475549	12476952	cCREs1446
chr1	12479013	12479838	cCREs1447
chr1	12488677	12489869	cCREs1448
chr1	12497856	12498540	cCREs1449
chr1	12500004	12501120	cCREs1450
chr1	12501602	12502523	cCREs1451
chr1	12504524	12505225	cCREs1452
chr1	12507322	12508408	cCREs1453
chr1	12508579	12509349	cCREs1454
chr1	12509567	12511031	cCREs1455
chr1	12519215	12520161	cCREs1456
chr1	12521230	12521927	cCREs1457
chr1	12525624	12526125	cCREs1458
chr1	12526139	12527305	cCREs1459
chr1	12528310	12528875	cCREs1460
chr1	12528918	12529449	cCREs1461
chr1	12539876	12540397	cCREs1462
chr1	12540682	12541386	cCREs1463
chr1	12544967	12545468	cCREs1464
chr1	12554159	12554959	cCREs1465
chr1	12555539	12556620	cCREs1466
chr1	12557125	12557626	cCREs1467
chr1	12564902	12565766	cCREs1468
chr1	12566439	12567734	cCREs1469
chr1	12568211	12568712	cCREs1470
chr1	12568786	12569355	cCREs1471
chr1	12571687	12572677	cCREs1472
chr1	12572803	12573304	cCREs1473
chr1	12576656	12577777	cCREs1474
chr1	12577913	12578414	cCREs1475
chr1	12579909	12580564	cCREs1476
chr1	12588049	12589269	cCREs1477
chr1	12604199	12604806	cCREs1478
chr1	12609724	12610387	cCREs1479
chr1	12613888	12614390	cCREs1480
chr1	12616348	12616883	cCREs1481
chr1	12619829	12620996	cCREs1482
chr1	12621248	12622231	cCREs1483
chr1	12622995	12623714	cCREs1484
chr1	12633000	12633537	cCREs1485
chr1	12636222	12637032	cCREs1486
chr1	12637657	12638372	cCREs1487
chr1	12640903	12641697	cCREs1488
chr1	12657318	12659020	cCREs1489
chr1	12668933	12669739	cCREs1490
chr1	12670508	12671413	cCREs1491
chr1	12671719	12672284	cCREs1492
chr1	12675543	12676044	cCREs1493
chr1	12679736	12680253	cCREs1494
chr1	12688948	12689994	cCREs1495
chr1	12691724	12693978	cCREs1496
chr1	12697794	12698452	cCREs1497
chr1	12701244	12701820	cCREs1498
chr1	12703160	12704226	cCREs1499
chr1	12704415	12705825	cCREs1500
chr1	12705947	12707268	cCREs1501
chr1	12710524	12711332	cCREs1502
chr1	12711366	12712114	cCREs1503
chr1	12712943	12713493	cCREs1504
chr1	12713876	12714377	cCREs1505
chr1	12715333	12715888	cCREs1506
chr1	12717740	12719291	cCREs1507
chr1	12727984	12729019	cCREs1508
chr1	12733997	12735269	cCREs1509
chr1	12736363	12736914	cCREs1510
chr1	12746284	12747163	cCREs1511
chr1	12748438	12749995	cCREs1512
chr1	12754263	12755711	cCREs1513
chr1	12761422	12762142	cCREs1514
chr1	12763182	12763722	cCREs1515
chr1	12764071	12765579	cCREs1516
chr1	12767006	12767638	cCREs1517
chr1	12769769	12770435	cCREs1518
chr1	12770493	12771960	cCREs1519
chr1	12781781	12782433	cCREs1520
chr1	12783651	12786380	cCREs1521
chr1	12790170	12791293	cCREs1522
chr1	12794840	12796728	cCREs1523
chr1	12800403	12801092	cCREs1524
chr1	12804784	12806057	cCREs1525
chr1	12806203	12806928	cCREs1526
chr1	12809022	12809544	cCREs1527
chr1	12811184	12811783	cCREs1528
chr1	12814181	12814865	cCREs1529
chr1	12815837	12816338	cCREs1530
chr1	12819078	12819579	cCREs1531
chr1	12820995	12821496	cCREs1532
chr1	12825435	12826592	cCREs1533
chr1	12832600	12834420	cCREs1534
chr1	12835215	12837279	cCREs1535
chr1	12837639	12838140	cCREs1536
chr1	12839699	12840332	cCREs1537
chr1	12847710	12848211	cCREs1538
chr1	12851690	12852616	cCREs1539
chr1	12852914	12853458	cCREs1540
chr1	12855690	12856593	cCREs1541
chr1	12858165	12858691	cCREs1542
chr1	12861878	12862422	cCREs1543
chr1	12863722	12866213	cCREs1544
chr1	12871834	12872395	cCREs1545
chr1	12874309	12874838	cCREs1546
chr1	12875362	12875945	cCREs1547
chr1	12877417	12878568	cCREs1548
chr1	12880400	12881314	cCREs1549
chr1	12883125	12883675	cCREs1550
chr1	12889884	12890740	cCREs1551
chr1	12894170	12894671	cCREs1552
chr1	12905219	12906194	cCREs1553
chr1	12907217	12907718	cCREs1554
chr1	12912444	12913074	cCREs1555
chr1	12915078	12915967	cCREs1556
chr1	12920382	12921275	cCREs1557
chr1	12931844	12932366	cCREs1558
chr1	12938994	12939643	cCREs1559
chr1	12942029	12943074	cCREs1560
chr1	12947096	12948451	cCREs1561
chr1	12952580	12953129	cCREs1562
chr1	12953802	12954962	cCREs1563
chr1	12955843	12956441	cCREs1564
chr1	12957391	12957920	cCREs1565
chr1	12964574	12965374	cCREs1566
chr1	12967647	12968148	cCREs1567
chr1	12969873	12970816	cCREs1568
chr1	12972930	12974060	cCREs1569
chr1	12978285	12980303	cCREs1570
chr1	12980727	12981228	cCREs1571
chr1	12984709	12985987	cCREs1572
chr1	12990089	12990667	cCREs1573
chr1	12990919	12993044	cCREs1574
chr1	13002014	13002864	cCREs1575
chr1	13004751	13006036	cCREs1576
chr1	13018292	13018936	cCREs1577
chr1	13024154	13024704	cCREs1578
chr1	13033735	13034276	cCREs1579
chr1	13034343	13034844	cCREs1580
chr1	13040449	13040980	cCREs1581
chr1	13042251	13042812	cCREs1582
chr1	13045627	13046141	cCREs1583
chr1	13050069	13050632	cCREs1584
chr1	13051905	13052615	cCREs1585
chr1	13069313	13070111	cCREs1586
chr1	13084190	13085124	cCREs1587
chr1	13086191	13087335	cCREs1588
chr1	13091683	13092269	cCREs1589
chr1	13100248	13101480	cCREs1590
chr1	13103432	13104420	cCREs1591
chr1	13117654	13118852	cCREs1592
chr1	13126632	13127133	cCREs1593
chr1	13134175	13134883	cCREs1594
chr1	13141871	13143329	cCREs1595
chr1	13145866	13146408	cCREs1596
chr1	13146830	13147593	cCREs1597
chr1	13148034	13149103	cCREs1598
chr1	13149361	13150365	cCREs1599
chr1	13151006	13151551	cCREs1600
chr1	13152489	13153593	cCREs1601
chr1	13153859	13154629	cCREs1602
chr1	13162223	13162787	cCREs1603
chr1	13163618	13164471	cCREs1604
chr1	13170475	13171617	cCREs1605
chr1	13174303	13174832	cCREs1606
chr1	13176094	13177428	cCREs1607
chr1	13178111	13179091	cCREs1608
chr1	13183225	13184263	cCREs1609
chr1	13184310	13184811	cCREs1610
chr1	13188056	13189639	cCREs1611
chr1	13190742	13191722	cCREs1612
chr1	13193821	13194703	cCREs1613
chr1	13194786	13197828	cCREs1614
chr1	13200225	13201231	cCREs1615
chr1	13202488	13202989	cCREs1616
chr1	13203199	13204271	cCREs1617
chr1	13204458	13205678	cCREs1618
chr1	13206765	13207724	cCREs1619
chr1	13213846	13215307	cCREs1620
chr1	13216107	13216719	cCREs1621
chr1	13217979	13218998	cCREs1622
chr1	13223169	13223789	cCREs1623
chr1	13224767	13226198	cCREs1624
chr1	13228028	13228738	cCREs1625
chr1	13229808	13231681	cCREs1626
chr1	13234504	13236257	cCREs1627
chr1	13238085	13238980	cCREs1628
chr1	13243969	13246320	cCREs1629
chr1	13246900	13247880	cCREs1630
chr1	13251400	13252190	cCREs1631
chr1	13253658	13254857	cCREs1632
chr1	13255103	13256824	cCREs1633
chr1	13257021	13257919	cCREs1634
chr1	13259141	13259991	cCREs1635
chr1	13260264	13261098	cCREs1636
chr1	13261180	13262667	cCREs1637
chr1	13267974	13269087	cCREs1638
chr1	13269617	13270343	cCREs1639
chr1	13273062	13273563	cCREs1640
chr1	13275481	13276096	cCREs1641
chr1	13276097	13276650	cCREs1642
chr1	13278205	13278750	cCREs1643
chr1	13279915	13280824	cCREs1644
chr1	13281256	13281819	cCREs1645
chr1	13286896	13287542	cCREs1646
chr1	13287747	13288341	cCREs1647
chr1	13288721	13289609	cCREs1648
chr1	13290052	13290717	cCREs1649
chr1	13292553	13293111	cCREs1650
chr1	13293157	13293764	cCREs1651
chr1	13295416	13296014	cCREs1652
chr1	13296129	13296877	cCREs1653
chr1	13299126	13300177	cCREs1654
chr1	13302204	13302745	cCREs1655
chr1	13303830	13304331	cCREs1656
chr1	13304724	13305993	cCREs1657
chr1	13306454	13307498	cCREs1658
chr1	13307916	13308901	cCREs1659
chr1	13311389	13312368	cCREs1660
chr1	13313253	13315258	cCREs1661
chr1	13320173	13320743	cCREs1662
chr1	13321370	13321949	cCREs1663
chr1	13326539	13327177	cCREs1664
chr1	13330773	13331492	cCREs1665
chr1	13332267	13333009	cCREs1666
chr1	13335630	13336413	cCREs1667
chr1	13339315	13339816	cCREs1668
chr1	13341473	13343091	cCREs1669
chr1	13347324	13347908	cCREs1670
chr1	13352409	13353732	cCREs1671
chr1	13357562	13358301	cCREs1672
chr1	13360314	13361149	cCREs1673
chr1	13362229	13363044	cCREs1674
chr1	13363766	13364282	cCREs1675
chr1	13366308	13367482	cCREs1676
chr1	13367552	13368095	cCREs1677
chr1	13372003	13374464	cCREs1678
chr1	13386685	13387186	cCREs1679
chr1	13388047	13388943	cCREs1680
chr1	13388952	13389477	cCREs1681
chr1	13393159	13393879	cCREs1682
chr1	13398513	13399037	cCREs1683
chr1	13401848	13402349	cCREs1684
chr1	13415561	13416278	cCREs1685
chr1	13416862	13417363	cCREs1686
chr1	13423659	13424330	cCREs1687
chr1	13425545	13427292	cCREs1688
chr1	13427501	13428287	cCREs1689
chr1	13437764	13438427	cCREs1690
chr1	13442086	13443246	cCREs1691
chr1	13454453	13455249	cCREs1692
chr1	13466833	13467575	cCREs1693
chr1	13490035	13490536	cCREs1694
chr1	13493830	13494365	cCREs1695
chr1	13494483	13495306	cCREs1696
chr1	13500276	13500933	cCREs1697
chr1	13501823	13502324	cCREs1698
chr1	13513670	13514210	cCREs1699
chr1	13516235	13517189	cCREs1700
chr1	13530655	13532806	cCREs1701
chr1	13559995	13560496	cCREs1702
chr1	13561264	13562321	cCREs1703
chr1	13563411	13563954	cCREs1704
chr1	13566158	13566659	cCREs1705
chr1	13567342	13567860	cCREs1706
chr1	13568214	13569336	cCREs1707
chr1	13572443	13573022	cCREs1708
chr1	13573654	13574543	cCREs1709
chr1	13576442	13577331	cCREs1710
chr1	13582691	13583281	cCREs1711
chr1	13583650	13584151	cCREs1712
chr1	13588830	13590544	cCREs1713
chr1	13598928	13600043	cCREs1714
chr1	13603004	13603505	cCREs1715
chr1	13607794	13609244	cCREs1716
chr1	13613116	13613758	cCREs1717
chr1	13614476	13615324	cCREs1718
chr1	13615362	13616320	cCREs1719
chr1	13619899	13620779	cCREs1720
chr1	13627990	13628720	cCREs1721
chr1	13630478	13631496	cCREs1722
chr1	13631658	13632186	cCREs1723
chr1	13636535	13637139	cCREs1724
chr1	13639042	13640014	cCREs1725
chr1	13640342	13641520	cCREs1726
chr1	13647471	13648500	cCREs1727
chr1	13649497	13650093	cCREs1728
chr1	13651272	13652572	cCREs1729
chr1	13656159	13656660	cCREs1730
chr1	13657561	13658111	cCREs1731
chr1	13659672	13661234	cCREs1732
chr1	13662331	13662832	cCREs1733
chr1	13663906	13664407	cCREs1734
chr1	13665006	13665508	cCREs1735
chr1	13669507	13670008	cCREs1736
chr1	13670920	13671425	cCREs1737
chr1	13679284	13679905	cCREs1738
chr1	13682601	13683701	cCREs1739
chr1	13695092	13695593	cCREs1740
chr1	13696557	13697226	cCREs1741
chr1	13697335	13698122	cCREs1742
chr1	13698654	13699337	cCREs1743
chr1	13706224	13706807	cCREs1744
chr1	13707571	13708559	cCREs1745
chr1	13728207	13728852	cCREs1746
chr1	13738518	13739311	cCREs1747
chr1	13741575	13742379	cCREs1748
chr1	13747774	13748275	cCREs1749
chr1	13750458	13750959	cCREs1750
chr1	13752115	13753211	cCREs1751
chr1	13755717	13756367	cCREs1752
chr1	13771575	13772507	cCREs1753
chr1	13775137	13775787	cCREs1754
chr1	13778952	13779716	cCREs1755
chr1	13784316	13784886	cCREs1756
chr1	13788789	13790181	cCREs1757
chr1	13801821	13802363	cCREs1758
chr1	13834734	13835333	cCREs1759
chr1	13841591	13842217	cCREs1760
chr1	13845545	13846101	cCREs1761
chr1	13848613	13849524	cCREs1762
chr1	13850534	13851287	cCREs1763
chr1	13860471	13861592	cCREs1764
chr1	13864401	13865430	cCREs1765
chr1	13870055	13871357	cCREs1766
chr1	13882338	13882867	cCREs1767
chr1	13911669	13912225	cCREs1768
chr1	13913998	13915051	cCREs1769
chr1	13919187	13919834	cCREs1770
chr1	13925922	13926480	cCREs1771
chr1	13926617	13927342	cCREs1772
chr1	13927900	13928401	cCREs1773
chr1	13935660	13936629	cCREs1774
chr1	13937986	13939554	cCREs1775
chr1	13953592	13954186	cCREs1776
chr1	13979270	13980688	cCREs1777
chr1	13989302	13990064	cCREs1778
chr1	13990818	13992265	cCREs1779
chr1	13992827	13993493	cCREs1780
chr1	13997619	13998812	cCREs1781
chr1	14000524	14001322	cCREs1782
chr1	14001334	14002148	cCREs1783
chr1	14002489	14002994	cCREs1784
chr1	14008879	14009464	cCREs1785
chr1	14011292	14012009	cCREs1786
chr1	14016472	14017379	cCREs1787
chr1	14017729	14018459	cCREs1788
chr1	14035867	14036626	cCREs1789
chr1	14040737	14041238	cCREs1790
chr1	14041585	14042122	cCREs1791
chr1	14043086	14043587	cCREs1792
chr1	14044277	14044823	cCREs1793
chr1	14058103	14058812	cCREs1794
chr1	14075155	14075682	cCREs1795
chr1	14082535	14083036	cCREs1796
chr1	14092989	14093517	cCREs1797
chr1	14097465	14098295	cCREs1798
chr1	14098394	14098925	cCREs1799
chr1	14098942	14099589	cCREs1800
chr1	14100390	14101357	cCREs1801
chr1	14101677	14102457	cCREs1802
chr1	14108217	14109556	cCREs1803
chr1	14110382	14110883	cCREs1804
chr1	14120727	14121545	cCREs1805
chr1	14124648	14125537	cCREs1806
chr1	14126339	14127132	cCREs1807
chr1	14129012	14130733	cCREs1808
chr1	14135100	14135618	cCREs1809
chr1	14138422	14138923	cCREs1810
chr1	14142814	14143422	cCREs1811
chr1	14143951	14144803	cCREs1812
chr1	14150513	14151745	cCREs1813
chr1	14153788	14154426	cCREs1814
chr1	14161882	14163374	cCREs1815
chr1	14164235	14164761	cCREs1816
chr1	14164906	14165870	cCREs1817
chr1	14166876	14167402	cCREs1818
chr1	14168439	14169006	cCREs1819
chr1	14170414	14171899	cCREs1820
chr1	14173016	14173521	cCREs1821
chr1	14174953	14175454	cCREs1822
chr1	14176624	14177146	cCREs1823
chr1	14180198	14180746	cCREs1824
chr1	14181436	14182451	cCREs1825
chr1	14183930	14186299	cCREs1826
chr1	14186338	14187437	cCREs1827
chr1	14189461	14191005	cCREs1828
chr1	14192493	14193361	cCREs1829
chr1	14193942	14194443	cCREs1830
chr1	14196029	14196987	cCREs1831
chr1	14198747	14199498	cCREs1832
chr1	14199529	14200030	cCREs1833
chr1	14201669	14202890	cCREs1834
chr1	14203903	14204751	cCREs1835
chr1	14207755	14208869	cCREs1836
chr1	14211567	14213028	cCREs1837
chr1	14218402	14219387	cCREs1838
chr1	14219688	14220725	cCREs1839
chr1	14220822	14221726	cCREs1840
chr1	14223307	14223901	cCREs1841
chr1	14224784	14225931	cCREs1842
chr1	14229599	14230274	cCREs1843
chr1	14231781	14232797	cCREs1844
chr1	14234043	14234701	cCREs1845
chr1	14236099	14236640	cCREs1846
chr1	14241551	14242052	cCREs1847
chr1	14244353	14245299	cCREs1848
chr1	14247637	14249103	cCREs1849
chr1	14249887	14250400	cCREs1850
chr1	14252563	14253354	cCREs1851
chr1	14253781	14256002	cCREs1852
chr1	14262606	14263462	cCREs1853
chr1	14263835	14264366	cCREs1854
chr1	14264814	14265904	cCREs1855
chr1	14267972	14268675	cCREs1856
chr1	14271592	14272712	cCREs1857
chr1	14274127	14274836	cCREs1858
chr1	14274902	14275566	cCREs1859
chr1	14282738	14283250	cCREs1860
chr1	14285257	14285785	cCREs1861
chr1	14287143	14287644	cCREs1862
chr1	14288127	14288744	cCREs1863
chr1	14289938	14290439	cCREs1864
chr1	14291796	14292774	cCREs1865
chr1	14293417	14294774	cCREs1866
chr1	14296353	14296897	cCREs1867
chr1	14302642	14303193	cCREs1868
chr1	14303310	14304041	cCREs1869
chr1	14304335	14304996	cCREs1870
chr1	14305725	14306226	cCREs1871
chr1	14309423	14310861	cCREs1872
chr1	14324165	14324902	cCREs1873
chr1	14336922	14338133	cCREs1874
chr1	14344550	14345113	cCREs1875
chr1	14356142	14356934	cCREs1876
chr1	14357562	14358184	cCREs1877
chr1	14359441	14360516	cCREs1878
chr1	14370444	14370945	cCREs1879
chr1	14374775	14375276	cCREs1880
chr1	14384549	14385534	cCREs1881
chr1	14396969	14397488	cCREs1882
chr1	14403389	14404510	cCREs1883
chr1	14411897	14412487	cCREs1884
chr1	14418743	14419714	cCREs1885
chr1	14419961	14420661	cCREs1886
chr1	14422800	14423421	cCREs1887
chr1	14428800	14429787	cCREs1888
chr1	14435145	14435646	cCREs1889
chr1	14455627	14456169	cCREs1890
chr1	14460564	14461361	cCREs1891
chr1	14462413	14463062	cCREs1892
chr1	14464212	14465598	cCREs1893
chr1	14472041	14472779	cCREs1894
chr1	14484414	14485049	cCREs1895
chr1	14485692	14486292	cCREs1896
chr1	14495614	14496567	cCREs1897
chr1	14504312	14505351	cCREs1898
chr1	14506286	14507078	cCREs1899
chr1	14507901	14508576	cCREs1900
chr1	14512169	14514392	cCREs1901
chr1	14517589	14518185	cCREs1902
chr1	14541287	14541788	cCREs1903
chr1	14544510	14545069	cCREs1904
chr1	14552491	14553055	cCREs1905
chr1	14555794	14556603	cCREs1906
chr1	14564917	14565544	cCREs1907
chr1	14566940	14567523	cCREs1908
chr1	14570071	14571235	cCREs1909
chr1	14579307	14579823	cCREs1910
chr1	14584852	14585862	cCREs1911
chr1	14589767	14590335	cCREs1912
chr1	14595921	14596427	cCREs1913
chr1	14609019	14609520	cCREs1914
chr1	14615589	14616310	cCREs1915
chr1	14620479	14621689	cCREs1916
chr1	14622997	14623640	cCREs1917
chr1	14626618	14627740	cCREs1918
chr1	14630202	14631078	cCREs1919
chr1	14635781	14636349	cCREs1920
chr1	14640498	14641731	cCREs1921
chr1	14646618	14647194	cCREs1922
chr1	14649968	14650469	cCREs1923
chr1	14661861	14662890	cCREs1924
chr1	14662899	14663451	cCREs1925
chr1	14665892	14666401	cCREs1926
chr1	14669263	14669897	cCREs1927
chr1	14669950	14670451	cCREs1928
chr1	14675267	14675924	cCREs1929
chr1	14676604	14677108	cCREs1930
chr1	14680767	14681358	cCREs1931
chr1	14681392	14681893	cCREs1932
chr1	14686825	14687518	cCREs1933
chr1	14700416	14700941	cCREs1934
chr1	14701870	14702840	cCREs1935
chr1	14704795	14705476	cCREs1936
chr1	14706391	14706892	cCREs1937
chr1	14708470	14708971	cCREs1938
chr1	14711921	14712770	cCREs1939
chr1	14715770	14716826	cCREs1940
chr1	14718537	14719052	cCREs1941
chr1	14728597	14729496	cCREs1942
chr1	14734054	14734697	cCREs1943
chr1	14739703	14740509	cCREs1944
chr1	14744172	14744771	cCREs1945
chr1	14754859	14756636	cCREs1946
chr1	14757683	14758490	cCREs1947
chr1	14773886	14774466	cCREs1948
chr1	14774486	14775699	cCREs1949
chr1	14779659	14780557	cCREs1950
chr1	14781344	14781854	cCREs1951
chr1	14791162	14791663	cCREs1952
chr1	14792820	14793400	cCREs1953
chr1	14794196	14794740	cCREs1954
chr1	14795044	14795849	cCREs1955
chr1	14800280	14801065	cCREs1956
chr1	14816337	14817127	cCREs1957
chr1	14818881	14819517	cCREs1958
chr1	14841125	14841901	cCREs1959
chr1	14841954	14842525	cCREs1960
chr1	14844879	14845878	cCREs1961
chr1	14847049	14847599	cCREs1962
chr1	14854783	14855448	cCREs1963
chr1	14857810	14858874	cCREs1964
chr1	14861370	14862773	cCREs1965
chr1	14863488	14863990	cCREs1966
chr1	14869685	14870624	cCREs1967
chr1	14875409	14876074	cCREs1968
chr1	14889508	14890038	cCREs1969
chr1	14893070	14893704	cCREs1970
chr1	14893904	14894442	cCREs1971
chr1	14899864	14900441	cCREs1972
chr1	14904213	14904732	cCREs1973
chr1	14910703	14911204	cCREs1974
chr1	14915825	14916446	cCREs1975
chr1	14916697	14917198	cCREs1976
chr1	14918033	14919253	cCREs1977
chr1	14937702	14938840	cCREs1978
chr1	14947408	14948135	cCREs1979
chr1	14952307	14952808	cCREs1980
chr1	14980237	14980779	cCREs1981
chr1	14995278	14995845	cCREs1982
chr1	14997604	14998694	cCREs1983
chr1	15007550	15008155	cCREs1984
chr1	15008593	15009354	cCREs1985
chr1	15011603	15012146	cCREs1986
chr1	15012237	15012738	cCREs1987
chr1	15026401	15027161	cCREs1988
chr1	15030876	15031511	cCREs1989
chr1	15033960	15034502	cCREs1990
chr1	15053520	15054384	cCREs1991
chr1	15056129	15056728	cCREs1992
chr1	15056833	15057454	cCREs1993
chr1	15057472	15058047	cCREs1994
chr1	15059382	15060235	cCREs1995
chr1	15072450	15073256	cCREs1996
chr1	15104343	15104914	cCREs1997
chr1	15107947	15108448	cCREs1998
chr1	15110965	15111545	cCREs1999
chr1	15121876	15122748	cCREs2000
[truncated: 489,818 more rows]
