# Supplementary material for: An atlas of gene regulatory elements in adult mouse cerebrum
Source: Nature. 2021 Oct 6;598(7879):129–36. doi: 10.1038/s41586-021-03604-1 (PMC8494637; doi:10.1038/s41586-021-03604-1)
Supplement: Supplementary file 12 — The cis regulatory modules and the subclasses of cerebral cells. [file 41586_2021_3604_MOESM12_ESM.xlsx]

## Sheet: Sheet1
	M1	M2	M3	M4	M5	M6	M7	M8	M9	M10	M11	M12	M13	M14	M15	M16	M17	M18	M19	M20	M21	M22	M23	M24	M25	M26	M27	M28	M29	M30	M31	M32	M33	M34	M35	M36	M37	M38	M39	M40	M41	M42
OBNBL	0.0996923	0.773588	0.00923507	0	0	0	0	0	0	0	0	0	0	0	0	0	0	0	0	0	0	0	0	0	0	0	0	0	0	0	0.00164787	0	0.108601	0	0	0	0	0	0	0	0.00723567	0
OBDOP	0.155896	0	0.77009	0	0.00888873	0	0	0	0	0	0	0	0	0	0	0	0	0	0	0	0	0	0	0	0	0	0	0	0	0	0	0	0.0651253	0	0	0	0	0	0	0	0	0
OBGA2	0.289778	0	0	0.647692	0	0	0	0	0	0	0	0	0	0	0	0	0	0	0	0	0	0	0	0	0	0	0	0	0	0	0	0	0.0625304	0	0	0	0	0	0	0	0	0
OBGA1	0.155101	0	0.0117427	0.0110612	0.72294	0.000117332	0	0.00512745	0.00398311	0	0.00123331	0	0	0.00127883	0.000287481	0.000888788	0.00145488	0	0	0	0	0	0.00414453	0	0	0	0	0	0	0.00167498	0	0	0.0789648	0	0	0	0	0	0	0	0	0
CRC	0.227089	0	0	0	0	0.69927	0	0	0	0	0	0	0	0	0	0	0	0	0	0	0	0	0	0	0	0	0	0	0	0	0	0	0.0736411	0	0	0	0	0	0	0	0	0
VIPGA	0.150521	0.0252807	0	0	0	0	0.670775	0.0424363	0	0	0	0	0	0	0	0	0	0	0	0	0	0	0	0.00608712	0.00197707	0.00882193	0	0	0	0	0.012369	0	0.0817313	0	0	0	0	0	0	0	0	0
LAMGA	0.124574	0	0	0.00329253	0	0	0	0.69915	0	0.0101379	0.00179504	0	0	0.000363588	0.0608411	0	0	0	0.0123436	0	0	0	0.00398037	0	0	0	7.54259e-07	0.00623013	0	0.00169858	0	0.00518915	0.0684299	0	0	0	0	0	8.00626e-06	0.000961277	0	0.00100437
SSTGA	0.137505	0	0	0.00193177	0.000743308	0.000211079	0	0	0.654077	0.0632264	0.00460755	0	0	0.00347431	0.0109443	8.96454e-06	0.000614189	0	0.00727764	0	0.00318095	0.00439259	0.0117548	0.00430244	0	0.00596695	0.00146622	0.00584814	0	0.00266535	0	0.00344851	0.0713672	0	0	0	0	0.000984925	0	0	0	0
PVGA	0.148895	0	0.00189757	0.0018695	2.47226e-06	0	0.0153463	0.00458186	0	0.698062	0.0039354	0	0.00622893	1.37776e-05	0.004875	0.000409492	0	0	0	0	0.00300854	0	0.00427003	0.00460081	1.78915e-06	0.0123045	0.000290399	0.00813636	0	0.00306334	0.000745308	0.00245667	0.0749636	0	0	0	0	4.05794e-05	0	0	0	0
D2MSN	0.0982693	0	0	0	0	0	0	0	0	0	0.732524	0.0648887	0	0	0	0	0	0	0.00167113	0	0	0	0	0	0	0	0	0.00185589	0	0.00441441	0	0	0.0963761	0	0	0	0	0	0	0	0	0
D1MSN	0.145475	0	0	0	0	0	0	0	0	0	0.174056	0.436403	0.0750818	0.0121648	0.0665959	0	0.00240978	0	0	0	0	0	0	0	0	0	0.00436087	0.00242621	0	7.46315e-06	0.00146975	0	0.0795503	0	0	0	0	0	0	0	0	0
STRGA	0.147103	0.00188471	0.000776079	0.00429064	0.0101939	0.00143411	0.00318486	0.00744117	0	0	0.0422169	0	0.646206	0.010871	0.012394	0.0058567	0.00686482	0	0	0	0	0.00442908	0.00710904	0	0.00178558	0.00549885	0	0.00310241	0	0	0.000194826	0	0.0771625	0	0	0	0	0	0	0	0	0
MXD	0.244112	0	0	0	0	0	0	0	0	0	0.00506948	0	0	0.679512	0	0	0	0	0	0	0	0	0	0	0	0	0	0	0	0.000643446	0	0	0.0706636	0	0	0	0	0	0	0	0	0
MSGA	0.107827	0.00993692	0.00211002	0.00252003	0.00192909	0.00391377	0.00459318	0.00170115	0.0177856	0.0030968	0.00415691	0	0.00683856	0.00716086	0.729631	0.0242071	0.00433657	0	0	0	0	0	0.00350027	0	0	0.00272922	0.000641604	0.00602606	0.00102434	0	0.000829676	0.00274193	0.0499101	0	0	0	0.000175841	0.000489209	0.000186792	0	0	0
LSXGA	0.126957	0	0	0.00606873	0	0.00153573	0	0	0	0	0.00754345	0.000896083	0	0.002957	0.0832606	0.712667	0	0	0.00314563	0	0	0	1.85168e-06	0	0	0	0	0.00166991	0	0.00187241	0	0.00208657	0.0449113	0	0.000273892	0	0.00112328	0.000300888	0	0.00147496	0	0.00125349
CNUGA	0.0914953	0	0	0	0	0	0	0	0	0	0	0	0	0	0	0	0.832892	0	0	0	0	0	0	0	0	0	0	0	0	0	0	0	0.0756124	0	0	0	0	0	0	0	0	0
ITL6GL	0.0721267	0	0	0	0	0.000519246	0	0	0.00467239	0.0140297	0	0	0	0	0	0	0	0.258454	0.0479383	0	0.109072	0.018246	0.0319267	0.306358	0.0178337	0	0.0621067	0	0	0.00583984	0	0	0.0492826	0	0	0	0	0	0	0.00159399	0	0
ITL5GL	0.0833332	0.00303592	0	0	0.00713299	0	0	0	0	0	0	0	0.0105508	0	0	0.0138993	0	0.472048	0	0.237232	0	0.0213666	0	0	0	0.0545367	0	0.0120271	0.0123598	0	0.00171673	0.011218	0.0561271	0	0	0	0	0	0.00341514	0	0	0
ITL23GL	0.0709754	0	0.00541364	0	0	0	0	0.0251947	0	0	0.00145758	0	0	0	0.0189886	0	0	0.120279	0.538646	0.0469307	0.0180063	0.0301512	0.0041179	0.034487	0.0221879	0	0	0	0	0.00612555	0	0	0.053344	0	0	0	0	0	0	0	0.00369463	0
ITL4GL	0.113837	0	0.00111611	0	0.00278576	0.0032076	0.000343082	0.000368126	0.000845944	0.0098489	0	0	0	0	0	0	0.00513412	0	0	0.689579	0.0282063	0.0423669	0.0142609	0.0329706	0	0	0.00637808	0.00908823	0	0	0	0	0.0341687	0	0	0.00168569	0	0	0.000372543	0	0.00343618	0
CALGL	0.0807968	0	0	0	0.00707135	0	0	0	0	0	0	0	0	0.00214941	0	0.00750557	0.00652973	0	0	0	0.78696	0	0.0261483	0	0	2.29832e-05	0.00355548	0.0110167	0	0	0	0.00650374	0.060865	0	0	0	0	0.000875144	0	0	0	0
ITHGL	0.120727	0	0	0	0.00506357	0.00149888	0	0	0	0	0	0	0	0.00196679	0	0.000406794	0.00506058	0	0	0	0.00445358	0.765567	0.0165975	0	0	0	0.000423121	0.0138027	0	0	0	0.00400396	0.0599001	0	0	0	0	0	0	0	0.000528554	0
L6bGL	0.118767	0	0	0.00192863	0	0.00460775	0	0	0	0	0.00273824	0	0	0.00349113	0	0.00575207	0.00915082	0	0	0	0.000724548	0	0.72885	0	0	0	0	0.0232183	0	0.00050091	0	0.00795093	0.090428	0	0	0	0	0.00189137	0	0	0	0
CTGL	0.0730968	0	0	0	0.00633607	0	0	0	0	0	0.00117311	0	0.000546711	0.00147993	0	0.00764337	0.0041641	0	0	0	0	0.0038724	0.0641906	0.737451	0	0.0374621	0	0.00308104	0	0	0	0.00902172	0.0489791	0	0	0	0	0.000533964	0.000968102	0	0	0
PTGL	0.0779701	0	0	0.00266256	0.0019921	0	0	0.00759595	0	0	0.00901804	0	0	0.000781573	0.0232173	0.00120159	0.00366271	0.00677331	0.0234537	0	0.00909014	0.0261742	0.039133	0.0416001	0.586971	0	0.0210745	0.0140236	0	0.0115651	0.00890174	0.00305405	0.0800842	0	0	0	0	0	0	0	0	0
NPGL	0.144048	0	0.000133153	0.00123032	0.00101949	0.00295972	0	0	0	0	0.000737875	0	0	0.00249209	0	5.35046e-05	0.00585842	0	0	0	0.00942133	0.0170283	0.0304666	0.0100902	0	0.68122	0.00197946	0.0132188	0	0.0013888	1.71158e-05	0.00154108	0.0741421	0	0	0	0	0.00095453	0	0	0	0
OLFGL	0.0822676	0	0	0	0.0381087	0	0	0	0	0	0	0	0.0207851	0.00322831	0	0	0	0	0.296497	0	0	0	0	0	0	0	0.246822	0.245748	0	0	0	0.00329011	0.0601148	0	0	0	0.00130562	0	0.00183202	0	0	0
OBGL	0.076171	0	0.00753081	0	0	0.00201938	0	0.0502016	0.00181164	0	0.0079838	0	0	0	0.0165194	0	0	0.00492099	0	0	0	0	0.043655	0.00316273	0.000508009	0	0.674096	0	0	0.0304859	0	0	0.0809336	0	0	0	0	0	0	0	0	0
PIRGL	0.119053	0	0.00497375	0	0	0.00149287	0	0.0185502	0.0141003	0	0	0	0	0	0.0245853	0	0.00042701	0	0	0	0	0	0	0	0	0.0157041	0	0.71799	0	0.00129597	0	0	0.0801918	0	0	0	0	0	0	0	0.00163517	0
CA3GL	0.111937	0.00630713	0	0	0	0	0.00268664	0	6.37703e-05	0.00143206	0	0.00109195	0	0	0.0521293	0	0	0.0026216	0	0.00952734	0	0	0	0	0.00507021	0.00885389	0	0	0.613951	0	0.116585	0	0.0677434	0	0	0	0	0	0	0	0	0
CA1GL	0.149252	0	0	0	0	0	0	0	0	0	0	0.0170648	0	0	0.099076	0	0	0	0.0592607	0	0	0	0	0	0	0	0	0	0.158986	0.457147	0	0	0.0592139	0	0	0	0	0	0	0	0	0
GRC	0.132548	0	0	0.0012603	0.001112	0.00149666	0	0.00267506	0	0	0	0	0	0.00480069	0	0.000325208	0.00598655	0	0	0	0	0.00316387	0.00569203	0	0	0	0.00458141	0.00754816	0	0.00205626	0.683371	0.0336863	0.108672	0	0	0	0	0.00102421	0	0	0	0
DGNBL	0.161883	0.012554	0	3.49608e-05	0	0	0	0	0.00077542	0	0.000724439	0	0	0	0	0	0	0	0	0	0	0	0	0	0	0	0	0	0	0.00575953	0	0.697595	0.120674	0	0	0	0	0	0	0	0	0
VEC	0	0	0	7.38878e-05	0	0	0	0	0	0	0	0	0	6.87735e-05	0	0	0	0	0	0	0	0	0	0	0	0	0	0	0	0	0	0	0.972207	0.0202537	0.000587584	0.00201286	0.00121918	0.000108595	0	0.00221739	0.000800543	0.000450476
PER	0.168967	0	0	0	0	0	0	0	0	0	0	0	0	0	0	0	0	0	0	0	0	0	0	0	0	0	0	0	0	0	0	0	0.125857	0.705176	0	0	0	0	0	0	0	0
VPIA	0.18956	0	0	0	0	0	0	0	0	0	0	0	0	0	0	0	0	0	0	0	0	0	0	0	0	0	0	0	0	0	0	0	0.239207	0	0.571233	0	0	0	0	0	0	0
VLMC	0.186634	0	0	0	0	0	0	0	0	0	0	0	0	0	0	0	0	0	0	0	0	0	0	0	0	0	0	0	0	0	0	0	0.171276	0	0.00478966	0.63275	0	0	0	0	0.00454976	0
MGL	0.164257	0	0	0	0	0	0	0	0	0	0	0	0	0	0	0	0	0	0	0	0	0	0	0	0	0	0	0	0	0	0	0	0.0444479	0	0	0	0.791295	0	0	0	0	0
OPC	0.209202	0.00472137	0	0.000137828	0	0	0.00364171	0	0.000936241	0.00317194	0.000275859	0	0.00196754	0	0.00614877	0	0	0	0.000522163	0.000572261	0	0	0	0	0.000163729	0.00179465	0	0	0.00148474	0	0	0.00281427	0.0439651	0	0	0	0.00149434	0.697388	0.0103639	0.00490874	0	0.00432475
IOL	0.125276	0	0	0	0.00153969	0.000711437	0	0	0	0	0	0	0	0	0	0	0.00230125	0	0	0	0	0	0.000362698	0	0	0	0	0	0	0	0	0	0.0439654	0	0	0	0	0.0459153	0.762449	0.0174792	0	0
OGC	0.2765	0	0	0	0	0	0	0	0	0	0	0	0	0	0	0	0	0	0	0	0	0	0	0	0	0	0	0	0	0	0	0	0.0139426	0.000424678	0	0	0	0	0	0.707636	0	0.00149712
RGL	0.147569	0	0	0	0	0.00069516	0	0	0	0	0	0	0	1.6231e-05	0	0	0	0	0	0	0	0	0	0	0	0	0	0	0	0	0	0.00281983	0.0661502	0	0	0	0	0.00405176	0	0.000106538	0.692747	0.0858442
ASC	0.281236	0	0	0	0	0	0	0	0	0	0	0	0	0	0.018566	0	0	0.00146604	0	0	0	0	0	0	6.89377e-06	0	0	0	0.00184703	0.000708675	0	0	0.0919609	0	0	0	0	0	0.00250419	0	0	0.601704
	scaled coefficient matrix from non-negative matrix factorization
