# Supplementary material for: An atlas of gene regulatory elements in adult mouse cerebrum
Source: Nature. 2021 Oct 6;598(7879):129–36. doi: 10.1038/s41586-021-03604-1 (PMC8494637; doi:10.1038/s41586-021-03604-1)
Supplement: Supplementary file 13 — The cis regulatory modules and cCREs. [file 41586_2021_3604_MOESM13_ESM.txt]

module	cCRE	contributes	featureScore
33	cCREs100079	0.6195008339703792	0.5990333088410049
33	cCREs100230	0.3414750199375532	0.3813492778895573
33	cCREs100256	0.13492618702658077	0.17973559772938585
33	cCREs100284	0.16411860360363018	0.2946903277898335
33	cCREs100309	0.3385001750170478	0.5520885617645713
33	cCREs101063	0.18332728215169294	0.2992941474250971
33	cCREs101359	0.44313677012827846	0.5968345167868154
33	cCREs101385	0.7337819452409405	0.7317807545156125
33	cCREs101420	0.5630118796439876	0.5771458871857846
33	cCREs102136	0.2638697216833975	0.40579048044467847
33	cCREs102147	0.19098911910816135	0.29828755754706493
33	cCREs102158	0.49533272087514507	0.7236170393318371
33	cCREs102221	0.4606206180413779	0.4826929188952467
33	cCREs102587	0.21445832643916918	0.2541134475821275
33	cCREs102593	0.4928749960887662	0.7066732697993878
33	cCREs102598	0.8041710945254334	0.8138329226924919
33	cCREs102601	0.5019002965920711	0.588453269620027
33	cCREs102809	0.46279345473758576	0.3135568212953427
33	cCREs103702	0.29342537669703594	0.42109773737247147
33	cCREs103929	0.23675894210189835	0.2469281593807927
33	cCREs104178	0.5743484631734427	0.6476148191605001
33	cCREs105131	0.33834325666659065	0.5470008266523123
33	cCREs105200	0.4891852041718034	0.6945878005560012
33	cCREs105256	0.820611695826379	0.8426602236304963
33	cCREs105260	0.8694973906099412	0.8746716893933548
33	cCREs105268	0.41429475342119104	0.5375703352146318
33	cCREs105269	0.4149706564516108	0.5387388719628247
33	cCREs105284	0.3115468087039454	0.5337492958675849
33	cCREs105289	0.7628603148456398	0.7744656230946053
33	cCREs105290	0.8733407839044044	0.8749212893318903
33	cCREs105317	0.2407346901849453	0.3710896047912131
33	cCREs105376	0.22432600202586328	0.24439474778805104
33	cCREs105776	0.21599720366122316	0.30097206235297447
33	cCREs106100	0.9045889572948432	0.9049246379501785
33	cCREs106109	0.5087208475644126	0.574566162706974
33	cCREs106162	0.5602424087122974	0.6476929200143773
33	cCREs106699	0.6848686837233178	0.7210504297750103
33	cCREs106710	0.6481805311781912	0.759267543595363
33	cCREs106736	0.3802927405482035	0.5629433960921861
33	cCREs106831	0.36493916288711536	0.45177235750057554
33	cCREs106875	0.09582199518770172	0.10404121905664365
33	cCREs107707	0.17597546612730672	0.2208538399268034
33	cCREs10784	0.31445892766886524	0.28194292642962104
33	cCREs108167	0.9801101381423772	0.9738847529656097
33	cCREs108173	0.5291982760459439	0.7055995225634225
33	cCREs108174	0.6752866323756244	0.6395898635464277
33	cCREs10866	0.2949728395394588	0.4071831755437608
33	cCREs10878	0.7615966949415671	0.7294959602496538
33	cCREs10920	0.48552083399499	0.5608978133834943
33	cCREs109880	0.8016884361106699	0.826926595594385
33	cCREs109892	0.5792292519884029	0.6736225364058277
33	cCREs109899	0.9359591113552145	0.9162471441859095
33	cCREs110100	0.10153873772673806	0.147731207899936
33	cCREs110276	0.5690267793658593	0.4682048754125422
33	cCREs111133	0.12348567580956128	0.13893882086653053
33	cCREs111202	0.47663472826801506	0.44269871733616817
33	cCREs111216	0.09432449630282705	0.11574460496433825
33	cCREs111220	0.23867004152827134	0.2513024197118402
33	cCREs111411	0.25466321711554796	0.5137823103299747
33	cCREs111541	0.4394946626350467	0.5193957763046733
33	cCREs111571	0.1927209202177421	0.33728449304701635
33	cCREs112009	0.363127206693128	0.5587891702103569
33	cCREs112307	0.6154540728213881	0.7386659301320653
33	cCREs112998	0.27830763403826386	0.30381317782413
33	cCREs113030	0.5506338543276198	0.5608269726355719
33	cCREs113120	0.8530371230267566	0.8521953279092375
33	cCREs113124	0.5242962538901903	0.726005383879877
33	cCREs11381	0.6612073597016883	0.6707792499300871
33	cCREs113837	0.3700824672278636	0.5111820546244648
33	cCREs113844	0.16662773171677028	0.28576318589824135
33	cCREs113854	0.6393419929157961	0.6828651895205172
33	cCREs113907	0.17442802570574267	0.34147839261847235
33	cCREs113922	0.1930926519172624	0.334694266518733
33	cCREs113985	0.6693800018857904	0.7368164317657153
33	cCREs113987	0.23154922929921173	0.3397528542340782
33	cCREs114013	0.6244809060115675	0.6876180907048813
33	cCREs114277	0.5313275279048172	0.5504182604877401
33	cCREs114286	0.8968227444902429	0.874252425944418
33	cCREs1143	0.4713426743584261	0.5529788451335096
33	cCREs114626	0.2146776971467233	0.4270169268272135
33	cCREs114628	0.5403172251213849	0.7198444381270572
33	cCREs114736	0.19525740077410905	0.19681200168514557
33	cCREs115151	0.4762987292932821	0.4819288739614367
33	cCREs115158	1.0	1.0
33	cCREs115175	0.2934800420015664	0.541772934613453
33	cCREs115202	1.0	1.0
33	cCREs115205	0.7482056925167058	0.8235015616622055
33	cCREs115208	1.0	1.0
33	cCREs115287	0.367678755319159	0.2675123087682011
33	cCREs115346	0.433607173482153	0.5326300664808592
33	cCREs115425	0.5839009325008815	0.6203330272452062
33	cCREs115468	0.12090029649734559	0.24314581589532347
33	cCREs115486	0.8074303117662102	0.8689216252178711
33	cCREs115798	0.852649717510643	0.8588865551714651
33	cCREs116044	0.2702303077883753	0.3017520561908644
33	cCREs116051	0.4888174112226641	0.6716379502732357
33	cCREs116096	0.3105361302636607	0.30419774477387906
33	cCREs11646	0.38946751057270124	0.2655572097170249
33	cCREs116809	0.5442283304890674	0.5678467036138877
33	cCREs117034	0.24276808364385993	0.25975916378070185
33	cCREs117036	0.1380033071330982	0.2010963797067249
33	cCREs11764	0.6060696170791556	0.491537128934908
33	cCREs118060	0.3956584647929522	0.4643784814501063
33	cCREs118090	0.8143615265127129	0.8248741219412312
33	cCREs118205	0.4274828836643775	0.5582060995786866
33	cCREs118265	0.5496282922779827	0.6171479042375299
33	cCREs118531	0.9735252113038029	0.9635675658371119
33	cCREs118538	0.8091366089415514	0.8662883246707626
33	cCREs118597	0.5250879249878719	0.6664449852247724
33	cCREs11876	0.2188153790873058	0.14502428403863843
33	cCREs11878	0.106516258206075	0.09947105548417456
33	cCREs11893	0.4806874893608627	0.6074346630490025
33	cCREs119484	0.6756159933694404	0.7144692051241188
33	cCREs119506	0.772166462190874	0.7480696111658853
33	cCREs119507	1.0	1.0
33	cCREs119517	0.9750297105233272	0.9614896493780835
33	cCREs119519	0.7198402920485767	0.7170534983303686
33	cCREs119536	0.4444079269201356	0.37306823508678433
33	cCREs119543	0.9570571982051805	0.9449508629367019
33	cCREs119544	0.3117248322628606	0.40373504341862765
33	cCREs12023	0.19340114320579693	0.29652758022867154
33	cCREs120350	0.8065141094158615	0.8476814719739248
33	cCREs120369	0.3716920465475921	0.5149780062909457
33	cCREs120371	0.14001632739250677	0.27861124936976256
33	cCREs1203	0.3714001516585854	0.44337496342485794
33	cCREs120401	0.6906689937797846	0.7484796639204748
33	cCREs120426	0.33513820359923197	0.40759042715695704
33	cCREs120447	0.9258900804438206	0.9143951501107901
33	cCREs120453	0.3263262756274718	0.21230603695529426
33	cCREs120480	0.6098195353758893	0.7877389298639237
33	cCREs120499	0.1408956311750325	0.2241320995954429
33	cCREs120540	0.3646963311537903	0.5820152537707377
33	cCREs120613	0.2489485988737455	0.4698045869876104
33	cCREs120666	0.18273311220284819	0.3146328107151285
33	cCREs120668	0.4320447155257903	0.5257034344137612
33	cCREs120839	1.0	1.0
33	cCREs120841	0.6206517308128263	0.7254420546031968
33	cCREs121115	0.37667900361449197	0.4488285842765236
33	cCREs121137	0.6732577327457433	0.6634946815208755
33	cCREs121201	0.6959392536129233	0.7131744623113565
33	cCREs122036	0.8072490775512559	0.8033223186636508
33	cCREs122074	1.0	1.0
33	cCREs122131	0.24673757298618	0.31966927773013476
33	cCREs122426	0.6540600427845973	0.6853198065039793
33	cCREs122435	0.5407867377425171	0.7486885453203103
33	cCREs122497	0.6512629547620647	0.6287266383735443
33	cCREs122561	0.29644500842614957	0.38956208578689644
33	cCREs122806	0.4838320803302966	0.6922374436217773
33	cCREs122815	0.8575387462634504	0.890464813225242
33	cCREs122816	1.0	1.0
33	cCREs122821	0.2620191373733357	0.3857093826396851
33	cCREs123840	0.2502953622420458	0.33244090269813265
33	cCREs124048	0.16662211529893967	0.23656016611751896
33	cCREs124193	1.0	1.0
33	cCREs124200	0.3744399912745228	0.487086382879231
33	cCREs124207	0.2760529637319865	0.3535561200209295
33	cCREs124625	0.2485079422091735	0.28368918717101543
33	cCREs125952	0.26349195465134984	0.2676415671752089
33	cCREs126050	0.6363001219213774	0.6898222328011971
33	cCREs127052	0.3532886424959608	0.5743537757824855
33	cCREs127349	0.7961778282455438	0.8456885658164025
33	cCREs127350	0.9199241310311531	0.9128237149260555
33	cCREs127353	1.0	1.0
33	cCREs127386	0.33965827630092243	0.5171001028996645
33	cCREs127514	0.3218470382774449	0.4452591498848055
33	cCREs127692	0.23894093922294762	0.3195612653335089
33	cCREs128309	0.42536543520029113	0.5603370105773662
33	cCREs128617	0.6207522489743262	0.6367306128404635
33	cCREs128971	0.6450793017117938	0.6659113418422052
33	cCREs129432	0.1395093230556719	0.18641648974296943
33	cCREs130976	0.665618293023945	0.5701092044610307
33	cCREs131178	0.36800934112660466	0.23686177933761032
33	cCREs132032	0.47804289328889826	0.5026907845056263
33	cCREs132152	0.15598696495284764	0.20786195703885246
33	cCREs132344	0.2106289217316882	0.3587496523258328
33	cCREs132416	0.6484550138433449	0.7975449607448083
33	cCREs132417	0.8924302978728147	0.8637962901584774
33	cCREs132510	0.24657807944422488	0.2766530749674333
33	cCREs132531	0.7325279075637643	0.7684197742143128
33	cCREs132536	0.5442174427434984	0.6738435022039317
33	cCREs132926	0.7402570315808226	0.8342514801719576
33	cCREs133175	0.373550537309564	0.5423067191268574
33	cCREs133192	0.9816853805615628	0.9755448233894602
33	cCREs133198	0.4766824543440259	0.6063863898748832
33	cCREs133203	0.618909657389309	0.6563884313315145
33	cCREs133356	0.5363144001422129	0.601354155118373
33	cCREs133462	0.7910342330272329	0.8429192663571747
33	cCREs133466	0.8613918196436509	0.8789641872490037
33	cCREs133921	0.31134060392331697	0.4608313725146156
33	cCREs134050	0.41398459718618824	0.392894715211105
33	cCREs134151	0.3008471487411945	0.36264598750354426
33	cCREs134259	0.3648601145030479	0.6449947222918273
33	cCREs134263	0.5875605196619087	0.7409206311382819
33	cCREs134265	1.0	1.0
33	cCREs134808	0.5190624154864393	0.66695090174706
33	cCREs134874	0.1915988273224086	0.338913039017399
33	cCREs13508	0.4481802025203882	0.7318830073690534
33	cCREs13510	0.2342568856974947	0.34053028703367905
33	cCREs135748	0.2672927253402131	0.4112764936293051
33	cCREs136079	0.2522970700940966	0.3942656883068031
33	cCREs136087	0.2566069168843003	0.45721085038037623
33	cCREs136088	0.16217111249206173	0.2592652762270937
33	cCREs136325	0.7016640168984759	0.6902798490329427
33	cCREs136342	0.4278427599365083	0.39044989017551424
33	cCREs136350	0.4757079557587644	0.5456999686181241
33	cCREs136536	0.22903275569739034	0.29198320525700405
33	cCREs136737	0.5811116147451886	0.7029503732548562
33	cCREs136738	0.3065976167444933	0.43610262763501717
33	cCREs136747	0.5279213656952043	0.5773972811539916
33	cCREs136791	0.7196908978418146	0.8276567162458898
33	cCREs137058	0.7214590175923992	0.7763177097989389
33	cCREs137291	0.27825104222040503	0.44569777737472727
33	cCREs137693	0.26770213852143904	0.33451806435889886
33	cCREs137794	0.22304527086872003	0.22407856229462142
33	cCREs137831	0.3332410493705645	0.46856178371219415
33	cCREs137865	1.0	1.0
33	cCREs137869	0.2941212618388032	0.4495233971806828
33	cCREs137870	0.3204559900217386	0.543739978085943
33	cCREs138254	0.31592951350875903	0.4364324486190796
33	cCREs139626	0.10532784517729196	0.1547039222886023
33	cCREs139629	0.18885114631208347	0.25615935565267656
33	cCREs139640	0.12080155795551689	0.17245099526679553
33	cCREs139643	0.7526505233033757	0.7346037186115562
33	cCREs139786	0.18610165358471137	0.33584974114202837
33	cCREs139790	0.5734195297553826	0.8116968073350048
33	cCREs139802	0.3051721592906372	0.34264306420027235
33	cCREs139803	0.4160685553268768	0.47810066543274476
33	cCREs140020	0.13746325529214704	0.15720291429377298
33	cCREs14066	0.15743076030996286	0.3221162261173308
33	cCREs14070	0.7081403248084623	0.8153722331103749
33	cCREs14101	0.6571700410837192	0.7778034980464336
33	cCREs141224	0.21076178847516347	0.2874944195957071
33	cCREs141238	0.64275261542686	0.6785110119849165
33	cCREs141335	1.0	1.0
33	cCREs141339	0.6789838960164386	0.6844270106006758
33	cCREs141437	0.2614891074297893	0.4812559982422896
33	cCREs141753	0.6963184043729171	0.7181440886300676
33	cCREs14176	0.5003914262974386	0.5957568400785787
33	cCREs14181	0.28216323850660824	0.360893829249885
33	cCREs141896	0.6974329410463246	0.7242921775963862
33	cCREs142071	0.28256157915459507	0.1692466296402919
33	cCREs14212	0.33177062873541996	0.4799591053674662
33	cCREs142707	0.16116741702951995	0.2642988972868937
33	cCREs142709	0.396317706340462	0.4845998248891086
33	cCREs142953	0.16955435685813594	0.28346349028861517
33	cCREs142995	0.22546410717000817	0.40021967550203363
33	cCREs143000	0.7475832583510789	0.770537345804226
33	cCREs143002	0.4241589116809551	0.6315925235991766
33	cCREs143030	0.14323389209533255	0.22886635893426488
33	cCREs143054	0.27782062178227535	0.32385413901260307
33	cCREs14317	0.7102456095602074	0.7870856485234867
33	cCREs144071	0.44111891794412816	0.4884416627438114
33	cCREs144074	0.8803202158720563	0.8638505930227499
33	cCREs144215	0.3902028371181264	0.4287449569594106
33	cCREs144230	0.4668631922784564	0.611555291585308
33	cCREs144252	0.26470190026593643	0.34196644356214556
33	cCREs144272	0.7254023613918096	0.8018371242336455
33	cCREs144763	0.5956385288195674	0.6237325408969396
33	cCREs145314	0.11852421923641111	0.1641911411576612
33	cCREs145365	0.2185615210444619	0.16700405784652905
33	cCREs145578	0.23862228554007703	0.2379730313595353
33	cCREs145858	0.27165304472264473	0.15693665297349202
33	cCREs145893	0.9960713115290019	0.9931284100594759
33	cCREs145894	0.29961205536538515	0.44284893545978354
33	cCREs145898	1.0	1.0
33	cCREs146056	0.30796616384827724	0.3051239373073036
33	cCREs146233	0.558125611362949	0.5524224521197375
33	cCREs146259	0.2767642802773665	0.48986460511263985
33	cCREs146260	0.24764356567785692	0.34139447604813467
33	cCREs146424	0.47150265240834727	0.5351652476354076
33	cCREs146890	0.5071971748397787	0.5244136878474489
33	cCREs147058	1.0	1.0
33	cCREs147293	0.5724936791381986	0.8172752778299689
33	cCREs147303	0.4360368278000098	0.5690617784036429
33	cCREs147322	0.8458007207118282	0.8473643595217415
33	cCREs147416	0.16804724777477875	0.1704684944956898
33	cCREs147989	0.9735634419567994	0.9662286665750858
33	cCREs147993	0.21631601008833606	0.2528958992109681
33	cCREs148013	0.6554236774440428	0.6133866348570087
33	cCREs148069	0.5358959030977439	0.5513301671711834
33	cCREs14806	0.9973921447177518	0.994673989060018
33	cCREs148361	0.3074458020114924	0.3063485191763077
33	cCREs148531	0.4701320294611086	0.7287616537960707
33	cCREs148867	0.1528967956029972	0.2835701278313959
33	cCREs148935	0.5795348202171446	0.6515592195080453
33	cCREs148936	0.20429828510497802	0.31169399486626626
33	cCREs149687	0.33236634623881534	0.43343248440095183
33	cCREs149694	0.5324948546556502	0.5636337248848466
33	cCREs149697	0.38136882150271023	0.41023570428308376
33	cCREs149708	0.7538850178563303	0.8010207197065372
33	cCREs149709	0.9075063914513631	0.9058385167979625
33	cCREs149730	0.8500654146244347	0.8869360735685329
33	cCREs149963	0.14900975933156352	0.19195137330621936
33	cCREs150094	0.569047622882162	0.7392919331893787
33	cCREs150108	0.4324553350842123	0.44167087456995435
33	cCREs15016	0.8979202215566433	0.9118089977253263
33	cCREs15018	0.6554028227974183	0.7117611198586449
33	cCREs150226	0.26673187988120806	0.3707698700186792
33	cCREs15023	0.22597680794744454	0.312251166045025
33	cCREs15080	0.3361012711409861	0.45941828425493014
33	cCREs150959	0.8907423425490184	0.886270095748748
33	cCREs151095	0.36235328111538845	0.4417853144841344
33	cCREs151238	0.33206138644108407	0.43030689812249834
33	cCREs15166	0.4152407300683798	0.6182890337236413
33	cCREs151864	0.19680952540100544	0.3056533900991695
33	cCREs152316	0.601015080882439	0.7115144351031171
33	cCREs152784	0.4020221376732882	0.6356735948847132
33	cCREs153476	0.7456899867440759	0.7073546210134742
33	cCREs153601	0.2525262128920399	0.3527292012557818
33	cCREs154874	0.1254067382627157	0.16168961003359472
33	cCREs155081	0.20883791423099643	0.15613189633554847
33	cCREs156165	0.39943109791902126	0.5497210076456693
33	cCREs156168	0.8636128446373322	0.8461283077320372
33	cCREs156175	0.13490058631358043	0.2484875419748821
33	cCREs156182	0.5174402548956641	0.5885615938613751
33	cCREs156197	0.8764194269113631	0.8776975017819055
33	cCREs156256	0.2933891615996259	0.4268767042342615
33	cCREs156399	0.07669608119573008	0.10611069991283872
33	cCREs156738	0.14320701272831873	0.17777934932727335
33	cCREs156740	0.3055013612612943	0.41880554156230165
33	cCREs156755	0.7211534679815098	0.7760496235092222
33	cCREs157027	0.46314282152128594	0.7130976545934999
33	cCREs157029	0.5768828327122401	0.6566122409642261
33	cCREs157094	0.6626456070345303	0.6891855311528801
33	cCREs157321	0.538970442808223	0.6592354297473642
33	cCREs157568	0.7180541409534215	0.7327194799416363
33	cCREs157683	0.8796310470962674	0.8773835350646216
33	cCREs158654	0.4397442018183523	0.44821296403143096
33	cCREs159856	0.16234835221088156	0.20624684056413634
33	cCREs159925	0.2562036200663805	0.3380094924814535
33	cCREs159930	0.37250367750007685	0.41705188578901997
33	cCREs159942	0.3566763385914192	0.37721805700699673
33	cCREs159943	0.6531817060302503	0.6776729664669356
33	cCREs159947	0.8919050790747343	0.8972424430187145
33	cCREs159961	0.515803687688839	0.6787865560296886
33	cCREs159972	1.0	1.0
33	cCREs159981	0.7154878617371929	0.6945648805764201
33	cCREs160250	0.32212551512768367	0.2504118435736644
33	cCREs16028	0.9716004104339262	0.9654506126452063
33	cCREs16078	1.0	1.0
33	cCREs160834	0.19138293787746152	0.4048702084609911
33	cCREs16086	0.6025425513913352	0.6610279407476025
33	cCREs160888	0.3292124358790755	0.5178100771417206
33	cCREs161086	0.492790628989418	0.4568915888935724
33	cCREs161406	0.2792393165465643	0.17038574534024553
33	cCREs161515	0.32879589479242377	0.42543781077044596
33	cCREs161764	0.5732941303849538	0.4689923667764333
33	cCREs161894	0.5423197219071089	0.7172775090440775
33	cCREs161915	1.0	1.0
33	cCREs161930	0.1879644457685312	0.22852263197328881
33	cCREs161983	0.4124017629256001	0.5784472619814698
33	cCREs162322	0.6761742204782945	0.7050814087798488
33	cCREs162815	0.1548619283999284	0.22829502293554893
33	cCREs162822	0.42234331582533996	0.5502829466260728
33	cCREs162835	0.8017860541118946	0.8184486304865838
33	cCREs162858	0.2804128744599937	0.28577976534707017
33	cCREs162949	0.45657537522634234	0.5270988007866445
33	cCREs162951	0.6206360819480371	0.7681539932852981
33	cCREs163033	0.8238158142846504	0.8154874827060892
33	cCREs163287	0.18003516766294264	0.24335903927032732
33	cCREs163827	0.41792592539602885	0.34833087196285806
33	cCREs164007	0.49223327518989907	0.6725695870334834
33	cCREs164778	0.45681088994544655	0.4045694581572704
33	cCREs165143	0.2923500560452896	0.34711739033775
33	cCREs165158	0.6945141855121	0.6569154248050608
33	cCREs165171	0.7945445211308566	0.8246368942645229
33	cCREs165175	0.6924865105077556	0.7388445190464792
33	cCREs165177	0.802190600605146	0.8595795761088508
33	cCREs165181	0.4730061893856652	0.6218181524255193
33	cCREs165185	0.4631429578704713	0.6080400359889738
33	cCREs16677	0.26452126275629056	0.5066249134298165
33	cCREs16678	0.6497522130778559	0.6842015842806117
33	cCREs16702	0.119712515180272	0.17454836915857141
33	cCREs167419	0.4660133147844683	0.5183620413775787
33	cCREs167590	0.311722751351027	0.3658453854942556
33	cCREs16774	0.22345693121832708	0.3456458586829704
33	cCREs1679	0.47135097385497193	0.5644274848071875
33	cCREs168153	0.9930223364269042	0.9888706991580739
33	cCREs168270	0.6052792431556868	0.7028166214791447
33	cCREs168272	0.8302273768000179	0.8372949079756999
33	cCREs168279	0.6997153093060582	0.7841655009222437
33	cCREs168287	0.6353390200452131	0.7750427818172332
33	cCREs168288	0.7357220183146925	0.8406905523806477
33	cCREs168303	0.20604138149053586	0.34790886050856584
33	cCREs168363	0.32865238886514225	0.48282718048483586
33	cCREs168374	0.21822128097619362	0.23600166542817735
33	cCREs168509	0.29966362988205647	0.4258991519601989
33	cCREs168695	0.25668771757351005	0.14993337548851038
33	cCREs168912	0.11736634528741764	0.15147302181393552
33	cCREs169237	0.8610192636096287	0.8464056974966427
33	cCREs169238	0.33508288660520885	0.3382458653415279
33	cCREs169646	0.5835282686291636	0.597470833289353
33	cCREs171016	0.2889744445698637	0.5148806256528122
33	cCREs171458	0.3186152004972576	0.4753541087271528
33	cCREs171510	0.29347612693129405	0.2342326341980121
33	cCREs171511	0.3063899771324781	0.31498845127620323
33	cCREs171993	0.2047753931166433	0.25846481692748013
33	cCREs172035	0.48717853429096114	0.7042616675668327
33	cCREs172138	0.11486473630943618	0.19600526962268028
33	cCREs172396	0.40499540249688765	0.5121094629825569
33	cCREs172432	0.4469689611498203	0.511552773025429
33	cCREs172433	0.7988096758138529	0.8656788337758877
33	cCREs172508	0.5563769071377878	0.6842936271266947
33	cCREs173187	0.5531968905233036	0.7904686226886558
33	cCREs17359	0.3769108883843456	0.5317555497866446
33	cCREs17364	0.35802094693913705	0.48945049952216146
33	cCREs173728	0.3095443317610935	0.5091463946934588
33	cCREs173801	0.6760282177477224	0.7470102057773461
33	cCREs173825	0.6558489154824234	0.8277668669474971
33	cCREs173862	0.13281573269505173	0.18863729188750822
33	cCREs173870	0.19980836416647393	0.3155036809399864
33	cCREs17440	0.22111460613833964	0.36246058209566145
33	cCREs174464	0.4752000053443162	0.6263943585626686
33	cCREs17474	0.49210834209001275	0.5837968394545235
33	cCREs175135	0.27300751115710675	0.25917645819486035
33	cCREs175247	0.39039261092178085	0.6554328239302857
33	cCREs175471	0.21304213744448583	0.40734210564454953
33	cCREs175472	0.38334101897841044	0.5021877885110523
33	cCREs175653	0.4053441713189889	0.507875176058308
33	cCREs175667	0.369655392331962	0.5388201750021298
33	cCREs175681	0.11191158058941451	0.16905996810112855
33	cCREs175685	0.8898489704987145	0.8846248177406448
33	cCREs175688	0.4605198507563687	0.5894604516555777
33	cCREs175689	1.0	1.0
33	cCREs175692	0.9064952466871856	0.9169074730600936
33	cCREs175953	0.34477876234810745	0.47834513639293097
33	cCREs176195	0.7893062475225415	0.8622472170873139
33	cCREs176196	0.9945414863827108	0.9907251390943912
33	cCREs176280	0.9416519116007607	0.9404982650285818
33	cCREs17643	0.14406141462961713	0.2846890936123192
33	cCREs17648	0.22962577873000245	0.397193512945203
33	cCREs176514	0.41170786025819234	0.6215715958679666
33	cCREs176599	0.2224855069993212	0.29560776432218827
33	cCREs17671	0.6179008066178306	0.693550979626273
33	cCREs17673	0.34587831913925476	0.5372012334976488
33	cCREs176824	0.404967655539471	0.6456167389989834
33	cCREs176826	0.820437472145155	0.8092397020022567
33	cCREs176836	0.7517229915741784	0.80467814493834
33	cCREs176837	0.5870120271130818	0.6648715525613286
33	cCREs17703	0.6213128027318141	0.8090663912972395
33	cCREs177572	0.4529332836765309	0.653220756335209
33	cCREs177832	0.4874678988102402	0.5345546220721362
33	cCREs177833	0.5603457282623121	0.5457416681665854
33	cCREs17818	0.7370261903270396	0.7731554299736616
33	cCREs178994	0.26556982828720704	0.46206839666351573
33	cCREs179094	0.3254696448038284	0.3572669643509546
33	cCREs179919	0.452144160424855	0.49659280542743633
33	cCREs180038	0.3514577706006939	0.3236547006428816
33	cCREs180045	0.19791792671084793	0.2412484613827075
33	cCREs180066	0.20470830641221907	0.2484202837976922
33	cCREs180067	0.47506249569390147	0.45884321697817154
33	cCREs181195	0.8131069668751917	0.8141461270485703
33	cCREs181847	0.9692529879886127	0.9591706809109107
33	cCREs181891	0.2731705460672526	0.33444501146397687
33	cCREs181923	0.3896950502245796	0.4617418315116041
33	cCREs181927	0.163990932078792	0.21366764060955779
33	cCREs182675	0.31981133582906796	0.35967868892844745
33	cCREs182732	0.5867960711069709	0.6306967240321686
33	cCREs182733	0.9156654136190988	0.916663771389613
33	cCREs183574	0.6263313647026779	0.8217480007841441
33	cCREs183620	0.3380358883818096	0.3815987569195929
33	cCREs183652	0.3636651303210445	0.5004246405669204
33	cCREs183671	0.8402723320169894	0.8371073318295107
33	cCREs183699	0.6392762365554847	0.7424702215891762
33	cCREs183923	1.0	1.0
33	cCREs183965	0.27564630871911855	0.4985339594628899
33	cCREs184041	0.45390558013105187	0.5203088831891085
33	cCREs184172	0.5922785647634408	0.6708948596217911
33	cCREs184636	1.0	1.0
33	cCREs184649	0.09394444425378232	0.11278272968705294
33	cCREs184664	0.18505031696225796	0.24332295258346415
33	cCREs184677	0.8110861792370296	0.8283228339550774
33	cCREs184765	0.43918739473666746	0.4863003857799416
33	cCREs184987	0.8501042133222032	0.8406737517823802
33	cCREs185031	0.4086385304806104	0.5442430529208102
33	cCREs185124	0.5408369339123831	0.7632647883585946
33	cCREs185507	0.29934407569796345	0.3061251732849928
33	cCREs185508	0.5275712224230928	0.5416293001847119
33	cCREs185529	0.7041498092829611	0.8056235731218384
33	cCREs185531	0.9536648042213464	0.9471691515179927
33	cCREs185532	0.7947113320932594	0.8512735969610216
33	cCREs185534	0.6023565683170407	0.6155468990345709
33	cCREs185535	0.43022558433600944	0.536047180310634
33	cCREs185536	0.30334320531845066	0.5339357741372288
33	cCREs185537	0.8849199853692151	0.8650830899490086
33	cCREs185539	0.9071441220669976	0.9003783363580129
33	cCREs185541	0.8439754546525298	0.8419593866160889
33	cCREs185545	0.9759559131807355	0.9696640333371171
33	cCREs185546	0.6222982725675095	0.6451775560232114
33	cCREs185616	0.4206655324709394	0.5561874298909808
33	cCREs185626	0.4403323044071435	0.667578810479325
33	cCREs185631	0.44374877432364557	0.5870626906367782
33	cCREs185940	0.1824243556987435	0.2581970742986165
33	cCREs186266	0.9620796239600291	0.9542608053564918
33	cCREs186267	0.5861468014615628	0.6032307530852189
33	cCREs186269	0.531133744899515	0.7124236040569528
33	cCREs18661	0.9061720946233522	0.8993538768840696
33	cCREs186657	0.33516200804767915	0.2591198791316349
33	cCREs18665	0.1743846192121952	0.15736448530966451
33	cCREs186942	0.36651945200968455	0.4070253750981997
33	cCREs18696	0.1294525570861705	0.12063231356224813
33	cCREs187491	0.270499415160432	0.28656149328394365
33	cCREs187810	0.7560394107721253	0.7414138313642002
33	cCREs187843	0.2564988015149294	0.33671135275980413
33	cCREs188003	0.4474685696784473	0.5444683056211996
33	cCREs188010	0.4164265008055102	0.6595164485968255
33	cCREs188371	0.5009955116724313	0.630203976773769
33	cCREs188377	0.7145930926868791	0.7768923858646988
33	cCREs188607	0.5417696147014756	0.6562428630559622
33	cCREs188883	0.15189723318032824	0.24956083049553612
33	cCREs188965	0.5750335902784603	0.6472178401096862
33	cCREs18900	0.6589148137549861	0.7267440376246408
33	cCREs18915	0.13248157462598	0.22901525542817225
33	cCREs189254	0.21674304326321217	0.26614261271856154
33	cCREs18942	0.38176438975176946	0.533412479670829
33	cCREs18950	0.9483054143661669	0.9330709841889941
33	cCREs189650	0.7049190069230539	0.7239575774597181
33	cCREs189699	0.9318125699727254	0.9230118888743752
33	cCREs189871	0.6603314227670498	0.6703310020141809
33	cCREs19011	0.38048594435393857	0.27174504924173326
33	cCREs190907	0.15514029306109442	0.27049026267018417
33	cCREs191183	0.27677154841966095	0.42867902606852026
33	cCREs191428	0.497753886150001	0.6226214420788209
33	cCREs191431	0.5498535772290076	0.6502065837633144
33	cCREs191450	0.5445574998517211	0.706528108762279
33	cCREs191509	0.15598622003079937	0.13346281501576784
33	cCREs191908	0.4701531068739507	0.555366478548394
33	cCREs192159	0.742087569165335	0.7550485319833513
33	cCREs19227	0.2741625350151549	0.4070078498490163
33	cCREs192642	0.5180705256074949	0.42188053422067295
33	cCREs193453	0.3232567443543228	0.4412986854695262
33	cCREs193586	0.6228844757363313	0.5791497760892764
33	cCREs193695	0.35159127977100946	0.5861632254896973
33	cCREs193762	0.8884001218036011	0.8798767799922813
33	cCREs193763	0.4854059732293434	0.565662452423782
33	cCREs193858	0.9169359209731923	0.9161580314653903
33	cCREs194908	0.9765820391319594	0.9639693614558155
33	cCREs194919	0.6404334461871812	0.6576282815719066
33	cCREs194933	0.2847336536507494	0.3536240150398039
33	cCREs194938	0.13853025679044015	0.18207252425659104
33	cCREs195661	0.38948936262465333	0.4421659540073739
33	cCREs195662	0.9654262586830473	0.9540347259986053
33	cCREs195663	0.6934568552447613	0.7319451591870123
33	cCREs196719	0.6049208885346015	0.6278657817388613
33	cCREs196909	0.6224463654800817	0.6101003756561227
33	cCREs197299	0.87628736286674	0.8769292122845513
33	cCREs197304	1.0	1.0
33	cCREs198205	0.2557522489661637	0.4041178494980039
33	cCREs198207	0.27755709342939017	0.46091786841248716
33	cCREs198208	0.24263282737816042	0.2976788003522307
33	cCREs198209	0.12638621096437339	0.2237855833521305
33	cCREs198215	0.34424365526822465	0.4045514839344355
33	cCREs198268	0.23548617632078406	0.2503000878369219
33	cCREs198347	0.15881147248146063	0.1500581673943997
33	cCREs198448	0.938764195705525	0.9190555559048273
33	cCREs198449	0.34636732867758596	0.518865401751055
33	cCREs198452	1.0	1.0
33	cCREs198454	0.4104502514857926	0.44936844124020126
33	cCREs198457	0.2881118610418425	0.33938519670072664
33	cCREs198492	0.3586895807768913	0.5605458617101859
33	cCREs198582	0.29432901090019525	0.36561139061032466
33	cCREs198714	0.8948881503622692	0.8934191425085607
33	cCREs198859	0.3276012830211917	0.5778102207156443
33	cCREs198874	0.34665158544793734	0.5003537909642587
33	cCREs198884	0.168046313568774	0.15438234098965287
33	cCREs199256	0.28065887366402725	0.506552441452071
33	cCREs199285	0.1957404052033101	0.18520837499612253
33	cCREs199746	0.44524915465411724	0.5500107698916707
33	cCREs199752	0.672265704545992	0.8117201604930588
33	cCREs199838	0.09324298769156682	0.1557413857978135
33	cCREs200427	0.22261353897593966	0.2509891850757975
33	cCREs200442	0.2026584116290343	0.2113321511936147
33	cCREs200666	0.5612523608453527	0.6180684893972372
33	cCREs200688	0.38224575768883523	0.4845918298919474
33	cCREs200696	0.2728900343326471	0.32464935786417704
33	cCREs200700	0.21424666195235703	0.31678552437634033
33	cCREs200708	0.409740775327554	0.5038522834563439
33	cCREs200717	0.5180645373103365	0.5623925233442292
33	cCREs200729	0.946814744218277	0.9354841733386081
33	cCREs200731	0.6732180905867937	0.7485658775078528
33	cCREs200732	0.7085514598639898	0.6911989939694025
33	cCREs200733	0.7112035112000791	0.7738158260034829
33	cCREs200735	1.0	1.0
33	cCREs200736	0.787458725795688	0.8087135597215698
33	cCREs200833	0.48917085431299234	0.642274111537958
33	cCREs200948	0.33290352671919254	0.4303155089744436
33	cCREs200956	0.49618049397881403	0.6069237467628901
33	cCREs200957	0.2634396559356064	0.4936439034525658
33	cCREs201140	0.2634075110743797	0.1518279677300718
33	cCREs201351	0.9915910300454626	0.9870091753987708
33	cCREs201352	0.8797205041277398	0.8742425171355304
33	cCREs201355	0.5691683268328568	0.5867039533640463
33	cCREs201490	0.9531546694842149	0.9494017348370233
33	cCREs202188	0.16688501993008284	0.3451169524567076
33	cCREs202197	0.7658670344493395	0.7861393141351722
33	cCREs202379	0.42868723544575615	0.585990200204275
33	cCREs202408	0.34963593501224793	0.4661201348030305
33	cCREs202508	0.20997538982252154	0.27858096245565167
33	cCREs202756	0.47532949332213836	0.5765325429293204
33	cCREs202797	0.48629627275046516	0.536706459771505
33	cCREs202817	0.48491136439196697	0.6433350036155324
33	cCREs20284	0.8600241690932864	0.8850645136174
33	cCREs20293	0.9487009368624523	0.9458693099764846
33	cCREs203291	0.418435579248714	0.30500933213983294
33	cCREs203707	0.39153092301807035	0.5615681963286963
33	cCREs203791	0.15451540391952562	0.3533148030895591
33	cCREs203872	0.48637639590023024	0.761417212146304
33	cCREs203898	0.4515064684479363	0.6245351129494089
33	cCREs203955	0.3141321205512985	0.5658780508239236
33	cCREs203973	0.1858812652519077	0.2222573991454153
33	cCREs20405	0.38373464566182536	0.4544101391486639
33	cCREs204132	0.27859077660301446	0.5450052395584044
33	cCREs204206	0.3821006114531701	0.5092582475659562
33	cCREs204293	0.13168317069920818	0.16946665806028027
33	cCREs204294	0.7379796029724951	0.8396732798897497
33	cCREs204309	0.12836437862009964	0.1447682397866893
33	cCREs204404	0.4735936507109024	0.49084836592218173
33	cCREs204559	0.8835299349972643	0.8930883005166896
33	cCREs20485	0.9668964547761456	0.9611067389209086
33	cCREs204876	0.30517793100288104	0.527045152666971
33	cCREs204899	0.7657623088028068	0.8226180651036045
33	cCREs204972	0.1152967683213481	0.13245155707584122
33	cCREs204985	0.3971774368898938	0.40101498261372437
33	cCREs205219	0.2332269899102513	0.3688472925536316
33	cCREs205245	0.4848624823041145	0.724966571173048
33	cCREs205297	0.6608272692314191	0.691871377581512
33	cCREs205456	0.28848692948897203	0.31575875410647913
33	cCREs205	0.2559548409713644	0.42746881299532824
33	cCREs206156	0.48049573113837624	0.6264805174833815
33	cCREs206192	0.6536251331868093	0.7373077199310787
33	cCREs206196	0.8489711124578163	0.8400583936407857
33	cCREs206197	0.7301070630142907	0.8426614830239504
33	cCREs206203	0.49494976247855343	0.7914796422723966
33	cCREs206218	0.5644202939289197	0.682089501857803
33	cCREs206288	0.518398595818637	0.4836022192707752
33	cCREs206422	0.32063387647724406	0.5494727628070579
33	cCREs206423	0.4437199544225159	0.6093783751556653
33	cCREs206426	0.5239823276365122	0.626542134740558
33	cCREs206527	0.40261901030733055	0.27169710953916293
33	cCREs206677	0.34621550398172546	0.49576165386166127
33	cCREs206728	0.429915378135858	0.6004925786187956
33	cCREs206788	0.7164725283781126	0.79844444276586
33	cCREs207170	0.39018802681006926	0.5123668640962378
33	cCREs207230	0.5054272980684537	0.5031064310221336
33	cCREs207328	0.1800132092518685	0.3623113729265115
33	cCREs207331	0.5282826315623587	0.6586772356304128
33	cCREs207338	0.277278787691631	0.4575557353775348
33	cCREs207339	0.5748251889277236	0.7433965662134918
33	cCREs207340	0.733534378907492	0.7976782745133812
33	cCREs207342	0.490844313232988	0.6981536686659451
33	cCREs207343	0.4788722352943083	0.6785235902243454
33	cCREs207347	0.4176450156242922	0.651846409878051
33	cCREs207348	0.7610961792275621	0.7343697815434158
33	cCREs207350	0.4983699620540579	0.6788133844291855
33	cCREs207353	0.4776145950551548	0.6452366458819703
33	cCREs207535	0.9732439514441085	0.9670173148619637
33	cCREs207541	0.5359144748477638	0.5121246916370443
33	cCREs208043	0.3643784443645301	0.36429652095230036
33	cCREs208154	0.5394145055140055	0.711532097481619
33	cCREs208180	0.5786864960030114	0.6101596663136564
33	cCREs208218	0.22253212934964026	0.2660330428454102
33	cCREs208840	0.9318811193631272	0.9334489951159015
33	cCREs208853	0.5132865345985285	0.6874162080062101
33	cCREs209097	0.5872010541164299	0.6031592296220039
33	cCREs209646	0.47004519199470934	0.38398990918164755
33	cCREs209783	0.9949080665139313	0.9914479189211289
33	cCREs210489	1.0	1.0
33	cCREs210490	0.7132484191075784	0.8396815450548053
33	cCREs211037	0.22640419596256436	0.21826653564963694
33	cCREs211047	0.16023091979444912	0.23488101002300532
33	cCREs211111	0.3630758186827548	0.5966031867858921
33	cCREs211177	0.20321443641717535	0.3685419181620868
33	cCREs211216	0.3414275699544779	0.3387259984579647
33	cCREs211413	0.6410697059148704	0.716070693459442
33	cCREs211866	0.3812112889544724	0.5137922740879504
33	cCREs211887	0.3482462465171831	0.4141850805297651
33	cCREs211923	0.6663751143687324	0.7414545828544912
33	cCREs211924	0.9490442805799775	0.9368316548849668
33	cCREs211926	0.928225851823025	0.9309184184689283
33	cCREs211932	0.28974008535304246	0.43207925635025224
33	cCREs211935	0.4402765170503899	0.6148675712378311
33	cCREs211936	0.2836724917982605	0.5263048804416008
33	cCREs211937	0.26306307941406804	0.3966739498674714
33	cCREs212283	0.21713829064637552	0.1316045007298784
33	cCREs212852	0.11248764214359244	0.17743889100776256
33	cCREs212860	0.12763172368099235	0.26101491940063704
33	cCREs212	0.8394907294572184	0.835973673407718
33	cCREs213760	0.5688981404236672	0.6767221367260079
33	cCREs214197	0.37934233672759476	0.42047211054372524
33	cCREs214212	0.15078639824015289	0.25508553297227754
33	cCREs214431	0.2990979378220549	0.39031594520717916
33	cCREs214677	0.17060126122349623	0.20662730047471856
33	cCREs214678	0.19232347738829955	0.3994258094133003
33	cCREs214722	0.7288949433094472	0.7316901700436911
33	cCREs214737	0.2401831775867351	0.31008907744129144
33	cCREs214	0.637884674512862	0.7731923180015383
33	cCREs215485	0.5643706622353906	0.686763076796638
33	cCREs215494	0.8248437549316914	0.8134082377163958
33	cCREs215537	0.7819895006392485	0.7857335770450753
33	cCREs215695	0.22965303120225014	0.2888653260077674
33	cCREs2158	0.17827021063686993	0.23233911038132715
33	cCREs215	0.13422161018619788	0.14830356990948812
33	cCREs216084	0.21756446441262012	0.20925747910455217
33	cCREs216232	0.3948784631792461	0.5813348052962883
33	cCREs216233	0.31929167318620677	0.5558340035885543
33	cCREs216340	0.25429301813441135	0.4285228558793801
33	cCREs216582	0.45109589569006364	0.5201604013965103
33	cCREs216879	0.6507381330157248	0.6945863750828476
33	cCREs2168	0.6424434630842893	0.6834363436904858
33	cCREs216	0.6605679156058719	0.630940078436365
33	cCREs217313	0.26404810842418347	0.4250226881306228
33	cCREs217565	0.5330204934181929	0.38948903581682304
33	cCREs217594	0.33531817813372355	0.4161203612620812
33	cCREs217730	0.7788196866020701	0.8020230692606476
33	cCREs217763	0.5435241431842083	0.5742891234733651
33	cCREs217790	0.7124485576709233	0.7303894474988741
33	cCREs218152	0.38418812891751863	0.5556315356816542
33	cCREs218222	0.12914733961559272	0.11343452764032158
33	cCREs218290	0.28142739387931603	0.4268934038508727
33	cCREs218631	0.11485963110528796	0.1406257447352185
33	cCREs218633	0.7267327835566543	0.7210994047556973
33	cCREs218909	0.5150552394632263	0.5798646392027773
33	cCREs218	0.2636075418170562	0.2782086551141303
33	cCREs219190	0.40076932542378474	0.4372743831069871
33	cCREs219197	0.287589119021504	0.4326812604825552
33	cCREs219352	0.6311757230560949	0.6528831771775858
33	cCREs219470	0.3546971558291688	0.549710849903287
33	cCREs219481	0.6884752291923277	0.698203391382098
33	cCREs219	0.7389900308904603	0.8068597259679516
33	cCREs220362	0.9112836009178003	0.9198543564390391
33	cCREs220368	0.5273312877647868	0.5829887469376025
33	cCREs220815	0.36395058476142533	0.6378003391698721
33	cCREs220816	0.8525258654354938	0.8813697671069283
33	cCREs220824	0.6427628657712892	0.6960642547482347
33	cCREs220825	0.23856683458363767	0.44760685851748183
33	cCREs221112	0.4080281691928848	0.2932148082411281
33	cCREs221529	0.20480403480468082	0.298304925212039
33	cCREs221536	0.581786298500375	0.6806274046326913
33	cCREs222929	0.3713611057700022	0.26115298964780964
33	cCREs223228	0.44963763227877646	0.6727576651168139
33	cCREs223232	0.7913285986705546	0.8304462182636652
33	cCREs223528	0.3976038584097474	0.3847116717896999
33	cCREs223878	0.9949791459268563	0.9915483677018461
33	cCREs224312	0.333369638346135	0.46105932379006975
33	cCREs224314	0.3228579786624945	0.39602685480428657
33	cCREs224546	0.9901267437185949	0.985173029531484
33	cCREs224591	0.44994263305158816	0.4696090774335645
33	cCREs224822	0.12101319873438802	0.16771002034067573
33	cCREs224851	0.7364735344863262	0.7934013881026852
33	cCREs225002	0.3805496052610877	0.5572726298679932
33	cCREs225018	0.5409278629337995	0.6135464761936473
33	cCREs225610	0.42940739949063245	0.4453080476052639
33	cCREs225	0.4246731915630247	0.578643253383438
33	cCREs226101	0.4067435480897193	0.4823616487967599
33	cCREs226102	0.26264561855960117	0.4895958592902008
33	cCREs226135	0.39655567933330205	0.3687509976296792
33	cCREs226593	0.42721593407890934	0.4024258711300235
33	cCREs226598	0.8730126077772424	0.8534534148972338
33	cCREs226602	0.20511589089993051	0.3065738286102042
33	cCREs226716	0.7149657689496223	0.7887636843076647
33	cCREs226804	0.6515452142841319	0.63274030752077
33	cCREs226845	0.8298587636354033	0.8536134330719105
33	cCREs227207	0.4707121002356184	0.5791490654427891
33	cCREs227225	0.11768195035227615	0.19348905377499448
33	cCREs227226	0.14022990606332864	0.19018550965629344
33	cCREs228087	0.13877443731197056	0.17323186119527634
33	cCREs228123	0.8487661847184141	0.88633470795941
33	cCREs228861	0.7110423207686033	0.7551256833306934
33	cCREs229325	0.26582790275106205	0.44882719976023266
33	cCREs230033	0.28322318974145333	0.37146540411343887
33	cCREs230076	0.30661940280218947	0.35093539831992104
33	cCREs230079	0.7020966665407866	0.7692638408360695
33	cCREs230176	0.35484356946526446	0.5023911131845038
33	cCREs230264	0.22067367055482173	0.34856176110059367
33	cCREs230366	0.9388710622506209	0.9327727092678992
33	cCREs230369	0.8891957557025101	0.8796282374050854
33	cCREs230396	0.8314643119247657	0.8348810276564075
33	cCREs230400	0.251208462222258	0.4506467518489239
33	cCREs230427	0.6796426169369365	0.6907796722041961
33	cCREs230428	0.48150927932081056	0.6329085203049466
33	cCREs230864	0.4293006178113682	0.4491597907403261
33	cCREs230933	0.4923412290692365	0.4370184738568257
33	cCREs230	0.39712195990783183	0.6192367791189322
33	cCREs231053	0.5995694265283442	0.7448657981278743
33	cCREs231095	0.23064126777628088	0.20707687059505564
33	cCREs231287	0.880266373390434	0.8683240448354896
33	cCREs231289	0.2537673549578741	0.4717661617745821
33	cCREs231791	0.7642097918192662	0.7653285314966908
33	cCREs231883	0.36678765862922996	0.4071720148674888
33	cCREs232002	0.5574994550765265	0.603062090745248
33	cCREs232393	0.48095551703765443	0.6331636499376623
33	cCREs232495	0.39021693961426895	0.39725048022399745
33	cCREs232619	0.13506304002653452	0.16404501563921425
33	cCREs232911	0.36353036011050366	0.5840593991051265
33	cCREs232919	0.20832175910659706	0.19536322648516102
33	cCREs233119	0.3846942766866595	0.6179805586113462
33	cCREs233122	0.1791833897744271	0.25261891643818035
33	cCREs233434	0.2254725871398603	0.31665376862999417
33	cCREs233665	0.23142912445036976	0.33814259422914983
33	cCREs233699	0.2042521163524271	0.3432009181973985
33	cCREs23377	0.34511159399722746	0.4637132493540469
33	cCREs233968	0.20864829150777978	0.23367980827487822
33	cCREs233	0.6821128965975539	0.6777238575297897
33	cCREs234563	0.7173436060516201	0.7456937260505271
33	cCREs234566	0.2994409029761144	0.3428867067061573
33	cCREs234	0.8371072541004351	0.8481731280448646
33	cCREs235257	0.3152099247356521	0.4954488193038523
33	cCREs235473	0.34383199573582324	0.4685665500879276
33	cCREs235506	0.24231772604574192	0.34995684446948605
33	cCREs235510	0.16405793191328888	0.26515541170382184
33	cCREs236546	0.4174232897134908	0.47876221236258554
33	cCREs236582	0.10844660275192129	0.11725929874982954
33	cCREs236604	0.33842546012076496	0.5347956908535527
33	cCREs236619	0.15441149357165426	0.23335547551079994
33	cCREs236825	0.3247023234840615	0.3338447998789119
33	cCREs236930	0.12131745700698872	0.11564563901301483
33	cCREs236956	0.8121974865706793	0.8115394268921405
33	cCREs236957	0.3581165056790225	0.5695749776186467
33	cCREs236	0.390709210257335	0.44763794637206666
33	cCREs237098	0.18684165134219854	0.25384065482572227
33	cCREs23719	0.16886047572308638	0.17594392509910028
33	cCREs237529	0.27818307674574033	0.3607270881771871
33	cCREs237532	0.14676877861362334	0.28243588451468626
33	cCREs237721	0.3483442664409714	0.4855061928867709
33	cCREs237884	0.8020655617840604	0.8668888291043085
33	cCREs237885	0.5452617698360848	0.7938840262312485
33	cCREs237886	0.35310477112814737	0.5338767164970248
33	cCREs237974	0.4481167496807325	0.4828724706858034
33	cCREs237980	0.42125715898488586	0.5582598969861371
33	cCREs237983	0.34090558233144563	0.3969166252480477
33	cCREs238599	0.09153311129394308	0.11324705031297766
33	cCREs238650	0.44971264129526195	0.6413053092001482
33	cCREs238	0.5024342856269723	0.6901897704223205
33	cCREs239518	0.5964132406513843	0.6918733745495286
33	cCREs239666	0.5891371429684538	0.614497468674139
33	cCREs240238	0.3402353079696572	0.42657218956737175
33	cCREs240299	0.19571214597632997	0.2926997328061165
33	cCREs240420	0.4426907919492074	0.5972448991990368
33	cCREs240421	0.490920046835029	0.73123247179206
33	cCREs240804	0.16538410218301355	0.26983734433888873
33	cCREs240807	0.7399558933562421	0.7221372417240713
33	cCREs240892	0.24910278506184	0.38761204885563527
33	cCREs241409	0.17420454494911716	0.2580617780756308
33	cCREs241411	0.4503163695944379	0.6155430285321635
33	cCREs24141	0.30830428159356926	0.3678373801841629
33	cCREs241659	0.7891205011261181	0.8293522430313942
33	cCREs241984	0.5453321518154326	0.6106744665878869
33	cCREs242055	0.28511707055666413	0.4924004292071621
33	cCREs242097	0.22394110432551012	0.33273622433139494
33	cCREs242101	0.7273825457872355	0.8149935746371153
33	cCREs242118	0.42965159928180124	0.4744920002364562
33	cCREs242444	0.8788199056789848	0.8787308398032122
33	cCREs242447	0.30186579599218627	0.4449446156364978
33	cCREs242494	0.2289940744823677	0.3669792860257529
33	cCREs242502	0.5583654565512344	0.570506503710523
33	cCREs242509	1.0	1.0
33	cCREs242555	0.5984458664473532	0.733229774516664
33	cCREs242579	0.5708423733221836	0.6853401754241875
33	cCREs242606	0.8469493726347163	0.8821541634347125
33	cCREs243181	0.6060368875221968	0.6673631977015664
33	cCREs243185	1.0	1.0
33	cCREs243186	0.5699221429193424	0.7310572311739185
33	cCREs243272	0.31793434195162035	0.4604772116866772
33	cCREs243475	0.5704301118932382	0.5713489158631588
33	cCREs243608	0.17766862480566478	0.16273655111919683
33	cCREs24360	0.3404679642092352	0.39533888618191826
33	cCREs243649	0.4285274063189527	0.5932220115861604
33	cCREs243684	0.5376602023359364	0.5560713836606155
33	cCREs243958	0.12873200022222223	0.17833686244639413
33	cCREs244106	0.17599193358629117	0.22429424726837943
33	cCREs244413	0.12823643202014817	0.2607532637038863
33	cCREs244	0.8650048431561101	0.8579763943383196
33	cCREs245493	0.09968992942187539	0.22581402527746575
33	cCREs246310	0.6281632745134791	0.6720284983101531
33	cCREs246364	0.607173749145461	0.5978557003787396
33	cCREs246366	0.3647727794417077	0.4604010502532828
33	cCREs246735	0.3386773629340696	0.33230820499069424
33	cCREs247148	0.2679732510721034	0.43496945999731707
33	cCREs247155	0.6254690851342236	0.6552864482154106
33	cCREs247178	0.58085159432651	0.6051821548939563
33	cCREs247182	0.43550206638163036	0.5581692927658833
33	cCREs247850	0.6021622009320121	0.7039483905863179
33	cCREs247	0.4170393510817133	0.5326633258715394
33	cCREs24806	0.8026967231373151	0.8256656210055694
33	cCREs248136	0.723286236624208	0.8218288071849
33	cCREs248151	0.4431750866291946	0.6664401226820378
33	cCREs24816	0.16893871540300628	0.2514466595061482
33	cCREs248873	0.5118880533381513	0.6936762688463654
33	cCREs248905	0.8429560671930955	0.8549668385999105
33	cCREs248	0.5738633013901334	0.7930884322380074
33	cCREs24948	0.16504138491560885	0.29610378370693435
33	cCREs249723	0.8622242604710569	0.8927392704453662
33	cCREs249982	0.47645735486183627	0.5129661390380342
33	cCREs250379	0.9434483027635039	0.9418428978536207
33	cCREs250470	0.41601907384011366	0.6481474432368886
33	cCREs250722	0.9977973617814041	0.9958058972847614
33	cCREs251169	0.23974885450749397	0.29974808312823786
33	cCREs251207	0.7909142399562509	0.862817503565957
33	cCREs251757	0.2581195555523481	0.30570583319414435
33	cCREs25188	0.24125155825989855	0.24103764246156034
33	cCREs252163	0.5763264568467396	0.4883677779499954
33	cCREs252308	0.8736286096072807	0.8948777972123338
33	cCREs252496	0.2351563116010476	0.2820650362497735
33	cCREs252520	0.10266691880452361	0.07642920951613785
33	cCREs252868	0.5604621514576107	0.6019472554279942
33	cCREs252877	0.6378295474365913	0.685678369993523
33	cCREs252879	0.8697663647613166	0.8457395627459379
33	cCREs252882	0.9949173824464002	0.9914610688385248
33	cCREs252885	0.21227096090021258	0.2844483850704793
33	cCREs252886	0.9385895057233394	0.9272526094454021
33	cCREs253510	0.49836547583573915	0.7558746936166678
33	cCREs253619	0.26878316595947876	0.3382510572796804
33	cCREs253811	0.656885348319548	0.675097657312214
33	cCREs25381	0.6037552431811285	0.5901288440432491
33	cCREs25384	0.26001746025033123	0.3886174784318791
33	cCREs25394	0.8425201349936579	0.8566473576406612
33	cCREs254335	0.5263942294004833	0.6225107737271796
33	cCREs254378	0.29581381443645766	0.5199038686770887
33	cCREs254397	0.3715092350476362	0.5565285600967409
33	cCREs254457	0.07880080254898528	0.1369062840200298
33	cCREs254981	0.4311121144715364	0.44758439778182735
33	cCREs255079	0.3560408401072407	0.5563268414677722
33	cCREs255155	0.7991814127247682	0.7935918299219572
33	cCREs25524	0.3737911798684192	0.41284400501564644
33	cCREs255304	0.49087285151248006	0.5626558369040718
33	cCREs255306	0.27206764335571476	0.41546363955159593
33	cCREs255353	0.14996805315122375	0.24915421097742063
33	cCREs255746	0.7928763317271447	0.8075941628024351
33	cCREs256324	0.5193195118442021	0.46062497664643554
33	cCREs257317	0.24064933549393694	0.46092898948697936
33	cCREs259671	0.14061852339168146	0.19767112899246086
33	cCREs259691	0.5611205972635931	0.6060459553640978
33	cCREs259723	0.44043489885598675	0.49245879494781664
33	cCREs259731	0.5619268885246342	0.6807020702061397
33	cCREs25977	0.23383073855566977	0.2795945011433786
33	cCREs259792	0.38632081662543377	0.4710712413250626
33	cCREs259841	0.6632300019775633	0.7453990351265889
33	cCREs259955	0.24095567493263004	0.3243221526719341
33	cCREs259958	0.8422338180506805	0.8169434116767166
33	cCREs260066	0.46111160141425345	0.6693585519721759
33	cCREs260125	0.28608188624707726	0.3648659883440497
33	cCREs261041	0.37671960636222757	0.5389841808349962
33	cCREs261277	0.41579096898528795	0.3015315136624237
33	cCREs261940	0.6749716910630641	0.8022069369402489
33	cCREs261942	0.744064928682329	0.7552293669602361
33	cCREs261945	0.1833496334093468	0.33484049894540946
33	cCREs261991	0.5004497144619305	0.37255695226313845
33	cCREs262055	0.4058100060530882	0.3751903718004942
33	cCREs26217	0.7281612937324099	0.7848921487759845
33	cCREs262198	0.23928185055243328	0.18851851229208216
33	cCREs262554	0.2925892562218887	0.43921380653742625
33	cCREs262568	1.0	1.0
33	cCREs262570	0.3528674831800807	0.530020012103249
33	cCREs262571	0.5769908559546332	0.7021561047640411
33	cCREs262684	0.1148987523686568	0.2247199625261178
33	cCREs262795	0.3299753772656998	0.4598975773123751
33	cCREs263019	0.8889822915192563	0.8741582957327498
33	cCREs26304	0.48552887625047353	0.5577910186784256
33	cCREs26310	0.7739855050776426	0.7721382931960156
33	cCREs263363	0.6290924770286487	0.7611400961079047
33	cCREs263364	0.655475474405231	0.6655358702382903
33	cCREs263864	0.5029827062312718	0.7193239457422707
33	cCREs264477	0.15920074271519796	0.28532401048935174
33	cCREs264506	0.4076212163872482	0.5247739439775838
33	cCREs26463	0.5731410883955569	0.6047011318724164
33	cCREs264696	0.23005163779002846	0.46449219398877817
33	cCREs265335	0.33514291656193157	0.540740608982744
33	cCREs265341	0.22848050801880154	0.30145683517633914
33	cCREs265345	0.3956404377831266	0.6348211207920621
33	cCREs265562	0.3813909747965718	0.3840017179182331
33	cCREs265564	0.12658492837335245	0.20839152526819427
33	cCREs265568	0.9697503525637318	0.9637183290217097
33	cCREs265569	0.5331862399520421	0.7141545097101963
33	cCREs265584	0.5561496752919288	0.7306503805630531
33	cCREs265960	0.6481076840965362	0.8239623756625664
33	cCREs265963	0.8686052305676125	0.858157962048312
33	cCREs266286	0.17885123001824724	0.25307457277163603
33	cCREs266680	0.46699670260436627	0.5623899261894811
33	cCREs268026	0.8885833796876141	0.896970535772046
33	cCREs268162	0.17560390704201487	0.26553769021675244
33	cCREs268181	0.19304485992175854	0.3256600881575512
33	cCREs268687	0.5563181707372389	0.6020978469311413
33	cCREs268693	0.3345540605803952	0.5006174515835167
33	cCREs268722	0.4134841706255981	0.6635455115029507
33	cCREs268737	0.40935509395744385	0.42248450073178867
33	cCREs268887	0.9686718854696371	0.958852772348682
33	cCREs268946	0.27347724063351414	0.3207996975696876
33	cCREs269181	0.3709774097283987	0.3201873642501921
33	cCREs269789	0.280048142485372	0.33371836123018606
33	cCREs270004	0.7501138482002155	0.7745135518542943
33	cCREs270006	0.8165649805015932	0.802369130859219
33	cCREs27027	0.598465855182033	0.5151889899979394
33	cCREs27028	0.37748288454778656	0.5545721099429639
33	cCREs270575	0.7299873018150406	0.8260893352607919
33	cCREs270576	0.283245026767932	0.2296281067017223
33	cCREs270709	0.9096686782479803	0.9102395048619536
33	cCREs270848	0.7257418438529745	0.7620683728643618
33	cCREs270904	0.7836435980794355	0.7954353567331274
33	cCREs271058	0.11528713262410893	0.1648096797813582
33	cCREs271258	0.6734078725102967	0.8189578235626819
33	cCREs271267	0.5845980584928672	0.5890136181013134
33	cCREs271275	0.15107998527294594	0.19514862704756997
33	cCREs271920	0.15730167966354608	0.2709647649064766
33	cCREs271927	0.07285869400467021	0.08059950790351667
33	cCREs271930	0.2955063854085592	0.5451179174292764
33	cCREs271951	0.3749220980732678	0.4388304333330718
33	cCREs272052	0.18726624881717968	0.19530969628001082
33	cCREs272065	0.07680082359174996	0.10828880329710067
33	cCREs272419	0.7417990163531166	0.7381636091755774
33	cCREs273263	0.6895804068895931	0.7066191463221767
33	cCREs273573	0.46415453246116245	0.5787758910498739
33	cCREs273700	0.6359431482478783	0.7784975856757728
33	cCREs273806	0.2514445352662285	0.3542201626019952
33	cCREs274364	0.1702663396950981	0.1910590816252833
33	cCREs274488	0.44196131292581886	0.6557352357349291
33	cCREs274490	0.5085284903301388	0.7123812539554584
33	cCREs274491	0.6830959402291399	0.8231267993033676
33	cCREs274527	0.2621472742601525	0.19589807714345298
33	cCREs274573	0.32571733841360634	0.44457739961964515
33	cCREs274574	0.5753582516697744	0.6474577289941273
33	cCREs27472	0.1244243279132599	0.12955133334184554
33	cCREs274870	0.11567030538384507	0.13743658024746275
33	cCREs274877	0.13440892272455954	0.14448808278980707
33	cCREs274879	0.17558133802531622	0.17162044850940428
33	cCREs274887	0.3216444187177304	0.44186998229590824
33	cCREs27488	0.119931312291094	0.153534414801749
33	cCREs274902	0.36856338109471154	0.4397643000359973
33	cCREs274908	0.7017288719012835	0.7736290103988124
33	cCREs274914	0.5739714699910228	0.6881911290440454
33	cCREs274916	0.5589378880976079	0.6786018958994695
33	cCREs274917	0.6776164193406312	0.8261028361212474
33	cCREs275326	0.4710851016083371	0.5457892811975324
33	cCREs275483	0.2397780185819295	0.246062899070572
33	cCREs275553	0.9802173294171832	0.9739966056473837
33	cCREs275554	0.18768822384152536	0.3142885005070881
33	cCREs275649	0.4498223732796276	0.4677224715184102
33	cCREs275945	0.3243072080095269	0.5297086128733454
33	cCREs275990	0.46595510814454605	0.529117846885933
33	cCREs276076	0.13437010888572426	0.2572222646069202
33	cCREs276249	0.30416102042282855	0.4609452390195167
33	cCREs276464	0.13859371650483265	0.2540538947494586
33	cCREs276540	0.27960335186364516	0.50699857656911
33	cCREs276551	0.7201710165132003	0.7729267436506121
33	cCREs276565	0.3599971032103977	0.5085716284996775
33	cCREs277628	0.3785458637560725	0.546756507336323
33	cCREs278095	0.46389841014684285	0.6165690402786909
33	cCREs278096	0.26440609838064233	0.4524390097883133
33	cCREs278170	0.9375113096192105	0.9278172222764619
33	cCREs278171	0.19731273905798202	0.334579562528331
33	cCREs278234	0.2532278396594472	0.2863269276123567
33	cCREs278378	0.6041120807021473	0.6322567064256731
33	cCREs278577	0.17252181021884858	0.25698639242249843
33	cCREs278578	0.24021229764875932	0.2967784427305009
33	cCREs278664	0.2609891507569818	0.408245485039719
33	cCREs278685	0.5080009298595125	0.7063393551750583
33	cCREs278696	0.5077817173819542	0.5105656767324772
33	cCREs278990	0.8516883489286108	0.8629351246297202
33	cCREs279265	0.2651986281400499	0.3953593333296107
33	cCREs279309	0.28400661145555406	0.4310591488944422
33	cCREs279314	0.8209841209584656	0.8325465727669649
33	cCREs279316	0.18095249388496346	0.3657856726756137
33	cCREs279338	0.27320665386921184	0.2715843727432222
33	cCREs279346	0.7072865387385522	0.6830631535543683
33	cCREs279347	0.8736312302903985	0.8930240285972665
33	cCREs279423	0.4652464993532298	0.7077963619206012
33	cCREs279424	0.46773967328689636	0.7100150476790257
33	cCREs279515	0.8907680684082279	0.9077215161123908
33	cCREs279566	0.594154630529576	0.6904182497237568
33	cCREs280196	0.5935886380187353	0.5873455846143572
33	cCREs280466	0.3143016505901336	0.34761384774227255
33	cCREs280497	0.8282931480439818	0.8197752459598143
33	cCREs280743	0.7723312720181225	0.7787258885524705
33	cCREs280895	0.18935829783439	0.2418292377144552
33	cCREs280897	0.29622960513201135	0.37257627318818254
33	cCREs281043	0.9867828693620893	0.9798996099373058
33	cCREs281212	0.40411098752511176	0.5787690960635947
33	cCREs281289	0.16478226608557245	0.21880020938003863
33	cCREs282001	0.45840648920799504	0.6006608286599915
33	cCREs282026	0.21785486077376387	0.373636727821121
33	cCREs282257	0.47365646544743206	0.6654826236644675
33	cCREs282259	0.5585719406796514	0.7161314721255257
33	cCREs282987	0.5491970797045616	0.6161023473538882
33	cCREs282993	0.8497675949058683	0.8708625882409573
33	cCREs282995	0.6329465229503571	0.6862888440094489
33	cCREs283074	0.6504227009761966	0.6773036769708585
33	cCREs283478	0.5754304763895342	0.623773230766604
33	cCREs283503	0.1994065874712483	0.3170992667457254
33	cCREs283525	0.9744185316515355	0.9681538972869117
33	cCREs283556	0.33076718211335343	0.4295000513127496
33	cCREs28379	0.6883342825464454	0.7326914699461655
33	cCREs284186	0.4292598723471485	0.43482593110410894
33	cCREs284293	0.10286282732476923	0.17813603142270906
33	cCREs284346	0.27989624127806284	0.3967041709525396
33	cCREs285314	0.19712387452066815	0.3515991082826303
33	cCREs285556	0.7224241619423654	0.7899368167912956
33	cCREs285561	1.0	1.0
33	cCREs285562	0.3318739982455865	0.42136606105845054
33	cCREs285595	0.8253811902995384	0.81753369918262
33	cCREs285631	0.8746258718198566	0.8756541971247966
33	cCREs285888	0.38117520245757897	0.24859378047064895
33	cCREs285889	0.2660409436744399	0.2850517716103508
33	cCREs286199	0.42065016603497035	0.5948803857291842
33	cCREs286201	0.9883338648152747	0.980850014498278
33	cCREs286239	0.23680184894365688	0.2532132656028543
33	cCREs286317	0.5707968174661562	0.7983788543095555
33	cCREs286447	0.5199483383639492	0.6581152400508232
33	cCREs286703	0.16903982650407134	0.279006951152614
33	cCREs28701	0.2642986254902825	0.44333021982790055
33	cCREs287260	0.31048174275385115	0.41394780121970265
33	cCREs287666	0.3631518935171905	0.6415768318177073
33	cCREs287913	0.3819105714822858	0.5781745741494007
33	cCREs288164	0.8269783779590953	0.8446879338428382
33	cCREs288277	0.4436131210246511	0.5008085318022406
33	cCREs288667	0.7086768474810823	0.7695991108807905
33	cCREs289458	0.3052344757564392	0.46399733655572273
33	cCREs289939	0.35342539770081804	0.420641460004064
33	cCREs289974	0.28905630859909537	0.43843073142412925
33	cCREs290016	0.8896972464581793	0.8817768982337375
33	cCREs290057	0.5902932571094619	0.6354265066065441
33	cCREs290063	0.9430422043562273	0.937554931841397
33	cCREs290066	1.0	1.0
33	cCREs290068	0.8081650577642683	0.8243062957424071
33	cCREs290071	0.9857344775269635	0.9758059336178964
33	cCREs290073	0.9824006601524206	0.9763106348729031
33	cCREs290074	0.07923810615822889	0.057002298274830165
33	cCREs29009	0.30077742030654064	0.49160258421215586
33	cCREs290126	0.1813919320651394	0.17635216669053522
33	cCREs290132	0.3480678541334692	0.40625146573338067
33	cCREs290136	0.4508409727203846	0.6577246669923916
33	cCREs290139	0.2380508455455853	0.38639720157288704
33	cCREs290152	0.9551471926911649	0.9427779766369606
33	cCREs290322	0.24330315668111527	0.38604722586263795
33	cCREs291270	0.3720268987393977	0.39882464281196384
33	cCREs291320	0.1241986092524192	0.08421222712322807
33	cCREs291538	0.488806189447821	0.349441154154309
33	cCREs291667	0.3569496027537568	0.5477120781806906
33	cCREs291680	0.5724370000435269	0.6704705559396571
33	cCREs291997	0.27825225417410443	0.4701213169627634
33	cCREs292065	0.6712673985363098	0.728762636514618
33	cCREs292745	0.31632056210585346	0.20735345938507566
33	cCREs293977	0.6111097273829856	0.6493070528564648
33	cCREs294260	0.4190109451560085	0.5022872302422268
33	cCREs294268	0.9817066327649908	0.9728550428254882
33	cCREs294271	0.4251561854139249	0.6886205248997197
33	cCREs294273	0.34856621964806556	0.39780160545336174
33	cCREs294274	0.15966289555277724	0.3101366546151585
33	cCREs294334	0.19972645384016322	0.3521649547531377
33	cCREs294337	0.2481104954354054	0.5176295520241303
33	cCREs294616	0.9121370525552874	0.9049433715680821
33	cCREs294622	0.4952556742036108	0.626845692930929
33	cCREs29465	0.18644959360158897	0.32226102924032407
33	cCREs294907	0.22501250399183664	0.2255732272575336
33	cCREs294936	0.6705669794961109	0.7135592372347663
33	cCREs29511	0.22403448804293036	0.3308517805255604
33	cCREs295590	0.5078901220380596	0.7310753257147103
33	cCREs295591	0.18997798553805428	0.3409010339072017
33	cCREs296362	0.2968459998407182	0.4865766654353989
33	cCREs296763	0.3104986586118813	0.2936017928175598
33	cCREs2967	0.3117115930692986	0.44405587352198983
33	cCREs296982	0.17776915035363006	0.223682108006531
33	cCREs297234	0.422827342578561	0.5353507024797441
33	cCREs29735	0.3862833157075115	0.5281316302491048
33	cCREs297782	0.1920950408779518	0.2789745772053237
33	cCREs298094	0.6733336761213236	0.7145108687999807
33	cCREs2980	0.6679651981533772	0.6554818280528063
33	cCREs29852	0.29079306806290056	0.3604770592291422
33	cCREs298628	0.907195472896988	0.917333812009852
33	cCREs298653	0.8221638482289019	0.7922940711608901
33	cCREs298944	0.7125480708131606	0.716029535518857
33	cCREs29931	0.27656425792541905	0.2834409558565868
33	cCREs299368	0.4390171372583293	0.49792276956119197
33	cCREs299704	0.18752493542276052	0.29652407324555796
33	cCREs299719	0.3079724085465343	0.4273356828131305
33	cCREs300360	0.38114132481306173	0.2685117925859116
33	cCREs30059	0.750911872909747	0.7395645692016886
33	cCREs300886	0.754315461401999	0.8024076736986382
33	cCREs301903	0.9625810851780497	0.9473511753224283
33	cCREs301937	0.34300389325668473	0.37447186279113376
33	cCREs301945	0.332391106092172	0.44830744920830023
33	cCREs302096	0.8995238841605258	0.8782895442121981
33	cCREs302097	0.661303573431159	0.7725502852719259
33	cCREs302100	0.9578743810017228	0.9532752654371403
33	cCREs302108	0.3741841676837083	0.46339336952134436
33	cCREs302111	0.3423676018647038	0.5420469992204914
33	cCREs302731	0.2378951019517399	0.24152731674484762
33	cCREs302753	0.48790931885357514	0.7142222364617227
33	cCREs302841	0.19093257427451565	0.12785589731214697
33	cCREs302898	0.5945233537181811	0.7238405527727962
33	cCREs302925	0.11965271826167584	0.16424019235259002
33	cCREs303373	0.1435073953431829	0.20190683089475847
33	cCREs303546	0.5354213933401711	0.40407138946889254
33	cCREs303613	0.16912069288123904	0.2007257403198629
33	cCREs304703	0.9876966004234954	0.9822519703368592
33	cCREs304787	0.6054886290877185	0.7972328932043412
33	cCREs304909	0.7946213433316183	0.7739592286870202
33	cCREs305121	0.40465461874616815	0.4168616060372241
33	cCREs305164	0.3869743494685152	0.5199188817066039
33	cCREs305207	0.4703864980806739	0.6896205548195072
33	cCREs305493	0.9109007750932282	0.8987459875242276
33	cCREs305498	0.5892206037691576	0.639645492737526
33	cCREs305572	0.24151865563564698	0.39345920333153284
33	cCREs305591	0.7457339729223667	0.7565406528776116
33	cCREs305616	0.6592782951885935	0.6707183217942467
33	cCREs305901	0.5515171205841091	0.4085008545708291
33	cCREs306813	0.21709423266071576	0.45326743647553225
33	cCREs306821	0.47205041386712226	0.7487634122873972
33	cCREs306835	0.5234231603045827	0.7293504822534946
33	cCREs306836	0.9876026100137639	0.9821417860767281
33	cCREs306908	0.14861518377923585	0.2602480981198616
33	cCREs307072	0.3891950947530825	0.33444014112035714
33	cCREs307126	0.514595023409761	0.6138008562791208
33	cCREs307136	0.5283130727488238	0.5790411977073456
33	cCREs307137	0.45704016968858235	0.5812136652403639
33	cCREs307144	0.7292194522618569	0.7992393344611076
33	cCREs308099	0.23004114180676885	0.32641644326868746
33	cCREs308243	0.4871812997005142	0.6336212747275443
33	cCREs308251	0.3930534572890135	0.5706417036712507
33	cCREs308265	0.28868353880992176	0.5403557728816667
33	cCREs308298	0.6113344502142081	0.6166767069201397
33	cCREs308400	0.3480822016220239	0.38829412511480477
33	cCREs308528	0.6907442261706828	0.6715431800518932
33	cCREs308556	0.6710398827793275	0.799787683428618
33	cCREs308572	0.885924319841823	0.890265241224625
33	cCREs308584	0.2803945554631698	0.5364836690168511
33	cCREs308623	0.33748206943004944	0.39899552078887024
33	cCREs308765	0.3340512169584259	0.6310430521569592
33	cCREs308831	0.20772049830460693	0.20455212222455454
33	cCREs309591	0.2394148073355453	0.33612955351211626
33	cCREs309965	1.0	1.0
33	cCREs310218	0.4133228286711977	0.47206687909402145
33	cCREs310225	0.18110478343644826	0.29579700566620437
33	cCREs310230	0.8992698124984865	0.8909728981536003
33	cCREs310239	0.830401853063202	0.8489069760348753
33	cCREs310244	0.7391433499913644	0.7460320551943355
33	cCREs310255	0.3695386046979748	0.4112370770799101
33	cCREs310270	0.8889983726795709	0.8627141827996356
33	cCREs310281	0.9816754644701359	0.9732218714741359
33	cCREs310284	0.9872409635399856	0.9817196183660496
33	cCREs310326	0.8717398290077897	0.8747558107265372
33	cCREs310365	0.6766421127427178	0.7820966067065152
33	cCREs310367	0.8561386204890074	0.8520868697411091
33	cCREs310373	0.3431599784862873	0.6044550760971581
33	cCREs310462	0.24169389533235944	0.4405831342712785
33	cCREs310463	0.6134509741330794	0.7868375358479116
33	cCREs311113	0.6076665200581733	0.6146716526336379
33	cCREs311152	0.41648787899014367	0.5668859178962722
33	cCREs311192	0.1304823823203066	0.15827997452334952
33	cCREs311226	0.2814820323896112	0.45008793391982405
33	cCREs311581	0.7982063749291057	0.7745902182388014
33	cCREs311585	0.4303550275551961	0.4791404668910847
33	cCREs311586	0.4781011577232387	0.6321491853180876
33	cCREs311621	0.395218493340469	0.5841927372194629
33	cCREs311854	0.377243509345799	0.37831015635542664
33	cCREs311928	0.3973332970108945	0.42845764561259925
33	cCREs311947	0.5205230073575753	0.6889262026557985
33	cCREs311949	0.45205669978323343	0.6886529029140869
33	cCREs311970	0.09469712346557131	0.1264119849385914
33	cCREs312137	0.8801119249906203	0.9018902239456656
33	cCREs312795	0.3566865261177519	0.546128149060372
33	cCREs312798	0.9198985097814972	0.9182958380830788
33	cCREs313481	0.4120043506923086	0.5222865289783132
33	cCREs313485	0.8900939558439925	0.8865721168221647
33	cCREs313576	0.2735533622162652	0.4659322075167083
33	cCREs313647	0.2586037839113048	0.33411790192058466
33	cCREs313650	0.19580497680504771	0.32665805684834226
33	cCREs313658	0.4813393751983802	0.6759696518602343
33	cCREs313661	0.6460382906581442	0.7628137738327504
33	cCREs313663	0.7524204076893324	0.7802349188593715
33	cCREs313690	0.37635277569133446	0.4510420474974357
33	cCREs313819	0.9937950375800085	0.9899076662014327
33	cCREs313953	0.9165990059132215	0.8967565866294311
33	cCREs313957	0.2812318744003858	0.48286353589161957
33	cCREs313958	1.0	1.0
33	cCREs314091	0.1719590141749111	0.3937176931606018
33	cCREs314125	0.30281145261970993	0.3635288397366607
33	cCREs314381	0.16446011478047767	0.2880358075628582
33	cCREs314498	0.313977408882796	0.41644568690807304
33	cCREs314512	0.36156105755110984	0.5882448937192747
33	cCREs314517	0.11190919923854836	0.16216933415230783
33	cCREs31451	0.1622708692262777	0.21752987236552934
33	cCREs314788	0.2407198805525964	0.39752951860780694
33	cCREs314812	0.36694102431792497	0.5618777943076645
33	cCREs314816	0.8888613358369889	0.8768249141895035
33	cCREs314823	0.39052514792927545	0.4583610392989199
33	cCREs314830	0.4301540499112635	0.46666730163580883
33	cCREs314831	0.4725255418975157	0.6513021796366585
33	cCREs314838	0.8988580602536943	0.8959837139871305
33	cCREs314843	1.0	1.0
33	cCREs314848	0.2902742424203907	0.35916177943765426
33	cCREs31523	0.31333540778003455	0.41627647960349023
33	cCREs31524	0.09224273494567012	0.16657514975185517
33	cCREs31536	0.17869043589731456	0.2859764603087922
33	cCREs315533	0.6895542621901487	0.7636224577991486
33	cCREs315681	0.4833663669657487	0.5550585150437477
33	cCREs315691	0.25100306740982475	0.3676463838189359
33	cCREs315768	0.15435280664096976	0.16522509785182427
33	cCREs31576	0.14533265490633576	0.16885947492897324
33	cCREs315798	0.353467916585456	0.4728743999308367
33	cCREs31637	0.4750053867892556	0.5732962301967772
33	cCREs31644	0.5891290607182775	0.6809074018281943
33	cCREs316936	0.10911020282151064	0.2094455182113807
33	cCREs317415	0.4553386914832496	0.5275502227412359
33	cCREs317474	0.28358899861122416	0.40288332953576966
33	cCREs317747	0.17070920711973994	0.302794296349988
33	cCREs317807	0.5041836204617017	0.7371993273979636
33	cCREs318235	0.5231735792668344	0.38296582259743817
33	cCREs318389	0.2130983303509133	0.2551394433053744
33	cCREs318455	0.4594971325893856	0.5387738523194672
33	cCREs318489	0.9976662754651475	0.9955924284655249
33	cCREs318852	0.3456071942499042	0.4074628015612143
33	cCREs320537	1.0	1.0
33	cCREs320778	0.4639981519694599	0.539819446309824
33	cCREs321145	0.45632766575712636	0.3644275406261598
33	cCREs321682	0.3514399548681775	0.6236495871052669
33	cCREs321755	0.23047679772086932	0.3220218314823109
33	cCREs321850	0.29995647739150744	0.5356409434983895
33	cCREs321908	0.5669195882119246	0.5711986760186292
33	cCREs323710	0.5961354739047171	0.6053991530958436
33	cCREs323778	0.562782709753402	0.554515784596446
33	cCREs323814	0.974956298012129	0.9644918686832472
33	cCREs323920	0.48719820572418837	0.7103535502580239
33	cCREs323922	0.7833912528965046	0.7659314566735903
33	cCREs323941	0.4928832478964131	0.595950345396157
33	cCREs323947	0.8102820524673006	0.8458351629764775
33	cCREs324425	0.808716236705267	0.829120744119617
33	cCREs324505	0.21199988160758904	0.43589389033377424
33	cCREs325078	0.2726707746682819	0.4520034178009136
33	cCREs32509	0.1743275609966632	0.1509775584343931
33	cCREs325282	0.2193843675450704	0.2797641217685968
33	cCREs325284	0.23002061282001338	0.2781640254365767
33	cCREs325866	0.21059395575548656	0.3329724267975396
33	cCREs325942	0.720287586016045	0.8094696831778496
33	cCREs325993	0.12241734991917964	0.19673990929985052
33	cCREs32622	0.36301008250714345	0.2886769378539201
33	cCREs326242	0.40424413175416024	0.5202798495170626
33	cCREs326245	0.8005075324751123	0.8129500752838783
33	cCREs326360	0.2445275091257312	0.3415542418219456
33	cCREs326496	0.33789427666959215	0.48835812329154893
33	cCREs326514	0.6281456527605457	0.6917366681821278
33	cCREs326516	0.6694180096498398	0.75303194221872
33	cCREs327070	0.49964528360083166	0.574143806259326
33	cCREs327083	0.8711485501002224	0.897209343625279
33	cCREs327086	0.21691782671087473	0.35642799969847105
33	cCREs327658	0.6360384637093307	0.6288962271921339
33	cCREs327660	0.26286833041618984	0.37292318759541265
33	cCREs327669	0.3367277675531088	0.3270973377804378
33	cCREs327678	0.5709184393168015	0.6383807775766595
33	cCREs327699	0.29446730824222705	0.34837768620930276
33	cCREs329137	0.4521755317419326	0.3845773611469384
33	cCREs329757	0.38153540800435226	0.5007181446538362
33	cCREs329770	0.7389324528478944	0.8349387351022518
33	cCREs329990	0.28712924949526464	0.3729061726120324
33	cCREs330026	0.7026481755095388	0.7323512899321696
33	cCREs330027	0.8061715745059912	0.8008261519359783
33	cCREs33007	0.20265679241291454	0.17596933073828813
33	cCREs330700	0.5871483521971423	0.5039347920137652
33	cCREs330872	0.4996440413317247	0.6858636807676097
33	cCREs330955	0.8285112429486122	0.784892061933587
33	cCREs331092	1.0	1.0
33	cCREs331099	0.32144497608670874	0.4392917127813646
33	cCREs331117	0.24704631934250396	0.3266171599496285
33	cCREs331132	0.24168091607028597	0.3224986436525936
33	cCREs331163	0.261528949086665	0.3774306307441495
33	cCREs332130	1.0	1.0
33	cCREs332131	0.7638198045846898	0.7673689249273083
33	cCREs332161	0.4541003331488203	0.50544506436319
33	cCREs332323	0.3188699521725367	0.585909092887093
33	cCREs332707	0.9732919669989205	0.967063495015786
33	cCREs332720	0.45192948667461835	0.7151484896718865
33	cCREs332722	0.9184617721273054	0.9199523542604642
33	cCREs332728	0.27230535025691543	0.4463289556023622
33	cCREs332731	0.8801554315286609	0.8836502663988575
33	cCREs332735	0.842676774844829	0.8307320499373823
33	cCREs332737	0.8216217064800597	0.8287566157314845
33	cCREs333480	0.7442149548955947	0.7994470579583086
33	cCREs333489	0.7075481009768412	0.7234973031440419
33	cCREs333494	1.0	1.0
33	cCREs333495	0.5123322598258009	0.6730787948014484
33	cCREs333503	0.15111579731483848	0.22637608581100743
33	cCREs333504	0.508631818333835	0.8145908474115309
33	cCREs333543	0.9817047035158412	0.9722001359978492
33	cCREs334329	0.764099836909238	0.7790246866424358
33	cCREs334332	0.4162628585135874	0.5384010253811846
33	cCREs334338	0.41133186441581643	0.649949529099264
33	cCREs334747	0.5437338279459508	0.5950072160522606
33	cCREs335020	1.0	1.0
33	cCREs335023	0.23903412770516663	0.4371926146635755
33	cCREs335035	0.3690200587132297	0.543857434124204
33	cCREs335064	0.6586270150842164	0.6450154941145505
33	cCREs335243	0.746310148692303	0.7285378810008387
33	cCREs335376	0.7195563089227982	0.7190230681552203
33	cCREs335873	0.2929789271325321	0.17374214616620132
33	cCREs336563	0.681080901453378	0.7065556519799079
33	cCREs336564	0.4104213645917676	0.4424779098071657
33	cCREs336593	0.7955791747637685	0.8064763179072413
33	cCREs336711	0.289506722359734	0.3031132110709307
33	cCREs336775	0.1656080943982065	0.17511201688319078
33	cCREs337258	0.5395826123725744	0.7247229951659562
33	cCREs33744	0.45785907287204514	0.681415183524273
33	cCREs33745	0.1926972398110368	0.3157194246206966
33	cCREs33748	0.19749945275561082	0.3623316098062771
33	cCREs337566	0.691837910220016	0.772515493354625
33	cCREs337686	0.1530722194224556	0.22829270853020123
33	cCREs337717	0.17360885619714406	0.2852078769308778
33	cCREs337760	0.5962737205204002	0.6047863395671509
33	cCREs337845	0.301522160139414	0.4103846208261889
33	cCREs337903	0.37171111908487037	0.6274266380205782
33	cCREs337962	0.4927002547792509	0.5160824631103762
33	cCREs337990	0.660590611644762	0.7762320734301038
33	cCREs338082	0.21020116493685032	0.2497233381506493
33	cCREs338154	0.8673166485964312	0.895267362000517
33	cCREs338219	0.5755512733817705	0.690606731202323
33	cCREs338226	0.7751131047630414	0.7906853867056045
33	cCREs338231	1.0	1.0
33	cCREs338234	1.0	1.0
33	cCREs338235	0.8239149327708956	0.8464737229665733
33	cCREs338238	0.47639468503385196	0.5528665178383894
33	cCREs338241	1.0	1.0
33	cCREs338242	0.8221274891868364	0.8180535700600191
33	cCREs338249	0.369630240372599	0.5317291586528987
33	cCREs338280	0.2947603103111267	0.29812162643025786
33	cCREs338617	0.1436530158230712	0.15033638970156382
33	cCREs338804	0.7036284462489031	0.7093728722039595
33	cCREs338805	0.5908368810256046	0.5510714995058494
33	cCREs338958	0.18219692440215512	0.2460681695814093
33	cCREs339171	0.41878851748802925	0.5526090676775869
33	cCREs340530	0.5736152272404833	0.644688583878763
33	cCREs340532	0.8899280445654895	0.8873768528404439
33	cCREs340656	0.3429624991622399	0.5475315564756709
33	cCREs340676	0.3928421805565194	0.5291886322695636
33	cCREs34096	0.4201017481461629	0.6264081158094548
33	cCREs34104	0.8091608644667364	0.7765034649908567
33	cCREs34113	0.5324787041337017	0.6167623366641478
33	cCREs341240	0.4537476998543623	0.5028752786983983
33	cCREs34131	0.9698997393442641	0.9614681778188853
33	cCREs341428	0.6409270357825002	0.6534111332647636
33	cCREs341429	0.20843548399434264	0.30721318347562976
33	cCREs341430	0.9014677243073715	0.8798736941552301
33	cCREs341431	0.7912782946039733	0.8044872071150843
33	cCREs341432	0.9195517176011444	0.9251237004171313
33	cCREs341433	0.18759290441155127	0.32537137562567664
33	cCREs341742	0.4037765329132129	0.6047634367326261
33	cCREs34178	0.5808660376283926	0.5914112212035147
33	cCREs342168	0.7143366912700266	0.7737700377892858
33	cCREs342175	0.5227909897347324	0.6986555391784575
33	cCREs342183	0.5331713566055598	0.6261586886432253
33	cCREs342269	0.3343013605804597	0.49321426841424865
33	cCREs342270	0.7601227336917599	0.7568673979025416
33	cCREs342272	0.35630447677191085	0.4364389695402914
33	cCREs342273	0.1829396044913846	0.2483387062705955
33	cCREs342309	0.11610173299108624	0.19923184132436
33	cCREs342562	0.5914087875637866	0.6811649131378523
33	cCREs34258	0.6342346843035155	0.656382450647016
33	cCREs343197	0.8158822978442761	0.864610559128858
33	cCREs343215	1.0	1.0
33	cCREs343257	0.7101103233054252	0.8389229298487051
33	cCREs343654	0.3758856970156815	0.34105144336778503
33	cCREs343722	0.6751918181332669	0.777169355149187
33	cCREs343782	0.28222449442640896	0.3378305902294646
33	cCREs343836	0.5100795148839379	0.620904943851902
33	cCREs343843	0.5996033111131518	0.7207100747718937
33	cCREs343858	0.9372253536819497	0.9219145444144845
33	cCREs343870	0.37317645214918643	0.47937923988241204
33	cCREs343893	0.22034349070584866	0.3515351641797785
33	cCREs344111	0.5622331991221038	0.609663927076034
33	cCREs344213	0.30683203651772467	0.3457754242918377
33	cCREs344379	0.49768216327028886	0.6340613445071668
33	cCREs344487	0.22423393541168443	0.26167333254319436
33	cCREs344812	0.6507655728339293	0.7590489272461791
33	cCREs344825	0.17708618280281824	0.3481170622122288
33	cCREs344989	0.3940074064300117	0.410939452276771
33	cCREs345504	0.4192691362975588	0.711328532722665
33	cCREs345505	0.6771588152939412	0.7498597126927341
33	cCREs345506	0.2770473206143276	0.44406226709986163
33	cCREs345910	0.7640147820384202	0.7372321628413624
33	cCREs345942	0.8229359012417958	0.8238892497632246
33	cCREs346422	0.30075867607567164	0.3572923129331441
33	cCREs346718	0.5304705727853726	0.39822102531002634
33	cCREs346932	0.8332947273953778	0.8224207979833539
33	cCREs346946	0.18764470599357025	0.21804870727400272
33	cCREs346952	0.4617739313778311	0.6036612888767927
33	cCREs346956	0.6922833925918956	0.8047061954709095
33	cCREs346971	0.5471866289703193	0.6346363363946264
33	cCREs347041	0.2967206291911428	0.43488883241063103
33	cCREs348053	0.3878036465538655	0.2804028080060734
33	cCREs348144	0.7891109076011137	0.8454008090262725
33	cCREs348175	0.917481937771258	0.9090867929703245
33	cCREs348177	0.4199000510449357	0.46940365023073993
33	cCREs348205	0.7165730685235044	0.7825615935681318
33	cCREs348291	0.4101961831582118	0.5374999651053181
33	cCREs348749	0.4956239640288321	0.5393425675637544
33	cCREs34908	0.3019352959561438	0.258630851242849
33	cCREs349396	0.5020444892126096	0.7000731872676784
33	cCREs349452	0.2590801801918183	0.25896521436882325
33	cCREs349462	0.33774139108248097	0.40643513270990694
33	cCREs349708	0.3477789771816792	0.5482891713215725
33	cCREs349709	0.9557717569910645	0.9515322561418919
33	cCREs349710	0.9824980828291006	0.9764155458065327
33	cCREs349888	0.2965682946560634	0.18774813208515673
33	cCREs3498	0.6646750255249658	0.7102595982816422
33	cCREs349908	0.8496897718591385	0.8605329695184796
33	cCREs351026	0.6182944612891056	0.6160401830407235
33	cCREs351045	0.24883716487253985	0.2750655943303253
33	cCREs351285	0.6731935654981619	0.7199665612323529
33	cCREs35164	0.5128844105188926	0.6168784920733741
33	cCREs351790	0.6901695324804276	0.7791334625462705
33	cCREs351814	0.15675262959938033	0.24760986330287682
33	cCREs351991	0.40750269822970575	0.4734937825568283
33	cCREs3521	0.8619654267287565	0.8899903506634934
33	cCREs352293	0.6510247927930872	0.7153902538400614
33	cCREs353094	0.5069426231499435	0.694516548375911
33	cCREs353188	1.0	1.0
33	cCREs3536	0.12462638124280302	0.21345784730569783
33	cCREs353980	0.6220750487108581	0.7385173920928024
33	cCREs3539	0.6774596779138001	0.685305809091596
33	cCREs354035	0.713619897138222	0.7731460218775574
33	cCREs354036	0.6342867391792241	0.7605945338130025
33	cCREs354037	0.5434461513473423	0.6842403749641077
33	cCREs354038	0.6533803592586732	0.6642051318907332
33	cCREs354242	0.9692135791601344	0.9604378132230557
33	cCREs354537	0.889396832918805	0.883753610971808
33	cCREs354609	0.4064701603774564	0.449699619822711
33	cCREs355291	0.5774425295224149	0.5643274742415485
33	cCREs35545	0.43246439809469706	0.2840763975125893
33	cCREs356836	0.29805647907416544	0.30542593232892046
33	cCREs357367	0.12042936915924521	0.17101982074493094
33	cCREs35756	1.0	1.0
33	cCREs357637	0.47364561407944666	0.5114010695313953
33	cCREs35781	0.1379770145728924	0.23378778454416094
33	cCREs357902	0.25676815890695365	0.44330939450870277
33	cCREs357954	0.5732091832636494	0.6007363433849064
33	cCREs357999	0.7334248761693295	0.7539457761048205
33	cCREs358139	0.6700579609482537	0.7094740161691273
33	cCREs358148	0.28220014672808547	0.31818736478585197
33	cCREs358330	0.2776741852199994	0.40679083398136895
33	cCREs358335	0.6357869335425703	0.8245420664694387
33	cCREs358338	0.18142799936712484	0.20659633352955886
33	cCREs358368	0.44303648742236024	0.4386076424481431
33	cCREs358373	0.16016258161447278	0.1740180937407515
33	cCREs358414	0.2635142379340349	0.30836739897496324
33	cCREs358419	0.41015379249792616	0.4718737982503616
33	cCREs358421	0.24474217263561043	0.4668046029966082
33	cCREs358485	0.5412005936039415	0.540467609083847
33	cCREs358488	0.5552775260058468	0.7138235712600847
33	cCREs358530	0.1850133307955841	0.23421344672318467
33	cCREs358717	0.3879035390832437	0.5116036996980993
33	cCREs35904	0.4524752704573891	0.6151546817407972
33	cCREs359460	0.4577869353519501	0.6792088720663363
33	cCREs359719	0.8205759476073181	0.8361405799159449
33	cCREs359761	0.39621116256130295	0.29276571375365623
33	cCREs360058	0.31789013795529747	0.3923132541853901
33	cCREs360145	0.3226097996507059	0.34377916638352113
33	cCREs360472	0.7021766189148597	0.8178717703561902
33	cCREs360478	0.6747052512175922	0.7077379712435661
33	cCREs360484	0.9785430060654661	0.9683729381535823
33	cCREs360486	0.40550166850899777	0.5906397684407811
33	cCREs360492	0.8880879783098461	0.8639720260218393
33	cCREs360503	0.6064491323823958	0.6808612559950608
33	cCREs360507	0.9929852829181169	0.9888215739380424
33	cCREs360511	0.5494943442459505	0.628989504743997
33	cCREs360689	0.7101521555770904	0.7118728496263624
33	cCREs361062	0.32050124791977375	0.31919028739818345
33	cCREs361370	0.21131242243860926	0.22011560864210433
33	cCREs361374	0.12216298134493872	0.190869847736167
33	cCREs362210	0.38688946659192175	0.5182226120982426
33	cCREs36304	0.4708329696984288	0.6115058233817522
33	cCREs363568	0.6174470419691526	0.7714929008320242
33	cCREs363573	1.0	1.0
33	cCREs363589	0.9485000076296399	0.9444220699420762
33	cCREs363590	0.3509701565331567	0.5014800516707723
33	cCREs363740	0.6434476842801816	0.692358458540185
33	cCREs36466	0.6233816080614767	0.7018839600701741
33	cCREs36469	0.2391214058974452	0.4544035036468521
33	cCREs36504	0.3830183048897213	0.42787179834540845
33	cCREs365284	0.2590940708706952	0.5025898358961487
33	cCREs365393	0.363624217927684	0.27959979138938995
33	cCREs365479	0.9761819515089768	0.9698882991088682
33	cCREs365481	0.6412328248261623	0.7486690497652325
33	cCREs365543	0.1944826187352833	0.24344938380274084
33	cCREs365572	0.5441805899964955	0.5929471031873972
33	cCREs365923	0.4467101317681169	0.6973485033936861
33	cCREs366088	0.3957897977950256	0.442724618585439
33	cCREs366093	0.6843292429086745	0.8120851869528182
33	cCREs366123	0.5360687778183648	0.5959615166705962
33	cCREs366493	0.4771918789603912	0.7254777324642072
33	cCREs366495	0.523679455692932	0.6724409363881267
33	cCREs366598	0.3835596886589475	0.5389215035268053
33	cCREs366918	0.503370676183906	0.5254091507179632
33	cCREs367028	0.31418305386536777	0.4966779445806616
33	cCREs367331	0.7345883406906278	0.7276140541689089
33	cCREs367337	0.6627487385505249	0.6927683173991903
33	cCREs367360	0.6735593024917509	0.6797297070985615
33	cCREs367755	0.6015991888555774	0.6237501121522822
33	cCREs36829	0.7121246626451414	0.7907866127019307
33	cCREs368489	0.8174850847593922	0.8728658034048566
33	cCREs368500	0.6386302613708779	0.733937325868323
33	cCREs368514	0.5212266023936981	0.43188668297686394
33	cCREs36860	0.41541775610427273	0.5251719490265523
33	cCREs36861	0.8751734854318346	0.8992868618695546
33	cCREs368782	0.40777594218703955	0.48069663865677525
33	cCREs369230	0.3763187373453328	0.4424652955733973
33	cCREs369252	0.27954772355683066	0.36456550416478617
33	cCREs369531	0.38454238355208203	0.3836307976377691
33	cCREs369570	0.5701678724318571	0.8114406934276556
33	cCREs369642	0.30277368788560105	0.3051705370668637
33	cCREs369973	0.4557269066587284	0.5835579555912176
33	cCREs369975	0.13002204421222016	0.20689800398411518
33	cCREs370920	0.9416106855707539	0.9279786032321228
33	cCREs371104	0.2398801012314847	0.248795309966794
33	cCREs371703	0.13675218930634753	0.14431393828029992
33	cCREs371729	0.14019145354458426	0.21516346565636457
33	cCREs37198	0.44629636651080357	0.6089016723374594
33	cCREs372169	0.3165324997619953	0.5134256677104159
33	cCREs372185	0.9580766693507923	0.9534444802026607
33	cCREs372187	0.9414871417782901	0.9403757254440218
33	cCREs372299	0.8545664955488814	0.8566443787686588
33	cCREs37243	0.393864100062251	0.5077745065747163
33	cCREs372660	0.59357607253117	0.6324235055785965
33	cCREs372677	0.41162953818553566	0.5988261236271886
33	cCREs372693	0.38896845605988256	0.5802830039681837
33	cCREs37278	0.8316040951063498	0.8787122401400929
33	cCREs372887	0.5318901846545543	0.6908324218816693
33	cCREs372986	0.2040553727580924	0.24557254012304852
33	cCREs373327	0.8861475083862002	0.8735949447333874
33	cCREs37345	0.4355787319704526	0.5296320436138235
33	cCREs374028	0.37620724235418745	0.6539141455127062
33	cCREs374093	0.35020818678144894	0.4916098014135144
33	cCREs374234	0.37379343837940593	0.5144716912500127
33	cCREs374289	0.26620148986364595	0.2518110742989528
33	cCREs374290	0.6436311900195723	0.709976937735743
33	cCREs374568	0.3650744319324181	0.5682561322991182
33	cCREs374596	0.6691141540256299	0.7469742350364742
33	cCREs374711	0.7284706382040759	0.8325356280825642
33	cCREs374712	0.7858619201750494	0.7862700784606731
33	cCREs374713	1.0	1.0
33	cCREs374717	0.795389535187761	0.8644267983642686
33	cCREs374725	0.8501188097178555	0.8723598389895126
33	cCREs374730	0.4811354469717549	0.6082742189178028
33	cCREs374744	0.2755525679444088	0.438459150889031
33	cCREs374760	0.5299757840381363	0.6819347868218686
33	cCREs374868	0.2573941191680286	0.2892819535032479
33	cCREs375033	0.3224076002302292	0.29153957998824476
33	cCREs375364	0.3106848345989764	0.459786310186705
33	cCREs37538	0.3219104186178137	0.18603541016216218
33	cCREs375406	0.4101610785579749	0.44452674004480053
33	cCREs375449	0.2870941965471169	0.3320265147635486
33	cCREs375456	1.0	1.0
33	cCREs375612	0.2378363640323863	0.412667715789622
33	cCREs375621	0.4842236483242177	0.5225356586299151
33	cCREs376009	0.7091321416657554	0.7831098363511466
33	cCREs376139	0.6476151332743073	0.6823872591011357
33	cCREs377034	0.6494837288689626	0.5801559705132702
33	cCREs37717	0.5606802082605158	0.7386761954839716
33	cCREs37718	0.915390402677964	0.9016590473638955
33	cCREs37721	0.6465852215074909	0.6685465934982953
33	cCREs377578	0.21114642331889605	0.21628145644734897
33	cCREs37771	0.4755632014130025	0.3350461884713771
33	cCREs377929	0.2165908944168831	0.2471552935007082
33	cCREs378107	0.639968863473787	0.7063984419640367
33	cCREs378125	0.48838363766599097	0.517812329346296
33	cCREs378940	0.41023482747789775	0.503963956348209
33	cCREs378941	0.7083118323638454	0.7610189175953985
33	cCREs378942	0.48072270863007516	0.49187302515846887
33	cCREs37973	0.46001062771075757	0.6850147434911713
33	cCREs379755	0.8293734736387343	0.8049152670141932
33	cCREs38019	0.3665215092600941	0.5203463552555065
33	cCREs380454	0.9687841743891678	0.9619643403717694
33	cCREs380461	0.5125400335245003	0.6321028130752924
33	cCREs38046	0.3350161399409707	0.4828013667151272
33	cCREs380524	0.7041378494972451	0.7143645097781192
33	cCREs380525	0.2629819752687795	0.46701773746212194
33	cCREs381041	0.4729677419012578	0.5355808287802348
33	cCREs381042	0.6513508077923832	0.6101018278550313
33	cCREs381054	0.9117859643554039	0.8952756544773292
33	cCREs381055	0.4488430195189511	0.6093711446421157
33	cCREs381057	0.22639170030837055	0.3307459333029633
33	cCREs381061	0.5588440219892686	0.6117355650413641
33	cCREs381063	0.5156216439281542	0.7114424727614524
33	cCREs381206	0.24790303778399278	0.349122100022752
33	cCREs381889	0.38660184116934965	0.24271450153655338
33	cCREs382570	0.319690125349628	0.3741964226668758
33	cCREs382628	0.25120829529818617	0.35917135588873705
33	cCREs382635	0.4916093812663032	0.6291456857919369
33	cCREs383059	0.12826191777100984	0.1490407856435444
33	cCREs383382	0.7886014879700505	0.7886221855701154
33	cCREs383384	0.7511254439015462	0.7379182796363113
33	cCREs383385	0.9240884419398079	0.9005047766025436
33	cCREs3835	0.6188116669348547	0.5117881568154361
33	cCREs3836	0.6353839709744981	0.5480261563590849
33	cCREs383812	0.7784955575598571	0.7830968966454229
33	cCREs38426	0.858408586185985	0.8883659591098254
33	cCREs384680	0.8306402593014467	0.7989480094896796
33	cCREs384808	0.9347885721127871	0.9355019412630647
33	cCREs384822	0.10511902453072244	0.12861578322803946
33	cCREs3851	0.8968212017286071	0.8647026860806908
33	cCREs38527	0.8973378007752324	0.9065129096025325
33	cCREs38534	0.6132889788238672	0.7298611078655943
33	cCREs38535	0.9981500269237166	0.9963909672241057
33	cCREs38537	0.2793203718895015	0.37660467854501767
33	cCREs38541	0.8168746228669121	0.8546487836923296
33	cCREs385451	0.8401107509019221	0.8655063296498685
33	cCREs385631	0.6271841458395853	0.7310194981514372
33	cCREs385640	0.2987362588038351	0.42055279989008554
33	cCREs385990	0.6246439307171026	0.818654995849538
33	cCREs386035	0.8439764688683158	0.8512557878698075
33	cCREs386037	0.5420360722637483	0.808699219750775
33	cCREs386040	0.4039697320678293	0.5133532617285215
33	cCREs386060	0.24107403800004756	0.44345668928494864
33	cCREs386061	0.5246662867483731	0.6394160038665764
33	cCREs386105	0.29952152054679754	0.488902290455021
33	cCREs386305	0.1969683410211398	0.2954584160173441
33	cCREs386324	0.44717159053660005	0.65163969768181
33	cCREs386349	0.6549679566268798	0.7847329183628068
33	cCREs386402	0.14349928188698755	0.14193173695956762
33	cCREs386999	0.41657420487603075	0.586654875540902
33	cCREs387002	0.9709066831816905	0.9596773356618074
33	cCREs387012	0.5698149433829923	0.6463084860520659
33	cCREs387015	0.4456864896932052	0.5310891704882074
33	cCREs387094	0.4287632291465424	0.5831571137936008
33	cCREs387404	0.1783566164972024	0.2179706659863816
33	cCREs387672	0.259650470801688	0.3916590191015308
33	cCREs388015	0.11734811604644409	0.11115369665931063
33	cCREs388043	0.510655461365727	0.7475163530483384
33	cCREs388285	0.892857043559495	0.9089004583650672
33	cCREs388297	0.5709213079769044	0.5459410245161102
33	cCREs388384	0.36091554128400044	0.36854003125844736
33	cCREs388389	0.36941012423229497	0.4523607469771542
33	cCREs388832	0.9420590666057174	0.9347572129226329
33	cCREs388958	0.14427258451514002	0.18768448696598483
33	cCREs389116	0.7149643705463182	0.7970884861160381
33	cCREs389169	0.18913803121812778	0.27562222813089987
33	cCREs389288	0.3474601671697198	0.5055703736921624
33	cCREs389290	0.6115117619618029	0.6626227439298065
33	cCREs389320	1.0	1.0
33	cCREs389321	0.5325038778919606	0.6088552299288505
33	cCREs389756	0.21675879223087394	0.3653572426830689
33	cCREs390429	0.5609295139416061	0.4249169704541479
33	cCREs390789	0.32139299891482415	0.22404151925181637
33	cCREs390850	0.40808044707744734	0.5983547269985466
33	cCREs390853	0.42734834402051197	0.6295866335900347
33	cCREs391152	0.251886975613454	0.27393553432967377
33	cCREs391153	0.13574524657029072	0.12372793299923268
33	cCREs391278	0.45867171080202807	0.5811249283782418
33	cCREs391281	0.5833913902913802	0.5635840673440792
33	cCREs391468	0.1702064992846679	0.24620916806077953
33	cCREs391469	0.3763053970797342	0.46375299204709053
33	cCREs391591	0.22853001945591941	0.3374490264475196
33	cCREs391598	0.31511874812695706	0.42517844382790415
33	cCREs391669	0.26214426627141607	0.5083498634783908
33	cCREs392084	0.5065558303686271	0.583625173094712
33	cCREs392241	0.6125883792698861	0.7712491220175672
33	cCREs392242	0.12548248346413005	0.23225538971624704
33	cCREs392245	0.9409147301746046	0.9399510444604169
33	cCREs392253	0.10950696480380498	0.09310988404810361
33	cCREs392254	0.2532807501819976	0.31177101841831234
33	cCREs392255	0.7947015804016125	0.8148133944365705
33	cCREs392256	0.929154368851599	0.908963653974499
33	cCREs392257	0.859172970630909	0.8760078842485782
33	cCREs392261	0.61092277098772	0.7300998874812262
33	cCREs392383	0.5686884150089753	0.5773396218749822
33	cCREs392597	0.3668702475322726	0.36229325321768713
33	cCREs392600	0.23744278131548352	0.3137529735385468
33	cCREs392820	0.5546948562720135	0.5301184896398788
33	cCREs393156	0.244811310342013	0.4146490229652632
33	cCREs393160	0.8805432340346214	0.8538532252401556
33	cCREs393167	0.3148768687242254	0.3944193205688651
33	cCREs39320	0.11431229080069824	0.1597855764369398
33	cCREs393233	0.650299583358201	0.7695098299622376
33	cCREs39323	0.42205720848142425	0.42253566554695643
33	cCREs393245	0.9644258088728964	0.9589011054622528
33	cCREs393256	0.4096928571454446	0.4239417559159754
33	cCREs393558	0.6513896096439915	0.7458266659177766
33	cCREs393567	0.8435053906986305	0.8633300807095022
33	cCREs39419	0.39731887630996215	0.4749293226475009
33	cCREs39420	0.32177989121003825	0.3783898026451288
33	cCREs394220	0.5785414183088955	0.657279754403355
33	cCREs394474	0.7180054168549272	0.7269220432133843
33	cCREs394484	0.3442245001104565	0.4402917946876006
33	cCREs394486	0.7017188407230108	0.6946154414185634
33	cCREs394490	0.45273070092533035	0.5297296557534542
33	cCREs394491	0.490565777028003	0.7221799319937239
33	cCREs394505	0.41734457119521245	0.5582028807547927
33	cCREs394705	0.29343682713392244	0.2913573982022841
33	cCREs394985	0.6562584733289615	0.6870074523566487
33	cCREs395154	0.3009979638755069	0.445400363882272
33	cCREs395366	0.2797279845136384	0.4746169697595687
33	cCREs395367	0.22843090177281783	0.319273672609133
33	cCREs39567	0.4297045413879411	0.5662101483921336
33	cCREs39592	0.2370710970003348	0.43304830699640984
33	cCREs39603	0.2795673895458521	0.4868513773903035
33	cCREs39610	0.2563054967429631	0.37511318193575405
33	cCREs39691	0.6166611071290786	0.6344721725556804
33	cCREs39696	0.8308150044654177	0.8440008019549355
33	cCREs397096	0.8605168497272684	0.8570558192928062
33	cCREs397177	0.17717391192079915	0.22332568052649227
33	cCREs397338	0.22124159459199833	0.27824956036950677
33	cCREs398025	0.661860745598488	0.6755446766893991
33	cCREs398388	0.23260763251304092	0.4127248688030206
33	cCREs398751	0.16317072832781915	0.22383618035382102
33	cCREs399016	0.5734378843383848	0.691878006181113
33	cCREs399182	0.8332479152290041	0.8444745010735087
33	cCREs399192	0.2670975990743741	0.3529808354224657
33	cCREs399195	0.4464096457713243	0.6412585635266719
33	cCREs399196	0.45634748711883893	0.5457550349712097
33	cCREs399197	0.4160752060652196	0.5675044994032354
33	cCREs399376	0.9925685440510682	0.9882726339147848
33	cCREs399397	0.8256892486915484	0.8762180468356966
33	cCREs399426	0.46882784265335276	0.42462495043176507
33	cCREs399428	0.7671935246608574	0.7604023158161776
33	cCREs399434	0.8570360363132216	0.8622167846016056
33	cCREs399436	0.6110276153135049	0.6823556891391875
33	cCREs399441	0.13528488477346814	0.2009631331387416
33	cCREs399442	0.5029860596453274	0.5931376001776103
33	cCREs399466	0.2603738159825018	0.4816975712365186
33	cCREs399572	0.292613292401929	0.4376414704803423
33	cCREs399590	0.36035048067444436	0.5846356810965644
33	cCREs399592	0.555286040039823	0.6153103406508851
33	cCREs399971	0.41982855214077613	0.46348960940354966
33	cCREs399983	0.4168968632291006	0.5020536182228068
33	cCREs40024	0.635377882405538	0.6529686620015676
33	cCREs400922	0.44667325791565193	0.6134699739078993
33	cCREs400953	0.4944271408312356	0.6422054033400948
33	cCREs400959	0.870350216128623	0.8644552588154462
33	cCREs401046	0.9219948615447643	0.9088614454275669
33	cCREs401081	0.4986449835383892	0.6107989859683833
33	cCREs401083	0.47378300237672777	0.6159977508912702
33	cCREs401122	0.4003584543792592	0.5488695120615024
33	cCREs401595	0.1798089711282743	0.3433236766960738
33	cCREs401761	0.18589773408228716	0.2661434179417481
33	cCREs401869	0.6453108792979955	0.6999863749273141
33	cCREs401890	0.40825661916603656	0.4288692464690632
33	cCREs402100	0.4038952984601727	0.5566469884358877
33	cCREs402211	0.695366801535994	0.8150089313892293
33	cCREs403050	0.36809987907715075	0.4203214484323732
33	cCREs404046	0.2953601419862242	0.3781659105796813
33	cCREs404081	1.0	1.0
33	cCREs404082	0.9241004798629983	0.9281267340660927
33	cCREs404084	0.687109069378904	0.7195345994105848
33	cCREs404087	1.0	1.0
33	cCREs404089	0.4774668901340507	0.5739056446082138
33	cCREs404097	0.6845958955913404	0.8332232096838439
33	cCREs404109	1.0	1.0
33	cCREs404111	1.0	1.0
33	cCREs404413	0.6125937569483374	0.7345325511084206
33	cCREs404512	0.2564688840238317	0.38798318459471226
33	cCREs404985	0.8126345298763985	0.8702677200835969
33	cCREs404998	0.6026518566766883	0.7188017593840048
33	cCREs405335	0.21826218084212037	0.3518015803713469
33	cCREs405491	0.6907394767176406	0.6871290000645824
33	cCREs405541	0.4994906874465151	0.710906101817889
33	cCREs405562	0.9389402955348103	0.9261284040578706
33	cCREs405592	0.8853565885266751	0.8650971719900742
33	cCREs405691	0.1757941449377336	0.2736116078533851
33	cCREs406068	0.5133276366408401	0.6653983416227433
33	cCREs406156	0.3664494578797115	0.5504416355836975
33	cCREs406210	0.5613906981953067	0.6321855542193946
33	cCREs406402	0.7414460090856507	0.7288357763015603
33	cCREs406603	0.3348662083281626	0.5103276871890972
33	cCREs406693	0.30987744202109196	0.584987183303205
33	cCREs406706	0.9745081559648624	0.9682412221156862
33	cCREs406707	0.8028142013450721	0.8218166044143514
33	cCREs406721	0.6073720425902502	0.5987081256930586
33	cCREs406819	0.15011899354312136	0.15262583031120147
33	cCREs406905	0.5220845756684878	0.5925013310661257
33	cCREs40690	0.9418360109470636	0.9343990074855875
33	cCREs406940	0.4049547788250061	0.5463885374991555
33	cCREs407005	1.0	1.0
33	cCREs407065	0.3127647413687537	0.3004083927648785
33	cCREs407079	0.33012730450116173	0.5018124417004515
33	cCREs40709	0.4247866363111083	0.5907874921492107
33	cCREs407193	0.2818260445817145	0.4057616208214444
33	cCREs407194	0.6570953916468458	0.6676004979183895
33	cCREs407321	0.2833020382610675	0.40157723962788205
33	cCREs407327	0.5442945902412086	0.632759185251831
33	cCREs407360	0.8370161082854808	0.8088947350899032
33	cCREs407580	0.4281350344348345	0.6160749862539345
33	cCREs407941	0.9145445062701445	0.9105164399439771
33	cCREs408025	0.5165894114715642	0.6371438971839921
33	cCREs408034	0.458693240026362	0.6486640755960809
33	cCREs408035	0.5708958647206588	0.6351860274651191
33	cCREs408240	0.5157247821042925	0.4008980278474473
33	cCREs408986	0.9968905322966378	0.9943664015518457
33	cCREs409104	0.4418937372204654	0.560339731097504
33	cCREs409326	0.5860285393065162	0.7066126214085242
33	cCREs409365	0.5670331906714372	0.5639091176460538
33	cCREs409366	0.7925832540913929	0.8008278426552187
33	cCREs409477	0.8447346595205607	0.8208019943246656
33	cCREs409479	0.3184604486066515	0.36714816442472686
33	cCREs409482	0.31524359793546813	0.3562407806139495
33	cCREs409489	0.359942831892955	0.4627676941877247
33	cCREs409565	0.5992645243922149	0.6465600606202805
33	cCREs409569	0.33842398832577136	0.4425648384034667
33	cCREs410618	0.5440408380248162	0.45713325153970696
33	cCREs410709	0.606660202224861	0.5173847771035978
33	cCREs411079	0.17831963329350892	0.20593496821192148
33	cCREs411491	0.4421570580083867	0.38628054735379
33	cCREs411565	0.7474083219402575	0.7980533857262796
33	cCREs411570	0.7413113352504683	0.8354433194759062
33	cCREs411579	1.0	1.0
33	cCREs411582	0.2025830564939941	0.3468864454499051
33	cCREs411597	0.11133176044876193	0.2339848788714718
33	cCREs411660	0.6018007132021296	0.6119519837191222
33	cCREs411936	0.25416185816793957	0.3548506853372967
33	cCREs411988	0.36497529886800234	0.48280528011220936
33	cCREs412346	0.11881254904081906	0.166648076172891
33	cCREs412894	0.3414869681460529	0.5696161430206303
33	cCREs412921	0.24072268844654576	0.4053136935805417
33	cCREs412928	0.42535965499394857	0.49515143774208303
33	cCREs412936	1.0	1.0
33	cCREs412937	1.0	1.0
33	cCREs412938	0.6667133833201526	0.7473219272671013
33	cCREs413562	0.761321059227536	0.8040951892363606
33	cCREs413574	0.22490226358796683	0.42479063583298327
33	cCREs413589	0.24276503494860982	0.340185487634982
33	cCREs413614	0.4047151827336911	0.5772255922651575
33	cCREs413676	0.9764435711779965	0.9701486016044365
33	cCREs414502	0.35278874879058186	0.5344297905071487
33	cCREs415176	0.7344130064156136	0.7346094710408964
33	cCREs415267	0.463924623936098	0.4724757224097027
33	cCREs415280	0.5947820452415736	0.622292574835798
33	cCREs415533	0.626201654196811	0.6401416343621975
33	cCREs415662	0.1478951282341744	0.18889578338994095
33	cCREs415719	0.5697940917523204	0.5770977738309166
33	cCREs416290	0.39754213702391245	0.4612746907075872
33	cCREs416721	0.6072013946846535	0.7373867607701965
33	cCREs416855	0.642418412273468	0.6799771309815352
33	cCREs416920	0.6226345022871483	0.7376055020893497
33	cCREs416963	0.5162536056430298	0.5992782501773835
33	cCREs416965	0.2999644139227574	0.5307880336670805
33	cCREs417024	0.7940849793182378	0.8379563493403368
33	cCREs417116	0.3373079840411655	0.5161473544522948
33	cCREs417135	0.4975720277840481	0.6231828652275284
33	cCREs417301	0.29038915497611906	0.26988595470005294
33	cCREs417748	0.3385991785564576	0.41152537095100117
33	cCREs417759	0.7700580722490133	0.8374956457030637
33	cCREs417789	0.32314503020803215	0.5277133945536984
33	cCREs418625	0.5403611904640213	0.5345547027749029
33	cCREs418831	0.2409504712902128	0.3144679198845469
33	cCREs419114	0.7504730360934182	0.8496884631930826
33	cCREs419325	0.3350080340381623	0.25861650598230257
33	cCREs419425	0.428374461617564	0.6040735163803427
33	cCREs419709	0.3278724038517297	0.4318979614253865
33	cCREs419825	1.0	1.0
33	cCREs419832	0.37839987159516936	0.2478563439757583
33	cCREs419884	0.6088016188061571	0.7349567705132996
33	cCREs419886	0.342796215341456	0.45198162560919575
33	cCREs420045	0.5598781529389244	0.663464623427424
33	cCREs420229	0.16252194859634794	0.13534528685289837
33	cCREs420436	0.386153452222548	0.4474657331829872
33	cCREs420508	0.6512657722285012	0.7506872432165345
33	cCREs420591	0.6064343475785794	0.6888636021788921
33	cCREs420909	0.41547084850854665	0.26626317148797085
33	cCREs421279	0.30550207427915443	0.3264912767558703
33	cCREs421280	0.36523697228742885	0.41692852402755975
33	cCREs421530	0.2778451686489478	0.4141290058347292
33	cCREs421898	0.2822444263666965	0.37712846525161337
33	cCREs422514	0.3301472567257825	0.5079605732023089
33	cCREs422765	0.8546544886088971	0.8556124911710663
33	cCREs422767	1.0	1.0
33	cCREs422772	0.962169362662838	0.9479529050802213
33	cCREs422866	0.19641312215931261	0.23893100737548745
33	cCREs423422	0.7833028358573534	0.8232355082938616
33	cCREs423530	0.3364870197823137	0.40596078323888807
33	cCREs423531	0.1965405990246674	0.3496613545839271
33	cCREs423543	0.6076940079613723	0.6926807537316788
33	cCREs424033	0.31296682993182284	0.324959529667633
33	cCREs424278	0.34444883706001317	0.3688716932256134
33	cCREs424347	0.13099749066459299	0.13741992800047897
33	cCREs424375	0.8747538740455935	0.8685167370563311
33	cCREs424990	0.37192881725973415	0.4561679950137333
33	cCREs425364	0.3329600545527862	0.4759022321545415
33	cCREs425462	0.4618795898425943	0.6376403848945467
33	cCREs425618	0.4552019849671714	0.6264668464815077
33	cCREs425647	0.4041038557479151	0.5999515909986081
33	cCREs425654	0.556744872995644	0.6511798467145391
33	cCREs425668	0.634392357451491	0.6755329703050237
33	cCREs426387	0.4457232164152357	0.6524879549790283
33	cCREs426388	0.9825357340260823	0.976456130529859
33	cCREs427205	0.43119745414519817	0.6008770253655147
33	cCREs427276	0.8801681756464106	0.9019202293111751
33	cCREs427297	0.3922475999367646	0.473992336537166
33	cCREs427316	0.36502598749520176	0.40759881116128505
33	cCREs42737	0.7100106979325436	0.7602046326716929
33	cCREs427530	0.8689106705806265	0.8647910006185018
33	cCREs427649	0.9708076928057231	0.9647044137486223
33	cCREs427705	0.7165968948122132	0.6988141181760881
33	cCREs427998	0.3242759021812204	0.27397557937843686
33	cCREs428080	0.42073188858889077	0.5266814302374435
33	cCREs428160	0.31650854012996676	0.5486657862822137
33	cCREs428164	0.3341561471987333	0.4479595189950145
33	cCREs428180	0.9522669631732985	0.9428078803472079
33	cCREs428222	0.08113992064217986	0.06901113682961535
33	cCREs428227	0.3011226180032938	0.32689686425082154
33	cCREs428315	0.1252565599540799	0.19671116030014923
33	cCREs42876	0.3021677769176701	0.31760722322171464
33	cCREs42880	0.8128453509101151	0.8283781515584293
33	cCREs428880	0.4207185706155632	0.481617979192297
33	cCREs428893	0.1314616302131678	0.2047203258371657
33	cCREs428915	0.32939700592910803	0.4596794196510938
[truncated: 489,819 more rows]
