# Supplementary material for: An atlas of gene regulatory elements in adult mouse cerebrum
Source: Nature. 2021 Oct 6;598(7879):129–36. doi: 10.1038/s41586-021-03604-1 (PMC8494637; doi:10.1038/s41586-021-03604-1)
Supplement: Supplementary file 15 — Known motif enrichment in the cell types of MSGA. [file 41586_2021_3604_MOESM15_ESM.xlsx]

## Sheet: intro
This file contains the motif analysis for sub-types of MSGA
Motif enrichment have been performed by againsting different background
invariable:	invariable cCREs from differential analysis are used as background; used in main figure
random:	randomly selected background regions that match the GC-content distribution of the input sequences
opposite:	variable cCREs from opposite/other clusters are used as background

## Sheet: invariable
SubType	Motif Name	Consensus	P-value	Log P-value	q-value (Benjamini)	# of Target Sequences with Motif	% of Target Sequences with Motif	# of Background Sequences with Motif	% of Background Sequences with Motif
MSGA1	Fra2(bZIP)/Striatum-Fra2-ChIP-Seq(GSE43429)/Homer	GGATGACTCATC	1e-92	-213.5	0	654	0.3481	6097.5	0.1555
MSGA1	Fosl2(bZIP)/3T3L1-Fosl2-ChIP-Seq(GSE56872)/Homer	NATGASTCABNN	1e-91	-211.6	0	543	0.289	4507.1	0.1149
MSGA1	Jun-AP1(bZIP)/K562-cJun-ChIP-Seq(GSE31477)/Homer	GATGASTCATCN	1e-87	-201.2	0	457	0.2432	3468.1	0.0884
MSGA1	Fos(bZIP)/TSC-Fos-ChIP-Seq(GSE110950)/Homer	NDATGASTCAYN	1e-85	-197	0	715	0.3805	7300.6	0.1862
MSGA1	JunB(bZIP)/DendriticCells-Junb-ChIP-Seq(GSE36099)/Homer	RATGASTCAT	1e-83	-191.3	0	682	0.363	6866.4	0.1751
MSGA1	Fra1(bZIP)/BT549-Fra1-ChIP-Seq(GSE46166)/Homer	NNATGASTCATH	1e-82	-190.1	0	688	0.3662	6981.3	0.178
MSGA1	AP-1(bZIP)/ThioMac-PU.1-ChIP-Seq(GSE21512)/Homer	VTGACTCATC	1e-79	-183	0	791	0.421	8801.7	0.2245
MSGA1	BATF(bZIP)/Th17-BATF-ChIP-Seq(GSE39756)/Homer	DATGASTCAT	1e-78	-180.8	0	737	0.3922	7934.8	0.2023
MSGA1	Atf3(bZIP)/GBM-ATF3-ChIP-Seq(GSE33912)/Homer	DATGASTCATHN	1e-78	-180.5	0	741	0.3944	8007.6	0.2042
MSGA1	Bach2(bZIP)/OCILy7-Bach2-ChIP-Seq(GSE44420)/Homer	TGCTGAGTCA	1e-46	-106	0	311	0.1655	2675.1	0.0682
MSGA1	Tgif1(Homeobox)/mES-Tgif1-ChIP-Seq(GSE55404)/Homer	YTGWCADY	1e-31	-72.45	0	1493	0.7946	26356.8	0.6721
MSGA1	Meis1(Homeobox)/MastCells-Meis1-ChIP-Seq(GSE48085)/Homer	VGCTGWCAVB	1e-27	-63.19	0	1022	0.5439	16394.6	0.4181
MSGA1	Mef2b(MADS)/HEK293-Mef2b.V5-ChIP-Seq(GSE67450)/Homer	GCTATTTTTGGM	1e-24	-56.56	0	649	0.3454	9380.8	0.2392
MSGA1	Tgif2(Homeobox)/mES-Tgif2-ChIP-Seq(GSE55404)/Homer	TGTCANYT	1e-21	-49.84	0	1525	0.8116	28028.9	0.7148
MSGA1	Mef2c(MADS)/GM12878-Mef2c-ChIP-Seq(GSE32465)/Homer	DCYAAAAATAGM	1e-21	-49.07	0	431	0.2294	5721.5	0.1459
MSGA1	Mef2a(MADS)/HL1-Mef2a.biotin-ChIP-Seq(GSE21529)/Homer	CYAAAAATAG	1e-20	-46.91	0	380	0.2022	4912.8	0.1253
MSGA1	Egr1(Zf)/K562-Egr1-ChIP-Seq(GSE32465)/Homer	TGCGTGGGYG	1e-17	-39.24	0	378	0.2012	5117.9	0.1305
MSGA1	Mef2d(MADS)/Retina-Mef2d-ChIP-Seq(GSE61391)/Homer	GCTATTTTTAGC	1e-16	-38.15	0	229	0.1219	2668.4	0.068
MSGA1	WT1(Zf)/Kidney-WT1-ChIP-Seq(GSE90016)/Homer	MCTCCCMCRCAB	1e-11	-27.52	0	346	0.1841	4979.6	0.127
MSGA1	Bach1(bZIP)/K562-Bach1-ChIP-Seq(GSE31477)/Homer	AWWNTGCTGAGTCAT	1e-11	-27.33	0	96	0.0511	900.9	0.023
MSGA1	NF-E2(bZIP)/K562-NFE2-ChIP-Seq(GSE31477)/Homer	GATGACTCAGCA	1e-11	-26.16	0	101	0.0538	990.1	0.0252
MSGA1	MafK(bZIP)/C2C12-MafK-ChIP-Seq(GSE36030)/Homer	GCTGASTCAGCA	1e-10	-24.44	0	217	0.1155	2855.5	0.0728
MSGA1	Egr2(Zf)/Thymocytes-Egr2-ChIP-Seq(GSE34254)/Homer	NGCGTGGGCGGR	1e-10	-23.45	0	109	0.058	1158.9	0.0296
MSGA1	Nrf2(bZIP)/Lymphoblast-Nrf2-ChIP-Seq(GSE37589)/Homer	HTGCTGAGTCAT	1e-10	-23.05	0	85	0.0452	819.6	0.0209
MSGA1	Pknox1(Homeobox)/ES-Prep1-ChIP-Seq(GSE63282)/Homer	SCTGTCAVTCAV	1e-08	-19.93	0	179	0.0953	2365	0.0603
MSGA1	Pbx3(Homeobox)/GM12878-PBX3-ChIP-Seq(GSE32465)/Homer	SCTGTCAMTCAN	1e-07	-17.57	0	188	0.1001	2601.9	0.0663
MSGA1	MafA(bZIP)/Islet-MafA-ChIP-Seq(GSE30298)/Homer	TGCTGACTCA	1e-06	-15.1	0	525	0.2794	8999.7	0.2295
MSGA1	Zic(Zf)/Cerebellum-ZIC1.2-ChIP-Seq(GSE60731)/Homer	CCTGCTGAGH	1e-06	-13.85	0	504	0.2682	8680.4	0.2214
MSGA1	Ap4(bHLH)/AML-Tfap4-ChIP-Seq(GSE45738)/Homer	NAHCAGCTGD	1e-05	-13.49	0	711	0.3784	12816.1	0.3268
MSGA1	DLX5(Homeobox)/BasalGanglia-Dlx5-ChIP-seq(GSE124936)/Homer	SSTAATTA	1e-05	-12.62	0	499	0.2656	8676.4	0.2213
MSGA1	Nur77(NR)/K562-NR4A1-ChIP-Seq(GSE31363)/Homer	TGACCTTTNCNT	1e-05	-12.05	0.0001	119	0.0633	1627.7	0.0415
MSGA1	Zic2(Zf)/ESC-Zic2-ChIP-Seq(SRP197560)/Homer	CHCAGCRGGRGG	1e-05	-11.93	0.0001	272	0.1448	4378.6	0.1117
MSGA1	MyoG(bHLH)/C2C12-MyoG-ChIP-Seq(GSE36024)/Homer	AACAGCTG	0.0001	-10.5	0.0004	593	0.3156	10717.8	0.2733
MSGA1	Zic3(Zf)/mES-Zic3-ChIP-Seq(GSE37889)/Homer	GGCCYCCTGCTGDGH	0.0001	-10.33	0.0004	343	0.1825	5828.8	0.1486
MSGA1	ZEB2(Zf)/SNU398-ZEB2-ChIP-Seq(GSE103048)/Homer	GNMCAGGTGTGC	0.0001	-10.04	0.0006	404	0.215	7029.1	0.1792
MSGA1	Myf5(bHLH)/GM-Myf5-ChIP-Seq(GSE24852)/Homer	BAACAGCTGT	0.0001	-9.953	0.0006	441	0.2347	7758.7	0.1979
MSGA1	Ptf1a(bHLH)/Panc1-Ptf1a-ChIP-Seq(GSE47459)/Homer	ACAGCTGTTN	0.0001	-9.933	0.0006	1192	0.6344	23142.3	0.5901
MSGA1	NFE2L2(bZIP)/HepG2-NFE2L2-ChIP-Seq(Encode)/Homer	AWWWTGCTGAGTCAT	0.0001	-9.728	0.0007	73	0.0389	938.4	0.0239
MSGA1	HEB(bHLH)/mES-Heb-ChIP-Seq(GSE53233)/Homer	VCAGCTGBNN	0.001	-9.181	0.0012	898	0.4779	17061.8	0.4351
MSGA1	NF1-halfsite(CTF)/LNCaP-NF1-ChIP-Seq(Unpublished)/Homer	YTGCCAAG	0.001	-9.069	0.0013	845	0.4497	15980.2	0.4075
MSGA1	E2A(bHLH)/proBcell-E2A-ChIP-Seq(GSE21978)/Homer	DNRCAGCTGY	0.001	-8.818	0.0016	716	0.3811	13368.9	0.3409
MSGA1	PBX1(Homeobox)/MCF7-PBX1-ChIP-Seq(GSE28007)/Homer	GSCTGTCACTCA	0.001	-8.668	0.0018	69	0.0367	906.2	0.0231
MSGA1	Tcf21(bHLH)/ArterySmoothMuscle-Tcf21-ChIP-Seq(GSE61369)/Homer	NAACAGCTGG	0.001	-8.596	0.0019	562	0.2991	10283.9	0.2622
MSGA1	SCL(bHLH)/HPC7-Scl-ChIP-Seq(GSE13511)/Homer	AVCAGCTG	0.001	-8.343	0.0024	1645	0.8755	33210.2	0.8469
MSGA1	Eomes(T-box)/H9-Eomes-ChIP-Seq(GSE26097)/Homer	ATTAACACCT	0.001	-8.011	0.0032	1007	0.5359	19466.2	0.4964
MSGA1	Unknown-ESC-element(?)/mES-Nanog-ChIP-Seq(GSE11724)/Homer	CACAGCAGGGGG	0.001	-7.942	0.0034	372	0.198	6585.2	0.1679
MSGA1	Ascl2(bHLH)/ESC-Ascl2-ChIP-Seq(GSE97712)/Homer	SSRGCAGCTGCH	0.001	-7.901	0.0035	588	0.3129	10879.3	0.2774
MSGA1	PAX6(Paired,Homeobox)/Forebrain-Pax6-ChIP-Seq(GSE66961)/Homer	NGTGTTCAVTSAAGCGKAAA	0.001	-7.785	0.0038	58	0.0309	753.4	0.0192
MSGA1	ZEB1(Zf)/PDAC-ZEB1-ChIP-Seq(GSE64557)/Homer	VCAGGTRDRY	0.001	-7.739	0.0039	705	0.3752	13267.5	0.3383
MSGA1	Lhx2(Homeobox)/HFSC-Lhx2-ChIP-Seq(GSE48068)/Homer	TAATTAGN	0.001	-7.404	0.0054	620	0.33	11581.8	0.2953
MSGA1	DLX1(Homeobox)/BasalGanglia-Dlx1-ChIP-seq(GSE124936)/Homer	NSNNTAATTA	0.001	-7.071	0.0073	735	0.3912	13961.7	0.356
MSGA1	MyoD(bHLH)/Myotube-MyoD-ChIP-Seq(GSE21614)/Homer	RRCAGCTGYTSY	0.001	-7.07	0.0073	456	0.2427	8328.7	0.2124
MSGA1	Smad2(MAD)/ES-SMAD2-ChIP-Seq(GSE29422)/Homer	CTGTCTGG	0.01	-6.891	0.0084	760	0.4045	14496.9	0.3697
MSGA1	X-box(HTH)/NPC-H3K4me1-ChIP-Seq(GSE16256)/Homer	GGTTGCCATGGCAA	0.01	-6.681	0.0102	107	0.0569	1649.9	0.0421
MSGA1	Dlx3(Homeobox)/Kerainocytes-Dlx3-ChIP-Seq(GSE89884)/Homer	NDGTAATTAC	0.01	-6.599	0.0109	422	0.2246	7703.9	0.1965
MSGA1	MafB(bZIP)/BMM-Mafb-ChIP-Seq(GSE75722)/Homer	WNTGCTGASTCAGCANWTTY	0.01	-6.563	0.0111	289	0.1538	5093.3	0.1299
MSGA1	Rfx1(HTH)/NPC-H3K4me1-ChIP-Seq(GSE16256)/Homer	KGTTGCCATGGCAA	0.01	-6.54	0.0112	153	0.0814	2501.6	0.0638
MSGA1	Tbx5(T-box)/HL1-Tbx5.biotin-ChIP-Seq(GSE21529)/Homer	AGGTGTCA	0.01	-6.317	0.0137	1301	0.6924	25903.4	0.6606
MSGA1	Rfx2(HTH)/LoVo-RFX2-ChIP-Seq(GSE49402)/Homer	GTTGCCATGGCAACM	0.01	-6.295	0.0138	98	0.0522	1507.4	0.0384
MSGA1	Npas4(bHLH)/Neuron-Npas4-ChIP-Seq(GSE127793)/Homer	NHRTCACGACDN	0.01	-5.935	0.0194	304	0.1618	5445.8	0.1389
MSGA1	Tbx20(T-box)/Heart-Tbx20-ChIP-Seq(GSE29636)/Homer	GGTGYTGACAGS	0.01	-5.914	0.0195	140	0.0745	2300.6	0.0587
MSGA1	Pdx1(Homeobox)/Islet-Pdx1-ChIP-Seq(SRA008281)/Homer	YCATYAATCA	0.01	-5.901	0.0195	530	0.2821	9946.8	0.2537
MSGA1	PBX2(Homeobox)/K562-PBX2-ChIP-Seq(Encode)/Homer	RTGATTKATRGN	0.01	-5.815	0.0208	458	0.2437	8510.8	0.217
MSGA1	HOXA2(Homeobox)/mES-Hoxa2-ChIP-Seq(Donaldson_et_al.)/Homer	GYCATCMATCAT	0.01	-5.59	0.0257	67	0.0357	989.6	0.0252
MSGA1	E2A(bHLH),near_PU.1/Bcell-PU.1-ChIP-Seq(GSE21512)/Homer	NVCACCTGBN	0.01	-5.562	0.026	595	0.3167	11306.9	0.2883
MSGA1	BHLHA15(bHLH)/NIH3T3-BHLHB8.HA-ChIP-Seq(GSE119782)/Homer	NAMCAGCTGK	0.01	-5.505	0.0271	781	0.4156	15119.2	0.3856
MSGA1	ERG(ETS)/VCaP-ERG-ChIP-Seq(GSE14097)/Homer	ACAGGAAGTG	0.01	-5.287	0.0332	763	0.4061	14781.3	0.3769
MSGA1	Ets1-distal(ETS)/CD4+-PolII-ChIP-Seq(Barski_et_al.)/Homer	MACAGGAAGT	0.01	-5.218	0.0351	181	0.0963	3127.4	0.0798
MSGA1	Etv2(ETS)/ES-ER71-ChIP-Seq(GSE59402)/Homer	NNAYTTCCTGHN	0.01	-5.09	0.0393	475	0.2528	8943.6	0.2281
MSGA1	RFX(HTH)/K562-RFX3-ChIP-Seq(SRA012198)/Homer	CGGTTGCCATGGCAAC	0.01	-5.01	0.0419	86	0.0458	1359.3	0.0347
MSGA1	RORg(NR)/Liver-Rorc-ChIP-Seq(GSE101115)/Homer	WAABTAGGTCAV	0.01	-4.993	0.0421	62	0.033	928.9	0.0237
MSGA1	Ascl1(bHLH)/NeuralTubes-Ascl1-ChIP-Seq(GSE55840)/Homer	NNVVCAGCTGBN	0.01	-4.933	0.044	796	0.4236	15516.4	0.3957
MSGA1	Tbox:Smad(T-box,MAD)/ESCd5-Smad2_3-ChIP-Seq(GSE29422)/Homer	AGGTGHCAGACA	0.01	-4.707	0.0544	118	0.0628	1971.1	0.0503
MSGA1	DLX2(Homeobox)/BasalGanglia-Dlx2-ChIP-seq(GSE124936)/Homer	NNNTAATTAS	0.01	-4.686	0.0548	801	0.4263	15659.3	0.3993
MSGA1	Lhx1(Homeobox)/EmbryoCarcinoma-Lhx1-ChIP-Seq(GSE70957)/Homer	NNYTAATTAR	0.01	-4.671	0.0549	627	0.3337	12087.1	0.3082
MSGA1	ZBTB18(Zf)/HEK293-ZBTB18.GFP-ChIP-Seq(GSE58341)/Homer	AACATCTGGA	0.01	-4.657	0.055	302	0.1607	5542	0.1413
MSGA1	Hoxb4(Homeobox)/ES-Hoxb4-ChIP-Seq(GSE34014)/Homer	TGATTRATGGCY	0.01	-4.623	0.0561	118	0.0628	1977.9	0.0504
MSGA1	Tlx?(NR)/NPC-H3K4me1-ChIP-Seq(GSE16256)/Homer	CTGGCAGSCTGCCA	0.1	-4.584	0.0576	246	0.1309	4447.7	0.1134
MSGA1	GATA3(Zf)/iTreg-Gata3-ChIP-Seq(GSE20898)/Homer	AGATAASR	0.1	-4.546	0.0591	724	0.3853	14095.3	0.3594
MSGA1	BMYB(HTH)/Hela-BMYB-ChIP-Seq(GSE27030)/Homer	NHAACBGYYV	0.1	-4.544	0.0591	734	0.3906	14301.6	0.3647
MSGA1	Atoh1(bHLH)/Cerebellum-Atoh1-ChIP-Seq(GSE22111)/Homer	VNRVCAGCTGGY	0.1	-4.395	0.067	633	0.3369	12253.4	0.3125
MSGA1	Snail1(Zf)/LS174T-SNAIL1.HA-ChIP-Seq(GSE127183)/Homer	TRCACCTGCY	0.1	-4.276	0.0746	388	0.2065	7304.7	0.1863
MSGA1	ZNF136(Zf)/HEK293-ZNF136.GFP-ChIP-Seq(GSE58341)/Homer	YTKGATAHAGTATTCTWGGTNGGCA	0.1	-4.262	0.0747	57	0.0303	874.3	0.0223
MSGA1	EWS:FLI1-fusion(ETS)/SK_N_MC-EWS:FLI1-ChIP-Seq(SRA014231)/Homer	VACAGGAAAT	0.1	-4.13	0.0843	296	0.1575	5486.1	0.1399
MSGA1	Rfx6(HTH)/Min6b1-Rfx6.HA-ChIP-Seq(GSE62844)/Homer	TGTTKCCTAGCAACM	0.1	-4.095	0.0862	544	0.2895	10485.2	0.2674
MSGA1	MafF(bZIP)/HepG2-MafF-ChIP-Seq(GSE31477)/Homer	HWWGTCAGCAWWTTT	0.1	-4.063	0.088	166	0.0883	2940.5	0.075
MSGA1	Atf1(bZIP)/K562-ATF1-ChIP-Seq(GSE31477)/Homer	GATGACGTCA	0.1	-3.997	0.0929	314	0.1671	5861.1	0.1495
MSGA1	ZNF341(Zf)/EBV-ZNF341-ChIP-Seq(GSE113194)/Homer	GGAACAGCCG	0.1	-3.878	0.1035	370	0.1969	6998.1	0.1785
MSGA1	TATA-Box(TBP)/Promoter/Homer	CCTTTTAWAGSC	0.1	-3.853	0.1048	638	0.3395	12446.5	0.3174
MSGA1	Hoxa10(Homeobox)/ChickenMSG-Hoxa10.Flag-ChIP-Seq(GSE86088)/Homer	GGYAATGAAA	0.1	-3.842	0.1048	328	0.1746	6161	0.1571
MSGA1	LHX9(Homeobox)/Hct116-LHX9.V5-ChIP-Seq(GSE116822)/Homer	NGCTAATTAG	0.1	-3.705	0.1189	745	0.3965	14674.4	0.3742
MSGA1	Stat3(Stat)/mES-Stat3-ChIP-Seq(GSE11431)/Homer	CTTCCGGGAA	0.1	-3.698	0.1189	253	0.1346	4686.2	0.1195
MSGA1	Fli1(ETS)/CD8-FLI-ChIP-Seq(GSE20898)/Homer	NRYTTCCGGH	0.1	-3.675	0.12	503	0.2677	9719.8	0.2479
MSGA1	RORa(NR)/Liver-Rora-ChIP-Seq(GSE101115)/Homer	AAWCTAGGTCARDNN	0.1	-3.632	0.1238	81	0.0431	1353	0.0345
MSGA1	En1(Homeobox)/SUM149-EN1-ChIP-Seq(GSE120957)/Homer	NDCTAATTAS	0.1	-3.612	0.1251	917	0.488	18257.6	0.4656
MSGA1	Slug(Zf)/Mesoderm-Snai2-ChIP-Seq(GSE61475)/Homer	SNGCACCTGCHS	0.1	-3.599	0.1254	262	0.1394	4877.2	0.1244
MSGA1	HOXA1(Homeobox)/mES-Hoxa1-ChIP-Seq(SRP084292)/Homer	TGATKGATGR	0.1	-3.59	0.1254	145	0.0772	2578.2	0.0657
MSGA1	EWS:ERG-fusion(ETS)/CADO_ES1-EWS:ERG-ChIP-Seq(SRA014231)/Homer	ATTTCCTGTN	0.1	-3.566	0.127	392	0.2086	7487.2	0.1909
MSGA1	Twist2(bHLH)/Myoblast-Twist2.Ty1-ChIP-Seq(GSE127998)/Homer	MCAGCTGBYH	0.1	-3.546	0.1282	917	0.488	18270.1	0.4659
MSGA1	HIC1(Zf)/Treg-ZBTB29-ChIP-Seq(GSE99889)/Homer	TGCCAGCB	0.1	-3.537	0.1282	932	0.496	18584.2	0.4739
MSGA1	Unknown(Homeobox)/Limb-p300-ChIP-Seq/Homer	SSCMATWAAA	0.1	-3.505	0.1309	340	0.1809	6449.9	0.1645
MSGA1	Stat3+il21(Stat)/CD4-Stat3-ChIP-Seq(GSE19198)/Homer	SVYTTCCNGGAARB	0.1	-3.491	0.1315	365	0.1943	6954.5	0.1773
MSGA1	NFIL3(bZIP)/HepG2-NFIL3-ChIP-Seq(Encode)/Homer	VTTACGTAAYNNNNN	0.1	-3.339	0.1516	357	0.19	6816.5	0.1738
MSGA1	Znf263(Zf)/K562-Znf263-ChIP-Seq(GSE31477)/Homer	CVGTSCTCCC	0.1	-3.3	0.156	742	0.3949	14690.6	0.3746
MSGA1	ZFP3(Zf)/HEK293-ZFP3.GFP-ChIP-Seq(GSE58341)/Homer	GGGTTTTGAAGGATGARTAGGAGTT	0.1	-3.153	0.179	3	0.0016	16.1	0.0004
MSGA1	TRPS1(Zf)/MCF7-TRPS1-ChIP-Seq(GSE107013)/Homer	AGATAAGANN	0.1	-3.104	0.1862	933	0.4965	18694.5	0.4767
MSGA1	Hoxc9(Homeobox)/Ainv15-Hoxc9-ChIP-Seq(GSE21812)/Homer	GGCCATAAATCA	0.1	-3.065	0.1918	278	0.148	5269.7	0.1344
MSGA1	Twist(bHLH)/HMLE-TWIST1-ChIP-Seq(Chang_et_al)/Homer	VCAKCTGGNNNCCAGMTGBN	0.1	-2.976	0.2078	87	0.0463	1515.2	0.0386
MSGA1	GATA:SCL(Zf,bHLH)/Ter119-SCL-ChIP-Seq(GSE18720)/Homer	CRGCTGBNGNSNNSAGATAA	0.1	-2.953	0.2106	70	0.0373	1193.8	0.0304
MSGA1	EHF(ETS)/LoVo-EHF-ChIP-Seq(GSE49402)/Homer	AVCAGGAAGT	0.1	-2.762	0.2527	619	0.3294	12265.7	0.3128
MSGA1	HRE(HSF)/Striatum-HSF1-ChIP-Seq(GSE38000)/Homer	TTCTAGAABNTTCTA	0.1	-2.742	0.2555	126	0.0671	2293.7	0.0585
MSGA1	GATA(Zf),IR3/iTreg-Gata3-ChIP-Seq(GSE20898)/Homer	NNNNNBAGATAWYATCTVHN	0.1	-2.737	0.2555	86	0.0458	1516.4	0.0387
MSGA1	Tcf12(bHLH)/GM12878-Tcf12-ChIP-Seq(GSE32465)/Homer	VCAGCTGYTG	0.1	-2.731	0.2555	539	0.2869	10628.6	0.271
MSGA1	AMYB(HTH)/Testes-AMYB-ChIP-Seq(GSE44588)/Homer	TGGCAGTTGG	0.1	-2.678	0.2651	711	0.3784	14181.2	0.3616
MSGA1	Nkx6.1(Homeobox)/Islet-Nkx6.1-ChIP-Seq(GSE40975)/Homer	GKTAATGR	0.1	-2.642	0.2724	1150	0.612	23339.8	0.5952
MSGA1	Tbr1(T-box)/Cortex-Tbr1-ChIP-Seq(GSE71384)/Homer	AAGGTGTKAA	0.1	-2.541	0.2989	679	0.3614	13551.4	0.3456
MSGA1	Prop1(Homeobox)/GHFT1-PROP1.biotin-ChIP-Seq(GSE77302)/Homer	NTAATBNAATTA	0.1	-2.53	0.2994	335	0.1783	6505.8	0.1659
MSGA1	GLI3(Zf)/Limb-GLI3-ChIP-Chip(GSE11077)/Homer	CGTGGGTGGTCC	0.1	-2.525	0.2994	47	0.025	789.1	0.0201
MSGA1	ETS:E-box(ETS,bHLH)/HPC7-Scl-ChIP-Seq(GSE22178)/Homer	AGGAARCAGCTG	0.1	-2.512	0.2998	60	0.0319	1036.8	0.0264
MSGA1	Smad4(MAD)/ESC-SMAD4-ChIP-Seq(GSE29422)/Homer	VBSYGTCTGG	0.1	-2.415	0.3277	745	0.3965	14946.2	0.3811
MSGA1	NF1(CTF)/LNCAP-NF1-ChIP-Seq(Unpublished)/Homer	CYTGGCABNSTGCCAR	0.1	-2.41	0.3277	197	0.1048	3743	0.0954
MSGA1	PAX3:FKHR-fusion(Paired,Homeobox)/Rh4-PAX3:FKHR-ChIP-Seq(GSE19063)/Homer	ACCRTGACTAATTNN	0.1	-2.408	0.3277	113	0.0601	2074.4	0.0529
MSGA1	PU.1(ETS)/ThioMac-PU.1-ChIP-Seq(GSE21512)/Homer	AGAGGAAGTG	1	-2.288	0.3629	245	0.1304	4726.8	0.1205
MSGA1	OCT:OCT-short(POU,Homeobox)/NPC-OCT6-ChIP-Seq(GSE43916)/Homer	ATGCATWATGCATRW	1	-2.283	0.3629	391	0.2081	7692.7	0.1962
MSGA1	Sp5(Zf)/mES-Sp5.Flag-ChIP-Seq(GSE72989)/Homer	RGKGGGCGGAGC	1	-2.274	0.3629	342	0.182	6695.4	0.1707
MSGA1	Nanog(Homeobox)/mES-Nanog-ChIP-Seq(GSE11724)/Homer	RGCCATTAAC	1	-2.219	0.3795	1511	0.8042	31072.2	0.7924
MSGA1	Gata4(Zf)/Heart-Gata4-ChIP-Seq(GSE35151)/Homer	NBWGATAAGR	1	-2.208	0.3808	478	0.2544	9489.4	0.242
MSGA1	TCF4(bHLH)/SHSY5Y-TCF4-ChIP-Seq(GSE96915)/Homer	SMCATCTGKH	1	-2.17	0.3926	812	0.4321	16398.9	0.4182
MSGA1	JunD(bZIP)/K562-JunD-ChIP-Seq/Homer	ATGACGTCATCN	1	-2.167	0.3926	47	0.025	814.8	0.0208
MSGA1	Atf2(bZIP)/3T3L1-Atf2-ChIP-Seq(GSE56872)/Homer	NRRTGACGTCAT	1	-2.108	0.411	148	0.0788	2805.7	0.0715
MSGA1	CHR(?)/Hela-CellCycle-Expression/Homer	SRGTTTCAAA	1	-2.072	0.423	331	0.1762	6511.8	0.1661
MSGA1	Rfx5(HTH)/GM12878-Rfx5-ChIP-Seq(GSE31477)/Homer	SCCTAGCAACAG	1	-2.043	0.4322	201	0.107	3879.7	0.0989
MSGA1	Bcl6(Zf)/Liver-Bcl6-ChIP-Seq(GSE31578)/Homer	NNNCTTTCCAGGAAA	1	-2.037	0.4322	669	0.356	13468	0.3434
MSGA1	Pitx1:Ebox(Homeobox,bHLH)/Hindlimb-Pitx1-ChIP-Seq(GSE41591)/Homer	YTAATTRAWWCCAGATGT	1	-2.036	0.4322	115	0.0612	2157.5	0.055
MSGA1	STAT4(Stat)/CD4-Stat4-ChIP-Seq(GSE22104)/Homer	NYTTCCWGGAAR	1	-2.029	0.4322	490	0.2608	9777.6	0.2493
MSGA1	Zfp809(Zf)/ES-Zfp809-ChIP-Seq(GSE70799)/Homer	GGGGCTYGKCTGGGA	1	-2.012	0.4328	66	0.0351	1194.3	0.0305
MSGA1	HLF(bZIP)/HSC-HLF.Flag-ChIP-Seq(GSE69817)/Homer	RTTATGYAAB	1	-2.01	0.4328	439	0.2336	8734.9	0.2227
MSGA1	Tbx21(T-box)/GM12878-TBX21-ChIP-Seq(Encode)/Homer	AGGTGTGAAA	1	-1.991	0.4356	484	0.2576	9663.4	0.2464
MSGA1	NeuroG2(bHLH)/Fibroblast-NeuroG2-ChIP-Seq(GSE75910)/Homer	ACCATCTGTT	1	-1.973	0.44	823	0.438	16680.3	0.4254
MSGA1	Brn2(POU,Homeobox)/NPC-Brn2-ChIP-Seq(GSE35496)/Homer	ATGAATATTC	1	-1.97	0.44	68	0.0362	1237.2	0.0315
MSGA1	Gli2(Zf)/GM2-Gli2-ChIP-Chip(GSE112702)/Homer	YSTGGGTGGTCT	1	-1.952	0.4432	98	0.0522	1830.2	0.0467
MSGA1	Srebp2(bHLH)/HepG2-Srebp2-ChIP-Seq(GSE31477)/Homer	CGGTCACSCCAC	1	-1.949	0.4432	56	0.0298	1005.3	0.0256
MSGA1	SpiB(ETS)/OCILY3-SPIB-ChIP-Seq(GSE56857)/Homer	AAAGRGGAAGTG	1	-1.939	0.4432	120	0.0639	2269	0.0579
MSGA1	CEBP:AP1(bZIP)/ThioMac-CEBPb-ChIP-Seq(GSE21512)/Homer	DRTGTTGCAA	1	-1.938	0.4432	380	0.2022	7541.4	0.1923
MSGA1	STAT5(Stat)/mCD4+-Stat5-ChIP-Seq(GSE12346)/Homer	RTTTCTNAGAAA	1	-1.867	0.4689	189	0.1006	3666.2	0.0935
MSGA1	RORgt(NR)/EL4-RORgt.Flag-ChIP-Seq(GSE56019)/Homer	AAYTAGGTCA	1	-1.86	0.4689	68	0.0362	1248.4	0.0318
MSGA1	RORgt(NR)/EL4-RORgt.Flag-ChIP-Seq(GSE56019)/Homer	AAYTAGGTCA	1	-1.86	0.4689	68	0.0362	1248.4	0.0318
MSGA1	ETV4(ETS)/HepG2-ETV4-ChIP-Seq(ENCODE)/Homer	ACCGGAAGTG	1	-1.843	0.4707	471	0.2507	9432.7	0.2405
MSGA1	ETS1(ETS)/Jurkat-ETS1-ChIP-Seq(GSE17954)/Homer	ACAGGAAGTG	1	-1.829	0.4742	487	0.2592	9765.2	0.249
MSGA1	KLF14(Zf)/HEK293-KLF14.GFP-ChIP-Seq(GSE58341)/Homer	RGKGGGCGKGGC	1	-1.815	0.4777	578	0.3076	11646.6	0.297
MSGA1	Gata6(Zf)/HUG1N-GATA6-ChIP-Seq(GSE51936)/Homer	YCTTATCTBN	1	-1.815	0.4777	434	0.231	8678.6	0.2213
MSGA1	T1ISRE(IRF)/ThioMac-Ifnb-Expression/Homer	ACTTTCGTTTCT	1	-1.813	0.4777	7	0.0037	93.6	0.0024
MSGA1	RBPJ:Ebox(?,bHLH)/Panc1-Rbpj1-ChIP-Seq(GSE47459)/Homer	GGGRAARRGRMCAGMTG	1	-1.793	0.4787	161	0.0857	3113.7	0.0794
MSGA1	Gfi1b(Zf)/HPC7-Gfi1b-ChIP-Seq(GSE22178)/Homer	MAATCACTGC	1	-1.785	0.4796	343	0.1825	6818.5	0.1739
MSGA1	Brachyury(T-box)/Mesoendoderm-Brachyury-ChIP-exo(GSE54963)/Homer	ANTTMRCASBNNNGTGYKAAN	1	-1.703	0.5171	152	0.0809	2946.7	0.0751
MSGA1	GABPA(ETS)/Jurkat-GABPa-ChIP-Seq(GSE17954)/Homer	RACCGGAAGT	1	-1.653	0.5401	399	0.2123	7999.5	0.204
MSGA1	Atf7(bZIP)/3T3L1-Atf7-ChIP-Seq(GSE56872)/Homer	NGRTGACGTCAY	1	-1.647	0.5401	205	0.1091	4030.7	0.1028
MSGA1	Hand2(bHLH)/Mesoderm-Hand2-ChIP-Seq(GSE61475)/Homer	TGACANARRCCAGRC	1	-1.639	0.5409	251	0.1336	4969.3	0.1267
MSGA1	ZNF467(Zf)/HEK293-ZNF467.GFP-ChIP-Seq(GSE58341)/Homer	TGGGGAAGGGCM	1	-1.61	0.5534	333	0.1772	6654.2	0.1697
MSGA1	ELF5(ETS)/T47D-ELF5-ChIP-Seq(GSE30407)/Homer	ACVAGGAAGT	1	-1.558	0.5789	345	0.1836	6913.9	0.1763
MSGA1	ZNF165(Zf)/WHIM12-ZNF165-ChIP-Seq(GSE65937)/Homer	AAGGKGRCGCAGGCA	1	-1.549	0.5804	43	0.0229	787.9	0.0201
MSGA1	ELF3(ETS)/PDAC-ELF3-ChIP-Seq(GSE64557)/Homer	ANCAGGAAGT	1	-1.524	0.5916	360	0.1916	7230.4	0.1844
MSGA1	MYB(HTH)/ERMYB-Myb-ChIPSeq(GSE22095)/Homer	GGCVGTTR	1	-1.517	0.5922	771	0.4103	15738	0.4013
MSGA1	ETS:RUNX(ETS,Runt)/Jurkat-RUNX1-ChIP-Seq(GSE17954)/Homer	RCAGGATGTGGT	1	-1.511	0.5924	39	0.0208	712.9	0.0182
MSGA1	Pit1(Homeobox)/GCrat-Pit1-ChIP-Seq(GSE58009)/Homer	ATGMATATDC	1	-1.508	0.5924	541	0.2879	10969.8	0.2797
MSGA1	bHLHE41(bHLH)/proB-Bhlhe41-ChIP-Seq(GSE93764)/Homer	KCACGTGMCN	1	-1.505	0.5924	399	0.2123	8038.3	0.205
MSGA1	Maz(Zf)/HepG2-Maz-ChIP-Seq(GSE31477)/Homer	GGGGGGGG	1	-1.487	0.5953	411	0.2187	8290.9	0.2114
MSGA1	GATA(Zf),IR4/iTreg-Gata3-ChIP-Seq(GSE20898)/Homer	NAGATWNBNATCTNN	1	-1.471	0.6016	44	0.0234	814.1	0.0208
MSGA1	Lhx3(Homeobox)/Neuron-Lhx3-ChIP-Seq(GSE31456)/Homer	ADBTAATTAR	1	-1.466	0.6016	823	0.438	16836.8	0.4294
MSGA1	TEAD4(TEA)/Tropoblast-Tead4-ChIP-Seq(GSE37350)/Homer	CCWGGAATGY	1	-1.396	0.6407	386	0.2054	7800.7	0.1989
MSGA1	NFkB-p50,p52(RHD)/Monocyte-p50-ChIP-Chip(Schreiber_et_al.)/Homer	GGGGGAATCCCC	1	-1.395	0.6407	31	0.0165	565.4	0.0144
MSGA1	NFAT:AP1(RHD,bZIP)/Jurkat-NFATC1-ChIP-Seq(Jolma_et_al.)/Homer	SARTGGAAAAWRTGAGTCAB	1	-1.386	0.6407	96	0.0511	1865.7	0.0476
MSGA1	IRF4(IRF)/GM12878-IRF4-ChIP-Seq(GSE32465)/Homer	ACTGAAACCA	1	-1.377	0.642	207	0.1102	4126.5	0.1052
MSGA1	Tbx6(T-box)/ESC-Tbx6-ChIP-Seq(GSE93524)/Homer	DAGGTGTBAA	1	-1.352	0.654	476	0.2533	9672.9	0.2467
MSGA1	E2F3(E2F)/MEF-E2F3-ChIP-Seq(GSE71376)/Homer	BTKGGCGGGAAA	1	-1.333	0.6633	151	0.0804	2991.6	0.0763
MSGA1	CArG(MADS)/PUER-Srf-ChIP-Seq(Sullivan_et_al.)/Homer	CCATATATGGNM	1	-1.331	0.6633	137	0.0729	2706.1	0.069
MSGA1	Smad3(MAD)/NPC-Smad3-ChIP-Seq(GSE36673)/Homer	TWGTCTGV	1	-1.311	0.6703	1193	0.6349	24618.2	0.6278
MSGA1	IRF:BATF(IRF:bZIP)/pDC-Irf8-ChIP-Seq(GSE66899)/Homer	CTTTCANTATGACTV	1	-1.286	0.6829	67	0.0357	1294.4	0.033
MSGA1	PU.1:IRF8(ETS:IRF)/pDC-Irf8-ChIP-Seq(GSE66899)/Homer	GGAAGTGAAAST	1	-1.283	0.6829	100	0.0532	1962.9	0.0501
MSGA1	GLIS3(Zf)/Thyroid-Glis3.GFP-ChIP-Seq(GSE103297)/Homer	CTCCCTGGGAGGCCN	1	-1.275	0.6831	538	0.2863	10981.3	0.28
MSGA1	Gata2(Zf)/K562-GATA2-ChIP-Seq(GSE18829)/Homer	BBCTTATCTS	1	-1.241	0.7027	303	0.1613	6132.5	0.1564
MSGA1	Six1(Homeobox)/Myoblast-Six1-ChIP-Chip(GSE20150)/Homer	GKVTCADRTTWC	1	-1.236	0.7027	115	0.0612	2275.2	0.058
MSGA1	CRE(bZIP)/Promoter/Homer	CSGTGACGTCAC	1	-1.235	0.7027	84	0.0447	1645.7	0.042
MSGA1	ETV1(ETS)/GIST48-ETV1-ChIP-Seq(GSE22441)/Homer	AACCGGAAGT	1	-1.21	0.7129	604	0.3214	12373.7	0.3155
MSGA1	TEAD(TEA)/Fibroblast-PU.1-ChIP-Seq(Unpublished)/Homer	YCWGGAATGY	1	-1.207	0.7129	321	0.1708	6513.1	0.1661
MSGA1	ZNF322(Zf)/HEK293-ZNF322.GFP-ChIP-Seq(GSE58341)/Homer	GAGCCTGGTACTGWGCCTGR	1	-1.194	0.717	123	0.0655	2446.9	0.0624
MSGA1	Oct4(POU,Homeobox)/mES-Oct4-ChIP-Seq(GSE11431)/Homer	ATTTGCATAW	1	-1.179	0.7234	256	0.1362	5180	0.1321
MSGA1	Arnt:Ahr(bHLH)/MCF7-Arnt-ChIP-Seq(Lo_et_al.)/Homer	TBGCACGCAA	1	-1.179	0.7234	239	0.1272	4830.8	0.1232
MSGA1	c-Jun-CRE(bZIP)/K562-cJun-ChIP-Seq(GSE31477)/Homer	ATGACGTCATCY	1	-1.13	0.7517	137	0.0729	2745.9	0.07
MSGA1	ZNF669(Zf)/HEK293-ZNF669.GFP-ChIP-Seq(GSE58341)/Homer	GARTGGTCATCGCCC	1	-1.123	0.7537	21	0.0112	390.1	0.0099
MSGA1	E2F6(E2F)/Hela-E2F6-ChIP-Seq(GSE31477)/Homer	GGCGGGAARN	1	-1.101	0.7661	123	0.0655	2464.4	0.0628
MSGA1	Atf4(bZIP)/MEF-Atf4-ChIP-Seq(GSE35681)/Homer	MTGATGCAAT	1	-1.095	0.7668	140	0.0745	2814.4	0.0718
MSGA1	ZNF317(Zf)/HEK293-ZNF317.GFP-ChIP-Seq(GSE58341)/Homer	GTCWGCTGTYYCTCT	1	-1.084	0.7714	46	0.0245	896.5	0.0229
MSGA1	PRDM9(Zf)/Testis-DMC1-ChIP-Seq(GSE35498)/Homer	ADGGYAGYAGCATCT	1	-1.076	0.7732	229	0.1219	4651.6	0.1186
MSGA1	ZBTB12(Zf)/HEK293-ZBTB12.GFP-ChIP-Seq(GSE58341)/Homer	NGNTCTAGAACCNGV	1	-1.07	0.7741	191	0.1016	3869.7	0.0987
MSGA1	CREB5(bZIP)/LNCaP-CREB5.V5-ChIP-Seq(GSE137775)/Homer	VVATGACGTCAT	1	-1.069	0.7741	184	0.0979	3725.3	0.095
MSGA1	Tbet(T-box)/CD8-Tbet-ChIP-Seq(GSE33802)/Homer	AGGTGTGAAM	1	-1.064	0.7741	509	0.2709	10454.1	0.2666
MSGA1	bHLHE40(bHLH)/HepG2-BHLHE40-ChIP-Seq(GSE31477)/Homer	KCACGTGMCN	1	-1.06	0.7741	105	0.0559	2103.7	0.0536
MSGA1	CEBP:CEBP(bZIP)/MEF-Chop-ChIP-Seq(GSE35681)/Homer	NTNATGCAAYMNNHTGMAAY	1	-1.038	0.7834	73	0.0389	1452.3	0.037
MSGA1	Pax8(Paired,Homeobox)/Thyroid-Pax8-ChIP-Seq(GSE26938)/Homer	GTCATGCHTGRCTGS	1	-0.9891	0.8182	141	0.075	2858.4	0.0729
MSGA1	TEAD1(TEAD)/HepG2-TEAD1-ChIP-Seq(Encode)/Homer	CYRCATTCCA	1	-0.9795	0.822	444	0.2363	9136.4	0.233
MSGA1	ZNF519(Zf)/HEK293-ZNF519.GFP-ChIP-Seq(GSE58341)/Homer	GAGSCCGAGC	1	-0.9711	0.8249	69	0.0367	1381.3	0.0352
MSGA1	Srebp1a(bHLH)/HepG2-Srebp1a-ChIP-Seq(GSE31477)/Homer	RTCACSCCAY	1	-0.9504	0.8379	83	0.0442	1672.1	0.0426
MSGA1	NFkB-p65(RHD)/GM12787-p65-ChIP-Seq(GSE19485)/Homer	WGGGGATTTCCC	1	-0.9182	0.8611	198	0.1054	4054.1	0.1034
MSGA1	HIF-1a(bHLH)/MCF7-HIF1a-ChIP-Seq(GSE28352)/Homer	TACGTGCV	1	-0.9079	0.8658	73	0.0389	1474.4	0.0376
MSGA1	Hoxd11(Homeobox)/ChickenMSG-Hoxd11.Flag-ChIP-Seq(GSE86088)/Homer	VGCCATAAAA	1	-0.8803	0.8857	1045	0.5561	21701.3	0.5534
MSGA1	Chop(bZIP)/MEF-Chop-ChIP-Seq(GSE35681)/Homer	ATTGCATCAT	1	-0.8676	0.8926	106	0.0564	2163.8	0.0552
MSGA1	ZNF41(Zf)/HEK293-ZNF41.GFP-ChIP-Seq(GSE58341)/Homer	CCTCATGGTGYCYTWYTCCCTTGTG	1	-0.8464	0.9074	12	0.0064	232	0.0059
MSGA1	OCT:OCT(POU,Homeobox)/NPC-Brn1-ChIP-Seq(GSE35496)/Homer	ATGAATATTCATGAG	1	-0.8428	0.9074	7	0.0037	130.5	0.0033
MSGA1	KLF5(Zf)/LoVo-KLF5-ChIP-Seq(GSE49402)/Homer	DGGGYGKGGC	1	-0.8425	0.9074	394	0.2097	8150.1	0.2078
MSGA1	EBNA1(EBV-virus)/Raji-EBNA1-ChIP-Seq(GSE30709)/Homer	GGYAGCAYDTGCTDCCCNNN	1	-0.8251	0.9137	7	0.0037	131.9	0.0034
MSGA1	ZKSCAN1(Zf)/HepG2-ZKSCAN1-ChIP-Seq(Encode)/Homer	GCACAYAGTAGGKCY	1	-0.82	0.9141	12	0.0064	233.2	0.0059
MSGA1	PAX5(Paired,Homeobox)/GM12878-PAX5-ChIP-Seq(GSE32465)/Homer	GCAGCCAAGCRTGACH	1	-0.8121	0.917	148	0.0788	3047.4	0.0777
MSGA1	Elk1(ETS)/Hela-Elk1-ChIP-Seq(GSE31477)/Homer	HACTTCCGGY	1	-0.7906	0.9326	199	0.1059	4113.1	0.1049
MSGA1	Elk4(ETS)/Hela-Elk4-ChIP-Seq(GSE31477)/Homer	NRYTTCCGGY	1	-0.7893	0.9326	201	0.107	4155.1	0.106
MSGA1	Rbpj1(?)/Panc1-Rbpj1-ChIP-Seq(GSE47459)/Homer	HTTTCCCASG	1	-0.7835	0.9326	665	0.3539	13822.4	0.3525
MSGA1	HIF2a(bHLH)/785_O-HIF2a-ChIP-Seq(GSE34871)/Homer	GCACGTACCC	1	-0.7655	0.9431	109	0.058	2249.3	0.0574
MSGA1	Gata1(Zf)/K562-GATA1-ChIP-Seq(GSE18829)/Homer	SAGATAAGRV	1	-0.7647	0.9431	261	0.1389	5413	0.138
MSGA1	NPAS2(bHLH)/Liver-NPAS2-ChIP-Seq(GSE39860)/Homer	KCCACGTGAC	1	-0.7632	0.9431	456	0.2427	9475.7	0.2416
MSGA1	Six2(Homeobox)/NephronProgenitor-Six2-ChIP-Seq(GSE39837)/Homer	GWAAYHTGAKMC	1	-0.7572	0.9431	448	0.2384	9311.5	0.2375
MSGA1	PRDM1(Zf)/Hela-PRDM1-ChIP-Seq(GSE31477)/Homer	ACTTTCACTTTC	1	-0.726	0.9633	270	0.1437	5614.8	0.1432
MSGA1	ZNF675(Zf)/HEK293-ZNF675.GFP-ChIP-Seq(GSE58341)/Homer	ARGAGGMCAAAATGW	1	-0.722	0.9633	62	0.033	1281.3	0.0327
MSGA1	ELF1(ETS)/Jurkat-ELF1-ChIP-Seq(SRA014231)/Homer	AVCCGGAAGT	1	-0.7184	0.9633	184	0.0979	3824.8	0.0975
MSGA1	PAX5(Paired,Homeobox),condensed/GM12878-PAX5-ChIP-Seq(GSE32465)/Homer	GTCACGCTCSCTGM	1	-0.715	0.9633	41	0.0218	845.7	0.0216
MSGA1	PU.1-IRF(ETS:IRF)/Bcell-PU.1-ChIP-Seq(GSE21512)/Homer	MGGAAGTGAAAC	1	-0.7067	0.9646	640	0.3406	13340.4	0.3402
MSGA1	AR-halfsite(NR)/LNCaP-AR-ChIP-Seq(GSE27824)/Homer	CCAGGAACAG	1	-0.7032	0.9646	1418	0.7547	29576.1	0.7542
MSGA1	PSE(SNAPc)/K562-mStart-Seq/Homer	WAVTCACCMTAASYDAAAAG	1	-0.6947	0.9676	242	0.1288	5042.3	0.1286
MSGA1	ZNF264(Zf)/HEK293-ZNF264.GFP-ChIP-Seq(GSE58341)/Homer	RGGGCACTAACY	1	-0.687	0.9709	257	0.1368	5358.7	0.1367
MSGA1	Klf4(Zf)/mES-Klf4-ChIP-Seq(GSE11431)/Homer	GCCACACCCA	1	-0.6684	0.9848	119	0.0633	2483.1	0.0633
MSGA1	EBF(EBF)/proBcell-EBF-ChIP-Seq(GSE21978)/Homer	DGTCCCYRGGGA	1	-0.6628	0.986	84	0.0447	1753.2	0.0447
MSGA1	Klf9(Zf)/GBM-Klf9-ChIP-Seq(GSE62211)/Homer	GCCACRCCCACY	1	-0.62	1	121	0.0644	2539.9	0.0648
MSGA1	ETS(ETS)/Promoter/Homer	AACCGGAAGT	1	-0.6135	1	120	0.0639	2520.7	0.0643
MSGA1	STAT1(Stat)/HelaS3-STAT1-ChIP-Seq(GSE12782)/Homer	NATTTCCNGGAAAT	1	-0.6005	1	147	0.0782	3090.6	0.0788
MSGA1	Six4(Homeobox)/MCF7-SIX4-ChIP-Seq(Encode)/Homer	TGWAAYCTGABACCB	1	-0.5829	1	20	0.0106	424	0.0108
MSGA1	PRDM10(Zf)/HEK293-PRDM10.eGFP-ChIP-Seq(Encode)/Homer	TGGTACATTCCA	1	-0.5798	1	250	0.133	5256.2	0.134
MSGA1	ZNF416(Zf)/HEK293-ZNF416.GFP-ChIP-Seq(GSE58341)/Homer	WDNCTGGGCA	1	-0.5796	1	556	0.2959	11658	0.2973
MSGA1	THRa(NR)/C17.2-THRa-ChIP-Seq(GSE38347)/Homer	GGTCANYTGAGGWCA	1	-0.5791	1	162	0.0862	3412.8	0.087
MSGA1	PGR(NR)/EndoStromal-PGR-ChIP-Seq(GSE69539)/Homer	AAGAACATWHTGTTC	1	-0.5658	1	131	0.0697	2766.4	0.0705
MSGA1	IRF8(IRF)/BMDM-IRF8-ChIP-Seq(GSE77884)/Homer	GRAASTGAAAST	1	-0.5574	1	155	0.0825	3273.8	0.0835
MSGA1	MITF(bHLH)/MastCells-MITF-ChIP-Seq(GSE48085)/Homer	RTCATGTGAC	1	-0.554	1	403	0.2145	8472.3	0.2161
MSGA1	Elf4(ETS)/BMDM-Elf4-ChIP-Seq(GSE88699)/Homer	ACTTCCKGKT	1	-0.552	1	445	0.2368	9352.7	0.2385
MSGA1	GRHL2(CP2)/HBE-GRHL2-ChIP-Seq(GSE46194)/Homer	AAACYKGTTWDACMRGTTTB	1	-0.5441	1	164	0.0873	3467.5	0.0884
MSGA1	KLF10(Zf)/HEK293-KLF10.GFP-ChIP-Seq(GSE58341)/Homer	GGGGGTGTGTCC	1	-0.5258	1	277	0.1474	5847.9	0.1491
MSGA1	OCT4-SOX2-TCF-NANOG(POU,Homeobox,HMG)/mES-Oct4-ChIP-Seq(GSE11431)/Homer	ATTTGCATAACAATG	1	-0.5215	1	100	0.0532	2129	0.0543
MSGA1	Olig2(bHLH)/Neuron-Olig2-ChIP-Seq(GSE30882)/Homer	RCCATMTGTT	1	-0.5097	1	943	0.5019	19785.2	0.5045
MSGA1	EBF2(EBF)/BrownAdipose-EBF2-ChIP-Seq(GSE97114)/Homer	NABTCCCWDGGGAVH	1	-0.4792	1	370	0.1969	7823	0.1995
MSGA1	Oct11(POU,Homeobox)/NCIH1048-POU2F3-ChIP-seq(GSE115123)/Homer	GATTTGCATA	1	-0.4749	1	166	0.0883	3537.6	0.0902
MSGA1	Zfp57(Zf)/H1-ZFP57.HA-ChIP-Seq(GSE115387)/Homer	NANTGCSGCA	1	-0.47	1	71	0.0378	1530.9	0.039
MSGA1	SPDEF(ETS)/VCaP-SPDEF-ChIP-Seq(SRA014231)/Homer	ASWTCCTGBT	1	-0.4692	1	463	0.2464	9779.4	0.2494
MSGA1	TEAD3(TEA)/HepG2-TEAD3-ChIP-Seq(Encode)/Homer	TRCATTCCAG	1	-0.4583	1	510	0.2714	10771.4	0.2747
MSGA1	Reverb(NR),DR2/RAW-Reverba.biotin-ChIP-Seq(GSE45914)/Homer	GTRGGTCASTGGGTCA	1	-0.4574	1	49	0.0261	1065.7	0.0272
MSGA1	Sp2(Zf)/HEK293-Sp2.eGFP-ChIP-Seq(Encode)/Homer	YGGCCCCGCCCC	1	-0.455	1	443	0.2358	9369.8	0.2389
MSGA1	bZIP:IRF(bZIP,IRF)/Th17-BatF-ChIP-Seq(GSE39756)/Homer	NAGTTTCABTHTGACTNW	1	-0.4494	1	239	0.1272	5087.6	0.1297
MSGA1	ZNF382(Zf)/HEK293-ZNF382.GFP-ChIP-Seq(GSE58341)/Homer	GNCTGTASTRNTGBCTCHTT	1	-0.4445	1	12	0.0064	270.4	0.0069
MSGA1	c-Myc(bHLH)/LNCAP-cMyc-ChIP-Seq(Unpublished)/Homer	VCCACGTG	1	-0.4284	1	131	0.0697	2817.1	0.0718
MSGA1	HOXB13(Homeobox)/ProstateTumor-HOXB13-ChIP-Seq(GSE56288)/Homer	TTTTATKRGG	1	-0.4136	1	492	0.2618	10425.1	0.2658
MSGA1	Hoxd13(Homeobox)/ChickenMSG-Hoxd13.Flag-ChIP-Seq(GSE86088)/Homer	NCYAATAAAA	1	-0.4092	1	744	0.396	15705.7	0.4005
MSGA1	Mouse_Recombination_Hotspot(Zf)/Testis-DMC1-ChIP-Seq(GSE24438)/Homer	ACTYKNATTCGTGNTACTTC	1	-0.4061	1	29	0.0154	647.8	0.0165
MSGA1	ZNF7(Zf)/HepG2-ZNF7.Flag-ChIP-Seq(Encode)/Homer	CTGCCWVCTTTTRTA	1	-0.4022	1	267	0.1421	5703.5	0.1454
MSGA1	RUNX-AML(Runt)/CD4+-PolII-ChIP-Seq(Barski_et_al.)/Homer	GCTGTGGTTW	1	-0.3878	1	326	0.1735	6955.7	0.1774
MSGA1	TCFL2(HMG)/K562-TCF7L2-ChIP-Seq(GSE29196)/Homer	ACWTCAAAGG	1	-0.3724	1	35	0.0186	785.8	0.02
MSGA1	EBF1(EBF)/Near-E2A-ChIP-Seq(GSE21512)/Homer	GTCCCCWGGGGA	1	-0.3697	1	376	0.2001	8020.1	0.2045
MSGA1	p63(p53)/Keratinocyte-p63-ChIP-Seq(GSE17611)/Homer	NNDRCATGYCYNRRCATGYH	1	-0.3695	1	152	0.0809	3289.3	0.0839
MSGA1	LEF1(HMG)/H1-LEF1-ChIP-Seq(GSE64758)/Homer	CCTTTGATST	1	-0.3692	1	334	0.1778	7136.8	0.182
MSGA1	DUX4(Homeobox)/Myoblasts-DUX4.V5-ChIP-Seq(GSE75791)/Homer	NWTAAYCYAATCAWN	1	-0.3681	1	17	0.009	392	0.01
MSGA1	IRF2(IRF)/Erythroblas-IRF2-ChIP-Seq(GSE36985)/Homer	GAAASYGAAASY	1	-0.3673	1	45	0.0239	1003.4	0.0256
MSGA1	NeuroD1(bHLH)/Islet-NeuroD1-ChIP-Seq(GSE30298)/Homer	GCCATCTGTT	1	-0.3633	1	461	0.2453	9812.2	0.2502
MSGA1	Tcfcp2l1(CP2)/mES-Tcfcp2l1-ChIP-Seq(GSE11431)/Homer	NRAACCRGTTYRAACCRGYT	1	-0.3623	1	58	0.0309	1285.6	0.0328
MSGA1	RUNX(Runt)/HPC7-Runx1-ChIP-Seq(GSE22178)/Homer	SAAACCACAG	1	-0.3511	1	315	0.1676	6748.4	0.1721
MSGA1	Foxo1(Forkhead)/RAW-Foxo1-ChIP-Seq(Fan_et_al.)/Homer	CTGTTTAC	1	-0.3476	1	847	0.4508	17912	0.4568
MSGA1	Foxh1(Forkhead)/hESC-FOXH1-ChIP-Seq(GSE29422)/Homer	NNTGTGGATTSS	1	-0.3412	1	288	0.1533	6185.9	0.1577
MSGA1	OCT:OCT(POU,Homeobox,IR1)/NPC-Brn2-ChIP-Seq(GSE35496)/Homer	ATGAATWATTCATGA	1	-0.3332	1	10	0.0053	241	0.0061
MSGA1	ERE(NR),IR3/MCF7-ERa-ChIP-Seq(Unpublished)/Homer	VAGGTCACNSTGACC	1	-0.331	1	103	0.0548	2263.4	0.0577
MSGA1	KLF6(Zf)/PDAC-KLF6-ChIP-Seq(GSE64557)/Homer	MKGGGYGTGGCC	1	-0.3265	1	301	0.1602	6470.3	0.165
MSGA1	Pax7(Paired,Homeobox),longest/Myoblast-Pax7-ChIP-Seq(GSE25064)/Homer	NTAATTDGCYAATTANNWWD	1	-0.3235	1	12	0.0064	288.4	0.0074
MSGA1	NF1:FOXA1(CTF,Forkhead)/LNCAP-FOXA1-ChIP-Seq(GSE27824)/Homer	WNTGTTTRYTTTGGCA	1	-0.3225	1	22	0.0117	512.2	0.0131
MSGA1	DMRT1(DM)/Testis-DMRT1-ChIP-Seq(GSE64892)/Homer	TWGHWACAWTGTWDC	1	-0.32	1	115	0.0612	2525	0.0644
MSGA1	GATA3(Zf),DR8/iTreg-Gata3-ChIP-Seq(GSE20898)/Homer	AGATSTNDNNDSAGATAASN	1	-0.3155	1	37	0.0197	844.1	0.0215
MSGA1	TFE3(bHLH)/MEF-TFE3-ChIP-Seq(GSE75757)/Homer	GTCACGTGACYV	1	-0.3096	1	31	0.0165	714.3	0.0182
MSGA1	ZSCAN22(Zf)/HEK293-ZSCAN22.GFP-ChIP-Seq(GSE58341)/Homer	SMCAGTCWGAKGGAGGAGGC	1	-0.2991	1	24	0.0128	562	0.0143
MSGA1	NFAT(RHD)/Jurkat-NFATC1-ChIP-Seq(Jolma_et_al.)/Homer	ATTTTCCATT	1	-0.2937	1	405	0.2155	8691.1	0.2216
MSGA1	GRE(NR),IR3/A549-GR-ChIP-Seq(GSE32465)/Homer	NRGVACABNVTGTYCY	1	-0.2657	1	64	0.0341	1451.8	0.037
MSGA1	CLOCK(bHLH)/Liver-Clock-ChIP-Seq(GSE39860)/Homer	GHCACGTG	1	-0.2584	1	196	0.1043	4292.8	0.1095
MSGA1	Zfp281(Zf)/ES-Zfp281-ChIP-Seq(GSE81042)/Homer	CCCCTCCCCCAC	1	-0.2575	1	84	0.0447	1890	0.0482
MSGA1	Hoxa13(Homeobox)/ChickenMSG-Hoxa13.Flag-ChIP-Seq(GSE86088)/Homer	CYHATAAAAN	1	-0.2528	1	1074	0.5716	22743.3	0.58
MSGA1	PRDM14(Zf)/H1-PRDM14-ChIP-Seq(GSE22767)/Homer	RGGTCTCTAACY	1	-0.2528	1	121	0.0644	2691	0.0686
MSGA1	IRF3(IRF)/BMDM-Irf3-ChIP-Seq(GSE67343)/Homer	AGTTTCAKTTTC	1	-0.2383	1	158	0.0841	3494.9	0.0891
MSGA1	KLF1(Zf)/HUDEP2-KLF1-CutnRun(GSE136251)/Homer	VDGGGYGGGGCY	1	-0.2378	1	255	0.1357	5565.5	0.1419
MSGA1	TR4(NR),DR1/Hela-TR4-ChIP-Seq(GSE24685)/Homer	GAGGTCAAAGGTCA	1	-0.2337	1	30	0.016	715.8	0.0183
MSGA1	SF1(NR)/H295R-Nr5a1-ChIP-Seq(GSE44220)/Homer	CAAGGHCANV	1	-0.2305	1	180	0.0958	3971.9	0.1013
MSGA1	Pit1+1bp(Homeobox)/GCrat-Pit1-ChIP-Seq(GSE58009)/Homer	ATGCATAATTCA	1	-0.2302	1	182	0.0969	4014.6	0.1024
MSGA1	RUNX1(Runt)/Jurkat-RUNX1-ChIP-Seq(GSE29180)/Homer	AAACCACARM	1	-0.2299	1	455	0.2422	9808.4	0.2501
MSGA1	Hoxd10(Homeobox)/ChickenMSG-Hoxd10.Flag-ChIP-Seq(GSE86088)/Homer	GGCMATGAAA	1	-0.2226	1	526	0.2799	11313.9	0.2885
MSGA1	PRDM15(Zf)/ESC-Prdm15-ChIP-Seq(GSE73694)/Homer	YCCDNTCCAGGTTTT	1	-0.2189	1	412	0.2193	8912.8	0.2273
MSGA1	Phox2b(Homeobox)/CLBGA-PHOX2B-ChIP-Seq(GSE90683)/Homer	TTAATTNAATTA	1	-0.2143	1	97	0.0516	2195.4	0.056
MSGA1	EKLF(Zf)/Erythrocyte-Klf1-ChIP-Seq(GSE20478)/Homer	NWGGGTGTGGCY	1	-0.196	1	67	0.0357	1551.5	0.0396
MSGA1	Tcf3(HMG)/mES-Tcf3-ChIP-Seq(GSE11724)/Homer	ASWTCAAAGG	1	-0.1905	1	117	0.0623	2645.6	0.0675
MSGA1	IRF1(IRF)/PBMC-IRF1-ChIP-Seq(GSE43036)/Homer	GAAAGTGAAAGT	1	-0.1871	1	63	0.0335	1468.6	0.0374
MSGA1	STAT6(Stat)/CD4-Stat6-ChIP-Seq(GSE22104)/Homer	ABTTCYYRRGAA	1	-0.185	1	260	0.1384	5722.7	0.1459
MSGA1	DMRT6(DM)/Testis-DMRT6-ChIP-Seq(GSE60440)/Homer	YDGHTACAWTGTADC	1	-0.1816	1	89	0.0474	2042	0.0521
MSGA1	TEAD2(TEA)/Py2T-Tead2-ChIP-Seq(GSE55709)/Homer	CCWGGAATGY	1	-0.1815	1	219	0.1166	4849.6	0.1237
MSGA1	FXR(NR),IR1/Liver-FXR-ChIP-Seq(Chong_et_al.)/Homer	AGGTCANTGACCTB	1	-0.1745	1	118	0.0628	2679.8	0.0683
MSGA1	NFkB-p65-Rel(RHD)/ThioMac-LPS-Expression(GSE23622)/Homer	GGAAATTCCC	1	-0.1673	1	19	0.0101	488.6	0.0125
MSGA1	HIF-1b(HLH)/T47D-HIF1b-ChIP-Seq(GSE59937)/Homer	RTACGTGC	1	-0.167	1	363	0.1932	7936.7	0.2024
MSGA1	GRE(NR),IR3/RAW264.7-GRE-ChIP-Seq(Unpublished)/Homer	VAGRACAKWCTGTYC	1	-0.1662	1	117	0.0623	2664.9	0.068
MSGA1	STAT6(Stat)/Macrophage-Stat6-ChIP-Seq(GSE38377)/Homer	TTCCKNAGAA	1	-0.1632	1	262	0.1394	5789.1	0.1476
MSGA1	Pitx1(Homeobox)/Chicken-Pitx1-ChIP-Seq(GSE38910)/Homer	TAATCCCN	1	-0.1589	1	1467	0.7807	30992.4	0.7903
MSGA1	Pax7(Paired,Homeobox),long/Myoblast-Pax7-ChIP-Seq(GSE25064)/Homer	TAATCHGATTAC	1	-0.1513	1	9	0.0048	255.3	0.0065
MSGA1	Isl1(Homeobox)/Neuron-Isl1-ChIP-Seq(GSE31456)/Homer	CTAATKGV	1	-0.1485	1	852	0.4534	18262.5	0.4657
MSGA1	SCRT1(Zf)/HEK293-SCRT1.eGFP-ChIP-Seq(Encode)/Homer	GCAACAGGTG	1	-0.1463	1	96	0.0511	2222.5	0.0567
MSGA1	PPARa(NR),DR1/Liver-Ppara-ChIP-Seq(GSE47954)/Homer	VNAGGKCAAAGGTCA	1	-0.1441	1	384	0.2044	8414.5	0.2146
MSGA1	Hoxa11(Homeobox)/ChickenMSG-Hoxa11.Flag-ChIP-Seq(GSE86088)/Homer	TTTTATGGCM	1	-0.1392	1	999	0.5317	21346.4	0.5444
MSGA1	ZNF652/HepG2-ZNF652.Flag-ChIP-Seq(Encode)/Homer	TTAACCCTTTVNKKN	1	-0.1382	1	88	0.0468	2053.6	0.0524
MSGA1	E2F1(E2F)/Hela-E2F1-ChIP-Seq(GSE22478)/Homer	CWGGCGGGAA	1	-0.1347	1	29	0.0154	734.3	0.0187
MSGA1	E2F4(E2F)/K562-E2F4-ChIP-Seq(GSE31477)/Homer	GGCGGGAAAH	1	-0.1312	1	72	0.0383	1705.2	0.0435
MSGA1	BMAL1(bHLH)/Liver-Bmal1-ChIP-Seq(GSE39860)/Homer	GNCACGTG	1	-0.1299	1	741	0.3944	15972.4	0.4073
MSGA1	ISRE(IRF)/ThioMac-LPS-Expression(GSE23622)/Homer	AGTTTCASTTTC	1	-0.1298	1	25	0.0133	644.4	0.0164
MSGA1	Brn1(POU,Homeobox)/NPC-Brn1-ChIP-Seq(GSE35496)/Homer	TATGCWAATBAV	1	-0.1204	1	159	0.0846	3623.9	0.0924
MSGA1	Oct6(POU,Homeobox)/NPC-Pou3f1-ChIP-Seq(GSE35496)/Homer	WATGCAAATGAG	1	-0.1173	1	215	0.1144	4839.5	0.1234
MSGA1	CRX(Homeobox)/Retina-Crx-ChIP-Seq(GSE20012)/Homer	GCTAATCC	1	-0.1143	1	963	0.5125	20646.9	0.5265
MSGA1	ZNF189(Zf)/HEK293-ZNF189.GFP-ChIP-Seq(GSE58341)/Homer	TGGAACAGMA	1	-0.1119	1	370	0.1969	8169.7	0.2083
MSGA1	Usf2(bHLH)/C2C12-Usf2-ChIP-Seq(GSE36030)/Homer	GTCACGTGGT	1	-0.1096	1	117	0.0623	2719.7	0.0694
MSGA1	E2F7(E2F)/Hela-E2F7-ChIP-Seq(GSE32673)/Homer	VDTTTCCCGCCA	1	-0.1054	1	14	0.0075	395.9	0.0101
MSGA1	Tcf7(HMG)/GM12878-TCF7-ChIP-Seq(Encode)/Homer	CTTTGATGTGSB	1	-0.1039	1	146	0.0777	3361.2	0.0857
MSGA1	Nr5a2(NR)/Pancreas-LRH1-ChIP-Seq(GSE34295)/Homer	BTCAAGGTCA	1	-0.1009	1	264	0.1405	5920.8	0.151
MSGA1	LXRE(NR),DR4/RAW-LXRb.biotin-ChIP-Seq(GSE21512)/Homer	RGGTTACTANAGGTCA	1	-0.09555	1	14	0.0075	400.2	0.0102
MSGA1	GFY(?)/Promoter/Homer	ACTACAATTCCC	1	-0.09332	1	24	0.0128	642.7	0.0164
MSGA1	Duxbl(Homeobox)/NIH3T3-Duxbl.HA-ChIP-Seq(GSE119782)/Homer	TAAYCYAATCAA	1	-0.09137	1	25	0.0133	667.4	0.017
MSGA1	ZNF16(Zf)/HEK293-ZNF16.GFP-ChIP-Seq(GSE58341)/Homer	MACCTTCYATGGCTCCCTAKTGCCY	1	-0.09069	1	1	0.0005	51.7	0.0013
MSGA1	PPARE(NR),DR1/3T3L1-Pparg-ChIP-Seq(GSE13511)/Homer	TGACCTTTGCCCCA	1	-0.09041	1	335	0.1783	7463.3	0.1903
MSGA1	Oct2(POU,Homeobox)/Bcell-Oct2-ChIP-Seq(GSE21512)/Homer	ATATGCAAAT	1	-0.08829	1	136	0.0724	3164.3	0.0807
MSGA1	Phox2a(Homeobox)/Neuron-Phox2a-ChIP-Seq(GSE31456)/Homer	YTAATYNRATTA	1	-0.08609	1	180	0.0958	4129	0.1053
MSGA1	HRE(HSF)/HepG2-HSF1-ChIP-Seq(GSE31477)/Homer	BSTTCTRGAABVTTCYAGAA	1	-0.08496	1	60	0.0319	1480	0.0377
MSGA1	FOXA1:AR(Forkhead,NR)/LNCAP-AR-ChIP-Seq(GSE27824)/Homer	AGTAAACAAAAAAGAACAND	1	-0.08132	1	29	0.0154	769.6	0.0196
MSGA1	c-Myc(bHLH)/mES-cMyc-ChIP-Seq(GSE11431)/Homer	VVCCACGTGG	1	-0.07946	1	183	0.0974	4206.2	0.1073
MSGA1	p53(p53)/mES-cMyc-ChIP-Seq(GSE11431)/Homer	ACATGCCCGGGCAT	1	-0.07399	1	3	0.0016	121.8	0.0031
MSGA1	REST-NRSF(Zf)/Jurkat-NRSF-ChIP-Seq/Homer	GGMGCTGTCCATGGTGCTGA	1	-0.07064	1	1	0.0005	56	0.0014
MSGA1	USF1(bHLH)/GM12878-Usf1-ChIP-Seq(GSE32465)/Homer	SGTCACGTGR	1	-0.0704	1	150	0.0798	3501.7	0.0893
MSGA1	E2F(E2F)/Hela-CellCycle-Expression/Homer	TTSGCGCGAAAA	1	-0.06277	1	6	0.0032	212.3	0.0054
MSGA1	E-box(bHLH)/Promoter/Homer	SSGGTCACGTGA	1	-0.06254	1	16	0.0085	471.1	0.012
MSGA1	RUNX2(Runt)/PCa-RUNX2-ChIP-Seq(GSE33889)/Homer	NWAACCACADNN	1	-0.05927	1	367	0.1953	8226.7	0.2098
MSGA1	NRF1(NRF)/MCF7-NRF1-ChIP-Seq(Unpublished)/Homer	CTGCGCATGCGC	1	-0.05606	1	19	0.0101	551.5	0.0141
MSGA1	MYNN(Zf)/HEK293-MYNN.eGFP-ChIP-Seq(Encode)/Homer	TTCAAAWTAAAAGTC	1	-0.05415	1	111	0.0591	2670.6	0.0681
MSGA1	VDR(NR),DR3/GM10855-VDR+vitD-ChIP-Seq(GSE22484)/Homer	ARAGGTCANWGAGTTCANNN	1	-0.05355	1	57	0.0303	1451.1	0.037
MSGA1	Cdx2(Homeobox)/mES-Cdx2-ChIP-Seq(GSE14586)/Homer	GYMATAAAAH	1	-0.05217	1	319	0.1698	7217.3	0.184
MSGA1	HNF1b(Homeobox)/PDAC-HNF1B-ChIP-Seq(GSE64557)/Homer	GTTAATNATTAA	1	-0.04573	1	56	0.0298	1441.5	0.0368
MSGA1	Hoxa9(Homeobox)/ChickenMSG-Hoxa9.Flag-ChIP-Seq(GSE86088)/Homer	RGCAATNAAA	1	-0.04318	1	1105	0.5881	23814.2	0.6073
MSGA1	GSC(Homeobox)/FrogEmbryos-GSC-ChIP-Seq(DRA000576)/Homer	RGGATTAR	1	-0.04289	1	507	0.2698	11275.9	0.2875
MSGA1	Hoxd12(Homeobox)/ChickenMSG-Hoxd12.Flag-ChIP-Seq(GSE86088)/Homer	HDGYAATGAAAN	1	-0.04228	1	810	0.4311	17674.9	0.4507
MSGA1	CDX4(Homeobox)/ZebrafishEmbryos-Cdx4.Myc-ChIP-Seq(GSE48254)/Homer	NGYCATAAAWCH	1	-0.04166	1	405	0.2155	9103.6	0.2322
MSGA1	ZNF768(Zf)/Rajj-ZNF768-ChIP-Seq(GSE111879)/Homer	RHHCAGAGAGGB	1	-0.04154	1	8	0.0043	282.2	0.0072
MSGA1	ZNF692(Zf)/HEK293-ZNF692.GFP-ChIP-Seq(GSE58341)/Homer	GTGGGCCCCA	1	-0.03704	1	24	0.0128	697.4	0.0178
MSGA1	p73(p53)/Trachea-p73-ChIP-Seq(PRJNA310161)/Homer	NRRRCAWGTCCDGRCATGYY	1	-0.03288	1	13	0.0069	425	0.0108
MSGA1	CEBP(bZIP)/ThioMac-CEBPb-ChIP-Seq(GSE21512)/Homer	ATTGCGCAAC	1	-0.0298	1	260	0.1384	6026.3	0.1537
MSGA1	GATA3(Zf),DR4/iTreg-Gata3-ChIP-Seq(GSE20898)/Homer	AGATGKDGAGATAAG	1	-0.0295	1	33	0.0176	930.1	0.0237
MSGA1	Barx1(Homeobox)/Stomach-Barx1.3xFlag-ChIP-Seq(GSE69483)/Homer	AAACMATTAN	1	-0.02942	1	226	0.1203	5285.8	0.1348
MSGA1	ZNF528(Zf)/HEK293-ZNF528.GFP-ChIP-Seq(GSE58341)/Homer	AGAAATGACTTCCCT	1	-0.02917	1	1	0.0005	74.5	0.0019
MSGA1	PR(NR)/T47D-PR-ChIP-Seq(GSE31130)/Homer	VAGRACAKNCTGTBC	1	-0.02688	1	981	0.5221	21335.9	0.5441
MSGA1	Foxa3(Forkhead)/Liver-Foxa3-ChIP-Seq(GSE77670)/Homer	BSNTGTTTACWYWGN	1	-0.02679	1	138	0.0734	3351.3	0.0855
MSGA1	n-Myc(bHLH)/mES-nMyc-ChIP-Seq(GSE11431)/Homer	VRCCACGTGG	1	-0.02528	1	241	0.1283	5634.1	0.1437
MSGA1	KLF3(Zf)/MEF-Klf3-ChIP-Seq(GSE44748)/Homer	NRGCCCCRCCCHBNN	1	-0.0236	1	125	0.0665	3073.1	0.0784
MSGA1	RXR(NR),DR1/3T3L1-RXR-ChIP-Seq(GSE13511)/Homer	TAGGGCAAAGGTCA	1	-0.02326	1	380	0.2022	8663.2	0.2209
MSGA1	MNT(bHLH)/HepG2-MNT-ChIP-Seq(Encode)/Homer	DGCACACGTG	1	-0.02191	1	426	0.2267	9662.4	0.2464
MSGA1	AP-2alpha(AP2)/Hela-AP2alpha-ChIP-Seq(GSE31477)/Homer	ATGCCCTGAGGC	1	-0.0216	1	213	0.1134	5041	0.1286
MSGA1	Esrrb(NR)/mES-Esrrb-ChIP-Seq(GSE11431)/Homer	KTGACCTTGA	1	-0.01751	1	229	0.1219	5419.8	0.1382
MSGA1	ZFX(Zf)/mES-Zfx-ChIP-Seq(GSE11431)/Homer	AGGCCTRG	1	-0.01744	1	391	0.2081	8945.7	0.2281
MSGA1	Max(bHLH)/K562-Max-ChIP-Seq(GSE31477)/Homer	RCCACGTGGYYN	1	-0.01624	1	253	0.1346	5956.8	0.1519
MSGA1	NPAS(bHLH)/Liver-NPAS-ChIP-Seq(GSE39860)/Homer	NVCACGTG	1	-0.01603	1	640	0.3406	14277.4	0.3641
MSGA1	HNF4a(NR),DR1/HepG2-HNF4a-ChIP-Seq(GSE25021)/Homer	CARRGKBCAAAGTYCA	1	-0.01541	1	166	0.0883	4038.3	0.103
MSGA1	NRF(NRF)/Promoter/Homer	STGCGCATGCGC	1	-0.01474	1	35	0.0186	1021.3	0.026
MSGA1	ZNF415(Zf)/HEK293-ZNF415.GFP-ChIP-Seq(GSE58341)/Homer	GRTGMTRGAGCC	1	-0.014	1	187	0.0995	4517.7	0.1152
MSGA1	Nr5a2(NR)/mES-Nr5a2-ChIP-Seq(GSE19019)/Homer	BTCAAGGTCA	1	-0.01357	1	185	0.0985	4476	0.1141
MSGA1	ZNF711(Zf)/SHSY5Y-ZNF711-ChIP-Seq(GSE20673)/Homer	AGGCCTAG	1	-0.01315	1	499	0.2656	11309.5	0.2884
MSGA1	Hnf1(Homeobox)/Liver-Foxa2-Chip-Seq(GSE25694)/Homer	GGTTAAWCATTAA	1	-0.01308	1	45	0.0239	1272.3	0.0324
MSGA1	OCT:OCT(POU,Homeobox)/NPC-OCT6-ChIP-Seq(GSE43916)/Homer	YATGCATATRCATRT	1	-0.01037	1	51	0.0271	1432.9	0.0365
MSGA1	Sp1(Zf)/Promoter/Homer	GGCCCCGCCCCC	1	-0.00893	1	36	0.0192	1075.5	0.0274
MSGA1	FoxL2(Forkhead)/Ovary-FoxL2-ChIP-Seq(GSE60858)/Homer	WWTRTAAACAVG	1	-0.008529	1	392	0.2086	9072.8	0.2314
MSGA1	Sox7(HMG)/ESC-Sox7-ChIP-Seq(GSE133899)/Homer	VVRRAACAATGG	1	-0.007734	1	107	0.0569	2769.2	0.0706
MSGA1	Oct4:Sox17(POU,Homeobox,HMG)/F9-Sox17-ChIP-Seq(GSE44553)/Homer	CCATTGTATGCAAAT	1	-0.006635	1	55	0.0293	1558.3	0.0397
MSGA1	AP-2gamma(AP2)/MCF7-TFAP2C-ChIP-Seq(GSE21234)/Homer	SCCTSAGGSCAW	1	-0.005663	1	287	0.1527	6836.4	0.1743
MSGA1	p53(p53)/Saos-p53-ChIP-Seq(GSE15780)/Homer	RRCATGYCYRGRCATGYYYN	1	-0.004496	1	29	0.0154	935.2	0.0238
MSGA1	p53(p53)/Saos-p53-ChIP-Seq/Homer	RRCATGYCYRGRCATGYYYN	1	-0.004496	1	29	0.0154	935.2	0.0238
MSGA1	ZNF143|STAF(Zf)/CUTLL-ZNF143-ChIP-Seq(GSE29600)/Homer	ATTTCCCAGVAKSCY	1	-0.002886	1	127	0.0676	3315.4	0.0845
MSGA1	Fox:Ebox(Forkhead,bHLH)/Panc1-Foxa2-ChIP-Seq(GSE47459)/Homer	NNNVCTGWGYAAACASN	1	-0.002665	1	471	0.2507	10939.3	0.279
MSGA1	Nkx2.5(Homeobox)/HL1-Nkx2.5.biotin-ChIP-Seq(GSE21529)/Homer	RRSCACTYAA	1	-0.002624	1	899	0.4784	20014.8	0.5104
MSGA1	Bapx1(Homeobox)/VertebralCol-Bapx1-ChIP-Seq(GSE36672)/Homer	TTRAGTGSYK	1	-0.002484	1	861	0.4582	19228.5	0.4903
MSGA1	RARg(NR)/ES-RARg-ChIP-Seq(GSE30538)/Homer	AGGTCAAGGTCA	1	-0.002384	1	10	0.0053	442	0.0113
MSGA1	Nkx2.2(Homeobox)/NPC-Nkx2.2-ChIP-Seq(GSE61673)/Homer	BTBRAGTGSN	1	-0.00201	1	781	0.4156	17580.9	0.4483
MSGA1	RAR:RXR(NR),DR0/ES-RAR-ChIP-Seq(GSE56893)/Homer	AGGTCAAGGTCA	1	-0.001663	1	34	0.0181	1114.3	0.0284
MSGA1	Sox9(HMG)/Limb-SOX9-ChIP-Seq(GSE73225)/Homer	AGGVNCCTTTGT	1	-0.001597	1	380	0.2022	9028.1	0.2302
MSGA1	Otx2(Homeobox)/EpiLC-Otx2-ChIP-Seq(GSE56098)/Homer	NYTAATCCYB	1	-0.001584	1	317	0.1687	7646.7	0.195
MSGA1	ARE(NR)/LNCAP-AR-ChIP-Seq(GSE27824)/Homer	RGRACASNSTGTYCYB	1	-0.001565	1	113	0.0601	3039.3	0.0775
MSGA1	Sox4(HMG)/proB-Sox4-ChIP-Seq(GSE50066)/Homer	YCTTTGTTCC	1	-0.001089	1	341	0.1815	8217.8	0.2096
MSGA1	Sox21(HMG)/ESC-SOX21-ChIP-Seq(GSE110505)/Homer	BCCWTTGTBYKV	1	-0.000884	1	723	0.3848	16469.4	0.42
MSGA1	Foxo3(Forkhead)/U2OS-Foxo3-ChIP-Seq(E-MTAB-2701)/Homer	DGTAAACA	1	-0.000765	1	312	0.166	7615	0.1942
MSGA1	ERRg(NR)/Kidney-ESRRG-ChIP-Seq(GSE104905)/Homer	GTGACCTTGRVN	1	-0.000711	1	273	0.1453	6755.1	0.1723
MSGA1	FOXK2(Forkhead)/U2OS-FOXK2-ChIP-Seq(E-MTAB-2204)/Homer	SCHTGTTTACAT	1	-0.000605	1	257	0.1368	6413.7	0.1636
MSGA1	FOXA1(Forkhead)/LNCAP-FOXA1-ChIP-Seq(GSE27824)/Homer	WAAGTAAACA	1	-0.000597	1	538	0.2863	12573.3	0.3206
MSGA1	Foxa2(Forkhead)/Liver-Foxa2-ChIP-Seq(GSE25694)/Homer	CYTGTTTACWYW	1	-0.000564	1	342	0.182	8311.2	0.2119
MSGA1	Sox3(HMG)/NPC-Sox3-ChIP-Seq(GSE33059)/Homer	CCWTTGTY	1	-0.000559	1	704	0.3747	16127	0.4113
MSGA1	NFY(CCAAT)/Promoter/Homer	RGCCAATSRG	1	-0.000479	1	260	0.1384	6503.3	0.1658
MSGA1	HINFP(Zf)/K562-HINFP.eGFP-ChIP-Seq(Encode)/Homer	TWVGGTCCGC	1	-0.000466	1	21	0.0112	821.8	0.021
MSGA1	Zac1(Zf)/Neuro2A-Plagl1-ChIP-Seq(GSE75942)/Homer	HAWGRGGCCM	1	-0.000289	1	827	0.4401	18802.8	0.4795
MSGA1	Foxf1(Forkhead)/Lung-Foxf1-ChIP-Seq(GSE77951)/Homer	WWATRTAAACAN	1	-0.000247	1	412	0.2193	9939.5	0.2535
MSGA1	EAR2(NR)/K562-NR2F6-ChIP-Seq(Encode)/Homer	NRBCARRGGTCA	1	-0.000198	1	396	0.2108	9611.1	0.2451
MSGA1	Sox10(HMG)/SciaticNerve-Sox3-ChIP-Seq(GSE35132)/Homer	CCWTTGTYYB	1	-0.000174	1	659	0.3507	15311.8	0.3905
MSGA1	FOXP1(Forkhead)/H9-FOXP1-ChIP-Seq(GSE31006)/Homer	NYYTGTTTACHN	1	-0.000157	1	163	0.0867	4385.3	0.1118
MSGA1	YY1(Zf)/Promoter/Homer	CAAGATGGCGGC	1	-0.000135	1	9	0.0048	503	0.0128
MSGA1	RARa(NR)/K562-RARa-ChIP-Seq(Encode)/Homer	TTGAMCTTTG	1	-0.000101	1	947	0.504	21430.7	0.5465
MSGA1	RAR:RXR(NR),DR5/ES-RAR-ChIP-Seq(GSE56893)/Homer	RGGTCADNNAGAGGTCAV	1	-9.9e-05	1	1	0.0005	192.4	0.0049
MSGA1	Pax7(Paired,Homeobox)/Myoblast-Pax7-ChIP-Seq(GSE25064)/Homer	TAATCAATTA	1	-8.1e-05	1	24	0.0128	975.1	0.0249
MSGA1	FOXA1(Forkhead)/MCF7-FOXA1-ChIP-Seq(GSE26831)/Homer	WAAGTAAACA	1	-4.7e-05	1	433	0.2304	10570.2	0.2696
MSGA1	Ronin(THAP)/ES-Thap11-ChIP-Seq(GSE51522)/Homer	RACTACAACTCCCAGVAKGC	1	-4.6e-05	1	2	0.0011	262.3	0.0067
MSGA1	Sox2(HMG)/mES-Sox2-ChIP-Seq(GSE11431)/Homer	BCCATTGTTC	1	-3.7e-05	1	334	0.1778	8401.1	0.2142
MSGA1	FOXK1(Forkhead)/HEK293-FOXK1-ChIP-Seq(GSE51673)/Homer	NVWTGTTTAC	1	-3e-05	1	427	0.2272	10483.5	0.2673
MSGA1	CUX1(Homeobox)/K562-CUX1-ChIP-Seq(GSE92882)/Homer	TATCGATNAN	1	-2.2e-05	1	238	0.1267	6272	0.1599
MSGA1	Nkx3.1(Homeobox)/LNCaP-Nkx3.1-ChIP-Seq(GSE28264)/Homer	AAGCACTTAA	1	-1.3e-05	1	906	0.4822	20798.2	0.5304
MSGA1	Sox15(HMG)/CPA-Sox15-ChIP-Seq(GSE62909)/Homer	RAACAATGGN	1	-7e-06	1	412	0.2193	10282.7	0.2622
MSGA1	LRF(Zf)/Erythroblasts-ZBTB7A-ChIP-Seq(GSE74977)/Homer	AAGACCCYYN	1	-4e-06	1	324	0.1724	8359.9	0.2132
MSGA1	GFY-Staf(?,Zf)/Promoter/Homer	RACTACAATTCCCAGAAKGC	1	-4e-06	1	6	0.0032	490.7	0.0125
MSGA1	COUP-TFII(NR)/K562-NR2F1-ChIP-Seq(Encode)/Homer	GKBCARAGGTCA	1	-3e-06	1	425	0.2262	10636.4	0.2712
MSGA1	Sox17(HMG)/Endoderm-Sox17-ChIP-Seq(GSE61475)/Homer	CCATTGTTYB	1	-2e-06	1	253	0.1346	6785.5	0.173
MSGA1	FoxD3(forkhead)/ZebrafishEmbryo-Foxd3.biotin-ChIP-seq(GSE106676)/Homer	TGTTTAYTTAGC	1	-1e-06	1	358	0.1905	9220	0.2351
MSGA1	FOXM1(Forkhead)/MCF7-FOXM1-ChIP-Seq(GSE72977)/Homer	TRTTTACTTW	1	-1e-06	1	429	0.2283	10821	0.2759
MSGA1	Sox6(HMG)/Myotubes-Sox6-ChIP-Seq(GSE32627)/Homer	CCATTGTTNY	1	-1e-06	1	610	0.3246	14794.4	0.3773
MSGA1	THRb(NR)/HepG2-THRb.Flag-ChIP-Seq(Encode)/Homer	GGTCACCTGAGGTCA	1	-1e-06	1	185	0.0985	5274.8	0.1345
MSGA1	THRb(NR)/Liver-NR1A2-ChIP-Seq(GSE52613)/Homer	TRAGGTCA	1	0	1	1245	0.6626	28022.4	0.7146
MSGA1	Hnf6b(Homeobox)/LNCaP-Hnf6b-ChIP-Seq(GSE106305)/Homer	TATTGAYY	1	0	1	296	0.1575	7911.4	0.2017
MSGA1	Erra(NR)/HepG2-Erra-ChIP-Seq(GSE31477)/Homer	CAAAGGTCAG	1	0	1	735	0.3912	17596.5	0.4487
MSGA1	CTCF-SatelliteElement(Zf?)/CD4+-CTCF-ChIP-Seq(Barski_et_al.)/Homer	TGCAGTTCCMVNWRTGGCCA	1	0	1	6	0.0032	587.2	0.015
MSGA1	Nkx2.1(Homeobox)/LungAC-Nkx2.1-ChIP-Seq(GSE43252)/Homer	RSCACTYRAG	1	0	1	1052	0.5599	24311	0.62
MSGA1	HNF6(Homeobox)/Liver-Hnf6-ChIP-Seq(ERP000394)/Homer	NTATYGATCH	1	0	1	152	0.0809	4693.3	0.1197
MSGA1	Cux2(Homeobox)/Liver-Cux2-ChIP-Seq(GSE35985)/Homer	HNRAATCAAT	1	0	1	120	0.0639	3960.9	0.101
MSGA1	Bcl11a(Zf)/HSPC-BCL11A-ChIP-Seq(GSE104676)/Homer	TYTGACCASWRG	1	0	1	235	0.1251	7316.7	0.1866
MSGA1	COUP-TFII(NR)/Artia-Nr2f2-ChIP-Seq(GSE46497)/Homer	AGRGGTCA	1	0	1	493	0.2624	13497.8	0.3442
MSGA1	BORIS(Zf)/K562-CTCFL-ChIP-Seq(GSE32465)/Homer	CNNBRGCGCCCCCTGSTGGC	1	0	1	57	0.0303	9756.1	0.2488
MSGA1	CTCF(Zf)/CD4+-CTCF-ChIP-Seq(Barski_et_al.)/Homer	AYAGTGCCMYCTRGTGGCCA	1	0	1	49	0.0261	10121.2	0.2581
MSGA1	DUX(Homeobox)/C2C12-Dux-ChIP-Seq(GSE87279)/Homer	BCWGATTCAATCAAN	1	0	1	0	0	36.7	0.0009
MSGA1	GFX(?)/Promoter/Homer	ATTCTCGCGAGA	1	0	1	0	0	38.6	0.001
MSGA1	ZBTB33(Zf)/GM12878-ZBTB33-ChIP-Seq(GSE32465)/Homer	GGVTCTCGCGAGAAC	1	0	1	0	0	100	0.0025
MSGA2	RFX(HTH)/K562-RFX3-ChIP-Seq(SRA012198)/Homer	CGGTTGCCATGGCAAC	1e-187	-430.8	0	463	0.1817	1364.9	0.0343
MSGA2	Rfx2(HTH)/LoVo-RFX2-ChIP-Seq(GSE49402)/Homer	GTTGCCATGGCAACM	1e-183	-422.6	0	479	0.188	1499.2	0.0376
MSGA2	X-box(HTH)/NPC-H3K4me1-ChIP-Seq(GSE16256)/Homer	GGTTGCCATGGCAA	1e-148	-341.2	0	451	0.177	1639.3	0.0412
MSGA2	Rfx1(HTH)/NPC-H3K4me1-ChIP-Seq(GSE16256)/Homer	KGTTGCCATGGCAA	1e-137	-317.3	0	549	0.2155	2548.3	0.064
MSGA2	Rfx5(HTH)/GM12878-Rfx5-ChIP-Seq(GSE31477)/Homer	SCCTAGCAACAG	1e-81	-188.5	0	586	0.23	3950.4	0.0992
MSGA2	Mef2b(MADS)/HEK293-Mef2b.V5-ChIP-Seq(GSE67450)/Homer	GCTATTTTTGGM	1e-18	-42.6	0	779	0.3057	9120.6	0.229
MSGA2	Zic(Zf)/Cerebellum-ZIC1.2-ChIP-Seq(GSE60731)/Homer	CCTGCTGAGH	1e-15	-35.9	0	755	0.2963	9028.8	0.2267
MSGA2	Mef2d(MADS)/Retina-Mef2d-ChIP-Seq(GSE61391)/Homer	GCTATTTTTAGC	1e-13	-30.08	0	260	0.102	2525.1	0.0634
MSGA2	Mef2c(MADS)/GM12878-Mef2c-ChIP-Seq(GSE32465)/Homer	DCYAAAAATAGM	1e-12	-27.95	0	483	0.1896	5523.5	0.1387
MSGA2	TATA-Box(TBP)/Promoter/Homer	CCTTTTAWAGSC	1e-11	-26.78	0	984	0.3862	12785	0.3211
MSGA2	Nkx3.1(Homeobox)/LNCaP-Nkx3.1-ChIP-Seq(GSE28264)/Homer	AAGCACTTAA	1e-11	-26.44	0	1513	0.5938	20943.9	0.526
MSGA2	Rfx6(HTH)/Min6b1-Rfx6.HA-ChIP-Seq(GSE62844)/Homer	TGTTKCCTAGCAACM	1e-09	-21.45	0	857	0.3363	11179.8	0.2808
MSGA2	Mef2a(MADS)/HL1-Mef2a.biotin-ChIP-Seq(GSE21529)/Homer	CYAAAAATAG	1e-08	-19.88	0	406	0.1593	4773	0.1199
MSGA2	Nkx2.5(Homeobox)/HL1-Nkx2.5.biotin-ChIP-Seq(GSE21529)/Homer	RRSCACTYAA	1e-08	-19.53	0	1438	0.5644	20181.5	0.5068
MSGA2	NFAT(RHD)/Jurkat-NFATC1-ChIP-Seq(Jolma_et_al.)/Homer	ATTTTCCATT	1e-08	-19.28	0	674	0.2645	8610.4	0.2162
MSGA2	Unknown-ESC-element(?)/mES-Nanog-ChIP-Seq(GSE11724)/Homer	CACAGCAGGGGG	1e-08	-18.82	0	566	0.2221	7075.7	0.1777
MSGA2	Isl1(Homeobox)/Neuron-Isl1-ChIP-Seq(GSE31456)/Homer	CTAATKGV	1e-07	-17.24	0	1314	0.5157	18398.7	0.462
MSGA2	Nkx2.2(Homeobox)/NPC-Nkx2.2-ChIP-Seq(GSE61673)/Homer	BTBRAGTGSN	1e-06	-16.09	0	1276	0.5008	17890.4	0.4493
MSGA2	Zic3(Zf)/mES-Zic3-ChIP-Seq(GSE37889)/Homer	GGCCYCCTGCTGDGH	1e-06	-14.39	0	513	0.2013	6548.3	0.1644
MSGA2	Bapx1(Homeobox)/VertebralCol-Bapx1-ChIP-Seq(GSE36672)/Homer	TTRAGTGSYK	1e-05	-13.05	0	1362	0.5345	19465.5	0.4888
MSGA2	Egr1(Zf)/K562-Egr1-ChIP-Seq(GSE32465)/Homer	TGCGTGGGYG	1e-05	-12.96	0	466	0.1829	5952.2	0.1495
MSGA2	NF1-halfsite(CTF)/LNCaP-NF1-ChIP-Seq(Unpublished)/Homer	YTGCCAAG	1e-05	-12.83	0.0001	1212	0.4757	17150.3	0.4307
MSGA2	Nkx6.1(Homeobox)/Islet-Nkx6.1-ChIP-Seq(GSE40975)/Homer	GKTAATGR	1e-05	-11.98	0.0001	1561	0.6126	22689.6	0.5698
MSGA2	Nkx2.1(Homeobox)/LungAC-Nkx2.1-ChIP-Seq(GSE43252)/Homer	RSCACTYRAG	1e-05	-11.56	0.0002	1681	0.6597	24636.9	0.6187
MSGA2	PGR(NR)/EndoStromal-PGR-ChIP-Seq(GSE69539)/Homer	AAGAACATWHTGTTC	0.0001	-11.45	0.0002	223	0.0875	2610	0.0655
MSGA2	Zic2(Zf)/ESC-Zic2-ChIP-Seq(SRP197560)/Homer	CHCAGCRGGRGG	0.0001	-10.53	0.0005	381	0.1495	4873.4	0.1224
MSGA2	Egr2(Zf)/Thymocytes-Egr2-ChIP-Seq(GSE34254)/Homer	NGCGTGGGCGGR	0.0001	-10.29	0.0006	131	0.0514	1422.3	0.0357
MSGA2	ARE(NR)/LNCAP-AR-ChIP-Seq(GSE27824)/Homer	RGRACASNSTGTYCYB	0.0001	-10.23	0.0006	248	0.0973	3009.7	0.0756
MSGA2	AR-halfsite(NR)/LNCaP-AR-ChIP-Seq(GSE27824)/Homer	CCAGGAACAG	0.001	-8.836	0.0022	2008	0.7881	30165	0.7575
MSGA2	GRE(NR),IR3/RAW264.7-GRE-ChIP-Seq(Unpublished)/Homer	VAGRACAKWCTGTYC	0.001	-8.71	0.0024	210	0.0824	2554.5	0.0642
MSGA2	WT1(Zf)/Kidney-WT1-ChIP-Seq(GSE90016)/Homer	MCTCCCMCRCAB	0.001	-8.691	0.0024	428	0.168	5671.4	0.1424
MSGA2	Nanog(Homeobox)/mES-Nanog-ChIP-Seq(GSE11724)/Homer	RGCCATTAAC	0.001	-7.64	0.0066	2058	0.8077	31092.1	0.7808
MSGA2	Unknown(Homeobox)/Limb-p300-ChIP-Seq/Homer	SSCMATWAAA	0.001	-7.393	0.0082	487	0.1911	6637.5	0.1667
MSGA2	GRE(NR),IR3/A549-GR-ChIP-Seq(GSE32465)/Homer	NRGVACABNVTGTYCY	0.001	-7.065	0.0111	123	0.0483	1433.1	0.036
MSGA2	ZFX(Zf)/mES-Zfx-ChIP-Seq(GSE11431)/Homer	AGGCCTRG	0.01	-6.632	0.0166	728	0.2857	10320.9	0.2592
MSGA2	Hoxd11(Homeobox)/ChickenMSG-Hoxd11.Flag-ChIP-Seq(GSE86088)/Homer	VGCCATAAAA	0.01	-6.089	0.0277	1449	0.5687	21523.4	0.5405
MSGA2	CRX(Homeobox)/Retina-Crx-ChIP-Seq(GSE20012)/Homer	GCTAATCC	0.01	-5.916	0.0321	1387	0.5443	20572.4	0.5166
MSGA2	HOXB13(Homeobox)/ProstateTumor-HOXB13-ChIP-Seq(GSE56288)/Homer	TTTTATKRGG	0.01	-5.763	0.0364	727	0.2853	10399.2	0.2612
MSGA2	Hoxd10(Homeobox)/ChickenMSG-Hoxd10.Flag-ChIP-Seq(GSE86088)/Homer	GGCMATGAAA	0.01	-5.685	0.0383	769	0.3018	11047.1	0.2774
MSGA2	ZNF7(Zf)/HepG2-ZNF7.Flag-ChIP-Seq(Encode)/Homer	CTGCCWVCTTTTRTA	0.01	-5.524	0.0439	410	0.1609	5658.7	0.1421
MSGA2	STAT4(Stat)/CD4-Stat4-ChIP-Seq(GSE22104)/Homer	NYTTCCWGGAAR	0.01	-5.454	0.0459	688	0.27	9842.2	0.2472
MSGA2	AMYB(HTH)/Testes-AMYB-ChIP-Seq(GSE44588)/Homer	TGGCAGTTGG	0.01	-5.363	0.0491	992	0.3893	14505.8	0.3643
MSGA2	Hoxa11(Homeobox)/ChickenMSG-Hoxa11.Flag-ChIP-Seq(GSE86088)/Homer	TTTTATGGCM	0.01	-5.126	0.0608	1416	0.5557	21132	0.5307
MSGA2	STAT6(Stat)/CD4-Stat6-ChIP-Seq(GSE22104)/Homer	ABTTCYYRRGAA	0.01	-4.937	0.0717	396	0.1554	5505	0.1382
MSGA2	Zac1(Zf)/Neuro2A-Plagl1-ChIP-Seq(GSE75942)/Homer	HAWGRGGCCM	0.01	-4.799	0.0805	1380	0.5416	20614.4	0.5177
MSGA2	Barx1(Homeobox)/Stomach-Barx1.3xFlag-ChIP-Seq(GSE69483)/Homer	AAACMATTAN	0.01	-4.791	0.0805	373	0.1464	5177.2	0.13
MSGA2	CDX4(Homeobox)/ZebrafishEmbryos-Cdx4.Myc-ChIP-Seq(GSE48254)/Homer	NGYCATAAAWCH	0.1	-4.553	0.0986	621	0.2437	8932	0.2243
MSGA2	Rbpj1(?)/Panc1-Rbpj1-ChIP-Seq(GSE47459)/Homer	HTTTCCCASG	0.1	-4.31	0.1232	959	0.3764	14141.1	0.3551
MSGA2	CHR(?)/Hela-CellCycle-Expression/Homer	SRGTTTCAAA	0.1	-4.307	0.1232	452	0.1774	6408.2	0.1609
MSGA2	Hoxc9(Homeobox)/Ainv15-Hoxc9-ChIP-Seq(GSE21812)/Homer	GGCCATAAATCA	0.1	-4.292	0.1232	355	0.1393	4958.1	0.1245
MSGA2	RORg(NR)/Liver-Rorc-ChIP-Seq(GSE101115)/Homer	WAABTAGGTCAV	0.1	-4.003	0.1576	74	0.029	896.4	0.0225
MSGA2	DLX1(Homeobox)/BasalGanglia-Dlx1-ChIP-seq(GSE124936)/Homer	NSNNTAATTA	0.1	-3.987	0.1576	928	0.3642	13711	0.3443
MSGA2	ZNF711(Zf)/SHSY5Y-ZNF711-ChIP-Seq(GSE20673)/Homer	AGGCCTAG	0.1	-3.925	0.1639	891	0.3497	13150.7	0.3303
MSGA2	Gli2(Zf)/GM2-Gli2-ChIP-Chip(GSE112702)/Homer	YSTGGGTGGTCT	0.1	-3.864	0.1711	160	0.0628	2125.1	0.0534
MSGA2	Tcf3(HMG)/mES-Tcf3-ChIP-Seq(GSE11724)/Homer	ASWTCAAAGG	0.1	-3.827	0.1743	185	0.0726	2491.6	0.0626
MSGA2	Pitx1(Homeobox)/Chicken-Pitx1-ChIP-Seq(GSE38910)/Homer	TAATCCCN	0.1	-3.672	0.1997	2037	0.7995	31196.1	0.7834
MSGA2	DUX(Homeobox)/C2C12-Dux-ChIP-Seq(GSE87279)/Homer	BCWGATTCAATCAAN	0.1	-3.6	0.2109	5	0.002	26.5	0.0007
MSGA2	ZNF768(Zf)/Rajj-ZNF768-ChIP-Seq(GSE111879)/Homer	RHHCAGAGAGGB	0.1	-3.484	0.2327	27	0.0106	284.2	0.0071
MSGA2	ZNF669(Zf)/HEK293-ZNF669.GFP-ChIP-Seq(GSE58341)/Homer	GARTGGTCATCGCCC	0.1	-3.394	0.2504	38	0.0149	431.4	0.0108
MSGA2	RORgt(NR)/EL4-RORgt.Flag-ChIP-Seq(GSE56019)/Homer	AAYTAGGTCA	0.1	-3.31	0.2634	94	0.0369	1213.6	0.0305
MSGA2	RORgt(NR)/EL4-RORgt.Flag-ChIP-Seq(GSE56019)/Homer	AAYTAGGTCA	0.1	-3.31	0.2634	94	0.0369	1213.6	0.0305
MSGA2	MYB(HTH)/ERMYB-Myb-ChIPSeq(GSE22095)/Homer	GGCVGTTR	0.1	-3.283	0.2663	1075	0.4219	16102.3	0.4044
MSGA2	Hoxa13(Homeobox)/ChickenMSG-Hoxa13.Flag-ChIP-Seq(GSE86088)/Homer	CYHATAAAAN	0.1	-3.244	0.2723	1479	0.5805	22417.1	0.563
MSGA2	RORa(NR)/Liver-Rora-ChIP-Seq(GSE101115)/Homer	AAWCTAGGTCARDNN	0.1	-3.24	0.2723	103	0.0404	1346.2	0.0338
MSGA2	EWS:ERG-fusion(ETS)/CADO_ES1-EWS:ERG-ChIP-Seq(SRA014231)/Homer	ATTTCCTGTN	0.1	-3.233	0.2723	513	0.2013	7465.2	0.1875
MSGA2	Zfp809(Zf)/ES-Zfp809-ChIP-Seq(GSE70799)/Homer	GGGGCTYGKCTGGGA	0.1	-3.227	0.2723	114	0.0447	1505.2	0.0378
MSGA2	Hoxd13(Homeobox)/ChickenMSG-Hoxd13.Flag-ChIP-Seq(GSE86088)/Homer	NCYAATAAAA	0.1	-3.197	0.2723	1034	0.4058	15481.6	0.3888
MSGA2	ZNF416(Zf)/HEK293-ZNF416.GFP-ChIP-Seq(GSE58341)/Homer	WDNCTGGGCA	0.1	-3.139	0.2804	857	0.3363	12753.3	0.3203
MSGA2	NF1(CTF)/LNCAP-NF1-ChIP-Seq(Unpublished)/Homer	CYTGGCABNSTGCCAR	0.1	-3.112	0.2838	302	0.1185	4292.1	0.1078
MSGA2	SCRT1(Zf)/HEK293-SCRT1.eGFP-ChIP-Seq(Encode)/Homer	GCAACAGGTG	0.1	-3.079	0.2892	169	0.0663	2318.2	0.0582
MSGA2	BMYB(HTH)/Hela-BMYB-ChIP-Seq(GSE27030)/Homer	NHAACBGYYV	0.1	-3.037	0.2974	970	0.3807	14518.9	0.3646
MSGA2	PR(NR)/T47D-PR-ChIP-Seq(GSE31130)/Homer	VAGRACAKNCTGTBC	0.1	-3.029	0.2974	1391	0.5459	21077.9	0.5293
MSGA2	NFAT:AP1(RHD,bZIP)/Jurkat-NFATC1-ChIP-Seq(Jolma_et_al.)/Homer	SARTGGAAAAWRTGAGTCAB	0.1	-3.016	0.2974	128	0.0502	1723.5	0.0433
MSGA2	PAX5(Paired,Homeobox),condensed/GM12878-PAX5-ChIP-Seq(GSE32465)/Homer	GTCACGCTCSCTGM	0.1	-2.971	0.3047	65	0.0255	821.6	0.0206
MSGA2	Srebp2(bHLH)/HepG2-Srebp2-ChIP-Seq(GSE31477)/Homer	CGGTCACSCCAC	0.1	-2.811	0.3527	79	0.031	1029.9	0.0259
MSGA2	Srebp1a(bHLH)/HepG2-Srebp1a-ChIP-Seq(GSE31477)/Homer	RTCACSCCAY	0.1	-2.796	0.3535	123	0.0483	1667.5	0.0419
MSGA2	ZNF136(Zf)/HEK293-ZNF136.GFP-ChIP-Seq(GSE58341)/Homer	YTKGATAHAGTATTCTWGGTNGGCA	0.1	-2.736	0.3705	66	0.0259	848.8	0.0213
MSGA2	PBX1(Homeobox)/MCF7-PBX1-ChIP-Seq(GSE28007)/Homer	GSCTGTCACTCA	0.1	-2.628	0.4072	69	0.0271	897.1	0.0225
MSGA2	RARa(NR)/K562-RARa-ChIP-Seq(Encode)/Homer	TTGAMCTTTG	0.1	-2.597	0.4148	1426	0.5597	21711.1	0.5452
MSGA2	ZNF322(Zf)/HEK293-ZNF322.GFP-ChIP-Seq(GSE58341)/Homer	GAGCCTGGTACTGWGCCTGR	0.1	-2.57	0.421	190	0.0746	2677.6	0.0672
MSGA2	ZNF519(Zf)/HEK293-ZNF519.GFP-ChIP-Seq(GSE58341)/Homer	GAGSCCGAGC	0.1	-2.53	0.4326	115	0.0451	1571.3	0.0395
MSGA2	Foxo1(Forkhead)/RAW-Foxo1-ChIP-Seq(Fan_et_al.)/Homer	CTGTTTAC	0.1	-2.478	0.4503	1194	0.4686	18110.2	0.4548
MSGA2	STAT6(Stat)/Macrophage-Stat6-ChIP-Seq(GSE38377)/Homer	TTCCKNAGAA	0.1	-2.433	0.4655	380	0.1491	5559.8	0.1396
MSGA2	OCT:OCT(POU,Homeobox,IR1)/NPC-Brn2-ChIP-Seq(GSE35496)/Homer	ATGAATWATTCATGA	0.1	-2.429	0.4655	19	0.0075	210.6	0.0053
MSGA2	Pbx3(Homeobox)/GM12878-PBX3-ChIP-Seq(GSE32465)/Homer	SCTGTCAMTCAN	0.1	-2.428	0.4655	176	0.0691	2483.9	0.0624
MSGA2	ZNF675(Zf)/HEK293-ZNF675.GFP-ChIP-Seq(GSE58341)/Homer	ARGAGGMCAAAATGW	0.1	-2.375	0.476	91	0.0357	1232.4	0.0309
MSGA2	ZNF467(Zf)/HEK293-ZNF467.GFP-ChIP-Seq(GSE58341)/Homer	TGGGGAAGGGCM	0.1	-2.303	0.5054	517	0.2029	7672.2	0.1927
MSGA2	Nur77(NR)/K562-NR4A1-ChIP-Seq(GSE31363)/Homer	TGACCTTTNCNT	1	-2.291	0.5058	115	0.0451	1591.8	0.04
MSGA2	GLIS3(Zf)/Thyroid-Glis3.GFP-ChIP-Seq(GSE103297)/Homer	CTCCCTGGGAGGCCN	1	-2.287	0.5058	828	0.325	12466.1	0.3131
MSGA2	LEF1(HMG)/H1-LEF1-ChIP-Seq(GSE64758)/Homer	CCTTTGATST	1	-2.283	0.5058	457	0.1794	6757.6	0.1697
MSGA2	STAT5(Stat)/mCD4+-Stat5-ChIP-Seq(GSE12346)/Homer	RTTTCTNAGAAA	1	-2.196	0.5377	246	0.0965	3561.9	0.0895
MSGA2	CEBP:CEBP(bZIP)/MEF-Chop-ChIP-Seq(GSE35681)/Homer	NTNATGCAAYMNNHTGMAAY	1	-2.098	0.5867	101	0.0396	1401.6	0.0352
MSGA2	Tlx?(NR)/NPC-H3K4me1-ChIP-Seq(GSE16256)/Homer	CTGGCAGSCTGCCA	1	-2.095	0.5867	345	0.1354	5078.8	0.1275
MSGA2	DLX5(Homeobox)/BasalGanglia-Dlx5-ChIP-seq(GSE124936)/Homer	SSTAATTA	1	-2.087	0.5867	578	0.2268	8649.3	0.2172
MSGA2	CLOCK(bHLH)/Liver-Clock-ChIP-Seq(GSE39860)/Homer	GHCACGTG	1	-2.081	0.5867	298	0.117	4365.2	0.1096
MSGA2	Stat3+il21(Stat)/CD4-Stat3-ChIP-Seq(GSE19198)/Homer	SVYTTCCNGGAARB	1	-2.055	0.5869	485	0.1903	7226.3	0.1815
MSGA2	CEBP(bZIP)/ThioMac-CEBPb-ChIP-Seq(GSE21512)/Homer	ATTGCGCAAC	1	-2.011	0.6069	398	0.1562	5901	0.1482
MSGA2	Cdx2(Homeobox)/mES-Cdx2-ChIP-Seq(GSE14586)/Homer	GYMATAAAAH	1	-1.969	0.627	473	0.1856	7058.5	0.1773
MSGA2	Hoxa9(Homeobox)/ChickenMSG-Hoxa9.Flag-ChIP-Seq(GSE86088)/Homer	RGCAATNAAA	1	-1.959	0.627	1535	0.6024	23564.5	0.5918
MSGA2	Arnt:Ahr(bHLH)/MCF7-Arnt-ChIP-Seq(Lo_et_al.)/Homer	TBGCACGCAA	1	-1.83	0.7061	339	0.133	5030.5	0.1263
MSGA2	MyoG(bHLH)/C2C12-MyoG-ChIP-Seq(GSE36024)/Homer	AACAGCTG	1	-1.759	0.7503	739	0.29	11206.7	0.2814
MSGA2	IRF:BATF(IRF:bZIP)/pDC-Irf8-ChIP-Seq(GSE66899)/Homer	CTTTCANTATGACTV	1	-1.736	0.7599	83	0.0326	1166	0.0293
MSGA2	Tbr1(T-box)/Cortex-Tbr1-ChIP-Seq(GSE71384)/Homer	AAGGTGTKAA	1	-1.709	0.7734	874	0.343	13312.7	0.3343
MSGA2	Hoxb4(Homeobox)/ES-Hoxb4-ChIP-Seq(GSE34014)/Homer	TGATTRATGGCY	1	-1.682	0.7866	128	0.0502	1845.2	0.0463
MSGA2	MafF(bZIP)/HepG2-MafF-ChIP-Seq(GSE31477)/Homer	HWWGTCAGCAWWTTT	1	-1.669	0.7895	183	0.0718	2678.4	0.0673
MSGA2	CArG(MADS)/PUER-Srf-ChIP-Seq(Sullivan_et_al.)/Homer	CCATATATGGNM	1	-1.652	0.7956	192	0.0754	2817.1	0.0707
MSGA2	EBF2(EBF)/BrownAdipose-EBF2-ChIP-Seq(GSE97114)/Homer	NABTCCCWDGGGAVH	1	-1.621	0.8129	549	0.2155	8300.8	0.2085
MSGA2	MafA(bZIP)/Islet-MafA-ChIP-Seq(GSE30298)/Homer	TGCTGACTCA	1	-1.613	0.8129	576	0.2261	8719.2	0.219
MSGA2	PRDM15(Zf)/ESC-Prdm15-ChIP-Seq(GSE73694)/Homer	YCCDNTCCAGGTTTT	1	-1.606	0.8129	631	0.2476	9571.5	0.2404
MSGA2	ZNF189(Zf)/HEK293-ZNF189.GFP-ChIP-Seq(GSE58341)/Homer	TGGAACAGMA	1	-1.588	0.8173	550	0.2159	8323.1	0.209
MSGA2	EBF1(EBF)/Near-E2A-ChIP-Seq(GSE21512)/Homer	GTCCCCWGGGGA	1	-1.575	0.8208	585	0.2296	8867.6	0.2227
MSGA2	DUX4(Homeobox)/Myoblasts-DUX4.V5-ChIP-Seq(GSE75791)/Homer	NWTAAYCYAATCAWN	1	-1.529	0.8517	27	0.0106	357.9	0.009
MSGA2	KLF10(Zf)/HEK293-KLF10.GFP-ChIP-Seq(GSE58341)/Homer	GGGGGTGTGTCC	1	-1.527	0.8517	412	0.1617	6208.5	0.1559
MSGA2	Hoxa10(Homeobox)/ChickenMSG-Hoxa10.Flag-ChIP-Seq(GSE86088)/Homer	GGYAATGAAA	1	-1.489	0.8704	390	0.1531	5877.5	0.1476
MSGA2	ERE(NR),IR3/MCF7-ERa-ChIP-Seq(Unpublished)/Homer	VAGGTCACNSTGACC	1	-1.484	0.8704	154	0.0604	2263.8	0.0569
MSGA2	c-Myc(bHLH)/mES-cMyc-ChIP-Seq(GSE11431)/Homer	VVCCACGTGG	1	-1.454	0.8863	300	0.1177	4500	0.113
MSGA2	Fli1(ETS)/CD8-FLI-ChIP-Seq(GSE20898)/Homer	NRYTTCCGGH	1	-1.432	0.8986	670	0.263	10219.7	0.2566
MSGA2	Nr5a2(NR)/mES-Nr5a2-ChIP-Seq(GSE19019)/Homer	BTCAAGGTCA	1	-1.409	0.9115	317	0.1244	4770.6	0.1198
MSGA2	RUNX1(Runt)/Jurkat-RUNX1-ChIP-Seq(GSE29180)/Homer	AAACCACARM	1	-1.39	0.9208	664	0.2606	10137.7	0.2546
MSGA2	MYNN(Zf)/HEK293-MYNN.eGFP-ChIP-Seq(Encode)/Homer	TTCAAAWTAAAAGTC	1	-1.348	0.9526	179	0.0703	2664.4	0.0669
MSGA2	EBF(EBF)/proBcell-EBF-ChIP-Seq(GSE21978)/Homer	DGTCCCYRGGGA	1	-1.341	0.9526	128	0.0502	1887.2	0.0474
MSGA2	Bcl6(Zf)/Liver-Bcl6-ChIP-Seq(GSE31578)/Homer	NNNCTTTCCAGGAAA	1	-1.33	0.9537	887	0.3481	13619.2	0.342
MSGA2	GLI3(Zf)/Limb-GLI3-ChIP-Chip(GSE11077)/Homer	CGTGGGTGGTCC	1	-1.323	0.9537	65	0.0255	935.5	0.0235
MSGA2	Maz(Zf)/HepG2-Maz-ChIP-Seq(GSE31477)/Homer	GGGGGGGG	1	-1.319	0.9537	671	0.2633	10265.6	0.2578
MSGA2	IRF4(IRF)/GM12878-IRF4-ChIP-Seq(GSE32465)/Homer	ACTGAAACCA	1	-1.309	0.9537	268	0.1052	4036.7	0.1014
MSGA2	GABPA(ETS)/Jurkat-GABPa-ChIP-Seq(GSE17954)/Homer	RACCGGAAGT	1	-1.309	0.9537	553	0.217	8438.2	0.2119
MSGA2	Brachyury(T-box)/Mesoendoderm-Brachyury-ChIP-exo(GSE54963)/Homer	ANTTMRCASBNNNGTGYKAAN	1	-1.302	0.9537	191	0.075	2855.5	0.0717
MSGA2	Otx2(Homeobox)/EpiLC-Otx2-ChIP-Seq(GSE56098)/Homer	NYTAATCCYB	1	-1.296	0.9537	499	0.1958	7605.5	0.191
MSGA2	T1ISRE(IRF)/ThioMac-Ifnb-Expression/Homer	ACTTTCGTTTCT	1	-1.288	0.9537	8	0.0031	96.7	0.0024
MSGA2	bHLHE40(bHLH)/HepG2-BHLHE40-ChIP-Seq(GSE31477)/Homer	KCACGTGMCN	1	-1.272	0.9537	149	0.0585	2217.2	0.0557
MSGA2	TCFL2(HMG)/K562-TCF7L2-ChIP-Seq(GSE29196)/Homer	ACWTCAAAGG	1	-1.265	0.9537	54	0.0212	775.5	0.0195
MSGA2	Pknox1(Homeobox)/ES-Prep1-ChIP-Seq(GSE63282)/Homer	SCTGTCAVTCAV	1	-1.262	0.9537	154	0.0604	2296	0.0577
MSGA2	VDR(NR),DR3/GM10855-VDR+vitD-ChIP-Seq(GSE22484)/Homer	ARAGGTCANWGAGTTCANNN	1	-1.259	0.9537	102	0.04	1503	0.0377
MSGA2	CEBP:AP1(bZIP)/ThioMac-CEBPb-ChIP-Seq(GSE21512)/Homer	DRTGTTGCAA	1	-1.211	0.9777	475	0.1864	7255.8	0.1822
MSGA2	SCL(bHLH)/HPC7-Scl-ChIP-Seq(GSE13511)/Homer	AVCAGCTG	1	-1.187	0.9948	2166	0.8501	33696.3	0.8462
MSGA2	HIF-1b(HLH)/T47D-HIF1b-ChIP-Seq(GSE59937)/Homer	RTACGTGC	1	-1.185	0.9948	540	0.2119	8271	0.2077
MSGA2	AP-2alpha(AP2)/Hela-AP2alpha-ChIP-Seq(GSE31477)/Homer	ATGCCCTGAGGC	1	-1.179	0.9948	398	0.1562	6071.9	0.1525
MSGA2	EWS:FLI1-fusion(ETS)/SK_N_MC-EWS:FLI1-ChIP-Seq(SRA014231)/Homer	VACAGGAAAT	1	-1.175	0.9948	377	0.148	5747.5	0.1443
MSGA2	Tbx5(T-box)/HL1-Tbx5.biotin-ChIP-Seq(GSE21529)/Homer	AGGTGTCA	1	-1.149	1	1704	0.6688	26444.2	0.6641
MSGA2	Fox:Ebox(Forkhead,bHLH)/Panc1-Foxa2-ChIP-Seq(GSE47459)/Homer	NNNVCTGWGYAAACASN	1	-1.144	1	712	0.2794	10954.7	0.2751
MSGA2	AP-2gamma(AP2)/MCF7-TFAP2C-ChIP-Seq(GSE21234)/Homer	SCCTSAGGSCAW	1	-1.122	1	529	0.2076	8117.8	0.2039
MSGA2	E2F6(E2F)/Hela-E2F6-ChIP-Seq(GSE31477)/Homer	GGCGGGAARN	1	-1.121	1	197	0.0773	2979.2	0.0748
MSGA2	Eomes(T-box)/H9-Eomes-ChIP-Seq(GSE26097)/Homer	ATTAACACCT	1	-1.109	1	1238	0.4859	19166.7	0.4813
MSGA2	c-Myc(bHLH)/LNCAP-cMyc-ChIP-Seq(Unpublished)/Homer	VCCACGTG	1	-1.092	1	203	0.0797	3077.3	0.0773
MSGA2	Sox7(HMG)/ESC-Sox7-ChIP-Seq(GSE133899)/Homer	VVRRAACAATGG	1	-1.092	1	186	0.073	2815	0.0707
MSGA2	ZNF16(Zf)/HEK293-ZNF16.GFP-ChIP-Seq(GSE58341)/Homer	MACCTTCYATGGCTCCCTAKTGCCY	1	-1.079	1	5	0.002	60.3	0.0015
MSGA2	Tbx20(T-box)/Heart-Tbx20-ChIP-Seq(GSE29636)/Homer	GGTGYTGACAGS	1	-1.065	1	149	0.0585	2250.1	0.0565
MSGA2	RXR(NR),DR1/3T3L1-RXR-ChIP-Seq(GSE13511)/Homer	TAGGGCAAAGGTCA	1	-1.06	1	606	0.2378	9332.3	0.2344
MSGA2	HNF4a(NR),DR1/HepG2-HNF4a-ChIP-Seq(GSE25021)/Homer	CARRGKBCAAAGTYCA	1	-1.049	1	276	0.1083	4214.5	0.1058
MSGA2	Foxh1(Forkhead)/hESC-FOXH1-ChIP-Seq(GSE29422)/Homer	NNTGTGGATTSS	1	-1.039	1	390	0.1531	5983.2	0.1503
MSGA2	TEAD2(TEA)/Py2T-Tead2-ChIP-Seq(GSE55709)/Homer	CCWGGAATGY	1	-1.009	1	316	0.124	4843.7	0.1216
MSGA2	HLF(bZIP)/HSC-HLF.Flag-ChIP-Seq(GSE69817)/Homer	RTTATGYAAB	1	-1.007	1	545	0.2139	8400.5	0.211
MSGA2	Gfi1b(Zf)/HPC7-Gfi1b-ChIP-Seq(GSE22178)/Homer	MAATCACTGC	1	-1.003	1	432	0.1695	6646	0.1669
MSGA2	Znf263(Zf)/K562-Znf263-ChIP-Seq(GSE31477)/Homer	CVGTSCTCCC	1	-0.9875	1	1009	0.396	15636.1	0.3927
MSGA2	Ets1-distal(ETS)/CD4+-PolII-ChIP-Seq(Barski_et_al.)/Homer	MACAGGAAGT	1	-0.984	1	208	0.0816	3176.1	0.0798
MSGA2	PPARa(NR),DR1/Liver-Ppara-ChIP-Seq(GSE47954)/Homer	VNAGGKCAAAGGTCA	1	-0.9772	1	573	0.2249	8845.7	0.2221
MSGA2	Tgif1(Homeobox)/mES-Tgif1-ChIP-Seq(GSE55404)/Homer	YTGWCADY	1	-0.9767	1	1635	0.6417	25424.5	0.6385
MSGA2	ZNF41(Zf)/HEK293-ZNF41.GFP-ChIP-Seq(GSE58341)/Homer	CCTCATGGTGYCYTWYTCCCTTGTG	1	-0.9255	1	16	0.0063	229.7	0.0058
MSGA2	ELF3(ETS)/PDAC-ELF3-ChIP-Seq(GSE64557)/Homer	ANCAGGAAGT	1	-0.8941	1	474	0.186	7331.1	0.1841
MSGA2	HOXA1(Homeobox)/mES-Hoxa1-ChIP-Seq(SRP084292)/Homer	TGATKGATGR	1	-0.885	1	150	0.0589	2298.5	0.0577
MSGA2	Sox9(HMG)/Limb-SOX9-ChIP-Seq(GSE73225)/Homer	AGGVNCCTTTGT	1	-0.8786	1	595	0.2335	9221.9	0.2316
MSGA2	DLX2(Homeobox)/BasalGanglia-Dlx2-ChIP-seq(GSE124936)/Homer	NNNTAATTAS	1	-0.8606	1	979	0.3842	15218.9	0.3822
MSGA2	Dlx3(Homeobox)/Kerainocytes-Dlx3-ChIP-Seq(GSE89884)/Homer	NDGTAATTAC	1	-0.8367	1	493	0.1935	7646.6	0.192
MSGA2	ZNF652/HepG2-ZNF652.Flag-ChIP-Seq(Encode)/Homer	TTAACCCTTTVNKKN	1	-0.8335	1	142	0.0557	2184.4	0.0549
MSGA2	ETS:RUNX(ETS,Runt)/Jurkat-RUNX1-ChIP-Seq(GSE17954)/Homer	RCAGGATGTGGT	1	-0.8303	1	53	0.0208	805.8	0.0202
MSGA2	NF1:FOXA1(CTF,Forkhead)/LNCAP-FOXA1-ChIP-Seq(GSE27824)/Homer	WNTGTTTRYTTTGGCA	1	-0.8298	1	37	0.0145	558.2	0.014
MSGA2	Six4(Homeobox)/MCF7-SIX4-ChIP-Seq(Encode)/Homer	TGWAAYCTGABACCB	1	-0.8291	1	27	0.0106	404.4	0.0102
MSGA2	Pax7(Paired,Homeobox),longest/Myoblast-Pax7-ChIP-Seq(GSE25064)/Homer	NTAATTDGCYAATTANNWWD	1	-0.8214	1	20	0.0078	297.9	0.0075
MSGA2	ZNF264(Zf)/HEK293-ZNF264.GFP-ChIP-Seq(GSE58341)/Homer	RGGGCACTAACY	1	-0.7821	1	362	0.1421	5622.1	0.1412
MSGA2	E2F3(E2F)/MEF-E2F3-ChIP-Seq(GSE71376)/Homer	BTKGGCGGGAAA	1	-0.7804	1	235	0.0922	3643.5	0.0915
MSGA2	Npas4(bHLH)/Neuron-Npas4-ChIP-Seq(GSE127793)/Homer	NHRTCACGACDN	1	-0.7786	1	350	0.1374	5436.8	0.1365
MSGA2	n-Myc(bHLH)/mES-nMyc-ChIP-Seq(GSE11431)/Homer	VRCCACGTGG	1	-0.7705	1	386	0.1515	6000.1	0.1507
MSGA2	Pax8(Paired,Homeobox)/Thyroid-Pax8-ChIP-Seq(GSE26938)/Homer	GTCATGCHTGRCTGS	1	-0.7686	1	204	0.0801	3163.6	0.0794
MSGA2	Twist(bHLH)/HMLE-TWIST1-ChIP-Seq(Chang_et_al)/Homer	VCAKCTGGNNNCCAGMTGBN	1	-0.7664	1	102	0.04	1575.8	0.0396
MSGA2	Hand2(bHLH)/Mesoderm-Hand2-ChIP-Seq(GSE61475)/Homer	TGACANARRCCAGRC	1	-0.7617	1	316	0.124	4911.4	0.1233
MSGA2	Zfp57(Zf)/H1-ZFP57.HA-ChIP-Seq(GSE115387)/Homer	NANTGCSGCA	1	-0.7555	1	123	0.0483	1904.8	0.0478
MSGA2	En1(Homeobox)/SUM149-EN1-ChIP-Seq(GSE120957)/Homer	NDCTAATTAS	1	-0.7532	1	1139	0.447	17764.1	0.4461
MSGA2	Reverb(NR),DR2/RAW-Reverba.biotin-ChIP-Seq(GSE45914)/Homer	GTRGGTCASTGGGTCA	1	-0.7482	1	70	0.0275	1080.2	0.0271
MSGA2	TEAD(TEA)/Fibroblast-PU.1-ChIP-Seq(Unpublished)/Homer	YCWGGAATGY	1	-0.7481	1	410	0.1609	6383	0.1603
MSGA2	E2F4(E2F)/K562-E2F4-ChIP-Seq(GSE31477)/Homer	GGCGGGAAAH	1	-0.7368	1	142	0.0557	2204.5	0.0554
MSGA2	ZNF692(Zf)/HEK293-ZNF692.GFP-ChIP-Seq(GSE58341)/Homer	GTGGGCCCCA	1	-0.7285	1	58	0.0228	896.4	0.0225
MSGA2	Tcfcp2l1(CP2)/mES-Tcfcp2l1-ChIP-Seq(GSE11431)/Homer	NRAACCRGTTYRAACCRGYT	1	-0.7117	1	92	0.0361	1429.3	0.0359
MSGA2	KLF14(Zf)/HEK293-KLF14.GFP-ChIP-Seq(GSE58341)/Homer	RGKGGGCGKGGC	1	-0.7094	1	880	0.3454	13738.7	0.345
MSGA2	bZIP:IRF(bZIP,IRF)/Th17-BatF-ChIP-Seq(GSE39756)/Homer	NAGTTTCABTHTGACTNW	1	-0.7013	1	292	0.1146	4555.4	0.1144
MSGA2	MyoD(bHLH)/Myotube-MyoD-ChIP-Seq(GSE21614)/Homer	RRCAGCTGYTSY	1	-0.6645	1	566	0.2221	8851.6	0.2223
MSGA2	PAX5(Paired,Homeobox)/GM12878-PAX5-ChIP-Seq(GSE32465)/Homer	GCAGCCAAGCRTGACH	1	-0.6591	1	209	0.082	3270.1	0.0821
MSGA2	RUNX(Runt)/HPC7-Runx1-ChIP-Seq(GSE22178)/Homer	SAAACCACAG	1	-0.6576	1	442	0.1735	6915.3	0.1737
MSGA2	SPDEF(ETS)/VCaP-SPDEF-ChIP-Seq(SRA014231)/Homer	ASWTCCTGBT	1	-0.6576	1	637	0.25	9964.9	0.2502
MSGA2	PRDM1(Zf)/Hela-PRDM1-ChIP-Seq(GSE31477)/Homer	ACTTTCACTTTC	1	-0.6502	1	341	0.1338	5338.9	0.1341
MSGA2	Nrf2(bZIP)/Lymphoblast-Nrf2-ChIP-Seq(GSE37589)/Homer	HTGCTGAGTCAT	1	-0.6384	1	46	0.0181	721.1	0.0181
MSGA2	Nr5a2(NR)/Pancreas-LRH1-ChIP-Seq(GSE34295)/Homer	BTCAAGGTCA	1	-0.6361	1	398	0.1562	6235.7	0.1566
MSGA2	Tbx6(T-box)/ESC-Tbx6-ChIP-Seq(GSE93524)/Homer	DAGGTGTBAA	1	-0.6343	1	630	0.2473	9865.2	0.2477
MSGA2	Meis1(Homeobox)/MastCells-Meis1-ChIP-Seq(GSE48085)/Homer	VGCTGWCAVB	1	-0.6342	1	1019	0.3999	15947.6	0.4005
MSGA2	OCT4-SOX2-TCF-NANOG(POU,Homeobox,HMG)/mES-Oct4-ChIP-Seq(GSE11431)/Homer	ATTTGCATAACAATG	1	-0.6274	1	133	0.0522	2088.3	0.0524
MSGA2	Atf2(bZIP)/3T3L1-Atf2-ChIP-Seq(GSE56872)/Homer	NRRTGACGTCAT	1	-0.5968	1	161	0.0632	2535.9	0.0637
MSGA2	Esrrb(NR)/mES-Esrrb-ChIP-Seq(GSE11431)/Homer	KTGACCTTGA	1	-0.5917	1	348	0.1366	5469.9	0.1374
MSGA2	TR4(NR),DR1/Hela-TR4-ChIP-Seq(GSE24685)/Homer	GAGGTCAAAGGTCA	1	-0.5854	1	49	0.0192	776.5	0.0195
MSGA2	ZBTB18(Zf)/HEK293-ZBTB18.GFP-ChIP-Seq(GSE58341)/Homer	AACATCTGGA	1	-0.5848	1	353	0.1385	5550.7	0.1394
MSGA2	Six2(Homeobox)/NephronProgenitor-Six2-ChIP-Seq(GSE39837)/Homer	GWAAYHTGAKMC	1	-0.5845	1	573	0.2249	8997	0.2259
MSGA2	ZEB1(Zf)/PDAC-ZEB1-ChIP-Seq(GSE64557)/Homer	VCAGGTRDRY	1	-0.5821	1	919	0.3607	14411.4	0.3619
MSGA2	TEAD4(TEA)/Tropoblast-Tead4-ChIP-Seq(GSE37350)/Homer	CCWGGAATGY	1	-0.5696	1	499	0.1958	7844.4	0.197
MSGA2	NF-E2(bZIP)/K562-NFE2-ChIP-Seq(GSE31477)/Homer	GATGACTCAGCA	1	-0.5664	1	54	0.0212	858.3	0.0216
MSGA2	RAR:RXR(NR),DR5/ES-RAR-ChIP-Seq(GSE56893)/Homer	RGGTCADNNAGAGGTCAV	1	-0.5606	1	13	0.0051	208	0.0052
MSGA2	ELF5(ETS)/T47D-ELF5-ChIP-Seq(GSE30407)/Homer	ACVAGGAAGT	1	-0.5559	1	451	0.177	7098.8	0.1783
MSGA2	NPAS(bHLH)/Liver-NPAS-ChIP-Seq(GSE39860)/Homer	NVCACGTG	1	-0.5426	1	907	0.356	14245.5	0.3577
MSGA2	Stat3(Stat)/mES-Stat3-ChIP-Seq(GSE11431)/Homer	CTTCCGGGAA	1	-0.5388	1	311	0.1221	4909.9	0.1233
MSGA2	Ap4(bHLH)/AML-Tfap4-ChIP-Seq(GSE45738)/Homer	NAHCAGCTGD	1	-0.5385	1	834	0.3273	13105.7	0.3291
MSGA2	ZNF165(Zf)/WHIM12-ZNF165-ChIP-Seq(GSE65937)/Homer	AAGGKGRCGCAGGCA	1	-0.5371	1	60	0.0235	958.1	0.0241
MSGA2	PAX3:FKHR-fusion(Paired,Homeobox)/Rh4-PAX3:FKHR-ChIP-Seq(GSE19063)/Homer	ACCRTGACTAATTNN	1	-0.5284	1	124	0.0487	1971.7	0.0495
MSGA2	BMAL1(bHLH)/Liver-Bmal1-ChIP-Seq(GSE39860)/Homer	GNCACGTG	1	-0.5171	1	1010	0.3964	15871.6	0.3986
MSGA2	Myf5(bHLH)/GM-Myf5-ChIP-Seq(GSE24852)/Homer	BAACAGCTGT	1	-0.5165	1	508	0.1994	8010.7	0.2012
MSGA2	ZNF382(Zf)/HEK293-ZNF382.GFP-ChIP-Seq(GSE58341)/Homer	GNCTGTASTRNTGBCTCHTT	1	-0.5095	1	17	0.0067	277.3	0.007
MSGA2	GSC(Homeobox)/FrogEmbryos-GSC-ChIP-Seq(DRA000576)/Homer	RGGATTAR	1	-0.4992	1	696	0.2732	10966.5	0.2754
MSGA2	Tcf21(bHLH)/ArterySmoothMuscle-Tcf21-ChIP-Seq(GSE61369)/Homer	NAACAGCTGG	1	-0.4943	1	677	0.2657	10671.2	0.268
MSGA2	Usf2(bHLH)/C2C12-Usf2-ChIP-Seq(GSE36030)/Homer	GTCACGTGGT	1	-0.4926	1	170	0.0667	2707.3	0.068
MSGA2	CRE(bZIP)/Promoter/Homer	CSGTGACGTCAC	1	-0.4841	1	100	0.0392	1603.9	0.0403
MSGA2	Pit1(Homeobox)/GCrat-Pit1-ChIP-Seq(GSE58009)/Homer	ATGMATATDC	1	-0.4813	1	647	0.2539	10208.5	0.2564
MSGA2	Hoxd12(Homeobox)/ChickenMSG-Hoxd12.Flag-ChIP-Seq(GSE86088)/Homer	HDGYAATGAAAN	1	-0.4775	1	1089	0.4274	17131.6	0.4302
MSGA2	PU.1(ETS)/ThioMac-PU.1-ChIP-Seq(GSE21512)/Homer	AGAGGAAGTG	1	-0.4698	1	300	0.1177	4764.2	0.1196
MSGA2	Brn1(POU,Homeobox)/NPC-Brn1-ChIP-Seq(GSE35496)/Homer	TATGCWAATBAV	1	-0.4677	1	217	0.0852	3457.3	0.0868
MSGA2	PBX2(Homeobox)/K562-PBX2-ChIP-Seq(Encode)/Homer	RTGATTKATRGN	1	-0.4666	1	492	0.1931	7784	0.1955
MSGA2	HNF1b(Homeobox)/PDAC-HNF1B-ChIP-Seq(GSE64557)/Homer	GTTAATNATTAA	1	-0.4666	1	88	0.0345	1417.5	0.0356
MSGA2	ELF1(ETS)/Jurkat-ELF1-ChIP-Seq(SRA014231)/Homer	AVCCGGAAGT	1	-0.4626	1	268	0.1052	4263.7	0.1071
MSGA2	FOXK2(Forkhead)/U2OS-FOXK2-ChIP-Seq(E-MTAB-2204)/Homer	SCHTGTTTACAT	1	-0.4592	1	404	0.1586	6405.3	0.1609
MSGA2	PPARE(NR),DR1/3T3L1-Pparg-ChIP-Seq(GSE13511)/Homer	TGACCTTTGCCCCA	1	-0.4561	1	504	0.1978	7979	0.2004
MSGA2	FXR(NR),IR1/Liver-FXR-ChIP-Seq(Chong_et_al.)/Homer	AGGTCANTGACCTB	1	-0.4554	1	176	0.0691	2814.5	0.0707
MSGA2	Tcf7(HMG)/GM12878-TCF7-ChIP-Seq(Encode)/Homer	CTTTGATGTGSB	1	-0.4498	1	201	0.0789	3211.1	0.0806
MSGA2	TFE3(bHLH)/MEF-TFE3-ChIP-Seq(GSE75757)/Homer	GTCACGTGACYV	1	-0.4495	1	42	0.0165	687.1	0.0173
MSGA2	Etv2(ETS)/ES-ER71-ChIP-Seq(GSE59402)/Homer	NNAYTTCCTGHN	1	-0.4459	1	583	0.2288	9224.3	0.2316
MSGA2	Prop1(Homeobox)/GHFT1-PROP1.biotin-ChIP-Seq(GSE77302)/Homer	NTAATBNAATTA	1	-0.4449	1	393	0.1542	6239.9	0.1567
MSGA2	RUNX2(Runt)/PCa-RUNX2-ChIP-Seq(GSE33889)/Homer	NWAACCACADNN	1	-0.4431	1	528	0.2072	8362	0.21
MSGA2	TEAD1(TEAD)/HepG2-TEAD1-ChIP-Seq(Encode)/Homer	CYRCATTCCA	1	-0.4423	1	570	0.2237	9022.7	0.2266
MSGA2	COUP-TFII(NR)/K562-NR2F1-ChIP-Seq(Encode)/Homer	GKBCARAGGTCA	1	-0.438	1	692	0.2716	10939.6	0.2747
MSGA2	NFIL3(bZIP)/HepG2-NFIL3-ChIP-Seq(Encode)/Homer	VTTACGTAAYNNNNN	1	-0.4374	1	407	0.1597	6463.2	0.1623
MSGA2	BATF(bZIP)/Th17-BATF-ChIP-Seq(GSE39756)/Homer	DATGASTCAT	1	-0.4368	1	445	0.1746	7062	0.1773
MSGA2	ZNF528(Zf)/HEK293-ZNF528.GFP-ChIP-Seq(GSE58341)/Homer	AGAAATGACTTCCCT	1	-0.424	1	4	0.0016	70.3	0.0018
MSGA2	EHF(ETS)/LoVo-EHF-ChIP-Seq(GSE49402)/Homer	AVCAGGAAGT	1	-0.4186	1	790	0.31	12488.3	0.3136
MSGA2	Hnf1(Homeobox)/Liver-Foxa2-Chip-Seq(GSE25694)/Homer	GGTTAAWCATTAA	1	-0.4128	1	80	0.0314	1304	0.0327
MSGA2	STAT1(Stat)/HelaS3-STAT1-ChIP-Seq(GSE12782)/Homer	NATTTCCNGGAAAT	1	-0.4121	1	191	0.075	3067.9	0.077
MSGA2	ZNF143|STAF(Zf)/CUTLL-ZNF143-ChIP-Seq(GSE29600)/Homer	ATTTCCCAGVAKSCY	1	-0.4044	1	226	0.0887	3624.5	0.091
MSGA2	NFE2L2(bZIP)/HepG2-NFE2L2-ChIP-Seq(Encode)/Homer	AWWWTGCTGAGTCAT	1	-0.3958	1	50	0.0196	826.8	0.0208
MSGA2	Sox6(HMG)/Myotubes-Sox6-ChIP-Seq(GSE32627)/Homer	CCATTGTTNY	1	-0.3923	1	936	0.3673	14794.5	0.3715
MSGA2	MNT(bHLH)/HepG2-MNT-ChIP-Seq(Encode)/Homer	DGCACACGTG	1	-0.387	1	609	0.239	9668.5	0.2428
MSGA2	ERG(ETS)/VCaP-ERG-ChIP-Seq(GSE14097)/Homer	ACAGGAAGTG	1	-0.3811	1	963	0.3779	15225.7	0.3824
MSGA2	NPAS2(bHLH)/Liver-NPAS2-ChIP-Seq(GSE39860)/Homer	KCCACGTGAC	1	-0.3786	1	607	0.2382	9642.2	0.2421
MSGA2	EBNA1(EBV-virus)/Raji-EBNA1-ChIP-Seq(GSE30709)/Homer	GGYAGCAYDTGCTDCCCNNN	1	-0.3761	1	8	0.0031	142.7	0.0036
MSGA2	PRDM14(Zf)/H1-PRDM14-ChIP-Seq(GSE22767)/Homer	RGGTCTCTAACY	1	-0.3748	1	173	0.0679	2796.4	0.0702
MSGA2	Zfp281(Zf)/ES-Zfp281-ChIP-Seq(GSE81042)/Homer	CCCCTCCCCCAC	1	-0.3695	1	154	0.0604	2496.7	0.0627
MSGA2	Six1(Homeobox)/Myoblast-Six1-ChIP-Chip(GSE20150)/Homer	GKVTCADRTTWC	1	-0.3631	1	131	0.0514	2132	0.0535
MSGA2	ERRg(NR)/Kidney-ESRRG-ChIP-Seq(GSE104905)/Homer	GTGACCTTGRVN	1	-0.361	1	435	0.1707	6946.2	0.1744
MSGA2	NFY(CCAAT)/Promoter/Homer	RGCCAATSRG	1	-0.3589	1	423	0.166	6759	0.1697
MSGA2	NFkB-p65-Rel(RHD)/ThioMac-LPS-Expression(GSE23622)/Homer	GGAAATTCCC	1	-0.3584	1	30	0.0118	509.3	0.0128
MSGA2	Lhx3(Homeobox)/Neuron-Lhx3-ChIP-Seq(GSE31456)/Homer	ADBTAATTAR	1	-0.3525	1	1030	0.4042	16296.1	0.4092
MSGA2	EAR2(NR)/K562-NR2F6-ChIP-Seq(Encode)/Homer	NRBCARRGGTCA	1	-0.3519	1	614	0.241	9770.8	0.2454
MSGA2	E-box(bHLH)/Promoter/Homer	SSGGTCACGTGA	1	-0.3508	1	29	0.0114	494.2	0.0124
MSGA2	RUNX-AML(Runt)/CD4+-PolII-ChIP-Seq(Barski_et_al.)/Homer	GCTGTGGTTW	1	-0.3301	1	449	0.1762	7186.4	0.1805
MSGA2	Sox4(HMG)/proB-Sox4-ChIP-Seq(GSE50066)/Homer	YCTTTGTTCC	1	-0.3238	1	519	0.2037	8294.8	0.2083
MSGA2	Duxbl(Homeobox)/NIH3T3-Duxbl.HA-ChIP-Seq(GSE119782)/Homer	TAAYCYAATCAA	1	-0.3147	1	36	0.0141	616.9	0.0155
MSGA2	JunD(bZIP)/K562-JunD-ChIP-Seq/Homer	ATGACGTCATCN	1	-0.3103	1	44	0.0173	748.3	0.0188
MSGA2	THRb(NR)/Liver-NR1A2-ChIP-Seq(GSE52613)/Homer	TRAGGTCA	1	-0.3063	1	1816	0.7127	28596	0.7181
MSGA2	DMRT1(DM)/Testis-DMRT1-ChIP-Seq(GSE64892)/Homer	TWGHWACAWTGTWDC	1	-0.2873	1	150	0.0589	2466.5	0.0619
MSGA2	DMRT6(DM)/Testis-DMRT6-ChIP-Seq(GSE60440)/Homer	YDGHTACAWTGTADC	1	-0.2868	1	121	0.0475	2001.7	0.0503
MSGA2	FoxD3(forkhead)/ZebrafishEmbryo-Foxd3.biotin-ChIP-seq(GSE106676)/Homer	TGTTTAYTTAGC	1	-0.285	1	581	0.228	9300.4	0.2336
MSGA2	Foxo3(Forkhead)/U2OS-Foxo3-ChIP-Seq(E-MTAB-2701)/Homer	DGTAAACA	1	-0.2814	1	467	0.1833	7504	0.1884
MSGA2	Pitx1:Ebox(Homeobox,bHLH)/Hindlimb-Pitx1-ChIP-Seq(GSE41591)/Homer	YTAATTRAWWCCAGATGT	1	-0.2751	1	122	0.0479	2022.4	0.0508
MSGA2	Lhx2(Homeobox)/HFSC-Lhx2-ChIP-Seq(GSE48068)/Homer	TAATTAGN	1	-0.2694	1	708	0.2779	11313.4	0.2841
MSGA2	Fos(bZIP)/TSC-Fos-ChIP-Seq(GSE110950)/Homer	NDATGASTCAYN	1	-0.2616	1	399	0.1566	6443.1	0.1618
MSGA2	CREB5(bZIP)/LNCaP-CREB5.V5-ChIP-Seq(GSE137775)/Homer	VVATGACGTCAT	1	-0.2612	1	203	0.0797	3327.9	0.0836
MSGA2	Atf1(bZIP)/K562-ATF1-ChIP-Seq(GSE31477)/Homer	GATGACGTCA	1	-0.2594	1	333	0.1307	5398.1	0.1356
MSGA2	Atf7(bZIP)/3T3L1-Atf7-ChIP-Seq(GSE56872)/Homer	NGRTGACGTCAY	1	-0.2584	1	223	0.0875	3648.7	0.0916
MSGA2	RBPJ:Ebox(?,bHLH)/Panc1-Rbpj1-ChIP-Seq(GSE47459)/Homer	GGGRAARRGRMCAGMTG	1	-0.2577	1	201	0.0789	3297.8	0.0828
MSGA2	HIC1(Zf)/Treg-ZBTB29-ChIP-Seq(GSE99889)/Homer	TGCCAGCB	1	-0.255	1	1266	0.4969	20075.9	0.5042
MSGA2	Sox10(HMG)/SciaticNerve-Sox3-ChIP-Seq(GSE35132)/Homer	CCWTTGTYYB	1	-0.2513	1	962	0.3776	15320.6	0.3847
MSGA2	bHLHE41(bHLH)/proB-Bhlhe41-ChIP-Seq(GSE93764)/Homer	KCACGTGMCN	1	-0.249	1	520	0.2041	8367.5	0.2101
MSGA2	ZNF317(Zf)/HEK293-ZNF317.GFP-ChIP-Seq(GSE58341)/Homer	GTCWGCTGTYYCTCT	1	-0.2478	1	49	0.0192	847.4	0.0213
MSGA2	ZNF341(Zf)/EBV-ZNF341-ChIP-Seq(GSE113194)/Homer	GGAACAGCCG	1	-0.2347	1	456	0.179	7367.1	0.185
MSGA2	IRF8(IRF)/BMDM-IRF8-ChIP-Seq(GSE77884)/Homer	GRAASTGAAAST	1	-0.225	1	192	0.0754	3172.5	0.0797
MSGA2	E2A(bHLH)/proBcell-E2A-ChIP-Seq(GSE21978)/Homer	DNRCAGCTGY	1	-0.2192	1	906	0.3556	14475.9	0.3635
MSGA2	Brn2(POU,Homeobox)/NPC-Brn2-ChIP-Seq(GSE35496)/Homer	ATGAATATTC	1	-0.2177	1	64	0.0251	1104.2	0.0277
MSGA2	Elf4(ETS)/BMDM-Elf4-ChIP-Seq(GSE88699)/Homer	ACTTCCKGKT	1	-0.2176	1	606	0.2378	9754.7	0.245
MSGA2	FOXK1(Forkhead)/HEK293-FOXK1-ChIP-Seq(GSE51673)/Homer	NVWTGTTTAC	1	-0.2167	1	642	0.252	10323.3	0.2592
MSGA2	ETS1(ETS)/Jurkat-ETS1-ChIP-Seq(GSE17954)/Homer	ACAGGAAGTG	1	-0.2157	1	624	0.2449	10040.2	0.2521
MSGA2	HRE(HSF)/HepG2-HSF1-ChIP-Seq(GSE31477)/Homer	BSTTCTRGAABVTTCYAGAA	1	-0.2103	1	88	0.0345	1500.4	0.0377
MSGA2	PSE(SNAPc)/K562-mStart-Seq/Homer	WAVTCACCMTAASYDAAAAG	1	-0.2071	1	309	0.1213	5055.9	0.127
MSGA2	HIF2a(bHLH)/785_O-HIF2a-ChIP-Seq(GSE34871)/Homer	GCACGTACCC	1	-0.2009	1	139	0.0546	2333.8	0.0586
MSGA2	Atf3(bZIP)/GBM-ATF3-ChIP-Seq(GSE33912)/Homer	DATGASTCATHN	1	-0.1976	1	437	0.1715	7099.8	0.1783
MSGA2	Max(bHLH)/K562-Max-ChIP-Seq(GSE31477)/Homer	RCCACGTGGYYN	1	-0.194	1	378	0.1484	6165.7	0.1548
MSGA2	Tcf12(bHLH)/GM12878-Tcf12-ChIP-Seq(GSE32465)/Homer	VCAGCTGYTG	1	-0.1929	1	710	0.2786	11421.2	0.2868
MSGA2	Pit1+1bp(Homeobox)/GCrat-Pit1-ChIP-Seq(GSE58009)/Homer	ATGCATAATTCA	1	-0.1902	1	225	0.0883	3725.7	0.0936
MSGA2	Sox2(HMG)/mES-Sox2-ChIP-Seq(GSE11431)/Homer	BCCATTGTTC	1	-0.1883	1	521	0.2045	8441	0.212
MSGA2	MITF(bHLH)/MastCells-MITF-ChIP-Seq(GSE48085)/Homer	RTCATGTGAC	1	-0.1856	1	514	0.2017	8332.2	0.2092
MSGA2	ZSCAN22(Zf)/HEK293-ZSCAN22.GFP-ChIP-Seq(GSE58341)/Homer	SMCAGTCWGAKGGAGGAGGC	1	-0.1824	1	33	0.013	601.3	0.0151
MSGA2	USF1(bHLH)/GM12878-Usf1-ChIP-Seq(GSE32465)/Homer	SGTCACGTGR	1	-0.1804	1	218	0.0856	3620.1	0.0909
MSGA2	Bach2(bZIP)/OCILy7-Bach2-ChIP-Seq(GSE44420)/Homer	TGCTGAGTCA	1	-0.177	1	141	0.0553	2380.2	0.0598
MSGA2	Elk1(ETS)/Hela-Elk1-ChIP-Seq(GSE31477)/Homer	HACTTCCGGY	1	-0.1723	1	276	0.1083	4557.4	0.1144
MSGA2	Fra2(bZIP)/Striatum-Fra2-ChIP-Seq(GSE43429)/Homer	GGATGACTCATC	1	-0.1676	1	324	0.1272	5329.8	0.1338
MSGA2	Pax7(Paired,Homeobox),long/Myoblast-Pax7-ChIP-Seq(GSE25064)/Homer	TAATCHGATTAC	1	-0.1627	1	12	0.0047	243.9	0.0061
MSGA2	Atf4(bZIP)/MEF-Atf4-ChIP-Seq(GSE35681)/Homer	MTGATGCAAT	1	-0.1615	1	152	0.0597	2569.4	0.0645
MSGA2	ZBTB33(Zf)/GM12878-ZBTB33-ChIP-Seq(GSE32465)/Homer	GGVTCTCGCGAGAAC	1	-0.1606	1	6	0.0024	133.4	0.0034
MSGA2	SpiB(ETS)/OCILY3-SPIB-ChIP-Seq(GSE56857)/Homer	AAAGRGGAAGTG	1	-0.1566	1	134	0.0526	2281	0.0573
MSGA2	p73(p53)/Trachea-p73-ChIP-Seq(PRJNA310161)/Homer	NRRRCAWGTCCDGRCATGYY	1	-0.1554	1	24	0.0094	456.3	0.0115
MSGA2	Oct4:Sox17(POU,Homeobox,HMG)/F9-Sox17-ChIP-Seq(GSE44553)/Homer	CCATTGTATGCAAAT	1	-0.1549	1	85	0.0334	1479	0.0371
MSGA2	Sox3(HMG)/NPC-Sox3-ChIP-Seq(GSE33059)/Homer	CCWTTGTY	1	-0.1536	1	1006	0.3948	16128.3	0.405
MSGA2	GATA:SCL(Zf,bHLH)/Ter119-SCL-ChIP-Seq(GSE18720)/Homer	CRGCTGBNGNSNNSAGATAA	1	-0.1532	1	65	0.0255	1149.4	0.0289
MSGA2	p53(p53)/mES-cMyc-ChIP-Seq(GSE11431)/Homer	ACATGCCCGGGCAT	1	-0.1498	1	7	0.0027	154.8	0.0039
MSGA2	Olig2(bHLH)/Neuron-Olig2-ChIP-Seq(GSE30882)/Homer	RCCATMTGTT	1	-0.1495	1	1237	0.4855	19752.9	0.4961
MSGA2	TEAD3(TEA)/HepG2-TEAD3-ChIP-Seq(Encode)/Homer	TRCATTCCAG	1	-0.1472	1	660	0.259	10689.1	0.2684
MSGA2	IRF1(IRF)/PBMC-IRF1-ChIP-Seq(GSE43036)/Homer	GAAAGTGAAAGT	1	-0.1437	1	80	0.0314	1403.8	0.0353
MSGA2	Oct6(POU,Homeobox)/NPC-Pou3f1-ChIP-Seq(GSE35496)/Homer	WATGCAAATGAG	1	-0.1428	1	277	0.1087	4601	0.1155
MSGA2	FoxL2(Forkhead)/Ovary-FoxL2-ChIP-Seq(GSE60858)/Homer	WWTRTAAACAVG	1	-0.14	1	544	0.2135	8862.6	0.2226
MSGA2	HRE(HSF)/Striatum-HSF1-ChIP-Seq(GSE38000)/Homer	TTCTAGAABNTTCTA	1	-0.1388	1	128	0.0502	2195.5	0.0551
MSGA2	E2F7(E2F)/Hela-E2F7-ChIP-Seq(GSE32673)/Homer	VDTTTCCCGCCA	1	-0.1382	1	27	0.0106	514.9	0.0129
MSGA2	Sp5(Zf)/mES-Sp5.Flag-ChIP-Seq(GSE72989)/Homer	RGKGGGCGGAGC	1	-0.1356	1	503	0.1974	8217.7	0.2064
MSGA2	ETV4(ETS)/HepG2-ETV4-ChIP-Seq(ENCODE)/Homer	ACCGGAAGTG	1	-0.1346	1	620	0.2433	10074.3	0.253
MSGA2	ETV1(ETS)/GIST48-ETV1-ChIP-Seq(GSE22441)/Homer	AACCGGAAGT	1	-0.1341	1	801	0.3144	12934.3	0.3248
MSGA2	Klf9(Zf)/GBM-Klf9-ChIP-Seq(GSE62211)/Homer	GCCACRCCCACY	1	-0.1336	1	197	0.0773	3321.5	0.0834
MSGA2	SF1(NR)/H295R-Nr5a1-ChIP-Seq(GSE44220)/Homer	CAAGGHCANV	1	-0.1304	1	252	0.0989	4212.9	0.1058
MSGA2	Tbox:Smad(T-box,MAD)/ESCd5-Smad2_3-ChIP-Seq(GSE29422)/Homer	AGGTGHCAGACA	1	-0.1236	1	111	0.0436	1928.9	0.0484
MSGA2	NFkB-p50,p52(RHD)/Monocyte-p50-ChIP-Chip(Schreiber_et_al.)/Homer	GGGGGAATCCCC	1	-0.1222	1	37	0.0145	693	0.0174
MSGA2	Elk4(ETS)/Hela-Elk4-ChIP-Seq(GSE31477)/Homer	NRYTTCCGGY	1	-0.1207	1	274	0.1075	4577.6	0.115
MSGA2	Oct11(POU,Homeobox)/NCIH1048-POU2F3-ChIP-seq(GSE115123)/Homer	GATTTGCATA	1	-0.1199	1	200	0.0785	3383	0.085
MSGA2	LRF(Zf)/Erythroblasts-ZBTB7A-ChIP-Seq(GSE74977)/Homer	AAGACCCYYN	1	-0.1199	1	596	0.2339	9716.6	0.244
MSGA2	IRF2(IRF)/Erythroblas-IRF2-ChIP-Seq(GSE36985)/Homer	GAAASYGAAASY	1	-0.11	1	54	0.0212	989.5	0.0248
MSGA2	ETS:E-box(ETS,bHLH)/HPC7-Scl-ChIP-Seq(GSE22178)/Homer	AGGAARCAGCTG	1	-0.108	1	57	0.0224	1041.5	0.0262
MSGA2	E2F1(E2F)/Hela-E2F1-ChIP-Seq(GSE22478)/Homer	CWGGCGGGAA	1	-0.1053	1	54	0.0212	992.2	0.0249
MSGA2	E2F(E2F)/Hela-CellCycle-Expression/Homer	TTSGCGCGAAAA	1	-0.1042	1	13	0.0051	278.2	0.007
MSGA2	Bach1(bZIP)/K562-Bach1-ChIP-Seq(GSE31477)/Homer	AWWNTGCTGAGTCAT	1	-0.09767	1	41	0.0161	775.7	0.0195
MSGA2	HINFP(Zf)/K562-HINFP.eGFP-ChIP-Seq(Encode)/Homer	TWVGGTCCGC	1	-0.09733	1	60	0.0235	1099.6	0.0276
MSGA2	PU.1:IRF8(ETS:IRF)/pDC-Irf8-ChIP-Seq(GSE66899)/Homer	GGAAGTGAAAST	1	-0.09715	1	108	0.0424	1901.9	0.0478
MSGA2	OCT:OCT(POU,Homeobox)/NPC-OCT6-ChIP-Seq(GSE43916)/Homer	YATGCATATRCATRT	1	-0.09524	1	71	0.0279	1286.4	0.0323
MSGA2	YY1(Zf)/Promoter/Homer	CAAGATGGCGGC	1	-0.09193	1	29	0.0114	570.4	0.0143
MSGA2	HEB(bHLH)/mES-Heb-ChIP-Seq(GSE53233)/Homer	VCAGCTGBNN	1	-0.09047	1	1130	0.4435	18187.4	0.4567
MSGA2	GRHL2(CP2)/HBE-GRHL2-ChIP-Seq(GSE46194)/Homer	AAACYKGTTWDACMRGTTTB	1	-0.08994	1	205	0.0805	3499.5	0.0879
MSGA2	LXRE(NR),DR4/RAW-LXRb.biotin-ChIP-Seq(GSE21512)/Homer	RGGTTACTANAGGTCA	1	-0.08247	1	20	0.0078	415.4	0.0104
MSGA2	c-Jun-CRE(bZIP)/K562-cJun-ChIP-Seq(GSE31477)/Homer	ATGACGTCATCY	1	-0.08074	1	140	0.0549	2447.2	0.0615
MSGA2	ZKSCAN1(Zf)/HepG2-ZKSCAN1-ChIP-Seq(Encode)/Homer	GCACAYAGTAGGKCY	1	-0.07997	1	11	0.0043	250.9	0.0063
MSGA2	Jun-AP1(bZIP)/K562-cJun-ChIP-Seq(GSE31477)/Homer	GATGASTCATCN	1	-0.07592	1	174	0.0683	3012.8	0.0757
MSGA2	ETS(ETS)/Promoter/Homer	AACCGGAAGT	1	-0.07214	1	161	0.0632	2805	0.0704
MSGA2	FOXA1(Forkhead)/LNCAP-FOXA1-ChIP-Seq(GSE27824)/Homer	WAAGTAAACA	1	-0.07086	1	770	0.3022	12570.5	0.3157
MSGA2	LHX9(Homeobox)/Hct116-LHX9.V5-ChIP-Seq(GSE116822)/Homer	NGCTAATTAG	1	-0.06827	1	880	0.3454	14314.2	0.3595
MSGA2	Pdx1(Homeobox)/Islet-Pdx1-ChIP-Seq(SRA008281)/Homer	YCATYAATCA	1	-0.06808	1	547	0.2147	9038	0.227
MSGA2	NRF(NRF)/Promoter/Homer	STGCGCATGCGC	1	-0.0669	1	65	0.0255	1210	0.0304
MSGA2	PAX6(Paired,Homeobox)/Forebrain-Pax6-ChIP-Seq(GSE66961)/Homer	NGTGTTCAVTSAAGCGKAAA	1	-0.06581	1	37	0.0145	728.7	0.0183
MSGA2	Sox17(HMG)/Endoderm-Sox17-ChIP-Seq(GSE61475)/Homer	CCATTGTTYB	1	-0.06537	1	406	0.1593	6788.7	0.1705
MSGA2	HIF-1a(bHLH)/MCF7-HIF1a-ChIP-Seq(GSE28352)/Homer	TACGTGCV	1	-0.06223	1	86	0.0338	1571.8	0.0395
MSGA2	OCT:OCT(POU,Homeobox)/NPC-Brn1-ChIP-Seq(GSE35496)/Homer	ATGAATATTCATGAG	1	-0.06125	1	4	0.0016	117.8	0.003
MSGA2	ZNF415(Zf)/HEK293-ZNF415.GFP-ChIP-Seq(GSE58341)/Homer	GRTGMTRGAGCC	1	-0.05905	1	289	0.1134	4915.5	0.1234
MSGA2	NFkB-p65(RHD)/GM12787-p65-ChIP-Seq(GSE19485)/Homer	WGGGGATTTCCC	1	-0.05896	1	251	0.0985	4298.2	0.1079
MSGA2	Foxa2(Forkhead)/Liver-Foxa2-ChIP-Seq(GSE25694)/Homer	CYTGTTTACWYW	1	-0.05485	1	499	0.1958	8305	0.2086
MSGA2	OCT:OCT-short(POU,Homeobox)/NPC-OCT6-ChIP-Seq(GSE43916)/Homer	ATGCATWATGCATRW	1	-0.05332	1	425	0.1668	7123.9	0.1789
MSGA2	JunB(bZIP)/DendriticCells-Junb-ChIP-Seq(GSE36099)/Homer	RATGASTCAT	1	-0.05223	1	357	0.1401	6031.1	0.1515
MSGA2	Phox2a(Homeobox)/Neuron-Phox2a-ChIP-Seq(GSE31456)/Homer	YTAATYNRATTA	1	-0.0512	1	230	0.0903	3972.5	0.0998
MSGA2	Fra1(bZIP)/BT549-Fra1-ChIP-Seq(GSE46166)/Homer	NNATGASTCATH	1	-0.04569	1	364	0.1429	6162.2	0.1548
MSGA2	KLF6(Zf)/PDAC-KLF6-ChIP-Seq(GSE64557)/Homer	MKGGGYGTGGCC	1	-0.0454	1	473	0.1856	7918	0.1988
MSGA2	IRF3(IRF)/BMDM-Irf3-ChIP-Seq(GSE67343)/Homer	AGTTTCAKTTTC	1	-0.0441	1	199	0.0781	3480.5	0.0874
MSGA2	Sp1(Zf)/Promoter/Homer	GGCCCCGCCCCC	1	-0.0428	1	88	0.0345	1634	0.041
MSGA2	ISRE(IRF)/ThioMac-LPS-Expression(GSE23622)/Homer	AGTTTCASTTTC	1	-0.04215	1	30	0.0118	626.6	0.0157
MSGA2	GFX(?)/Promoter/Homer	ATTCTCGCGAGA	1	-0.04156	1	1	0.0004	50.4	0.0013
MSGA2	Oct4(POU,Homeobox)/mES-Oct4-ChIP-Seq(GSE11431)/Homer	ATTTGCATAW	1	-0.04078	1	290	0.1138	4977.4	0.125
MSGA2	ZEB2(Zf)/SNU398-ZEB2-ChIP-Seq(GSE103048)/Homer	GNMCAGGTGTGC	1	-0.03986	1	458	0.1797	7695.6	0.1933
MSGA2	AP-1(bZIP)/ThioMac-PU.1-ChIP-Seq(GSE21512)/Homer	VTGACTCATC	1	-0.03945	1	466	0.1829	7825.5	0.1965
MSGA2	Tbx21(T-box)/GM12878-TBX21-ChIP-Seq(Encode)/Homer	AGGTGTGAAA	1	-0.03741	1	564	0.2214	9403.1	0.2361
MSGA2	RAR:RXR(NR),DR0/ES-RAR-ChIP-Seq(GSE56893)/Homer	AGGTCAAGGTCA	1	-0.03556	1	60	0.0235	1165.5	0.0293
MSGA2	PU.1-IRF(ETS:IRF)/Bcell-PU.1-ChIP-Seq(GSE21512)/Homer	MGGAAGTGAAAC	1	-0.03173	1	793	0.3112	13073.9	0.3283
MSGA2	GATA3(Zf),DR4/iTreg-Gata3-ChIP-Seq(GSE20898)/Homer	AGATGKDGAGATAAG	1	-0.03157	1	36	0.0141	748.8	0.0188
MSGA2	p63(p53)/Keratinocyte-p63-ChIP-Seq(GSE17611)/Homer	NNDRCATGYCYNRRCATGYH	1	-0.03044	1	194	0.0761	3435.2	0.0863
MSGA2	KLF3(Zf)/MEF-Klf3-ChIP-Seq(GSE44748)/Homer	NRGCCCCRCCCHBNN	1	-0.0298	1	228	0.0895	3999	0.1004
MSGA2	Foxf1(Forkhead)/Lung-Foxf1-ChIP-Seq(GSE77951)/Homer	WWATRTAAACAN	1	-0.02934	1	588	0.2308	9823.9	0.2467
MSGA2	Ascl2(bHLH)/ESC-Ascl2-ChIP-Seq(GSE97712)/Homer	SSRGCAGCTGCH	1	-0.02895	1	711	0.279	11786.8	0.296
MSGA2	Mouse_Recombination_Hotspot(Zf)/Testis-DMC1-ChIP-Seq(GSE24438)/Homer	ACTYKNATTCGTGNTACTTC	1	-0.02765	1	29	0.0114	627.6	0.0158
MSGA2	FOXA1:AR(Forkhead,NR)/LNCAP-AR-ChIP-Seq(GSE27824)/Homer	AGTAAACAAAAAAGAACAND	1	-0.02737	1	39	0.0153	809.6	0.0203
MSGA2	p53(p53)/Saos-p53-ChIP-Seq(GSE15780)/Homer	RRCATGYCYRGRCATGYYYN	1	-0.0259	1	46	0.0181	937.2	0.0235
MSGA2	p53(p53)/Saos-p53-ChIP-Seq/Homer	RRCATGYCYRGRCATGYYYN	1	-0.0259	1	46	0.0181	937.2	0.0235
MSGA2	Pax7(Paired,Homeobox)/Myoblast-Pax7-ChIP-Seq(GSE25064)/Homer	TAATCAATTA	1	-0.02454	1	45	0.0177	922.8	0.0232
MSGA2	Smad3(MAD)/NPC-Smad3-ChIP-Seq(GSE36673)/Homer	TWGTCTGV	1	-0.02393	1	1552	0.6091	25005	0.6279
MSGA2	Sox15(HMG)/CPA-Sox15-ChIP-Seq(GSE62909)/Homer	RAACAATGGN	1	-0.02353	1	613	0.2406	10255.1	0.2575
MSGA2	Foxa3(Forkhead)/Liver-Foxa3-ChIP-Seq(GSE77670)/Homer	BSNTGTTTACWYWGN	1	-0.02165	1	185	0.0726	3318.5	0.0833
MSGA2	Lhx1(Homeobox)/EmbryoCarcinoma-Lhx1-ChIP-Seq(GSE70957)/Homer	NNYTAATTAR	1	-0.02085	1	711	0.279	11836.9	0.2973
MSGA2	Tbet(T-box)/CD8-Tbet-ChIP-Seq(GSE33802)/Homer	AGGTGTGAAM	1	-0.0192	1	597	0.2343	10028.4	0.2518
MSGA2	E2A(bHLH),near_PU.1/Bcell-PU.1-ChIP-Seq(GSE21512)/Homer	NVCACCTGBN	1	-0.01803	1	741	0.2908	12335.5	0.3098
MSGA2	GFY-Staf(?,Zf)/Promoter/Homer	RACTACAATTCCCAGAAKGC	1	-0.01459	1	24	0.0094	560.7	0.0141
MSGA2	Fosl2(bZIP)/3T3L1-Fosl2-ChIP-Seq(GSE56872)/Homer	NATGASTCABNN	1	-0.0139	1	220	0.0863	3941.1	0.099
MSGA2	Gata2(Zf)/K562-GATA2-ChIP-Seq(GSE18829)/Homer	BBCTTATCTS	1	-0.01355	1	325	0.1276	5674.6	0.1425
MSGA2	Chop(bZIP)/MEF-Chop-ChIP-Seq(GSE35681)/Homer	ATTGCATCAT	1	-0.01299	1	99	0.0389	1905.9	0.0479
MSGA2	Gata1(Zf)/K562-GATA1-ChIP-Seq(GSE18829)/Homer	SAGATAAGRV	1	-0.01293	1	284	0.1115	5006.5	0.1257
MSGA2	FOXA1(Forkhead)/MCF7-FOXA1-ChIP-Seq(GSE26831)/Homer	WAAGTAAACA	1	-0.01199	1	627	0.2461	10573.6	0.2655
MSGA2	Ascl1(bHLH)/NeuralTubes-Ascl1-ChIP-Seq(GSE55840)/Homer	NNVVCAGCTGBN	1	-0.01158	1	989	0.3881	16328.5	0.4101
MSGA2	HOXA2(Homeobox)/mES-Hoxa2-ChIP-Seq(Donaldson_et_al.)/Homer	GYCATCMATCAT	1	-0.01022	1	40	0.0157	874.7	0.022
MSGA2	GATA3(Zf),DR8/iTreg-Gata3-ChIP-Seq(GSE20898)/Homer	AGATSTNDNNDSAGATAASN	1	-0.009899	1	31	0.0122	708	0.0178
MSGA2	Tgif2(Homeobox)/mES-Tgif2-ChIP-Seq(GSE55404)/Homer	TGTCANYT	1	-0.009748	1	1706	0.6695	27510.3	0.6909
MSGA2	Slug(Zf)/Mesoderm-Snai2-ChIP-Seq(GSE61475)/Homer	SNGCACCTGCHS	1	-0.00755	1	311	0.1221	5505.3	0.1383
MSGA2	PRDM9(Zf)/Testis-DMC1-ChIP-Seq(GSE35498)/Homer	ADGGYAGYAGCATCT	1	-0.007423	1	271	0.1064	4846.4	0.1217
MSGA2	Snail1(Zf)/LS174T-SNAIL1.HA-ChIP-Seq(GSE127183)/Homer	TRCACCTGCY	1	-0.007203	1	465	0.1825	8026.7	0.2016
MSGA2	MafK(bZIP)/C2C12-MafK-ChIP-Seq(GSE36030)/Homer	GCTGASTCAGCA	1	-0.006458	1	143	0.0561	2710	0.0681
MSGA2	ZBTB12(Zf)/HEK293-ZBTB12.GFP-ChIP-Seq(GSE58341)/Homer	NGNTCTAGAACCNGV	1	-0.006267	1	221	0.0867	4029.4	0.1012
MSGA2	GATA(Zf),IR3/iTreg-Gata3-ChIP-Seq(GSE20898)/Homer	NNNNNBAGATAWYATCTVHN	1	-0.005873	1	60	0.0235	1265.7	0.0318
MSGA2	Sp2(Zf)/HEK293-Sp2.eGFP-ChIP-Seq(Encode)/Homer	YGGCCCCGCCCC	1	-0.005804	1	671	0.2633	11373	0.2856
MSGA2	Klf4(Zf)/mES-Klf4-ChIP-Seq(GSE11431)/Homer	GCCACACCCA	1	-0.005701	1	164	0.0644	3076.6	0.0773
MSGA2	NRF1(NRF)/MCF7-NRF1-ChIP-Seq(Unpublished)/Homer	CTGCGCATGCGC	1	-0.005463	1	32	0.0126	751.5	0.0189
MSGA2	THRa(NR)/C17.2-THRa-ChIP-Seq(GSE38347)/Homer	GGTCANYTGAGGWCA	1	-0.00516	1	198	0.0777	3659.8	0.0919
MSGA2	Sox21(HMG)/ESC-SOX21-ChIP-Seq(GSE110505)/Homer	BCCWTTGTBYKV	1	-0.005073	1	1004	0.394	16681.7	0.4189
MSGA2	Phox2b(Homeobox)/CLBGA-PHOX2B-ChIP-Seq(GSE90683)/Homer	TTAATTNAATTA	1	-0.004852	1	108	0.0424	2125.4	0.0534
MSGA2	FOXP1(Forkhead)/H9-FOXP1-ChIP-Seq(GSE31006)/Homer	NYYTGTTTACHN	1	-0.003508	1	242	0.095	4430.5	0.1113
MSGA2	GATA(Zf),IR4/iTreg-Gata3-ChIP-Seq(GSE20898)/Homer	NAGATWNBNATCTNN	1	-0.003346	1	27	0.0106	673.8	0.0169
MSGA2	Oct2(POU,Homeobox)/Bcell-Oct2-ChIP-Seq(GSE21512)/Homer	ATATGCAAAT	1	-0.003058	1	157	0.0616	3002.9	0.0754
MSGA2	FOXM1(Forkhead)/MCF7-FOXM1-ChIP-Seq(GSE72977)/Homer	TRTTTACTTW	1	-0.002794	1	634	0.2488	10866.5	0.2729
MSGA2	GFY(?)/Promoter/Homer	ACTACAATTCCC	1	-0.002625	1	29	0.0114	721.2	0.0181
MSGA2	KLF5(Zf)/LoVo-KLF5-ChIP-Seq(GSE49402)/Homer	DGGGYGKGGC	1	-0.002559	1	572	0.2245	9876.3	0.248
MSGA2	RARg(NR)/ES-RARg-ChIP-Seq(GSE30538)/Homer	AGGTCAAGGTCA	1	-0.001266	1	16	0.0063	480.8	0.0121
MSGA2	EKLF(Zf)/Erythrocyte-Klf1-ChIP-Seq(GSE20478)/Homer	NWGGGTGTGGCY	1	-0.001236	1	85	0.0334	1796.7	0.0451
MSGA2	KLF1(Zf)/HUDEP2-KLF1-CutnRun(GSE136251)/Homer	VDGGGYGGGGCY	1	-0.0011	1	391	0.1535	7008	0.176
MSGA2	PRDM10(Zf)/HEK293-PRDM10.eGFP-ChIP-Seq(Encode)/Homer	TGGTACATTCCA	1	-0.000981	1	307	0.1205	5625	0.1413
MSGA2	TCF4(bHLH)/SHSY5Y-TCF4-ChIP-Seq(GSE96915)/Homer	SMCATCTGKH	1	-0.000977	1	975	0.3827	16428.2	0.4126
MSGA2	BHLHA15(bHLH)/NIH3T3-BHLHB8.HA-ChIP-Seq(GSE119782)/Homer	NAMCAGCTGK	1	-0.00097	1	901	0.3536	15256.7	0.3831
MSGA2	NeuroG2(bHLH)/Fibroblast-NeuroG2-ChIP-Seq(GSE75910)/Homer	ACCATCTGTT	1	-0.000479	1	981	0.385	16603.1	0.417
MSGA2	Erra(NR)/HepG2-Erra-ChIP-Seq(GSE31477)/Homer	CAAAGGTCAG	1	-0.000197	1	1096	0.4301	18512.8	0.4649
MSGA2	Twist2(bHLH)/Myoblast-Twist2.Ty1-ChIP-Seq(GSE127998)/Homer	MCAGCTGBYH	1	-0.000181	1	1085	0.4258	18348.7	0.4608
MSGA2	Gata6(Zf)/HUG1N-GATA6-ChIP-Seq(GSE51936)/Homer	YCTTATCTBN	1	-0.000166	1	444	0.1743	8049.4	0.2021
MSGA2	Atoh1(bHLH)/Cerebellum-Atoh1-ChIP-Seq(GSE22111)/Homer	VNRVCAGCTGGY	1	-0.000158	1	715	0.2806	12472.5	0.3132
MSGA2	COUP-TFII(NR)/Artia-Nr2f2-ChIP-Seq(GSE46497)/Homer	AGRGGTCA	1	-0.000119	1	797	0.3128	13817.7	0.347
MSGA2	Ronin(THAP)/ES-Thap11-ChIP-Seq(GSE51522)/Homer	RACTACAACTCCCAGVAKGC	1	-6.1e-05	1	6	0.0024	315.4	0.0079
MSGA2	Gata4(Zf)/Heart-Gata4-ChIP-Seq(GSE35151)/Homer	NBWGATAAGR	1	-5.7e-05	1	485	0.1903	8815.6	0.2214
MSGA2	Hnf6b(Homeobox)/LNCaP-Hnf6b-ChIP-Seq(GSE106305)/Homer	TATTGAYY	1	-3e-05	1	382	0.1499	7150.1	0.1796
MSGA2	Ptf1a(bHLH)/Panc1-Ptf1a-ChIP-Seq(GSE47459)/Homer	ACAGCTGTTN	1	-2.6e-05	1	1425	0.5593	23835.1	0.5986
MSGA2	MafB(bZIP)/BMM-Mafb-ChIP-Seq(GSE75722)/Homer	WNTGCTGASTCAGCANWTTY	1	-1.2e-05	1	243	0.0954	4845.4	0.1217
MSGA2	Bcl11a(Zf)/HSPC-BCL11A-ChIP-Seq(GSE104676)/Homer	TYTGACCASWRG	1	-5e-06	1	410	0.1609	7751	0.1947
MSGA2	GATA3(Zf)/iTreg-Gata3-ChIP-Seq(GSE20898)/Homer	AGATAASR	1	-3e-06	1	738	0.2896	13196.7	0.3314
MSGA2	Cux2(Homeobox)/Liver-Cux2-ChIP-Seq(GSE35985)/Homer	HNRAATCAAT	1	-2e-06	1	160	0.0628	3471.5	0.0872
MSGA2	HNF6(Homeobox)/Liver-Hnf6-ChIP-Seq(ERP000394)/Homer	NTATYGATCH	1	-1e-06	1	196	0.0769	4167.9	0.1047
MSGA2	TRPS1(Zf)/MCF7-TRPS1-ChIP-Seq(GSE107013)/Homer	AGATAAGANN	1	0	1	998	0.3917	17544.8	0.4406
MSGA2	NeuroD1(bHLH)/Islet-NeuroD1-ChIP-Seq(GSE30298)/Homer	GCCATCTGTT	1	0	1	532	0.2088	10067.4	0.2528
MSGA2	Smad2(MAD)/ES-SMAD2-ChIP-Seq(GSE29422)/Homer	CTGTCTGG	1	0	1	815	0.3199	14730.1	0.3699
MSGA2	CUX1(Homeobox)/K562-CUX1-ChIP-Seq(GSE92882)/Homer	TATCGATNAN	1	0	1	268	0.1052	5582.4	0.1402
MSGA2	THRb(NR)/HepG2-THRb.Flag-ChIP-Seq(Encode)/Homer	GGTCACCTGAGGTCA	1	0	1	279	0.1095	5804	0.1458
MSGA2	Smad4(MAD)/ESC-SMAD4-ChIP-Seq(GSE29422)/Homer	VBSYGTCTGG	1	0	1	832	0.3265	15099.5	0.3792
MSGA2	CTCF-SatelliteElement(Zf?)/CD4+-CTCF-ChIP-Seq(Barski_et_al.)/Homer	TGCAGTTCCMVNWRTGGCCA	1	0	1	11	0.0043	656.7	0.0165
MSGA2	BORIS(Zf)/K562-CTCFL-ChIP-Seq(GSE32465)/Homer	CNNBRGCGCCCCCTGSTGGC	1	0	1	118	0.0463	10921.4	0.2743
MSGA2	CTCF(Zf)/CD4+-CTCF-ChIP-Seq(Barski_et_al.)/Homer	AYAGTGCCMYCTRGTGGCCA	1	0	1	98	0.0385	11106.3	0.2789
MSGA2	REST-NRSF(Zf)/Jurkat-NRSF-ChIP-Seq/Homer	GGMGCTGTCCATGGTGCTGA	1	0	1	0	0	62.1	0.0016
MSGA2	ZFP3(Zf)/HEK293-ZFP3.GFP-ChIP-Seq(GSE58341)/Homer	GGGTTTTGAAGGATGARTAGGAGTT	1	0	1	0	0	17.9	0.0004
MSGA3	Mef2b(MADS)/HEK293-Mef2b.V5-ChIP-Seq(GSE67450)/Homer	GCTATTTTTGGM	1e-77	-178.1	0	1460	0.3641	9279	0.2328
MSGA3	Mef2c(MADS)/GM12878-Mef2c-ChIP-Seq(GSE32465)/Homer	DCYAAAAATAGM	1e-63	-145.6	0	961	0.2397	5569.8	0.1397
MSGA3	Mef2d(MADS)/Retina-Mef2d-ChIP-Seq(GSE61391)/Homer	GCTATTTTTAGC	1e-61	-141.2	0	561	0.1399	2626.5	0.0659
MSGA3	Brn1(POU,Homeobox)/NPC-Brn1-ChIP-Seq(GSE35496)/Homer	TATGCWAATBAV	1e-52	-120.4	0	674	0.1681	3638.6	0.0913
MSGA3	Mef2a(MADS)/HL1-Mef2a.biotin-ChIP-Seq(GSE21529)/Homer	CYAAAAATAG	1e-49	-114.3	0	819	0.2042	4828.7	0.1211
MSGA3	Oct6(POU,Homeobox)/NPC-Pou3f1-ChIP-Seq(GSE35496)/Homer	WATGCAAATGAG	1e-48	-111.7	0	817	0.2037	4846.3	0.1216
MSGA3	Lhx1(Homeobox)/EmbryoCarcinoma-Lhx1-ChIP-Seq(GSE70957)/Homer	NNYTAATTAR	1e-41	-95.18	0	1617	0.4032	12052.2	0.3023
MSGA3	Oct4(POU,Homeobox)/mES-Oct4-ChIP-Seq(GSE11431)/Homer	ATTTGCATAW	1e-38	-89.61	0	825	0.2057	5217.3	0.1309
MSGA3	DLX2(Homeobox)/BasalGanglia-Dlx2-ChIP-seq(GSE124936)/Homer	NNNTAATTAS	1e-37	-87.09	0	1979	0.4935	15648.1	0.3925
MSGA3	E2A(bHLH),near_PU.1/Bcell-PU.1-ChIP-Seq(GSE21512)/Homer	NVCACCTGBN	1e-37	-85.32	0	1565	0.3903	11781.9	0.2956
MSGA3	Lhx3(Homeobox)/Neuron-Lhx3-ChIP-Seq(GSE31456)/Homer	ADBTAATTAR	1e-36	-83.34	0	2086	0.5202	16775.7	0.4208
MSGA3	En1(Homeobox)/SUM149-EN1-ChIP-Seq(GSE120957)/Homer	NDCTAATTAS	1e-35	-81.94	0	2239	0.5584	18314.3	0.4594
MSGA3	E2A(bHLH)/proBcell-E2A-ChIP-Seq(GSE21978)/Homer	DNRCAGCTGY	1e-35	-80.73	0	1793	0.4471	14019.5	0.3517
MSGA3	Lhx2(Homeobox)/HFSC-Lhx2-ChIP-Seq(GSE48068)/Homer	TAATTAGN	1e-33	-77.09	0	1525	0.3803	11595.6	0.2909
MSGA3	LHX9(Homeobox)/Hct116-LHX9.V5-ChIP-Seq(GSE116822)/Homer	NGCTAATTAG	1e-33	-76.9	0	1856	0.4628	14711.8	0.3691
MSGA3	DLX5(Homeobox)/BasalGanglia-Dlx5-ChIP-seq(GSE124936)/Homer	SSTAATTA	1e-33	-76.05	0	1207	0.301	8733.5	0.2191
MSGA3	Oct11(POU,Homeobox)/NCIH1048-POU2F3-ChIP-seq(GSE115123)/Homer	GATTTGCATA	1e-32	-74.3	0	595	0.1484	3588	0.09
MSGA3	Dlx3(Homeobox)/Kerainocytes-Dlx3-ChIP-Seq(GSE89884)/Homer	NDGTAATTAC	1e-31	-71.55	0	1082	0.2698	7721	0.1937
MSGA3	DLX1(Homeobox)/BasalGanglia-Dlx1-ChIP-seq(GSE124936)/Homer	NSNNTAATTA	1e-30	-71.3	0	1767	0.4406	14002.1	0.3512
MSGA3	Ascl2(bHLH)/ESC-Ascl2-ChIP-Seq(GSE97712)/Homer	SSRGCAGCTGCH	1e-29	-68.95	0	1490	0.3716	11462.1	0.2875
MSGA3	HEB(bHLH)/mES-Heb-ChIP-Seq(GSE53233)/Homer	VCAGCTGBNN	1e-27	-63.9	0	2135	0.5324	17762.8	0.4456
MSGA3	Ptf1a(bHLH)/Panc1-Ptf1a-ChIP-Seq(GSE47459)/Homer	ACAGCTGTTN	1e-27	-63.36	0	2732	0.6813	23818.1	0.5975
MSGA3	Snail1(Zf)/LS174T-SNAIL1.HA-ChIP-Seq(GSE127183)/Homer	TRCACCTGCY	1e-24	-57.44	0	1043	0.2601	7678.8	0.1926
MSGA3	Nkx6.1(Homeobox)/Islet-Nkx6.1-ChIP-Seq(GSE40975)/Homer	GKTAATGR	1e-24	-56.08	0	2666	0.6648	23348	0.5857
MSGA3	ZEB1(Zf)/PDAC-ZEB1-ChIP-Seq(GSE64557)/Homer	VCAGGTRDRY	1e-23	-55.25	0	1704	0.4249	13833.3	0.347
MSGA3	Oct2(POU,Homeobox)/Bcell-Oct2-ChIP-Seq(GSE21512)/Homer	ATATGCAAAT	1e-23	-54.98	0	510	0.1272	3193.3	0.0801
MSGA3	Slug(Zf)/Mesoderm-Snai2-ChIP-Seq(GSE61475)/Homer	SNGCACCTGCHS	1e-19	-45.83	0	728	0.1815	5179	0.1299
MSGA3	ZEB2(Zf)/SNU398-ZEB2-ChIP-Seq(GSE103048)/Homer	GNMCAGGTGTGC	1e-18	-41.46	0	964	0.2404	7365	0.1848
MSGA3	Ascl1(bHLH)/NeuralTubes-Ascl1-ChIP-Seq(GSE55840)/Homer	NNVVCAGCTGBN	1e-17	-39.61	0	1893	0.4721	16153.4	0.4052
MSGA3	NF1(CTF)/LNCAP-NF1-ChIP-Seq(Unpublished)/Homer	CYTGGCABNSTGCCAR	1e-15	-35.07	0	561	0.1399	3981.5	0.0999
MSGA3	Twist2(bHLH)/Myoblast-Twist2.Ty1-ChIP-Seq(GSE127998)/Homer	MCAGCTGBYH	1e-14	-32.85	0	2141	0.5339	18847.2	0.4728
MSGA3	OCT:OCT(POU,Homeobox,IR1)/NPC-Brn2-ChIP-Seq(GSE35496)/Homer	ATGAATWATTCATGA	1e-13	-31.44	0	69	0.0172	235.7	0.0059
MSGA3	Isl1(Homeobox)/Neuron-Isl1-ChIP-Seq(GSE31456)/Homer	CTAATKGV	1e-11	-27.59	0	2079	0.5185	18452.2	0.4629
MSGA3	ERRg(NR)/Kidney-ESRRG-ChIP-Seq(GSE104905)/Homer	GTGACCTTGRVN	1e-10	-25.04	0	857	0.2137	6884.3	0.1727
MSGA3	Ap4(bHLH)/AML-Tfap4-ChIP-Seq(GSE45738)/Homer	NAHCAGCTGD	1e-10	-24.6	0	1529	0.3813	13217.3	0.3316
MSGA3	EBF2(EBF)/BrownAdipose-EBF2-ChIP-Seq(GSE97114)/Homer	NABTCCCWDGGGAVH	1e-09	-20.82	0	971	0.2421	8092.7	0.203
MSGA3	Myf5(bHLH)/GM-Myf5-ChIP-Seq(GSE24852)/Homer	BAACAGCTGT	1e-08	-20.71	0	967	0.2411	8059.4	0.2022
MSGA3	MyoD(bHLH)/Myotube-MyoD-ChIP-Seq(GSE21614)/Homer	RRCAGCTGYTSY	1e-08	-20.66	0	1046	0.2608	8799.1	0.2207
MSGA3	OCT:OCT-short(POU,Homeobox)/NPC-OCT6-ChIP-Seq(GSE43916)/Homer	ATGCATWATGCATRW	1e-08	-20.42	0	925	0.2307	7680.3	0.1927
MSGA3	Tgif1(Homeobox)/mES-Tgif1-ChIP-Seq(GSE55404)/Homer	YTGWCADY	1e-08	-20.34	0	2823	0.704	26308.8	0.66
MSGA3	NF1-halfsite(CTF)/LNCaP-NF1-ChIP-Seq(Unpublished)/Homer	YTGCCAAG	1e-08	-19.66	0	1858	0.4633	16650.5	0.4177
MSGA3	Tcf21(bHLH)/ArterySmoothMuscle-Tcf21-ChIP-Seq(GSE61369)/Homer	NAACAGCTGG	1e-08	-18.84	0	1235	0.308	10665.4	0.2675
MSGA3	Tbx5(T-box)/HL1-Tbx5.biotin-ChIP-Seq(GSE21529)/Homer	AGGTGTCA	1e-08	-18.66	0	2816	0.7022	26321.1	0.6603
MSGA3	Pit1(Homeobox)/GCrat-Pit1-ChIP-Seq(GSE58009)/Homer	ATGMATATDC	1e-07	-17.9	0	1272	0.3172	11063.7	0.2775
MSGA3	MyoG(bHLH)/C2C12-MyoG-ChIP-Seq(GSE36024)/Homer	AACAGCTG	1e-07	-17.85	0	1279	0.319	11132.2	0.2793
MSGA3	BHLHA15(bHLH)/NIH3T3-BHLHB8.HA-ChIP-Seq(GSE119782)/Homer	NAMCAGCTGK	1e-07	-17.68	0	1737	0.4332	15569.9	0.3906
MSGA3	TCF4(bHLH)/SHSY5Y-TCF4-ChIP-Seq(GSE96915)/Homer	SMCATCTGKH	1e-07	-17.5	0	1868	0.4658	16863.6	0.423
MSGA3	Nr5a2(NR)/Pancreas-LRH1-ChIP-Seq(GSE34295)/Homer	BTCAAGGTCA	1e-07	-17.49	0	741	0.1848	6095.4	0.1529
MSGA3	Esrrb(NR)/mES-Esrrb-ChIP-Seq(GSE11431)/Homer	KTGACCTTGA	1e-07	-16.91	0	670	0.1671	5466.6	0.1371
MSGA3	Brn2(POU,Homeobox)/NPC-Brn2-ChIP-Seq(GSE35496)/Homer	ATGAATATTC	1e-06	-16.09	0	185	0.0461	1230.5	0.0309
MSGA3	Tlx?(NR)/NPC-H3K4me1-ChIP-Seq(GSE16256)/Homer	CTGGCAGSCTGCCA	1e-06	-16.05	0	588	0.1466	4751.6	0.1192
MSGA3	Tcf12(bHLH)/GM12878-Tcf12-ChIP-Seq(GSE32465)/Homer	VCAGCTGYTG	1e-06	-15.81	0	1269	0.3165	11140.2	0.2795
MSGA3	Meis1(Homeobox)/MastCells-Meis1-ChIP-Seq(GSE48085)/Homer	VGCTGWCAVB	1e-06	-15.37	0	1812	0.4519	16434.7	0.4123
MSGA3	OCT:OCT(POU,Homeobox)/NPC-Brn1-ChIP-Seq(GSE35496)/Homer	ATGAATATTCATGAG	1e-06	-14.68	0	35	0.0087	131.5	0.0033
MSGA3	Pit1+1bp(Homeobox)/GCrat-Pit1-ChIP-Seq(GSE58009)/Homer	ATGCATAATTCA	1e-05	-13.79	0	493	0.1229	3973.7	0.0997
MSGA3	NeuroG2(bHLH)/Fibroblast-NeuroG2-ChIP-Seq(GSE75910)/Homer	ACCATCTGTT	1e-05	-13.75	0	1870	0.4663	17103.2	0.429
MSGA3	Nanog(Homeobox)/mES-Nanog-ChIP-Seq(GSE11724)/Homer	RGCCATTAAC	1e-05	-13.68	0	3282	0.8185	31427.1	0.7884
MSGA3	ZBTB18(Zf)/HEK293-ZBTB18.GFP-ChIP-Seq(GSE58341)/Homer	AACATCTGGA	1e-05	-13.12	0	678	0.1691	5696.9	0.1429
MSGA3	Bach1(bZIP)/K562-Bach1-ChIP-Seq(GSE31477)/Homer	AWWNTGCTGAGTCAT	1e-05	-13.06	0	135	0.0337	881.5	0.0221
MSGA3	Tbx6(T-box)/ESC-Tbx6-ChIP-Seq(GSE93524)/Homer	DAGGTGTBAA	1e-05	-13.05	0	1109	0.2766	9759	0.2448
MSGA3	bHLHE41(bHLH)/proB-Bhlhe41-ChIP-Seq(GSE93764)/Homer	KCACGTGMCN	1e-05	-12.94	0	957	0.2387	8320.4	0.2087
MSGA3	SF1(NR)/H295R-Nr5a1-ChIP-Seq(GSE44220)/Homer	CAAGGHCANV	1e-05	-12.42	0	502	0.1252	4107.9	0.103
MSGA3	Tgif2(Homeobox)/mES-Tgif2-ChIP-Seq(GSE55404)/Homer	TGTCANYT	1e-05	-12.28	0	2957	0.7374	28132.4	0.7057
MSGA3	Atoh1(bHLH)/Cerebellum-Atoh1-ChIP-Seq(GSE22111)/Homer	VNRVCAGCTGGY	1e-05	-12.18	0	1410	0.3516	12707.1	0.3188
MSGA3	Nr5a2(NR)/mES-Nr5a2-ChIP-Seq(GSE19019)/Homer	BTCAAGGTCA	1e-05	-12.09	0	556	0.1387	4615.2	0.1158
MSGA3	NF-E2(bZIP)/K562-NFE2-ChIP-Seq(GSE31477)/Homer	GATGACTCAGCA	1e-05	-11.91	0	144	0.0359	976.2	0.0245
MSGA3	Gfi1b(Zf)/HPC7-Gfi1b-ChIP-Seq(GSE22178)/Homer	MAATCACTGC	0.0001	-11.23	0.0001	793	0.1978	6862.5	0.1721
MSGA3	Smad2(MAD)/ES-SMAD2-ChIP-Seq(GSE29422)/Homer	CTGTCTGG	0.0001	-11.19	0.0001	1622	0.4045	14837.4	0.3722
MSGA3	EBF(EBF)/proBcell-EBF-ChIP-Seq(GSE21978)/Homer	DGTCCCYRGGGA	0.0001	-11.18	0.0001	243	0.0606	1834.3	0.046
MSGA3	NFE2L2(bZIP)/HepG2-NFE2L2-ChIP-Seq(Encode)/Homer	AWWWTGCTGAGTCAT	0.0001	-11.12	0.0001	136	0.0339	926.5	0.0232
MSGA3	Foxo3(Forkhead)/U2OS-Foxo3-ChIP-Seq(E-MTAB-2701)/Homer	DGTAAACA	0.0001	-11.08	0.0001	865	0.2157	7550.9	0.1894
MSGA3	Pitx1:Ebox(Homeobox,bHLH)/Hindlimb-Pitx1-ChIP-Seq(GSE41591)/Homer	YTAATTRAWWCCAGATGT	0.0001	-10.85	0.0001	276	0.0688	2133.2	0.0535
MSGA3	Smad4(MAD)/ESC-SMAD4-ChIP-Seq(GSE29422)/Homer	VBSYGTCTGG	0.0001	-10.52	0.0002	1665	0.4152	15305.1	0.3839
MSGA3	CArG(MADS)/PUER-Srf-ChIP-Seq(Sullivan_et_al.)/Homer	CCATATATGGNM	0.0001	-9.352	0.0005	339	0.0845	2748.8	0.069
MSGA3	CEBP:AP1(bZIP)/ThioMac-CEBPb-ChIP-Seq(GSE21512)/Homer	DRTGTTGCAA	0.001	-9.091	0.0007	851	0.2122	7533.2	0.189
MSGA3	FoxL2(Forkhead)/Ovary-FoxL2-ChIP-Seq(GSE60858)/Homer	WWTRTAAACAVG	0.001	-9.034	0.0007	1001	0.2496	8969.8	0.225
MSGA3	Phox2a(Homeobox)/Neuron-Phox2a-ChIP-Seq(GSE31456)/Homer	YTAATYNRATTA	0.001	-8.928	0.0008	477	0.119	4029.5	0.1011
MSGA3	Fos(bZIP)/TSC-Fos-ChIP-Seq(GSE110950)/Homer	NDATGASTCAYN	0.001	-8.838	0.0008	806	0.201	7121.7	0.1787
MSGA3	AP-1(bZIP)/ThioMac-PU.1-ChIP-Seq(GSE21512)/Homer	VTGACTCATC	0.001	-8.777	0.0009	963	0.2401	8622.9	0.2163
MSGA3	Smad3(MAD)/NPC-Smad3-ChIP-Seq(GSE36673)/Homer	TWGTCTGV	0.001	-8.698	0.0009	2633	0.6566	25084.6	0.6293
MSGA3	MafA(bZIP)/Islet-MafA-ChIP-Seq(GSE30298)/Homer	TGCTGACTCA	0.001	-8.535	0.0011	1015	0.2531	9137.7	0.2292
MSGA3	Foxf1(Forkhead)/Lung-Foxf1-ChIP-Seq(GSE77951)/Homer	WWATRTAAACAN	0.001	-8.262	0.0014	1090	0.2718	9878.7	0.2478
MSGA3	Nrf2(bZIP)/Lymphoblast-Nrf2-ChIP-Seq(GSE37589)/Homer	HTGCTGAGTCAT	0.001	-8.046	0.0017	114	0.0284	810	0.0203
MSGA3	EBF1(EBF)/Near-E2A-ChIP-Seq(GSE21512)/Homer	GTCCCCWGGGGA	0.001	-8.035	0.0017	940	0.2344	8452.7	0.212
MSGA3	ETS:E-box(ETS,bHLH)/HPC7-Scl-ChIP-Seq(GSE22178)/Homer	AGGAARCAGCTG	0.001	-7.798	0.0021	143	0.0357	1062.7	0.0267
MSGA3	CREB5(bZIP)/LNCaP-CREB5.V5-ChIP-Seq(GSE137775)/Homer	VVATGACGTCAT	0.001	-7.785	0.0021	432	0.1077	3668.7	0.092
MSGA3	Prop1(Homeobox)/GHFT1-PROP1.biotin-ChIP-Seq(GSE77302)/Homer	NTAATBNAATTA	0.001	-7.595	0.0025	719	0.1793	6374	0.1599
MSGA3	TEAD4(TEA)/Tropoblast-Tead4-ChIP-Seq(GSE37350)/Homer	CCWGGAATGY	0.001	-7.558	0.0026	881	0.2197	7920.3	0.1987
MSGA3	Arnt:Ahr(bHLH)/MCF7-Arnt-ChIP-Seq(Lo_et_al.)/Homer	TBGCACGCAA	0.001	-7.541	0.0026	578	0.1441	5044.5	0.1265
MSGA3	c-Jun-CRE(bZIP)/K562-cJun-ChIP-Seq(GSE31477)/Homer	ATGACGTCATCY	0.001	-7.359	0.0031	326	0.0813	2712.5	0.068
MSGA3	bHLHE40(bHLH)/HepG2-BHLHE40-ChIP-Seq(GSE31477)/Homer	KCACGTGMCN	0.001	-7.209	0.0036	265	0.0661	2164	0.0543
MSGA3	CLOCK(bHLH)/Liver-Clock-ChIP-Seq(GSE39860)/Homer	GHCACGTG	0.001	-7.15	0.0038	504	0.1257	4372.6	0.1097
MSGA3	Phox2b(Homeobox)/CLBGA-PHOX2B-ChIP-Seq(GSE90683)/Homer	TTAATTNAATTA	0.001	-7.009	0.0043	264	0.0658	2162.5	0.0542
MSGA3	Atf2(bZIP)/3T3L1-Atf2-ChIP-Seq(GSE56872)/Homer	NRRTGACGTCAT	0.001	-6.978	0.0044	331	0.0825	2775.9	0.0696
MSGA3	AR-halfsite(NR)/LNCaP-AR-ChIP-Seq(GSE27824)/Homer	CCAGGAACAG	0.01	-6.813	0.0051	3117	0.7773	30161.7	0.7566
MSGA3	MafB(bZIP)/BMM-Mafb-ChIP-Seq(GSE75722)/Homer	WNTGCTGASTCAGCANWTTY	0.01	-6.657	0.0059	584	0.1456	5154.8	0.1293
MSGA3	MafK(bZIP)/C2C12-MafK-ChIP-Seq(GSE36030)/Homer	GCTGASTCAGCA	0.01	-6.603	0.0062	342	0.0853	2894.6	0.0726
MSGA3	Atf7(bZIP)/3T3L1-Atf7-ChIP-Seq(GSE56872)/Homer	NGRTGACGTCAY	0.01	-6.566	0.0063	460	0.1147	3993.6	0.1002
MSGA3	NFIL3(bZIP)/HepG2-NFIL3-ChIP-Seq(Encode)/Homer	VTTACGTAAYNNNNN	0.01	-6.541	0.0064	755	0.1883	6787.8	0.1703
MSGA3	SCL(bHLH)/HPC7-Scl-ChIP-Seq(GSE13511)/Homer	AVCAGCTG	0.01	-6.516	0.0065	3487	0.8696	34006.6	0.8531
MSGA3	Eomes(T-box)/H9-Eomes-ChIP-Seq(GSE26097)/Homer	ATTAACACCT	0.01	-6.365	0.0075	2054	0.5122	19493.9	0.489
MSGA3	FOXK2(Forkhead)/U2OS-FOXK2-ChIP-Seq(E-MTAB-2204)/Homer	SCHTGTTTACAT	0.01	-6.275	0.0081	713	0.1778	6405	0.1607
MSGA3	Atf3(bZIP)/GBM-ATF3-ChIP-Seq(GSE33912)/Homer	DATGASTCATHN	0.01	-6.133	0.0093	860	0.2145	7824.8	0.1963
MSGA3	Unknown(Homeobox)/Limb-p300-ChIP-Seq/Homer	SSCMATWAAA	0.01	-6.001	0.0105	715	0.1783	6444.6	0.1617
MSGA3	Atf1(bZIP)/K562-ATF1-ChIP-Seq(GSE31477)/Homer	GATGACGTCA	0.01	-5.978	0.0106	649	0.1618	5816.8	0.1459
MSGA3	FOXP1(Forkhead)/H9-FOXP1-ChIP-Seq(GSE31006)/Homer	NYYTGTTTACHN	0.01	-5.799	0.0126	493	0.1229	4349.7	0.1091
MSGA3	OCT:OCT(POU,Homeobox)/NPC-OCT6-ChIP-Seq(GSE43916)/Homer	YATGCATATRCATRT	0.01	-5.748	0.0131	188	0.0469	1525.7	0.0383
MSGA3	JunD(bZIP)/K562-JunD-ChIP-Seq/Homer	ATGACGTCATCN	0.01	-5.677	0.0139	107	0.0267	809	0.0203
MSGA3	COUP-TFII(NR)/K562-NR2F1-ChIP-Seq(Encode)/Homer	GKBCARAGGTCA	0.01	-5.654	0.0141	1168	0.2913	10846.4	0.2721
MSGA3	Pdx1(Homeobox)/Islet-Pdx1-ChIP-Seq(SRA008281)/Homer	YCATYAATCA	0.01	-5.566	0.0153	1061	0.2646	9814.9	0.2462
MSGA3	NPAS2(bHLH)/Liver-NPAS2-ChIP-Seq(GSE39860)/Homer	KCCACGTGAC	0.01	-5.459	0.0169	1050	0.2618	9717.1	0.2438
MSGA3	Zfp281(Zf)/ES-Zfp281-ChIP-Seq(GSE81042)/Homer	CCCCTCCCCCAC	0.01	-5.327	0.0191	246	0.0613	2072	0.052
MSGA3	ZNF317(Zf)/HEK293-ZNF317.GFP-ChIP-Seq(GSE58341)/Homer	GTCWGCTGTYYCTCT	0.01	-5.293	0.0196	116	0.0289	899.1	0.0226
MSGA3	EAR2(NR)/K562-NR2F6-ChIP-Seq(Encode)/Homer	NRBCARRGGTCA	0.01	-5.291	0.0196	1055	0.2631	9781.3	0.2454
MSGA3	USF1(bHLH)/GM12878-Usf1-ChIP-Seq(GSE32465)/Homer	SGTCACGTGR	0.01	-5.263	0.0198	408	0.1017	3582.5	0.0899
MSGA3	RBPJ:Ebox(?,bHLH)/Panc1-Rbpj1-ChIP-Seq(GSE47459)/Homer	GGGRAARRGRMCAGMTG	0.01	-5.186	0.0212	370	0.0923	3230.9	0.081
MSGA3	JunB(bZIP)/DendriticCells-Junb-ChIP-Seq(GSE36099)/Homer	RATGASTCAT	0.01	-5.169	0.0214	735	0.1833	6700.7	0.1681
MSGA3	Fra1(bZIP)/BT549-Fra1-ChIP-Seq(GSE46166)/Homer	NNATGASTCATH	0.01	-4.937	0.0267	746	0.186	6825.5	0.1712
MSGA3	Bach2(bZIP)/OCILy7-Bach2-ChIP-Seq(GSE44420)/Homer	TGCTGAGTCA	0.01	-4.936	0.0267	305	0.0761	2637.5	0.0662
MSGA3	Foxo1(Forkhead)/RAW-Foxo1-ChIP-Seq(Fan_et_al.)/Homer	CTGTTTAC	0.01	-4.872	0.0281	1889	0.4711	18013.6	0.4519
MSGA3	BATF(bZIP)/Th17-BATF-ChIP-Seq(GSE39756)/Homer	DATGASTCAT	0.01	-4.848	0.0285	843	0.2102	7768.9	0.1949
MSGA3	c-Myc(bHLH)/LNCAP-cMyc-ChIP-Seq(Unpublished)/Homer	VCCACGTG	0.01	-4.799	0.0297	335	0.0835	2925.8	0.0734
MSGA3	Znf263(Zf)/K562-Znf263-ChIP-Seq(GSE31477)/Homer	CVGTSCTCCC	0.01	-4.773	0.0302	1632	0.407	15484.9	0.3884
MSGA3	TEAD(TEA)/Fibroblast-PU.1-ChIP-Seq(Unpublished)/Homer	YCWGGAATGY	0.1	-4.571	0.0367	710	0.1771	6510	0.1633
MSGA3	HLF(bZIP)/HSC-HLF.Flag-ChIP-Seq(GSE69817)/Homer	RTTATGYAAB	0.1	-4.428	0.042	937	0.2337	8718.2	0.2187
MSGA3	TEAD3(TEA)/HepG2-TEAD3-ChIP-Seq(Encode)/Homer	TRCATTCCAG	0.1	-4.42	0.042	1154	0.2878	10832.1	0.2717
MSGA3	MITF(bHLH)/MastCells-MITF-ChIP-Seq(GSE48085)/Homer	RTCATGTGAC	0.1	-4.388	0.0431	920	0.2294	8557.7	0.2147
MSGA3	Maz(Zf)/HepG2-Maz-ChIP-Seq(GSE31477)/Homer	GGGGGGGG	0.1	-4.339	0.0449	965	0.2406	8999.3	0.2258
MSGA3	TEAD1(TEAD)/HepG2-TEAD1-ChIP-Seq(Encode)/Homer	CYRCATTCCA	0.1	-4.319	0.0454	983	0.2451	9176.3	0.2302
MSGA3	Hoxd13(Homeobox)/ChickenMSG-Hoxd13.Flag-ChIP-Seq(GSE86088)/Homer	NCYAATAAAA	0.1	-4.3	0.0459	1638	0.4085	15598.9	0.3913
MSGA3	HIF-1b(HLH)/T47D-HIF1b-ChIP-Seq(GSE59937)/Homer	RTACGTGC	0.1	-4.205	0.0501	877	0.2187	8158.8	0.2047
MSGA3	HIF2a(bHLH)/785_O-HIF2a-ChIP-Seq(GSE34871)/Homer	GCACGTACCC	0.1	-3.754	0.0781	261	0.0651	2294.4	0.0576
MSGA3	OCT4-SOX2-TCF-NANOG(POU,Homeobox,HMG)/mES-Oct4-ChIP-Seq(GSE11431)/Homer	ATTTGCATAACAATG	0.1	-3.679	0.0835	241	0.0601	2111.5	0.053
MSGA3	E-box(bHLH)/Promoter/Homer	SSGGTCACGTGA	0.1	-3.656	0.0848	63	0.0157	483.7	0.0121
MSGA3	Nur77(NR)/K562-NR4A1-ChIP-Seq(GSE31363)/Homer	TGACCTTTNCNT	0.1	-3.598	0.0893	184	0.0459	1584.5	0.0397
MSGA3	Hoxd11(Homeobox)/ChickenMSG-Hoxd11.Flag-ChIP-Seq(GSE86088)/Homer	VGCCATAAAA	0.1	-3.56	0.092	2237	0.5579	21636.6	0.5428
MSGA3	HIF-1a(bHLH)/MCF7-HIF1a-ChIP-Seq(GSE28352)/Homer	TACGTGCV	0.1	-3.522	0.0949	177	0.0441	1523.7	0.0382
MSGA3	Olig2(bHLH)/Neuron-Olig2-ChIP-Seq(GSE30882)/Homer	RCCATMTGTT	0.1	-3.518	0.0949	2092	0.5217	20198	0.5067
MSGA3	ZNF768(Zf)/Rajj-ZNF768-ChIP-Seq(GSE111879)/Homer	RHHCAGAGAGGB	0.1	-3.436	0.1019	40	0.01	290.9	0.0073
MSGA3	TATA-Box(TBP)/Promoter/Homer	CCTTTTAWAGSC	0.1	-3.422	0.1026	1316	0.3282	12537.5	0.3145
MSGA3	Hoxc9(Homeobox)/Ainv15-Hoxc9-ChIP-Seq(GSE21812)/Homer	GGCCATAAATCA	0.1	-3.405	0.1036	565	0.1409	5219.7	0.1309
MSGA3	ZNF467(Zf)/HEK293-ZNF467.GFP-ChIP-Seq(GSE58341)/Homer	TGGGGAAGGGCM	0.1	-3.192	0.1273	759	0.1893	7119.2	0.1786
MSGA3	Fosl2(bZIP)/3T3L1-Fosl2-ChIP-Seq(GSE56872)/Homer	NATGASTCABNN	0.1	-3.152	0.1317	478	0.1192	4405.6	0.1105
MSGA3	Jun-AP1(bZIP)/K562-cJun-ChIP-Seq(GSE31477)/Homer	GATGASTCATCN	0.1	-3.11	0.1363	372	0.0928	3392.3	0.0851
MSGA3	Rbpj1(?)/Panc1-Rbpj1-ChIP-Seq(GSE47459)/Homer	HTTTCCCASG	0.1	-3.077	0.1399	1459	0.3638	13992.6	0.351
MSGA3	NF1:FOXA1(CTF,Forkhead)/LNCAP-FOXA1-ChIP-Seq(GSE27824)/Homer	WNTGTTTRYTTTGGCA	0.1	-2.997	0.1505	64	0.016	512.3	0.0129
MSGA3	CEBP:CEBP(bZIP)/MEF-Chop-ChIP-Seq(GSE35681)/Homer	NTNATGCAAYMNNHTGMAAY	0.1	-2.934	0.1591	165	0.0411	1443.1	0.0362
MSGA3	Brachyury(T-box)/Mesoendoderm-Brachyury-ChIP-exo(GSE54963)/Homer	ANTTMRCASBNNNGTGYKAAN	0.1	-2.898	0.1639	323	0.0805	2941.9	0.0738
MSGA3	Mouse_Recombination_Hotspot(Zf)/Testis-DMC1-ChIP-Seq(GSE24438)/Homer	ACTYKNATTCGTGNTACTTC	0.1	-2.888	0.1645	79	0.0197	651	0.0163
MSGA3	Usf2(bHLH)/C2C12-Usf2-ChIP-Seq(GSE36030)/Homer	GTCACGTGGT	0.1	-2.836	0.172	303	0.0756	2755.7	0.0691
MSGA3	ZNF382(Zf)/HEK293-ZNF382.GFP-ChIP-Seq(GSE58341)/Homer	GNCTGTASTRNTGBCTCHTT	0.1	-2.83	0.172	36	0.009	270.5	0.0068
MSGA3	Duxbl(Homeobox)/NIH3T3-Duxbl.HA-ChIP-Seq(GSE119782)/Homer	TAAYCYAATCAA	0.1	-2.757	0.1838	78	0.0195	647.8	0.0163
MSGA3	ZNF189(Zf)/HEK293-ZNF189.GFP-ChIP-Seq(GSE58341)/Homer	TGGAACAGMA	0.1	-2.699	0.1934	877	0.2187	8329.3	0.2089
MSGA3	TEAD2(TEA)/Py2T-Tead2-ChIP-Seq(GSE55709)/Homer	CCWGGAATGY	0.1	-2.625	0.207	525	0.1309	4911.6	0.1232
MSGA3	Tbx20(T-box)/Heart-Tbx20-ChIP-Seq(GSE29636)/Homer	GGTGYTGACAGS	0.1	-2.531	0.2258	255	0.0636	2321.2	0.0582
MSGA3	FOXK1(Forkhead)/HEK293-FOXK1-ChIP-Seq(GSE51673)/Homer	NVWTGTTTAC	0.1	-2.491	0.2336	1085	0.2706	10397.1	0.2608
MSGA3	ZNF675(Zf)/HEK293-ZNF675.GFP-ChIP-Seq(GSE58341)/Homer	ARGAGGMCAAAATGW	0.1	-2.487	0.2336	144	0.0359	1272.2	0.0319
MSGA3	Hoxa11(Homeobox)/ChickenMSG-Hoxa11.Flag-ChIP-Seq(GSE86088)/Homer	TTTTATGGCM	0.1	-2.478	0.2338	2184	0.5446	21273.8	0.5337
MSGA3	Foxa2(Forkhead)/Liver-Foxa2-ChIP-Seq(GSE25694)/Homer	CYTGTTTACWYW	0.1	-2.423	0.2453	870	0.217	8299	0.2082
MSGA3	PAX3:FKHR-fusion(Paired,Homeobox)/Rh4-PAX3:FKHR-ChIP-Seq(GSE19063)/Homer	ACCRTGACTAATTNN	1	-2.297	0.2767	225	0.0561	2053.3	0.0515
MSGA3	HOXB13(Homeobox)/ProstateTumor-HOXB13-ChIP-Seq(GSE56288)/Homer	TTTTATKRGG	1	-2.232	0.2932	1079	0.2691	10378.4	0.2603
MSGA3	ZNF136(Zf)/HEK293-ZNF136.GFP-ChIP-Seq(GSE58341)/Homer	YTKGATAHAGTATTCTWGGTNGGCA	1	-2.224	0.2938	99	0.0247	865.5	0.0217
MSGA3	Hoxa9(Homeobox)/ChickenMSG-Hoxa9.Flag-ChIP-Seq(GSE86088)/Homer	RGCAATNAAA	1	-2.221	0.2938	2440	0.6085	23871	0.5988
MSGA3	PRDM9(Zf)/Testis-DMC1-ChIP-Seq(GSE35498)/Homer	ADGGYAGYAGCATCT	1	-2.164	0.3082	517	0.1289	4886.1	0.1226
MSGA3	ZNF519(Zf)/HEK293-ZNF519.GFP-ChIP-Seq(GSE58341)/Homer	GAGSCCGAGC	1	-2.131	0.3166	166	0.0414	1503.7	0.0377
MSGA3	Pax7(Paired,Homeobox),longest/Myoblast-Pax7-ChIP-Seq(GSE25064)/Homer	NTAATTDGCYAATTANNWWD	1	-2.106	0.3225	36	0.009	290.8	0.0073
MSGA3	Tbet(T-box)/CD8-Tbet-ChIP-Seq(GSE33802)/Homer	AGGTGTGAAM	1	-2.041	0.3422	1069	0.2666	10311.6	0.2587
MSGA3	Atf4(bZIP)/MEF-Atf4-ChIP-Seq(GSE35681)/Homer	MTGATGCAAT	1	-1.992	0.3575	299	0.0746	2791.5	0.07
MSGA3	Zfp809(Zf)/ES-Zfp809-ChIP-Seq(GSE70799)/Homer	GGGGCTYGKCTGGGA	1	-1.934	0.3762	145	0.0362	1317.6	0.0331
MSGA3	Stat3+il21(Stat)/CD4-Stat3-ChIP-Seq(GSE19198)/Homer	SVYTTCCNGGAARB	1	-1.914	0.3818	735	0.1833	7050.6	0.1769
MSGA3	THRa(NR)/C17.2-THRa-ChIP-Seq(GSE38347)/Homer	GGTCANYTGAGGWCA	1	-1.888	0.3895	376	0.0938	3548.4	0.089
MSGA3	ZNF669(Zf)/HEK293-ZNF669.GFP-ChIP-Seq(GSE58341)/Homer	GARTGGTCATCGCCC	1	-1.862	0.3976	48	0.012	408.6	0.0102
MSGA3	CHR(?)/Hela-CellCycle-Expression/Homer	SRGTTTCAAA	1	-1.833	0.4067	656	0.1636	6288.1	0.1577
MSGA3	Pax7(Paired,Homeobox),long/Myoblast-Pax7-ChIP-Seq(GSE25064)/Homer	TAATCHGATTAC	1	-1.818	0.4106	31	0.0077	254.6	0.0064
MSGA3	Hoxa13(Homeobox)/ChickenMSG-Hoxa13.Flag-ChIP-Seq(GSE86088)/Homer	CYHATAAAAN	1	-1.754	0.4352	2304	0.5746	22605.2	0.5671
MSGA3	Fra2(bZIP)/Striatum-Fra2-ChIP-Seq(GSE43429)/Homer	GGATGACTCATC	1	-1.671	0.4702	620	0.1546	5961	0.1495
MSGA3	PRDM15(Zf)/ESC-Prdm15-ChIP-Seq(GSE73694)/Homer	YCCDNTCCAGGTTTT	1	-1.587	0.5084	936	0.2334	9083	0.2279
MSGA3	MafF(bZIP)/HepG2-MafF-ChIP-Seq(GSE31477)/Homer	HWWGTCAGCAWWTTT	1	-1.544	0.5279	304	0.0758	2888.6	0.0725
MSGA3	PPARE(NR),DR1/3T3L1-Pparg-ChIP-Seq(GSE13511)/Homer	TGACCTTTGCCCCA	1	-1.498	0.5495	798	0.199	7739.7	0.1942
MSGA3	THRb(NR)/Liver-NR1A2-ChIP-Seq(GSE52613)/Homer	TRAGGTCA	1	-1.465	0.5648	2891	0.7209	28525.7	0.7156
MSGA3	Npas4(bHLH)/Neuron-Npas4-ChIP-Seq(GSE127793)/Homer	NHRTCACGACDN	1	-1.464	0.5648	567	0.1414	5473	0.1373
MSGA3	ZSCAN22(Zf)/HEK293-ZSCAN22.GFP-ChIP-Seq(GSE58341)/Homer	SMCAGTCWGAKGGAGGAGGC	1	-1.46	0.5648	66	0.0165	596.6	0.015
MSGA3	DUX4(Homeobox)/Myoblasts-DUX4.V5-ChIP-Seq(GSE75791)/Homer	NWTAAYCYAATCAWN	1	-1.452	0.5648	43	0.0107	379	0.0095
MSGA3	MYNN(Zf)/HEK293-MYNN.eGFP-ChIP-Seq(Encode)/Homer	TTCAAAWTAAAAGTC	1	-1.393	0.5941	273	0.0681	2604.9	0.0653
MSGA3	PPARa(NR),DR1/Liver-Ppara-ChIP-Seq(GSE47954)/Homer	VNAGGKCAAAGGTCA	1	-1.363	0.6084	886	0.2209	8633.8	0.2166
MSGA3	CRE(bZIP)/Promoter/Homer	CSGTGACGTCAC	1	-1.332	0.6242	176	0.0439	1666.4	0.0418
MSGA3	Twist(bHLH)/HMLE-TWIST1-ChIP-Seq(Chang_et_al)/Homer	VCAKCTGGNNNCCAGMTGBN	1	-1.315	0.6317	168	0.0419	1590.1	0.0399
MSGA3	ZNF165(Zf)/WHIM12-ZNF165-ChIP-Seq(GSE65937)/Homer	AAGGKGRCGCAGGCA	1	-1.314	0.6317	93	0.0232	864.9	0.0217
MSGA3	Foxa3(Forkhead)/Liver-Foxa3-ChIP-Seq(GSE77670)/Homer	BSNTGTTTACWYWGN	1	-1.307	0.6317	346	0.0863	3329.3	0.0835
MSGA3	FOXA1(Forkhead)/LNCAP-FOXA1-ChIP-Seq(GSE27824)/Homer	WAAGTAAACA	1	-1.272	0.6488	1275	0.318	12500.2	0.3136
MSGA3	TFE3(bHLH)/MEF-TFE3-ChIP-Seq(GSE75757)/Homer	GTCACGTGACYV	1	-1.243	0.6646	77	0.0192	715.7	0.018
MSGA3	CDX4(Homeobox)/ZebrafishEmbryos-Cdx4.Myc-ChIP-Seq(GSE48254)/Homer	NGYCATAAAWCH	1	-1.23	0.6696	923	0.2302	9027.8	0.2265
MSGA3	PBX1(Homeobox)/MCF7-PBX1-ChIP-Seq(GSE28007)/Homer	GSCTGTCACTCA	1	-1.227	0.6696	98	0.0244	919.8	0.0231
MSGA3	Chop(bZIP)/MEF-Chop-ChIP-Seq(GSE35681)/Homer	ATTGCATCAT	1	-1.212	0.6749	221	0.0551	2118.8	0.0532
MSGA3	Hand2(bHLH)/Mesoderm-Hand2-ChIP-Seq(GSE61475)/Homer	TGACANARRCCAGRC	1	-1.211	0.6749	521	0.1299	5064.4	0.127
MSGA3	BMAL1(bHLH)/Liver-Bmal1-ChIP-Seq(GSE39860)/Homer	GNCACGTG	1	-1.201	0.6754	1654	0.4125	16276.9	0.4083
MSGA3	ZNF322(Zf)/HEK293-ZNF322.GFP-ChIP-Seq(GSE58341)/Homer	GAGCCTGGTACTGWGCCTGR	1	-1.174	0.6901	268	0.0668	2584	0.0648
MSGA3	ELF5(ETS)/T47D-ELF5-ChIP-Seq(GSE30407)/Homer	ACVAGGAAGT	1	-1.165	0.6933	717	0.1788	7006.4	0.1758
MSGA3	FoxD3(forkhead)/ZebrafishEmbryo-Foxd3.biotin-ChIP-seq(GSE106676)/Homer	TGTTTAYTTAGC	1	-1.134	0.7113	924	0.2304	9059.9	0.2273
MSGA3	GATA(Zf),IR3/iTreg-Gata3-ChIP-Seq(GSE20898)/Homer	NNNNNBAGATAWYATCTVHN	1	-1.134	0.7113	155	0.0387	1482.1	0.0372
MSGA3	Zfp57(Zf)/H1-ZFP57.HA-ChIP-Seq(GSE115387)/Homer	NANTGCSGCA	1	-1.107	0.7233	177	0.0441	1700.5	0.0427
MSGA3	STAT4(Stat)/CD4-Stat4-ChIP-Seq(GSE22104)/Homer	NYTTCCWGGAAR	1	-1.097	0.7273	992	0.2474	9741.3	0.2444
MSGA3	IRF:BATF(IRF:bZIP)/pDC-Irf8-ChIP-Seq(GSE66899)/Homer	CTTTCANTATGACTV	1	-1.086	0.7315	129	0.0322	1233.3	0.0309
MSGA3	Elf4(ETS)/BMDM-Elf4-ChIP-Seq(GSE88699)/Homer	ACTTCCKGKT	1	-1.044	0.7591	974	0.2429	9576.3	0.2402
MSGA3	RXR(NR),DR1/3T3L1-RXR-ChIP-Seq(GSE13511)/Homer	TAGGGCAAAGGTCA	1	-1.038	0.7604	919	0.2292	9033.4	0.2266
MSGA3	Hnf1(Homeobox)/Liver-Foxa2-Chip-Seq(GSE25694)/Homer	GGTTAAWCATTAA	1	-1.035	0.7604	130	0.0324	1248.5	0.0313
MSGA3	ZNF415(Zf)/HEK293-ZNF415.GFP-ChIP-Seq(GSE58341)/Homer	GRTGMTRGAGCC	1	-0.9903	0.7896	490	0.1222	4800.7	0.1204
MSGA3	ELF3(ETS)/PDAC-ELF3-ChIP-Seq(GSE64557)/Homer	ANCAGGAAGT	1	-0.9502	0.8179	742	0.185	7302.4	0.1832
MSGA3	p63(p53)/Keratinocyte-p63-ChIP-Seq(GSE17611)/Homer	NNDRCATGYCYNRRCATGYH	1	-0.9145	0.8437	352	0.0878	3451.9	0.0866
MSGA3	Tbx21(T-box)/GM12878-TBX21-ChIP-Seq(Encode)/Homer	AGGTGTGAAA	1	-0.9037	0.8488	969	0.2416	9564.5	0.2399
MSGA3	STAT5(Stat)/mCD4+-Stat5-ChIP-Seq(GSE12346)/Homer	RTTTCTNAGAAA	1	-0.8957	0.8515	365	0.091	3583.3	0.0899
MSGA3	Tbox:Smad(T-box,MAD)/ESCd5-Smad2_3-ChIP-Seq(GSE29422)/Homer	AGGTGHCAGACA	1	-0.8654	0.8736	204	0.0509	1997.8	0.0501
MSGA3	RARa(NR)/K562-RARa-ChIP-Seq(Encode)/Homer	TTGAMCTTTG	1	-0.8547	0.8788	2181	0.5439	21617.5	0.5423
MSGA3	T1ISRE(IRF)/ThioMac-Ifnb-Expression/Homer	ACTTTCGTTTCT	1	-0.8372	0.8901	10	0.0025	91.1	0.0023
MSGA3	Hoxa10(Homeobox)/ChickenMSG-Hoxa10.Flag-ChIP-Seq(GSE86088)/Homer	GGYAATGAAA	1	-0.8239	0.8978	614	0.1531	6065.1	0.1521
MSGA3	LXRE(NR),DR4/RAW-LXRb.biotin-ChIP-Seq(GSE21512)/Homer	RGGTTACTANAGGTCA	1	-0.8014	0.914	42	0.0105	406.2	0.0102
MSGA3	HOXA1(Homeobox)/mES-Hoxa1-ChIP-Seq(SRP084292)/Homer	TGATKGATGR	1	-0.7803	0.9292	259	0.0646	2555.5	0.0641
MSGA3	AP-2alpha(AP2)/Hela-AP2alpha-ChIP-Seq(GSE31477)/Homer	ATGCCCTGAGGC	1	-0.7799	0.9292	552	0.1377	5461.3	0.137
MSGA3	NFAT(RHD)/Jurkat-NFATC1-ChIP-Seq(Jolma_et_al.)/Homer	ATTTTCCATT	1	-0.7766	0.9292	863	0.2152	8549.8	0.2145
MSGA3	AP-2gamma(AP2)/MCF7-TFAP2C-ChIP-Seq(GSE21234)/Homer	SCCTSAGGSCAW	1	-0.7747	0.9292	745	0.1858	7378.1	0.1851
MSGA3	ZNF16(Zf)/HEK293-ZNF16.GFP-ChIP-Seq(GSE58341)/Homer	MACCTTCYATGGCTCCCTAKTGCCY	1	-0.7408	0.9492	6	0.0015	55.5	0.0014
MSGA3	Srebp1a(bHLH)/HepG2-Srebp1a-ChIP-Seq(GSE31477)/Homer	RTCACSCCAY	1	-0.735	0.9504	170	0.0424	1680.1	0.0421
MSGA3	SCRT1(Zf)/HEK293-SCRT1.eGFP-ChIP-Seq(Encode)/Homer	GCAACAGGTG	1	-0.7311	0.9504	231	0.0576	2286.6	0.0574
MSGA3	p53(p53)/Saos-p53-ChIP-Seq(GSE15780)/Homer	RRCATGYCYRGRCATGYYYN	1	-0.7237	0.9504	100	0.0249	987.5	0.0248
MSGA3	p53(p53)/Saos-p53-ChIP-Seq/Homer	RRCATGYCYRGRCATGYYYN	1	-0.7237	0.9504	100	0.0249	987.5	0.0248
MSGA3	FOXM1(Forkhead)/MCF7-FOXM1-ChIP-Seq(GSE72977)/Homer	TRTTTACTTW	1	-0.7102	0.957	1081	0.2696	10736.8	0.2693
MSGA3	PU.1-IRF(ETS:IRF)/Bcell-PU.1-ChIP-Seq(GSE21512)/Homer	MGGAAGTGAAAC	1	-0.7087	0.957	1334	0.3327	13251.2	0.3324
MSGA3	ZNF341(Zf)/EBV-ZNF341-ChIP-Seq(GSE113194)/Homer	GGAACAGCCG	1	-0.6897	0.9683	730	0.182	7254.5	0.182
MSGA3	NPAS(bHLH)/Liver-NPAS-ChIP-Seq(GSE39860)/Homer	NVCACGTG	1	-0.6648	0.9883	1462	0.3646	14541	0.3648
MSGA3	PBX2(Homeobox)/K562-PBX2-ChIP-Seq(Encode)/Homer	RTGATTKATRGN	1	-0.6629	0.9883	844	0.2105	8396.9	0.2106
MSGA3	Tcf3(HMG)/mES-Tcf3-ChIP-Seq(GSE11724)/Homer	ASWTCAAAGG	1	-0.6583	0.9883	260	0.0648	2588.1	0.0649
MSGA3	Ets1-distal(ETS)/CD4+-PolII-ChIP-Seq(Barski_et_al.)/Homer	MACAGGAAGT	1	-0.6506	0.9895	316	0.0788	3147.9	0.079
MSGA3	FOXA1:AR(Forkhead,NR)/LNCAP-AR-ChIP-Seq(GSE27824)/Homer	AGTAAACAAAAAAGAACAND	1	-0.6494	0.9895	74	0.0185	737.5	0.0185
MSGA3	Fox:Ebox(Forkhead,bHLH)/Panc1-Foxa2-ChIP-Seq(GSE47459)/Homer	NNNVCTGWGYAAACASN	1	-0.6442	0.9895	1108	0.2763	11028.3	0.2767
MSGA3	FXR(NR),IR1/Liver-FXR-ChIP-Seq(Chong_et_al.)/Homer	AGGTCANTGACCTB	1	-0.6307	0.9965	277	0.0691	2763.3	0.0693
MSGA3	GATA:SCL(Zf,bHLH)/Ter119-SCL-ChIP-Seq(GSE18720)/Homer	CRGCTGBNGNSNNSAGATAA	1	-0.6179	1	122	0.0304	1220.2	0.0306
MSGA3	FOXA1(Forkhead)/MCF7-FOXA1-ChIP-Seq(GSE26831)/Homer	WAAGTAAACA	1	-0.6174	1	1052	0.2623	10481.8	0.2629
MSGA3	REST-NRSF(Zf)/Jurkat-NRSF-ChIP-Seq/Homer	GGMGCTGTCCATGGTGCTGA	1	-0.6089	1	6	0.0015	59.2	0.0015
MSGA3	PAX5(Paired,Homeobox)/GM12878-PAX5-ChIP-Seq(GSE32465)/Homer	GCAGCCAAGCRTGACH	1	-0.6058	1	323	0.0805	3227.1	0.081
MSGA3	ZNF7(Zf)/HepG2-ZNF7.Flag-ChIP-Seq(Encode)/Homer	CTGCCWVCTTTTRTA	1	-0.6043	1	575	0.1434	5738.2	0.1439
MSGA3	STAT6(Stat)/CD4-Stat6-ChIP-Seq(GSE22104)/Homer	ABTTCYYRRGAA	1	-0.5865	1	561	0.1399	5604.9	0.1406
MSGA3	GATA3(Zf),DR4/iTreg-Gata3-ChIP-Seq(GSE20898)/Homer	AGATGKDGAGATAAG	1	-0.5754	1	90	0.0224	906.9	0.0228
MSGA3	Bcl6(Zf)/Liver-Bcl6-ChIP-Seq(GSE31578)/Homer	NNNCTTTCCAGGAAA	1	-0.5672	1	1352	0.3372	13487	0.3383
MSGA3	Hoxd12(Homeobox)/ChickenMSG-Hoxd12.Flag-ChIP-Seq(GSE86088)/Homer	HDGYAATGAAAN	1	-0.5528	1	1752	0.4369	17471.9	0.4383
MSGA3	ZNF528(Zf)/HEK293-ZNF528.GFP-ChIP-Seq(GSE58341)/Homer	AGAAATGACTTCCCT	1	-0.5345	1	7	0.0017	72.2	0.0018
MSGA3	PU.1:IRF8(ETS:IRF)/pDC-Irf8-ChIP-Seq(GSE66899)/Homer	GGAAGTGAAAST	1	-0.5123	1	189	0.0471	1909.4	0.0479
MSGA3	PAX5(Paired,Homeobox),condensed/GM12878-PAX5-ChIP-Seq(GSE32465)/Homer	GTCACGCTCSCTGM	1	-0.5089	1	85	0.0212	865.1	0.0217
MSGA3	bZIP:IRF(bZIP,IRF)/Th17-BatF-ChIP-Seq(GSE39756)/Homer	NAGTTTCABTHTGACTNW	1	-0.5071	1	483	0.1204	4851.2	0.1217
MSGA3	NFY(CCAAT)/Promoter/Homer	RGCCAATSRG	1	-0.5033	1	667	0.1663	6689.2	0.1678
MSGA3	NeuroD1(bHLH)/Islet-NeuroD1-ChIP-Seq(GSE30298)/Homer	GCCATCTGTT	1	-0.4935	1	1009	0.2516	10103.8	0.2535
MSGA3	PAX6(Paired,Homeobox)/Forebrain-Pax6-ChIP-Seq(GSE66961)/Homer	NGTGTTCAVTSAAGCGKAAA	1	-0.4735	1	74	0.0185	759.6	0.0191
MSGA3	Six4(Homeobox)/MCF7-SIX4-ChIP-Seq(Encode)/Homer	TGWAAYCTGABACCB	1	-0.4649	1	40	0.01	415.4	0.0104
MSGA3	HIC1(Zf)/Treg-ZBTB29-ChIP-Seq(GSE99889)/Homer	TGCCAGCB	1	-0.4634	1	1942	0.4843	19404.4	0.4868
MSGA3	STAT1(Stat)/HelaS3-STAT1-ChIP-Seq(GSE12782)/Homer	NATTTCCNGGAAAT	1	-0.4548	1	301	0.0751	3046.2	0.0764
MSGA3	NFkB-p65(RHD)/GM12787-p65-ChIP-Seq(GSE19485)/Homer	WGGGGATTTCCC	1	-0.4547	1	408	0.1017	4118	0.1033
MSGA3	EWS:FLI1-fusion(ETS)/SK_N_MC-EWS:FLI1-ChIP-Seq(SRA014231)/Homer	VACAGGAAAT	1	-0.4426	1	555	0.1384	5593.7	0.1403
MSGA3	STAT6(Stat)/Macrophage-Stat6-ChIP-Seq(GSE38377)/Homer	TTCCKNAGAA	1	-0.4374	1	563	0.1404	5675.6	0.1424
MSGA3	ZBTB33(Zf)/GM12878-ZBTB33-ChIP-Seq(GSE32465)/Homer	GGVTCTCGCGAGAAC	1	-0.4147	1	11	0.0027	120.4	0.003
MSGA3	Tbr1(T-box)/Cortex-Tbr1-ChIP-Seq(GSE71384)/Homer	AAGGTGTKAA	1	-0.3987	1	1345	0.3354	13498.4	0.3386
MSGA3	E2F6(E2F)/Hela-E2F6-ChIP-Seq(GSE31477)/Homer	GGCGGGAARN	1	-0.3974	1	265	0.0661	2701.2	0.0678
MSGA3	Hoxb4(Homeobox)/ES-Hoxb4-ChIP-Seq(GSE34014)/Homer	TGATTRATGGCY	1	-0.3881	1	192	0.0479	1968.1	0.0494
MSGA3	DUX(Homeobox)/C2C12-Dux-ChIP-Seq(GSE87279)/Homer	BCWGATTCAATCAAN	1	-0.3811	1	3	0.0007	35	0.0009
MSGA3	ZNF416(Zf)/HEK293-ZNF416.GFP-ChIP-Seq(GSE58341)/Homer	WDNCTGGGCA	1	-0.3722	1	1213	0.3025	12197.5	0.306
MSGA3	HRE(HSF)/Striatum-HSF1-ChIP-Seq(GSE38000)/Homer	TTCTAGAABNTTCTA	1	-0.3547	1	220	0.0549	2260.5	0.0567
MSGA3	p53(p53)/mES-cMyc-ChIP-Seq(GSE11431)/Homer	ACATGCCCGGGCAT	1	-0.3519	1	12	0.003	135.6	0.0034
MSGA3	Six1(Homeobox)/Myoblast-Six1-ChIP-Chip(GSE20150)/Homer	GKVTCADRTTWC	1	-0.3466	1	216	0.0539	2222.5	0.0558
MSGA3	Stat3(Stat)/mES-Stat3-ChIP-Seq(GSE11431)/Homer	CTTCCGGGAA	1	-0.3455	1	469	0.117	4770.3	0.1197
MSGA3	PU.1(ETS)/ThioMac-PU.1-ChIP-Seq(GSE21512)/Homer	AGAGGAAGTG	1	-0.3383	1	468	0.1167	4763.1	0.1195
MSGA3	IRF8(IRF)/BMDM-IRF8-ChIP-Seq(GSE77884)/Homer	GRAASTGAAAST	1	-0.331	1	309	0.0771	3166.6	0.0794
MSGA3	GATA3(Zf),DR8/iTreg-Gata3-ChIP-Seq(GSE20898)/Homer	AGATSTNDNNDSAGATAASN	1	-0.328	1	79	0.0197	834.9	0.0209
MSGA3	GATA(Zf),IR4/iTreg-Gata3-ChIP-Seq(GSE20898)/Homer	NAGATWNBNATCTNN	1	-0.3174	1	75	0.0187	795.1	0.0199
MSGA3	EWS:ERG-fusion(ETS)/CADO_ES1-EWS:ERG-ChIP-Seq(SRA014231)/Homer	ATTTCCTGTN	1	-0.3159	1	735	0.1833	7452.9	0.187
MSGA3	WT1(Zf)/Kidney-WT1-ChIP-Seq(GSE90016)/Homer	MCTCCCMCRCAB	1	-0.3146	1	519	0.1294	5286.2	0.1326
MSGA3	Rfx6(HTH)/Min6b1-Rfx6.HA-ChIP-Seq(GSE62844)/Homer	TGTTKCCTAGCAACM	1	-0.3109	1	1080	0.2693	10906.4	0.2736
MSGA3	ISRE(IRF)/ThioMac-LPS-Expression(GSE23622)/Homer	AGTTTCASTTTC	1	-0.3033	1	57	0.0142	612.3	0.0154
MSGA3	EHF(ETS)/LoVo-EHF-ChIP-Seq(GSE49402)/Homer	AVCAGGAAGT	1	-0.2999	1	1233	0.3075	12441.8	0.3121
MSGA3	ZNF692(Zf)/HEK293-ZNF692.GFP-ChIP-Seq(GSE58341)/Homer	GTGGGCCCCA	1	-0.2928	1	72	0.018	769.8	0.0193
MSGA3	ETS1(ETS)/Jurkat-ETS1-ChIP-Seq(GSE17954)/Homer	ACAGGAAGTG	1	-0.2926	1	987	0.2461	9988.3	0.2506
MSGA3	HOXA2(Homeobox)/mES-Hoxa2-ChIP-Seq(Donaldson_et_al.)/Homer	GYCATCMATCAT	1	-0.2711	1	92	0.0229	980.9	0.0246
MSGA3	PRDM1(Zf)/Hela-PRDM1-ChIP-Seq(GSE31477)/Homer	ACTTTCACTTTC	1	-0.2711	1	539	0.1344	5509.6	0.1382
MSGA3	n-Myc(bHLH)/mES-nMyc-ChIP-Seq(GSE11431)/Homer	VRCCACGTGG	1	-0.2692	1	574	0.1431	5862.3	0.1471
MSGA3	RORgt(NR)/EL4-RORgt.Flag-ChIP-Seq(GSE56019)/Homer	AAYTAGGTCA	1	-0.2669	1	117	0.0292	1238.6	0.0311
MSGA3	RORgt(NR)/EL4-RORgt.Flag-ChIP-Seq(GSE56019)/Homer	AAYTAGGTCA	1	-0.2669	1	117	0.0292	1238.6	0.0311
MSGA3	RAR:RXR(NR),DR5/ES-RAR-ChIP-Seq(GSE56893)/Homer	RGGTCADNNAGAGGTCAV	1	-0.2559	1	17	0.0042	198	0.005
MSGA3	GABPA(ETS)/Jurkat-GABPa-ChIP-Seq(GSE17954)/Homer	RACCGGAAGT	1	-0.2386	1	805	0.2007	8201.4	0.2057
MSGA3	HRE(HSF)/HepG2-HSF1-ChIP-Seq(GSE31477)/Homer	BSTTCTRGAABVTTCYAGAA	1	-0.2376	1	141	0.0352	1493.5	0.0375
MSGA3	TR4(NR),DR1/Hela-TR4-ChIP-Seq(GSE24685)/Homer	GAGGTCAAAGGTCA	1	-0.2318	1	68	0.017	741.5	0.0186
MSGA3	Pax8(Paired,Homeobox)/Thyroid-Pax8-ChIP-Seq(GSE26938)/Homer	GTCATGCHTGRCTGS	1	-0.2296	1	294	0.0733	3056.8	0.0767
MSGA3	Foxh1(Forkhead)/hESC-FOXH1-ChIP-Seq(GSE29422)/Homer	NNTGTGGATTSS	1	-0.2281	1	599	0.1494	6138.4	0.154
MSGA3	ZFP3(Zf)/HEK293-ZFP3.GFP-ChIP-Seq(GSE58341)/Homer	GGGTTTTGAAGGATGARTAGGAGTT	1	-0.223	1	1	0.0002	16.8	0.0004
MSGA3	PR(NR)/T47D-PR-ChIP-Seq(GSE31130)/Homer	VAGRACAKNCTGTBC	1	-0.2199	1	2133	0.5319	21466.9	0.5385
MSGA3	GRE(NR),IR3/A549-GR-ChIP-Seq(GSE32465)/Homer	NRGVACABNVTGTYCY	1	-0.2196	1	137	0.0342	1458.5	0.0366
MSGA3	PRDM14(Zf)/H1-PRDM14-ChIP-Seq(GSE22767)/Homer	RGGTCTCTAACY	1	-0.215	1	264	0.0658	2758.5	0.0692
MSGA3	RORa(NR)/Liver-Rora-ChIP-Seq(GSE101115)/Homer	AAWCTAGGTCARDNN	1	-0.2101	1	126	0.0314	1348.5	0.0338
MSGA3	Pax7(Paired,Homeobox)/Myoblast-Pax7-ChIP-Seq(GSE25064)/Homer	TAATCAATTA	1	-0.2082	1	87	0.0217	945.6	0.0237
MSGA3	ETV4(ETS)/HepG2-ETV4-ChIP-Seq(ENCODE)/Homer	ACCGGAAGTG	1	-0.2024	1	956	0.2384	9744	0.2444
MSGA3	Gata2(Zf)/K562-GATA2-ChIP-Seq(GSE18829)/Homer	BBCTTATCTS	1	-0.2023	1	595	0.1484	6115.5	0.1534
MSGA3	ZKSCAN1(Zf)/HepG2-ZKSCAN1-ChIP-Seq(Encode)/Homer	GCACAYAGTAGGKCY	1	-0.2016	1	20	0.005	238.8	0.006
MSGA3	IRF4(IRF)/GM12878-IRF4-ChIP-Seq(GSE32465)/Homer	ACTGAAACCA	1	-0.2	1	388	0.0968	4025.7	0.101
MSGA3	ZNF652/HepG2-ZNF652.Flag-ChIP-Seq(Encode)/Homer	TTAACCCTTTVNKKN	1	-0.1992	1	195	0.0486	2061.1	0.0517
MSGA3	RUNX-AML(Runt)/CD4+-PolII-ChIP-Seq(Barski_et_al.)/Homer	GCTGTGGTTW	1	-0.1974	1	684	0.1706	7015.8	0.176
MSGA3	EBNA1(EBV-virus)/Raji-EBNA1-ChIP-Seq(GSE30709)/Homer	GGYAGCAYDTGCTDCCCNNN	1	-0.194	1	11	0.0027	140	0.0035
MSGA3	ZNF143|STAF(Zf)/CUTLL-ZNF143-ChIP-Seq(GSE29600)/Homer	ATTTCCCAGVAKSCY	1	-0.1931	1	333	0.083	3471.7	0.0871
MSGA3	COUP-TFII(NR)/Artia-Nr2f2-ChIP-Seq(GSE46497)/Homer	AGRGGTCA	1	-0.1848	1	1358	0.3387	13782.7	0.3457
MSGA3	Barx1(Homeobox)/Stomach-Barx1.3xFlag-ChIP-Seq(GSE69483)/Homer	AAACMATTAN	1	-0.1833	1	505	0.1259	5220.8	0.131
MSGA3	Hoxd10(Homeobox)/ChickenMSG-Hoxd10.Flag-ChIP-Seq(GSE86088)/Homer	GGCMATGAAA	1	-0.1832	1	1100	0.2743	11203.3	0.281
MSGA3	Zac1(Zf)/Neuro2A-Plagl1-ChIP-Seq(GSE75942)/Homer	HAWGRGGCCM	1	-0.1831	1	1957	0.488	19753.2	0.4955
MSGA3	RAR:RXR(NR),DR0/ES-RAR-ChIP-Seq(GSE56893)/Homer	AGGTCAAGGTCA	1	-0.166	1	104	0.0259	1136	0.0285
MSGA3	RORg(NR)/Liver-Rorc-ChIP-Seq(GSE101115)/Homer	WAABTAGGTCAV	1	-0.1649	1	83	0.0207	917.5	0.023
MSGA3	ERE(NR),IR3/MCF7-ERa-ChIP-Seq(Unpublished)/Homer	VAGGTCACNSTGACC	1	-0.159	1	216	0.0539	2296.5	0.0576
MSGA3	Pbx3(Homeobox)/GM12878-PBX3-ChIP-Seq(GSE32465)/Homer	SCTGTCAMTCAN	1	-0.1466	1	246	0.0613	2611.4	0.0655
MSGA3	IRF3(IRF)/BMDM-Irf3-ChIP-Seq(GSE67343)/Homer	AGTTTCAKTTTC	1	-0.1458	1	318	0.0793	3348.7	0.084
MSGA3	Srebp2(bHLH)/HepG2-Srebp2-ChIP-Seq(GSE31477)/Homer	CGGTCACSCCAC	1	-0.1396	1	92	0.0229	1021.2	0.0256
MSGA3	VDR(NR),DR3/GM10855-VDR+vitD-ChIP-Seq(GSE22484)/Homer	ARAGGTCANWGAGTTCANNN	1	-0.1385	1	136	0.0339	1481.7	0.0372
MSGA3	p73(p53)/Trachea-p73-ChIP-Seq(PRJNA310161)/Homer	NRRRCAWGTCCDGRCATGYY	1	-0.1287	1	38	0.0095	450.5	0.0113
MSGA3	SPDEF(ETS)/VCaP-SPDEF-ChIP-Seq(SRA014231)/Homer	ASWTCCTGBT	1	-0.1252	1	974	0.2429	10001.6	0.2509
MSGA3	Max(bHLH)/K562-Max-ChIP-Seq(GSE31477)/Homer	RCCACGTGGYYN	1	-0.1215	1	590	0.1471	6133.9	0.1539
MSGA3	Six2(Homeobox)/NephronProgenitor-Six2-ChIP-Seq(GSE39837)/Homer	GWAAYHTGAKMC	1	-0.1182	1	894	0.2229	9206	0.2309
MSGA3	NFkB-p50,p52(RHD)/Monocyte-p50-ChIP-Chip(Schreiber_et_al.)/Homer	GGGGGAATCCCC	1	-0.1152	1	52	0.013	606	0.0152
MSGA3	ETV1(ETS)/GIST48-ETV1-ChIP-Seq(GSE22441)/Homer	AACCGGAAGT	1	-0.1048	1	1237	0.3085	12668.6	0.3178
MSGA3	GRHL2(CP2)/HBE-GRHL2-ChIP-Seq(GSE46194)/Homer	AAACYKGTTWDACMRGTTTB	1	-0.104	1	329	0.082	3494.6	0.0877
MSGA3	AMYB(HTH)/Testes-AMYB-ChIP-Seq(GSE44588)/Homer	TGGCAGTTGG	1	-0.1015	1	1403	0.3499	14335.3	0.3596
MSGA3	ZNF264(Zf)/HEK293-ZNF264.GFP-ChIP-Seq(GSE58341)/Homer	RGGGCACTAACY	1	-0.09736	1	522	0.1302	5470.5	0.1372
MSGA3	Elk1(ETS)/Hela-Elk1-ChIP-Seq(GSE31477)/Homer	HACTTCCGGY	1	-0.09647	1	405	0.101	4279.6	0.1074
MSGA3	NFkB-p65-Rel(RHD)/ThioMac-LPS-Expression(GSE23622)/Homer	GGAAATTCCC	1	-0.09594	1	41	0.0102	494	0.0124
MSGA3	RUNX1(Runt)/Jurkat-RUNX1-ChIP-Seq(GSE29180)/Homer	AAACCACARM	1	-0.09574	1	958	0.2389	9880.8	0.2479
MSGA3	CEBP(bZIP)/ThioMac-CEBPb-ChIP-Seq(GSE21512)/Homer	ATTGCGCAAC	1	-0.0912	1	574	0.1431	6006.4	0.1507
MSGA3	IRF2(IRF)/Erythroblas-IRF2-ChIP-Seq(GSE36985)/Homer	GAAASYGAAASY	1	-0.08842	1	85	0.0212	972.2	0.0244
MSGA3	GRE(NR),IR3/RAW264.7-GRE-ChIP-Seq(Unpublished)/Homer	VAGRACAKWCTGTYC	1	-0.08834	1	246	0.0613	2655.8	0.0666
MSGA3	TRPS1(Zf)/MCF7-TRPS1-ChIP-Seq(GSE107013)/Homer	AGATAAGANN	1	-0.08292	1	1829	0.4561	18619.2	0.4671
MSGA3	PGR(NR)/EndoStromal-PGR-ChIP-Seq(GSE69539)/Homer	AAGAACATWHTGTTC	1	-0.0825	1	250	0.0623	2702.3	0.0678
MSGA3	Elk4(ETS)/Hela-Elk4-ChIP-Seq(GSE31477)/Homer	NRYTTCCGGY	1	-0.08195	1	406	0.1012	4306.9	0.108
MSGA3	ERG(ETS)/VCaP-ERG-ChIP-Seq(GSE14097)/Homer	ACAGGAAGTG	1	-0.0712	1	1468	0.3661	15042	0.3773
MSGA3	ZNF41(Zf)/HEK293-ZNF41.GFP-ChIP-Seq(GSE58341)/Homer	CCTCATGGTGYCYTWYTCCCTTGTG	1	-0.0689	1	17	0.0042	234.4	0.0059
MSGA3	Etv2(ETS)/ES-ER71-ChIP-Seq(GSE59402)/Homer	NNAYTTCCTGHN	1	-0.06827	1	875	0.2182	9090.4	0.228
MSGA3	KLF10(Zf)/HEK293-KLF10.GFP-ChIP-Seq(GSE58341)/Homer	GGGGGTGTGTCC	1	-0.06619	1	568	0.1416	5982.2	0.1501
MSGA3	Cux2(Homeobox)/Liver-Cux2-ChIP-Seq(GSE35985)/Homer	HNRAATCAAT	1	-0.06463	1	359	0.0895	3847.4	0.0965
MSGA3	RARg(NR)/ES-RARg-ChIP-Seq(GSE30538)/Homer	AGGTCAAGGTCA	1	-0.0644	1	36	0.009	453.1	0.0114
MSGA3	MNT(bHLH)/HepG2-MNT-ChIP-Seq(Encode)/Homer	DGCACACGTG	1	-0.06343	1	954	0.2379	9897.6	0.2483
MSGA3	Gata4(Zf)/Heart-Gata4-ChIP-Seq(GSE35151)/Homer	NBWGATAAGR	1	-0.06284	1	907	0.2262	9424.9	0.2364
MSGA3	Gata6(Zf)/HUG1N-GATA6-ChIP-Seq(GSE51936)/Homer	YCTTATCTBN	1	-0.06161	1	825	0.2057	8598.6	0.2157
MSGA3	SpiB(ETS)/OCILY3-SPIB-ChIP-Seq(GSE56857)/Homer	AAAGRGGAAGTG	1	-0.0585	1	205	0.0511	2261.5	0.0567
MSGA3	CRX(Homeobox)/Retina-Crx-ChIP-Seq(GSE20012)/Homer	GCTAATCC	1	-0.0496	1	2051	0.5115	20906.3	0.5244
MSGA3	PRDM10(Zf)/HEK293-PRDM10.eGFP-ChIP-Seq(Encode)/Homer	TGGTACATTCCA	1	-0.04926	1	511	0.1274	5432.3	0.1363
MSGA3	Gli2(Zf)/GM2-Gli2-ChIP-Chip(GSE112702)/Homer	YSTGGGTGGTCT	1	-0.04834	1	172	0.0429	1928.8	0.0484
MSGA3	ETS:RUNX(ETS,Runt)/Jurkat-RUNX1-ChIP-Seq(GSE17954)/Homer	RCAGGATGTGGT	1	-0.04789	1	61	0.0152	741	0.0186
MSGA3	HNF6(Homeobox)/Liver-Hnf6-ChIP-Seq(ERP000394)/Homer	NTATYGATCH	1	-0.04428	1	426	0.1062	4571.6	0.1147
MSGA3	HNF1b(Homeobox)/PDAC-HNF1B-ChIP-Seq(GSE64557)/Homer	GTTAATNATTAA	1	-0.04338	1	124	0.0309	1426.8	0.0358
MSGA3	ELF1(ETS)/Jurkat-ELF1-ChIP-Seq(SRA014231)/Homer	AVCCGGAAGT	1	-0.043	1	370	0.0923	3997.4	0.1003
MSGA3	Gata1(Zf)/K562-GATA1-ChIP-Seq(GSE18829)/Homer	SAGATAAGRV	1	-0.04164	1	507	0.1264	5408.4	0.1357
MSGA3	DMRT1(DM)/Testis-DMRT1-ChIP-Seq(GSE64892)/Homer	TWGHWACAWTGTWDC	1	-0.03784	1	223	0.0556	2480.6	0.0622
MSGA3	Fli1(ETS)/CD8-FLI-ChIP-Seq(GSE20898)/Homer	NRYTTCCGGH	1	-0.03401	1	951	0.2372	9946.8	0.2495
MSGA3	ETS(ETS)/Promoter/Homer	AACCGGAAGT	1	-0.02995	1	235	0.0586	2622.2	0.0658
MSGA3	Pitx1(Homeobox)/Chicken-Pitx1-ChIP-Seq(GSE38910)/Homer	TAATCCCN	1	-0.02871	1	3096	0.7721	31268.8	0.7844
MSGA3	KLF14(Zf)/HEK293-KLF14.GFP-ChIP-Seq(GSE58341)/Homer	RGKGGGCGKGGC	1	-0.02733	1	1198	0.2988	12465.4	0.3127
MSGA3	Pknox1(Homeobox)/ES-Prep1-ChIP-Seq(GSE63282)/Homer	SCTGTCAVTCAV	1	-0.02367	1	211	0.0526	2385.1	0.0598
MSGA3	E2F3(E2F)/MEF-E2F3-ChIP-Seq(GSE71376)/Homer	BTKGGCGGGAAA	1	-0.01986	1	294	0.0733	3269.2	0.082
MSGA3	GLI3(Zf)/Limb-GLI3-ChIP-Chip(GSE11077)/Homer	CGTGGGTGGTCC	1	-0.01841	1	66	0.0165	834.4	0.0209
MSGA3	ZBTB12(Zf)/HEK293-ZBTB12.GFP-ChIP-Seq(GSE58341)/Homer	NGNTCTAGAACCNGV	1	-0.01774	1	360	0.0898	3966.3	0.0995
MSGA3	ZFX(Zf)/mES-Zfx-ChIP-Seq(GSE11431)/Homer	AGGCCTRG	1	-0.01769	1	906	0.2259	9565.7	0.24
MSGA3	c-Myc(bHLH)/mES-cMyc-ChIP-Seq(GSE11431)/Homer	VVCCACGTGG	1	-0.01708	1	401	0.1	4395.8	0.1103
MSGA3	Tcfcp2l1(CP2)/mES-Tcfcp2l1-ChIP-Seq(GSE11431)/Homer	NRAACCRGTTYRAACCRGYT	1	-0.01668	1	112	0.0279	1345.1	0.0337
MSGA3	NFAT:AP1(RHD,bZIP)/Jurkat-NFATC1-ChIP-Seq(Jolma_et_al.)/Homer	SARTGGAAAAWRTGAGTCAB	1	-0.01627	1	155	0.0387	1811.5	0.0454
MSGA3	Sp2(Zf)/HEK293-Sp2.eGFP-ChIP-Seq(Encode)/Homer	YGGCCCCGCCCC	1	-0.01626	1	960	0.2394	10122.8	0.2539
MSGA3	ZNF711(Zf)/SHSY5Y-ZNF711-ChIP-Seq(GSE20673)/Homer	AGGCCTAG	1	-0.01488	1	1153	0.2875	12084.8	0.3032
MSGA3	Sp5(Zf)/mES-Sp5.Flag-ChIP-Seq(GSE72989)/Homer	RGKGGGCGGAGC	1	-0.01474	1	680	0.1696	7281.5	0.1827
MSGA3	TCFL2(HMG)/K562-TCF7L2-ChIP-Seq(GSE29196)/Homer	ACWTCAAAGG	1	-0.01408	1	59	0.0147	765.6	0.0192
MSGA3	RUNX2(Runt)/PCa-RUNX2-ChIP-Seq(GSE33889)/Homer	NWAACCACADNN	1	-0.01322	1	773	0.1928	8242	0.2068
MSGA3	Cdx2(Homeobox)/mES-Cdx2-ChIP-Seq(GSE14586)/Homer	GYMATAAAAH	1	-0.01231	1	663	0.1653	7124.4	0.1787
MSGA3	Reverb(NR),DR2/RAW-Reverba.biotin-ChIP-Seq(GSE45914)/Homer	GTRGGTCASTGGGTCA	1	-0.01219	1	87	0.0217	1084.4	0.0272
MSGA3	BMYB(HTH)/Hela-BMYB-ChIP-Seq(GSE27030)/Homer	NHAACBGYYV	1	-0.01166	1	1379	0.3439	14389	0.361
MSGA3	IRF1(IRF)/PBMC-IRF1-ChIP-Seq(GSE43036)/Homer	GAAAGTGAAAGT	1	-0.01121	1	115	0.0287	1396.9	0.035
MSGA3	Nkx3.1(Homeobox)/LNCaP-Nkx3.1-ChIP-Seq(GSE28264)/Homer	AAGCACTTAA	1	-0.009498	1	2034	0.5072	20953.5	0.5256
MSGA3	Erra(NR)/HepG2-Erra-ChIP-Seq(GSE31477)/Homer	CAAAGGTCAG	1	-0.00932	1	1743	0.4347	18059.4	0.453
MSGA3	GSC(Homeobox)/FrogEmbryos-GSC-ChIP-Seq(DRA000576)/Homer	RGGATTAR	1	-0.008582	1	1070	0.2668	11305.4	0.2836
MSGA3	Oct4:Sox17(POU,Homeobox,HMG)/F9-Sox17-ChIP-Seq(GSE44553)/Homer	CCATTGTATGCAAAT	1	-0.006791	1	127	0.0317	1550.5	0.0389
MSGA3	MYB(HTH)/ERMYB-Myb-ChIPSeq(GSE22095)/Homer	GGCVGTTR	1	-0.004705	1	1523	0.3798	15934.9	0.3997
MSGA3	GLIS3(Zf)/Thyroid-Glis3.GFP-ChIP-Seq(GSE103297)/Homer	CTCCCTGGGAGGCCN	1	-0.004667	1	1094	0.2728	11610.3	0.2912
MSGA3	KLF6(Zf)/PDAC-KLF6-ChIP-Seq(GSE64557)/Homer	MKGGGYGTGGCC	1	-0.004558	1	641	0.1599	6985.4	0.1752
MSGA3	Egr1(Zf)/K562-Egr1-ChIP-Seq(GSE32465)/Homer	TGCGTGGGYG	1	-0.004332	1	491	0.1224	5436.8	0.1364
MSGA3	DMRT6(DM)/Testis-DMRT6-ChIP-Seq(GSE60440)/Homer	YDGHTACAWTGTADC	1	-0.004286	1	168	0.0419	2019.2	0.0507
MSGA3	Tcf7(HMG)/GM12878-TCF7-ChIP-Seq(Encode)/Homer	CTTTGATGTGSB	1	-0.003789	1	284	0.0708	3271.9	0.0821
MSGA3	ARE(NR)/LNCAP-AR-ChIP-Seq(GSE27824)/Homer	RGRACASNSTGTYCYB	1	-0.003299	1	264	0.0658	3066.6	0.0769
MSGA3	Klf9(Zf)/GBM-Klf9-ChIP-Seq(GSE62211)/Homer	GCCACRCCCACY	1	-0.00329	1	238	0.0594	2788.7	0.07
MSGA3	E2F1(E2F)/Hela-E2F1-ChIP-Seq(GSE22478)/Homer	CWGGCGGGAA	1	-0.003089	1	61	0.0152	838.7	0.021
MSGA3	Bapx1(Homeobox)/VertebralCol-Bapx1-ChIP-Seq(GSE36672)/Homer	TTRAGTGSYK	1	-0.002376	1	1862	0.4643	19393.8	0.4865
MSGA3	PSE(SNAPc)/K562-mStart-Seq/Homer	WAVTCACCMTAASYDAAAAG	1	-0.001712	1	444	0.1107	5010.4	0.1257
MSGA3	E2F(E2F)/Hela-CellCycle-Expression/Homer	TTSGCGCGAAAA	1	-0.001488	1	11	0.0027	233.8	0.0059
MSGA3	LEF1(HMG)/H1-LEF1-ChIP-Seq(GSE64758)/Homer	CCTTTGATST	1	-0.001443	1	632	0.1576	6982.9	0.1752
MSGA3	E2F4(E2F)/K562-E2F4-ChIP-Seq(GSE31477)/Homer	GGCGGGAAAH	1	-0.001244	1	151	0.0377	1888.1	0.0474
MSGA3	RUNX(Runt)/HPC7-Runx1-ChIP-Seq(GSE22178)/Homer	SAAACCACAG	1	-0.00101	1	611	0.1524	6790.3	0.1703
MSGA3	Hnf6b(Homeobox)/LNCaP-Hnf6b-ChIP-Seq(GSE106305)/Homer	TATTGAYY	1	-0.000787	1	700	0.1746	7731	0.1939
MSGA3	KLF3(Zf)/MEF-Klf3-ChIP-Seq(GSE44748)/Homer	NRGCCCCRCCCHBNN	1	-0.000728	1	285	0.0711	3373.9	0.0846
MSGA3	Nkx2.2(Homeobox)/NPC-Nkx2.2-ChIP-Seq(GSE61673)/Homer	BTBRAGTGSN	1	-0.000701	1	1701	0.4242	17903.5	0.4491
MSGA3	CUX1(Homeobox)/K562-CUX1-ChIP-Seq(GSE92882)/Homer	TATCGATNAN	1	-0.000481	1	547	0.1364	6173.8	0.1549
MSGA3	GATA3(Zf)/iTreg-Gata3-ChIP-Seq(GSE20898)/Homer	AGATAASR	1	-0.000452	1	1311	0.3269	14020.2	0.3517
MSGA3	THRb(NR)/HepG2-THRb.Flag-ChIP-Seq(Encode)/Homer	GGTCACCTGAGGTCA	1	-0.000257	1	481	0.12	5518.6	0.1384
MSGA3	HNF4a(NR),DR1/HepG2-HNF4a-ChIP-Seq(GSE25021)/Homer	CARRGKBCAAAGTYCA	1	-0.000237	1	349	0.087	4119.9	0.1033
MSGA3	Otx2(Homeobox)/EpiLC-Otx2-ChIP-Seq(GSE56098)/Homer	NYTAATCCYB	1	-0.000127	1	686	0.1711	7711.5	0.1934
MSGA3	HINFP(Zf)/K562-HINFP.eGFP-ChIP-Seq(Encode)/Homer	TWVGGTCCGC	1	-0.000125	1	63	0.0157	953.5	0.0239
MSGA3	Klf4(Zf)/mES-Klf4-ChIP-Seq(GSE11431)/Homer	GCCACACCCA	1	-9.2e-05	1	212	0.0529	2672.9	0.0671
MSGA3	GFY-Staf(?,Zf)/Promoter/Homer	RACTACAATTCCCAGAAKGC	1	-6.1e-05	1	27	0.0067	512.1	0.0128
MSGA3	EKLF(Zf)/Erythrocyte-Klf1-ChIP-Seq(GSE20478)/Homer	NWGGGTGTGGCY	1	-6.1e-05	1	119	0.0297	1636.8	0.0411
MSGA3	Egr2(Zf)/Thymocytes-Egr2-ChIP-Seq(GSE34254)/Homer	NGCGTGGGCGGR	1	-6.1e-05	1	86	0.0214	1249.7	0.0313
MSGA3	KLF5(Zf)/LoVo-KLF5-ChIP-Seq(GSE49402)/Homer	DGGGYGKGGC	1	-5.9e-05	1	783	0.1953	8770.1	0.22
MSGA3	Ronin(THAP)/ES-Thap11-ChIP-Seq(GSE51522)/Homer	RACTACAACTCCCAGVAKGC	1	-3.1e-05	1	10	0.0025	277.1	0.007
MSGA3	NRF(NRF)/Promoter/Homer	STGCGCATGCGC	1	-2.8e-05	1	76	0.019	1150.8	0.0289
MSGA3	Nkx2.1(Homeobox)/LungAC-Nkx2.1-ChIP-Seq(GSE43252)/Homer	RSCACTYRAG	1	-2e-05	1	2353	0.5868	24649.3	0.6183
MSGA3	NRF1(NRF)/MCF7-NRF1-ChIP-Seq(Unpublished)/Homer	CTGCGCATGCGC	1	-9e-06	1	35	0.0087	657.9	0.0165
MSGA3	E2F7(E2F)/Hela-E2F7-ChIP-Seq(GSE32673)/Homer	VDTTTCCCGCCA	1	-5e-06	1	19	0.0047	443.6	0.0111
MSGA3	LRF(Zf)/Erythroblasts-ZBTB7A-ChIP-Seq(GSE74977)/Homer	AAGACCCYYN	1	-5e-06	1	782	0.195	8914.1	0.2236
MSGA3	Nkx2.5(Homeobox)/HL1-Nkx2.5.biotin-ChIP-Seq(GSE21529)/Homer	RRSCACTYAA	1	-3e-06	1	1900	0.4738	20304.6	0.5093
MSGA3	KLF1(Zf)/HUDEP2-KLF1-CutnRun(GSE136251)/Homer	VDGGGYGGGGCY	1	-3e-06	1	510	0.1272	6073.3	0.1524
MSGA3	GFY(?)/Promoter/Homer	ACTACAATTCCC	1	-1e-06	1	32	0.008	664.2	0.0167
MSGA3	Sp1(Zf)/Promoter/Homer	GGCCCCGCCCCC	1	-1e-06	1	79	0.0197	1281.4	0.0321
MSGA3	YY1(Zf)/Promoter/Homer	CAAGATGGCGGC	1	0	1	21	0.0052	543	0.0136
MSGA3	Sox9(HMG)/Limb-SOX9-ChIP-Seq(GSE73225)/Homer	AGGVNCCTTTGT	1	0	1	775	0.1933	9106.5	0.2284
MSGA3	Rfx1(HTH)/NPC-H3K4me1-ChIP-Seq(GSE16256)/Homer	KGTTGCCATGGCAA	1	0	1	178	0.0444	2585.7	0.0649
MSGA3	Zic(Zf)/Cerebellum-ZIC1.2-ChIP-Seq(GSE60731)/Homer	CCTGCTGAGH	1	0	1	764	0.1905	9075.3	0.2277
MSGA3	Zic2(Zf)/ESC-Zic2-ChIP-Seq(SRP197560)/Homer	CHCAGCRGGRGG	1	0	1	357	0.089	4675.5	0.1173
MSGA3	Rfx5(HTH)/GM12878-Rfx5-ChIP-Seq(GSE31477)/Homer	SCCTAGCAACAG	1	0	1	293	0.0731	4007	0.1005
MSGA3	Sox7(HMG)/ESC-Sox7-ChIP-Seq(GSE133899)/Homer	VVRRAACAATGG	1	0	1	188	0.0469	2799.3	0.0702
MSGA3	X-box(HTH)/NPC-H3K4me1-ChIP-Seq(GSE16256)/Homer	GGTTGCCATGGCAA	1	0	1	92	0.0229	1686.8	0.0423
MSGA3	Unknown-ESC-element(?)/mES-Nanog-ChIP-Seq(GSE11724)/Homer	CACAGCAGGGGG	1	0	1	539	0.1344	6913.5	0.1734
MSGA3	CTCF-SatelliteElement(Zf?)/CD4+-CTCF-ChIP-Seq(Barski_et_al.)/Homer	TGCAGTTCCMVNWRTGGCCA	1	0	1	17	0.0042	611.8	0.0153
MSGA3	RFX(HTH)/K562-RFX3-ChIP-Seq(SRA012198)/Homer	CGGTTGCCATGGCAAC	1	0	1	68	0.017	1405.9	0.0353
MSGA3	Zic3(Zf)/mES-Zic3-ChIP-Seq(GSE37889)/Homer	GGCCYCCTGCTGDGH	1	0	1	468	0.1167	6209	0.1558
MSGA3	Sox17(HMG)/Endoderm-Sox17-ChIP-Seq(GSE61475)/Homer	CCATTGTTYB	1	0	1	516	0.1287	6816.8	0.171
MSGA3	Rfx2(HTH)/LoVo-RFX2-ChIP-Seq(GSE49402)/Homer	GTTGCCATGGCAACM	1	0	1	73	0.0182	1557.7	0.0391
MSGA3	Sox4(HMG)/proB-Sox4-ChIP-Seq(GSE50066)/Homer	YCTTTGTTCC	1	0	1	628	0.1566	8253.1	0.207
MSGA3	Bcl11a(Zf)/HSPC-BCL11A-ChIP-Seq(GSE104676)/Homer	TYTGACCASWRG	1	0	1	508	0.1267	7452.5	0.1869
MSGA3	BORIS(Zf)/K562-CTCFL-ChIP-Seq(GSE32465)/Homer	CNNBRGCGCCCCCTGSTGGC	1	0	1	186	0.0464	9997.5	0.2508
MSGA3	CTCF(Zf)/CD4+-CTCF-ChIP-Seq(Barski_et_al.)/Homer	AYAGTGCCMYCTRGTGGCCA	1	0	1	157	0.0392	10248.9	0.2571
MSGA3	GFX(?)/Promoter/Homer	ATTCTCGCGAGA	1	0	1	0	0	45.3	0.0011
MSGA3	Sox10(HMG)/SciaticNerve-Sox3-ChIP-Seq(GSE35132)/Homer	CCWTTGTYYB	1	0	1	1260	0.3142	15367.1	0.3855
MSGA3	Sox15(HMG)/CPA-Sox15-ChIP-Seq(GSE62909)/Homer	RAACAATGGN	1	0	1	795	0.1983	10272	0.2577
MSGA3	Sox21(HMG)/ESC-SOX21-ChIP-Seq(GSE110505)/Homer	BCCWTTGTBYKV	1	0	1	1326	0.3307	16451.9	0.4127
MSGA3	Sox2(HMG)/mES-Sox2-ChIP-Seq(GSE11431)/Homer	BCCATTGTTC	1	0	1	631	0.1574	8407.3	0.2109
MSGA3	Sox3(HMG)/NPC-Sox3-ChIP-Seq(GSE33059)/Homer	CCWTTGTY	1	0	1	1301	0.3244	16161.2	0.4054
MSGA3	Sox6(HMG)/Myotubes-Sox6-ChIP-Seq(GSE32627)/Homer	CCATTGTTNY	1	0	1	1209	0.3015	14767.5	0.3704
MSGA4	Lhx1(Homeobox)/EmbryoCarcinoma-Lhx1-ChIP-Seq(GSE70957)/Homer	NNYTAATTAR	1e-106	-245.4	0	1467	0.6593	15339.8	0.4277
MSGA4	LHX9(Homeobox)/Hct116-LHX9.V5-ChIP-Seq(GSE116822)/Homer	NGCTAATTAG	1e-100	-230.4	0	1544	0.6939	16872.9	0.4704
MSGA4	Lhx2(Homeobox)/HFSC-Lhx2-ChIP-Seq(GSE48068)/Homer	TAATTAGN	1e-90	-208	0	1361	0.6117	14304.5	0.3988
MSGA4	Lhx3(Homeobox)/Neuron-Lhx3-ChIP-Seq(GSE31456)/Homer	ADBTAATTAR	1e-90	-207.5	0	1691	0.76	19864	0.5538
MSGA4	En1(Homeobox)/SUM149-EN1-ChIP-Seq(GSE120957)/Homer	NDCTAATTAS	1e-86	-199.3	0	1722	0.7739	20589.1	0.574
MSGA4	DLX2(Homeobox)/BasalGanglia-Dlx2-ChIP-seq(GSE124936)/Homer	NNNTAATTAS	1e-85	-197.1	0	1610	0.7236	18628.8	0.5194
MSGA4	DLX1(Homeobox)/BasalGanglia-Dlx1-ChIP-seq(GSE124936)/Homer	NSNNTAATTA	1e-84	-195.3	0	1516	0.6813	17059.2	0.4756
MSGA4	Dlx3(Homeobox)/Kerainocytes-Dlx3-ChIP-Seq(GSE89884)/Homer	NDGTAATTAC	1e-77	-179.5	0	1083	0.4867	10649.2	0.2969
MSGA4	DLX5(Homeobox)/BasalGanglia-Dlx5-ChIP-seq(GSE124936)/Homer	SSTAATTA	1e-75	-172.9	0	1130	0.5079	11449.3	0.3192
MSGA4	Oct6(POU,Homeobox)/NPC-Pou3f1-ChIP-Seq(GSE35496)/Homer	WATGCAAATGAG	1e-57	-132.8	0	698	0.3137	6225.1	0.1736
MSGA4	Nkx6.1(Homeobox)/Islet-Nkx6.1-ChIP-Seq(GSE40975)/Homer	GKTAATGR	1e-52	-121.1	0	1900	0.8539	25697.4	0.7164
MSGA4	Brn1(POU,Homeobox)/NPC-Brn1-ChIP-Seq(GSE35496)/Homer	TATGCWAATBAV	1e-52	-119.9	0	572	0.2571	4848.3	0.1352
MSGA4	Oct4(POU,Homeobox)/mES-Oct4-ChIP-Seq(GSE11431)/Homer	ATTTGCATAW	1e-49	-112.9	0	709	0.3187	6717	0.1873
MSGA4	Pit1+1bp(Homeobox)/GCrat-Pit1-ChIP-Seq(GSE58009)/Homer	ATGCATAATTCA	1e-39	-90.41	0	623	0.28	6015.2	0.1677
MSGA4	Pdx1(Homeobox)/Islet-Pdx1-ChIP-Seq(SRA008281)/Homer	YCATYAATCA	1e-36	-83.79	0	980	0.4404	11193	0.3121
MSGA4	Oct11(POU,Homeobox)/NCIH1048-POU2F3-ChIP-seq(GSE115123)/Homer	GATTTGCATA	1e-33	-77.78	0	500	0.2247	4667.4	0.1301
MSGA4	OCT:OCT-short(POU,Homeobox)/NPC-OCT6-ChIP-Seq(GSE43916)/Homer	ATGCATWATGCATRW	1e-28	-65.67	0	870	0.391	10075.8	0.2809
MSGA4	Pit1(Homeobox)/GCrat-Pit1-ChIP-Seq(GSE58009)/Homer	ATGMATATDC	1e-28	-64.85	0	1113	0.5002	13775.5	0.3841
MSGA4	Brn2(POU,Homeobox)/NPC-Brn2-ChIP-Seq(GSE35496)/Homer	ATGAATATTC	1e-27	-63.92	0	240	0.1079	1779.7	0.0496
MSGA4	OCT:OCT(POU,Homeobox,IR1)/NPC-Brn2-ChIP-Seq(GSE35496)/Homer	ATGAATWATTCATGA	1e-24	-57.39	0	83	0.0373	330.4	0.0092
MSGA4	Isl1(Homeobox)/Neuron-Isl1-ChIP-Seq(GSE31456)/Homer	CTAATKGV	1e-23	-54.05	0	1426	0.6409	19190.3	0.535
MSGA4	Oct2(POU,Homeobox)/Bcell-Oct2-ChIP-Seq(GSE21512)/Homer	ATATGCAAAT	1e-23	-54	0	441	0.1982	4400.9	0.1227
MSGA4	Phox2a(Homeobox)/Neuron-Phox2a-ChIP-Seq(GSE31456)/Homer	YTAATYNRATTA	1e-22	-52.73	0	605	0.2719	6653.4	0.1855
MSGA4	CUX1(Homeobox)/K562-CUX1-ChIP-Seq(GSE92882)/Homer	TATCGATNAN	1e-21	-49.83	0	687	0.3088	7898.2	0.2202
MSGA4	Prop1(Homeobox)/GHFT1-PROP1.biotin-ChIP-Seq(GSE77302)/Homer	NTAATBNAATTA	1e-20	-47.81	0	830	0.373	10053.7	0.2803
MSGA4	Phox2b(Homeobox)/CLBGA-PHOX2B-ChIP-Seq(GSE90683)/Homer	TTAATTNAATTA	1e-19	-44.16	0	388	0.1744	3936.1	0.1097
MSGA4	Nanog(Homeobox)/mES-Nanog-ChIP-Seq(GSE11724)/Homer	RGCCATTAAC	1e-17	-40.53	0	1979	0.8894	29523.6	0.8231
MSGA4	PBX2(Homeobox)/K562-PBX2-ChIP-Seq(Encode)/Homer	RTGATTKATRGN	1e-16	-38.74	0	800	0.3596	9938.8	0.2771
MSGA4	HNF1b(Homeobox)/PDAC-HNF1B-ChIP-Seq(GSE64557)/Homer	GTTAATNATTAA	1e-16	-37.29	0	256	0.1151	2400.2	0.0669
MSGA4	ERRg(NR)/Kidney-ESRRG-ChIP-Seq(GSE104905)/Homer	GTGACCTTGRVN	1e-15	-34.96	0	475	0.2135	5370.5	0.1497
MSGA4	Pax7(Paired,Homeobox)/Myoblast-Pax7-ChIP-Seq(GSE25064)/Homer	TAATCAATTA	1e-14	-32.42	0	183	0.0822	1604.7	0.0447
MSGA4	RORgt(NR)/EL4-RORgt.Flag-ChIP-Seq(GSE56019)/Homer	AAYTAGGTCA	1e-13	-31.32	0	143	0.0643	1156.9	0.0323
MSGA4	RORgt(NR)/EL4-RORgt.Flag-ChIP-Seq(GSE56019)/Homer	AAYTAGGTCA	1e-13	-31.32	0	143	0.0643	1156.9	0.0323
MSGA4	RORa(NR)/Liver-Rora-ChIP-Seq(GSE101115)/Homer	AAWCTAGGTCARDNN	1e-13	-30.68	0	151	0.0679	1258.8	0.0351
MSGA4	Esrrb(NR)/mES-Esrrb-ChIP-Seq(GSE11431)/Homer	KTGACCTTGA	1e-13	-30.47	0	390	0.1753	4336.1	0.1209
MSGA4	Hoxb4(Homeobox)/ES-Hoxb4-ChIP-Seq(GSE34014)/Homer	TGATTRATGGCY	1e-13	-30.27	0	221	0.0993	2112.9	0.0589
MSGA4	RORg(NR)/Liver-Rorc-ChIP-Seq(GSE101115)/Homer	WAABTAGGTCAV	1e-12	-29.02	0	121	0.0544	943.2	0.0263
MSGA4	DUX4(Homeobox)/Myoblasts-DUX4.V5-ChIP-Seq(GSE75791)/Homer	NWTAAYCYAATCAWN	1e-12	-27.7	0	87	0.0391	595.7	0.0166
MSGA4	Nr5a2(NR)/Pancreas-LRH1-ChIP-Seq(GSE34295)/Homer	BTCAAGGTCA	1e-10	-25.12	0	385	0.173	4443.2	0.1239
MSGA4	SF1(NR)/H295R-Nr5a1-ChIP-Seq(GSE44220)/Homer	CAAGGHCANV	1e-10	-24.85	0	275	0.1236	2948.8	0.0822
MSGA4	OCT:OCT(POU,Homeobox)/NPC-Brn1-ChIP-Seq(GSE35496)/Homer	ATGAATATTCATGAG	1e-10	-23.1	0	42	0.0189	208.3	0.0058
MSGA4	HOXA1(Homeobox)/mES-Hoxa1-ChIP-Seq(SRP084292)/Homer	TGATKGATGR	1e-09	-22.57	0	254	0.1142	2734.5	0.0762
MSGA4	Duxbl(Homeobox)/NIH3T3-Duxbl.HA-ChIP-Seq(GSE119782)/Homer	TAAYCYAATCAA	1e-09	-21.67	0	106	0.0476	887.7	0.0247
MSGA4	OCT4-SOX2-TCF-NANOG(POU,Homeobox,HMG)/mES-Oct4-ChIP-Seq(GSE11431)/Homer	ATTTGCATAACAATG	1e-08	-19.36	0	282	0.1267	3217	0.0897
MSGA4	Hoxc9(Homeobox)/Ainv15-Hoxc9-ChIP-Seq(GSE21812)/Homer	GGCCATAAATCA	1e-07	-18	0	514	0.231	6598.1	0.184
MSGA4	Pax7(Paired,Homeobox),longest/Myoblast-Pax7-ChIP-Seq(GSE25064)/Homer	NTAATTDGCYAATTANNWWD	1e-07	-17.87	0	77	0.0346	617.6	0.0172
MSGA4	Hoxa10(Homeobox)/ChickenMSG-Hoxa10.Flag-ChIP-Seq(GSE86088)/Homer	GGYAATGAAA	1e-07	-17.22	0	537	0.2413	6980	0.1946
MSGA4	Hoxd13(Homeobox)/ChickenMSG-Hoxd13.Flag-ChIP-Seq(GSE86088)/Homer	NCYAATAAAA	1e-07	-16.66	0	1278	0.5744	18585.2	0.5182
MSGA4	Hnf1(Homeobox)/Liver-Foxa2-Chip-Seq(GSE25694)/Homer	GGTTAAWCATTAA	1e-07	-16.59	0	193	0.0867	2099.7	0.0585
MSGA4	Nr5a2(NR)/mES-Nr5a2-ChIP-Seq(GSE19019)/Homer	BTCAAGGTCA	1e-06	-14.97	0	277	0.1245	3311.6	0.0923
MSGA4	Unknown(Homeobox)/Limb-p300-ChIP-Seq/Homer	SSCMATWAAA	1e-05	-13.46	0	602	0.2706	8174.7	0.2279
MSGA4	Hoxa9(Homeobox)/ChickenMSG-Hoxa9.Flag-ChIP-Seq(GSE86088)/Homer	RGCAATNAAA	1e-05	-13.11	0	1617	0.7267	24448	0.6816
MSGA4	THRb(NR)/Liver-NR1A2-ChIP-Seq(GSE52613)/Homer	TRAGGTCA	1e-05	-12.56	0	1562	0.702	23568.2	0.6571
MSGA4	HLF(bZIP)/HSC-HLF.Flag-ChIP-Seq(GSE69817)/Homer	RTTATGYAAB	1e-05	-11.84	0.0001	762	0.3425	10747.2	0.2996
MSGA4	COUP-TFII(NR)/K562-NR2F1-ChIP-Seq(Encode)/Homer	GKBCARAGGTCA	0.0001	-10.81	0.0002	591	0.2656	8187	0.2283
MSGA4	NFIL3(bZIP)/HepG2-NFIL3-ChIP-Seq(Encode)/Homer	VTTACGTAAYNNNNN	0.0001	-10.5	0.0002	620	0.2787	8654.2	0.2413
MSGA4	Hoxd12(Homeobox)/ChickenMSG-Hoxd12.Flag-ChIP-Seq(GSE86088)/Homer	HDGYAATGAAAN	0.0001	-10.46	0.0002	1313	0.5901	19640.8	0.5476
MSGA4	EAR2(NR)/K562-NR2F6-ChIP-Seq(Encode)/Homer	NRBCARRGGTCA	0.0001	-10.08	0.0003	524	0.2355	7218.5	0.2012
MSGA4	ZNF264(Zf)/HEK293-ZNF264.GFP-ChIP-Seq(GSE58341)/Homer	RGGGCACTAACY	0.001	-8.44	0.0016	326	0.1465	4351.5	0.1213
MSGA4	Gfi1b(Zf)/HPC7-Gfi1b-ChIP-Seq(GSE22178)/Homer	MAATCACTGC	0.001	-7.558	0.0038	436	0.196	6069.3	0.1692
MSGA4	Atf4(bZIP)/MEF-Atf4-ChIP-Seq(GSE35681)/Homer	MTGATGCAAT	0.001	-7.38	0.0045	238	0.107	3117.9	0.0869
MSGA4	Barx1(Homeobox)/Stomach-Barx1.3xFlag-ChIP-Seq(GSE69483)/Homer	AAACMATTAN	0.001	-7.147	0.0056	472	0.2121	6652.8	0.1855
MSGA4	Pax7(Paired,Homeobox),long/Myoblast-Pax7-ChIP-Seq(GSE25064)/Homer	TAATCHGATTAC	0.001	-7.069	0.0059	46	0.0207	447.9	0.0125
MSGA4	Hoxd11(Homeobox)/ChickenMSG-Hoxd11.Flag-ChIP-Seq(GSE86088)/Homer	VGCCATAAAA	0.01	-6.843	0.0073	1524	0.6849	23456.2	0.654
MSGA4	Ets1-distal(ETS)/CD4+-PolII-ChIP-Seq(Barski_et_al.)/Homer	MACAGGAAGT	0.01	-6.3	0.0124	185	0.0831	2405.3	0.0671
MSGA4	Mef2d(MADS)/Retina-Mef2d-ChIP-Seq(GSE61391)/Homer	GCTATTTTTAGC	0.01	-6.12	0.0147	257	0.1155	3479.8	0.097
MSGA4	GATA(Zf),IR3/iTreg-Gata3-ChIP-Seq(GSE20898)/Homer	NNNNNBAGATAWYATCTVHN	0.01	-6.057	0.0154	126	0.0566	1567.4	0.0437
MSGA4	Bapx1(Homeobox)/VertebralCol-Bapx1-ChIP-Seq(GSE36672)/Homer	TTRAGTGSYK	0.01	-5.562	0.0249	1120	0.5034	17035	0.4749
MSGA4	Nkx2.5(Homeobox)/HL1-Nkx2.5.biotin-ChIP-Seq(GSE21529)/Homer	RRSCACTYAA	0.01	-5.241	0.0338	1143	0.5137	17446.9	0.4864
MSGA4	CREB5(bZIP)/LNCaP-CREB5.V5-ChIP-Seq(GSE137775)/Homer	VVATGACGTCAT	0.01	-4.998	0.0424	264	0.1187	3668.3	0.1023
MSGA4	HOXA2(Homeobox)/mES-Hoxa2-ChIP-Seq(Donaldson_et_al.)/Homer	GYCATCMATCAT	0.01	-4.936	0.0445	85	0.0382	1038.1	0.0289
MSGA4	HNF6(Homeobox)/Liver-Hnf6-ChIP-Seq(ERP000394)/Homer	NTATYGATCH	0.01	-4.896	0.0457	394	0.1771	5660.7	0.1578
MSGA4	OCT:OCT(POU,Homeobox)/NPC-OCT6-ChIP-Seq(GSE43916)/Homer	YATGCATATRCATRT	0.01	-4.839	0.0477	163	0.0733	2171.7	0.0605
MSGA4	Znf263(Zf)/K562-Znf263-ChIP-Seq(GSE31477)/Homer	CVGTSCTCCC	0.01	-4.677	0.0553	696	0.3128	10395.3	0.2898
MSGA4	GATA(Zf),IR4/iTreg-Gata3-ChIP-Seq(GSE20898)/Homer	NAGATWNBNATCTNN	0.1	-4.5	0.0651	81	0.0364	1001.8	0.0279
MSGA4	Gata4(Zf)/Heart-Gata4-ChIP-Seq(GSE35151)/Homer	NBWGATAAGR	0.1	-4.499	0.0651	662	0.2975	9883	0.2755
MSGA4	TRPS1(Zf)/MCF7-TRPS1-ChIP-Seq(GSE107013)/Homer	AGATAAGANN	0.1	-4.307	0.077	1281	0.5757	19807.4	0.5522
MSGA4	AR-halfsite(NR)/LNCaP-AR-ChIP-Seq(GSE27824)/Homer	CCAGGAACAG	0.1	-4.223	0.0826	1576	0.7083	24633	0.6868
MSGA4	STAT6(Stat)/Macrophage-Stat6-ChIP-Seq(GSE38377)/Homer	TTCCKNAGAA	0.1	-4.124	0.0901	391	0.1757	5694.9	0.1588
MSGA4	Nkx2.2(Homeobox)/NPC-Nkx2.2-ChIP-Seq(GSE61673)/Homer	BTBRAGTGSN	0.1	-4.011	0.0996	951	0.4274	14539.2	0.4053
MSGA4	EWS:FLI1-fusion(ETS)/SK_N_MC-EWS:FLI1-ChIP-Seq(SRA014231)/Homer	VACAGGAAAT	0.1	-3.899	0.1101	300	0.1348	4315.2	0.1203
MSGA4	MafF(bZIP)/HepG2-MafF-ChIP-Seq(GSE31477)/Homer	HWWGTCAGCAWWTTT	0.1	-3.831	0.1163	235	0.1056	3328.4	0.0928
MSGA4	Cux2(Homeobox)/Liver-Cux2-ChIP-Seq(GSE35985)/Homer	HNRAATCAAT	0.1	-3.765	0.1229	340	0.1528	4945.5	0.1379
MSGA4	Hoxa13(Homeobox)/ChickenMSG-Hoxa13.Flag-ChIP-Seq(GSE86088)/Homer	CYHATAAAAN	0.1	-3.693	0.1305	1590	0.7146	24940.6	0.6953
MSGA4	PSE(SNAPc)/K562-mStart-Seq/Homer	WAVTCACCMTAASYDAAAAG	0.1	-3.66	0.1332	376	0.169	5514.8	0.1538
MSGA4	EWS:ERG-fusion(ETS)/CADO_ES1-EWS:ERG-ChIP-Seq(SRA014231)/Homer	ATTTCCTGTN	0.1	-3.272	0.1942	459	0.2063	6857	0.1912
MSGA4	Hoxd10(Homeobox)/ChickenMSG-Hoxd10.Flag-ChIP-Seq(GSE86088)/Homer	GGCMATGAAA	0.1	-3.227	0.2007	831	0.3735	12749	0.3554
MSGA4	ZNF669(Zf)/HEK293-ZNF669.GFP-ChIP-Seq(GSE58341)/Homer	GARTGGTCATCGCCC	0.1	-3.209	0.2019	24	0.0108	261.9	0.0073
MSGA4	Pitx1(Homeobox)/Chicken-Pitx1-ChIP-Seq(GSE38910)/Homer	TAATCCCN	0.1	-3.2	0.2019	1882	0.8458	29839	0.8319
MSGA4	GATA3(Zf),DR8/iTreg-Gata3-ChIP-Seq(GSE20898)/Homer	AGATSTNDNNDSAGATAASN	0.1	-3.161	0.2072	60	0.027	765.4	0.0213
MSGA4	ARE(NR)/LNCAP-AR-ChIP-Seq(GSE27824)/Homer	RGRACASNSTGTYCYB	0.1	-3.115	0.2145	161	0.0724	2268.9	0.0633
MSGA4	Mef2a(MADS)/HL1-Mef2a.biotin-ChIP-Seq(GSE21529)/Homer	CYAAAAATAG	0.1	-3.081	0.2195	410	0.1843	6116.9	0.1705
MSGA4	ZFP3(Zf)/HEK293-ZFP3.GFP-ChIP-Seq(GSE58341)/Homer	GGGTTTTGAAGGATGARTAGGAGTT	0.1	-3.03	0.2286	3	0.0013	13.7	0.0004
MSGA4	STAT6(Stat)/CD4-Stat6-ChIP-Seq(GSE22104)/Homer	ABTTCYYRRGAA	0.1	-3.022	0.2286	391	0.1757	5827.2	0.1625
MSGA4	Fli1(ETS)/CD8-FLI-ChIP-Seq(GSE20898)/Homer	NRYTTCCGGH	0.1	-2.863	0.2644	508	0.2283	7686.8	0.2143
MSGA4	EBF1(EBF)/Near-E2A-ChIP-Seq(GSE21512)/Homer	GTCCCCWGGGGA	0.1	-2.827	0.2713	368	0.1654	5494.1	0.1532
MSGA4	ZNF322(Zf)/HEK293-ZNF322.GFP-ChIP-Seq(GSE58341)/Homer	GAGCCTGGTACTGWGCCTGR	0.1	-2.794	0.2774	102	0.0458	1405.2	0.0392
MSGA4	Nkx3.1(Homeobox)/LNCaP-Nkx3.1-ChIP-Seq(GSE28264)/Homer	AAGCACTTAA	0.1	-2.781	0.2783	1204	0.5411	18817.1	0.5246
MSGA4	ZFX(Zf)/mES-Zfx-ChIP-Seq(GSE11431)/Homer	AGGCCTRG	0.1	-2.777	0.2783	399	0.1793	5987	0.1669
MSGA4	COUP-TFII(NR)/Artia-Nr2f2-ChIP-Seq(GSE46497)/Homer	AGRGGTCA	0.1	-2.76	0.2784	697	0.3133	10695.9	0.2982
MSGA4	ETS1(ETS)/Jurkat-ETS1-ChIP-Seq(GSE17954)/Homer	ACAGGAAGTG	0.1	-2.754	0.2784	504	0.2265	7640.7	0.213
MSGA4	Zac1(Zf)/Neuro2A-Plagl1-ChIP-Seq(GSE75942)/Homer	HAWGRGGCCM	0.1	-2.541	0.34	914	0.4108	14200.6	0.3959
MSGA4	Chop(bZIP)/MEF-Chop-ChIP-Seq(GSE35681)/Homer	ATTGCATCAT	0.1	-2.445	0.3706	157	0.0706	2269	0.0633
MSGA4	ZNF467(Zf)/HEK293-ZNF467.GFP-ChIP-Seq(GSE58341)/Homer	TGGGGAAGGGCM	0.1	-2.411	0.3796	310	0.1393	4645.6	0.1295
MSGA4	Zfp281(Zf)/ES-Zfp281-ChIP-Seq(GSE81042)/Homer	CCCCTCCCCCAC	0.1	-2.405	0.3796	92	0.0413	1284.4	0.0358
MSGA4	ZNF711(Zf)/SHSY5Y-ZNF711-ChIP-Seq(GSE20673)/Homer	AGGCCTAG	0.1	-2.348	0.3968	506	0.2274	7739.8	0.2158
MSGA4	MITF(bHLH)/MastCells-MITF-ChIP-Seq(GSE48085)/Homer	RTCATGTGAC	1	-2.278	0.4214	436	0.196	6645.7	0.1853
MSGA4	GRE(NR),IR3/A549-GR-ChIP-Seq(GSE32465)/Homer	NRGVACABNVTGTYCY	1	-2.251	0.4288	80	0.036	1115.7	0.0311
MSGA4	PAX3:FKHR-fusion(Paired,Homeobox)/Rh4-PAX3:FKHR-ChIP-Seq(GSE19063)/Homer	ACCRTGACTAATTNN	1	-2.241	0.4294	162	0.0728	2367.5	0.066
MSGA4	CEBP:AP1(bZIP)/ThioMac-CEBPb-ChIP-Seq(GSE21512)/Homer	DRTGTTGCAA	1	-2.217	0.4358	514	0.231	7889.1	0.2199
MSGA4	Hoxa11(Homeobox)/ChickenMSG-Hoxa11.Flag-ChIP-Seq(GSE86088)/Homer	TTTTATGGCM	1	-2.191	0.4431	1484	0.667	23475.7	0.6545
MSGA4	PR(NR)/T47D-PR-ChIP-Seq(GSE31130)/Homer	VAGRACAKNCTGTBC	1	-2.188	0.4431	1162	0.5222	18262.9	0.5092
MSGA4	VDR(NR),DR3/GM10855-VDR+vitD-ChIP-Seq(GSE22484)/Homer	ARAGGTCANWGAGTTCANNN	1	-2.158	0.4501	79	0.0355	1107.4	0.0309
MSGA4	ETV4(ETS)/HepG2-ETV4-ChIP-Seq(ENCODE)/Homer	ACCGGAAGTG	1	-2.127	0.4603	452	0.2031	6924.4	0.1931
MSGA4	Gata2(Zf)/K562-GATA2-ChIP-Seq(GSE18829)/Homer	BBCTTATCTS	1	-2.125	0.4603	413	0.1856	6308.1	0.1759
MSGA4	JunD(bZIP)/K562-JunD-ChIP-Seq/Homer	ATGACGTCATCN	1	-2.084	0.4719	49	0.022	663.8	0.0185
MSGA4	Oct4:Sox17(POU,Homeobox,HMG)/F9-Sox17-ChIP-Seq(GSE44553)/Homer	CCATTGTATGCAAAT	1	-1.975	0.5219	122	0.0548	1779	0.0496
MSGA4	PRDM14(Zf)/H1-PRDM14-ChIP-Seq(GSE22767)/Homer	RGGTCTCTAACY	1	-1.942	0.535	144	0.0647	2122.2	0.0592
MSGA4	ZNF41(Zf)/HEK293-ZNF41.GFP-ChIP-Seq(GSE58341)/Homer	CCTCATGGTGYCYTWYTCCCTTGTG	1	-1.938	0.535	15	0.0067	177.6	0.005
MSGA4	RAR:RXR(NR),DR0/ES-RAR-ChIP-Seq(GSE56893)/Homer	AGGTCAAGGTCA	1	-1.936	0.535	57	0.0256	792.3	0.0221
MSGA4	ZKSCAN1(Zf)/HepG2-ZKSCAN1-ChIP-Seq(Encode)/Homer	GCACAYAGTAGGKCY	1	-1.917	0.535	13	0.0058	150.3	0.0042
MSGA4	c-Jun-CRE(bZIP)/K562-cJun-ChIP-Seq(GSE31477)/Homer	ATGACGTCATCY	1	-1.897	0.5411	148	0.0665	2189.1	0.061
MSGA4	HIF2a(bHLH)/785_O-HIF2a-ChIP-Seq(GSE34871)/Homer	GCACGTACCC	1	-1.803	0.5895	124	0.0557	1828.8	0.051
MSGA4	RXR(NR),DR1/3T3L1-RXR-ChIP-Seq(GSE13511)/Homer	TAGGGCAAAGGTCA	1	-1.748	0.6179	401	0.1802	6187.4	0.1725
MSGA4	Hnf6b(Homeobox)/LNCaP-Hnf6b-ChIP-Seq(GSE106305)/Homer	TATTGAYY	1	-1.747	0.6179	611	0.2746	9527.5	0.2656
MSGA4	ZNF652/HepG2-ZNF652.Flag-ChIP-Seq(Encode)/Homer	TTAACCCTTTVNKKN	1	-1.741	0.6179	154	0.0692	2301.3	0.0642
MSGA4	SPDEF(ETS)/VCaP-SPDEF-ChIP-Seq(SRA014231)/Homer	ASWTCCTGBT	1	-1.728	0.6179	510	0.2292	7922.9	0.2209
MSGA4	NFkB-p65(RHD)/GM12787-p65-ChIP-Seq(GSE19485)/Homer	WGGGGATTTCCC	1	-1.695	0.6308	212	0.0953	3214.1	0.0896
MSGA4	Atf7(bZIP)/3T3L1-Atf7-ChIP-Seq(GSE56872)/Homer	NGRTGACGTCAY	1	-1.69	0.6308	218	0.098	3309.3	0.0923
MSGA4	Mef2b(MADS)/HEK293-Mef2b.V5-ChIP-Seq(GSE67450)/Homer	GCTATTTTTGGM	1	-1.685	0.6308	731	0.3285	11459	0.3195
MSGA4	ZNF189(Zf)/HEK293-ZNF189.GFP-ChIP-Seq(GSE58341)/Homer	TGGAACAGMA	1	-1.639	0.6521	421	0.1892	6526.2	0.1819
MSGA4	EBF2(EBF)/BrownAdipose-EBF2-ChIP-Seq(GSE97114)/Homer	NABTCCCWDGGGAVH	1	-1.621	0.659	373	0.1676	5768.5	0.1608
MSGA4	Maz(Zf)/HepG2-Maz-ChIP-Seq(GSE31477)/Homer	GGGGGGGG	1	-1.589	0.6751	375	0.1685	5806.6	0.1619
MSGA4	GABPA(ETS)/Jurkat-GABPa-ChIP-Seq(GSE17954)/Homer	RACCGGAAGT	1	-1.556	0.6927	389	0.1748	6035.9	0.1683
MSGA4	ZSCAN22(Zf)/HEK293-ZSCAN22.GFP-ChIP-Seq(GSE58341)/Homer	SMCAGTCWGAKGGAGGAGGC	1	-1.538	0.6999	25	0.0112	338.5	0.0094
MSGA4	Npas4(bHLH)/Neuron-Npas4-ChIP-Seq(GSE127793)/Homer	NHRTCACGACDN	1	-1.521	0.7071	287	0.129	4425.2	0.1234
MSGA4	Elk4(ETS)/Hela-Elk4-ChIP-Seq(GSE31477)/Homer	NRYTTCCGGY	1	-1.52	0.7071	212	0.0953	3241	0.0904
MSGA4	LXRE(NR),DR4/RAW-LXRb.biotin-ChIP-Seq(GSE21512)/Homer	RGGTTACTANAGGTCA	1	-1.506	0.7074	23	0.0103	310.7	0.0087
MSGA4	Srebp1a(bHLH)/HepG2-Srebp1a-ChIP-Seq(GSE31477)/Homer	RTCACSCCAY	1	-1.503	0.7074	84	0.0378	1241.6	0.0346
MSGA4	Etv2(ETS)/ES-ER71-ChIP-Seq(GSE59402)/Homer	NNAYTTCCTGHN	1	-1.499	0.7074	455	0.2045	7097	0.1979
MSGA4	ETV1(ETS)/GIST48-ETV1-ChIP-Seq(GSE22441)/Homer	AACCGGAAGT	1	-1.459	0.7253	623	0.28	9788.9	0.2729
MSGA4	FXR(NR),IR1/Liver-FXR-ChIP-Seq(Chong_et_al.)/Homer	AGGTCANTGACCTB	1	-1.442	0.733	129	0.058	1949.1	0.0543
MSGA4	PBX1(Homeobox)/MCF7-PBX1-ChIP-Seq(GSE28007)/Homer	GSCTGTCACTCA	1	-1.417	0.7459	45	0.0202	648.1	0.0181
MSGA4	T1ISRE(IRF)/ThioMac-Ifnb-Expression/Homer	ACTTTCGTTTCT	1	-1.394	0.7578	9	0.004	110.2	0.0031
MSGA4	PAX5(Paired,Homeobox)/GM12878-PAX5-ChIP-Seq(GSE32465)/Homer	GCAGCCAAGCRTGACH	1	-1.391	0.7578	141	0.0634	2144.8	0.0598
MSGA4	CEBP(bZIP)/ThioMac-CEBPb-ChIP-Seq(GSE21512)/Homer	ATTGCGCAAC	1	-1.373	0.7638	461	0.2072	7222.1	0.2013
MSGA4	Mef2c(MADS)/GM12878-Mef2c-ChIP-Seq(GSE32465)/Homer	DCYAAAAATAGM	1	-1.313	0.8054	480	0.2157	7540.5	0.2102
MSGA4	Elf4(ETS)/BMDM-Elf4-ChIP-Seq(GSE88699)/Homer	ACTTCCKGKT	1	-1.298	0.8119	470	0.2112	7384.7	0.2059
MSGA4	PAX6(Paired,Homeobox)/Forebrain-Pax6-ChIP-Seq(GSE66961)/Homer	NGTGTTCAVTSAAGCGKAAA	1	-1.297	0.8119	46	0.0207	673.3	0.0188
MSGA4	Nkx2.1(Homeobox)/LungAC-Nkx2.1-ChIP-Seq(GSE43252)/Homer	RSCACTYRAG	1	-1.286	0.8119	1324	0.5951	21113.1	0.5886
MSGA4	PPARE(NR),DR1/3T3L1-Pparg-ChIP-Seq(GSE13511)/Homer	TGACCTTTGCCCCA	1	-1.28	0.8119	354	0.1591	5538.7	0.1544
MSGA4	DUX(Homeobox)/C2C12-Dux-ChIP-Seq(GSE87279)/Homer	BCWGATTCAATCAAN	1	-1.268	0.8142	5	0.0022	57.9	0.0016
MSGA4	RARa(NR)/K562-RARa-ChIP-Seq(Encode)/Homer	TTGAMCTTTG	1	-1.234	0.8371	1172	0.5267	18676.2	0.5207
MSGA4	GATA3(Zf)/iTreg-Gata3-ChIP-Seq(GSE20898)/Homer	AGATAASR	1	-1.213	0.8496	951	0.4274	15123.4	0.4216
MSGA4	AP-2alpha(AP2)/Hela-AP2alpha-ChIP-Seq(GSE31477)/Homer	ATGCCCTGAGGC	1	-1.197	0.8572	213	0.0957	3313.9	0.0924
MSGA4	PAX5(Paired,Homeobox),condensed/GM12878-PAX5-ChIP-Seq(GSE32465)/Homer	GTCACGCTCSCTGM	1	-1.187	0.8609	39	0.0175	574.2	0.016
MSGA4	EBNA1(EBV-virus)/Raji-EBNA1-ChIP-Seq(GSE30709)/Homer	GGYAGCAYDTGCTDCCCNNN	1	-1.18	0.8615	7	0.0031	88.4	0.0025
MSGA4	Foxh1(Forkhead)/hESC-FOXH1-ChIP-Seq(GSE29422)/Homer	NNTGTGGATTSS	1	-1.167	0.8668	400	0.1798	6299.8	0.1756
MSGA4	Pknox1(Homeobox)/ES-Prep1-ChIP-Seq(GSE63282)/Homer	SCTGTCAVTCAV	1	-1.159	0.8687	119	0.0535	1831.5	0.0511
MSGA4	Atf2(bZIP)/3T3L1-Atf2-ChIP-Seq(GSE56872)/Homer	NRRTGACGTCAT	1	-1.159	0.8687	145	0.0652	2242.1	0.0625
MSGA4	Zfp57(Zf)/H1-ZFP57.HA-ChIP-Seq(GSE115387)/Homer	NANTGCSGCA	1	-1.148	0.8687	77	0.0346	1171.2	0.0327
MSGA4	GSC(Homeobox)/FrogEmbryos-GSC-ChIP-Seq(DRA000576)/Homer	RGGATTAR	1	-1.13	0.8772	759	0.3411	12063.7	0.3363
MSGA4	NF1:FOXA1(CTF,Forkhead)/LNCAP-FOXA1-ChIP-Seq(GSE27824)/Homer	WNTGTTTRYTTTGGCA	1	-1.101	0.8976	35	0.0157	519.2	0.0145
MSGA4	CRX(Homeobox)/Retina-Crx-ChIP-Seq(GSE20012)/Homer	GCTAATCC	1	-1.064	0.9257	1282	0.5762	20508.1	0.5718
MSGA4	bHLHE41(bHLH)/proB-Bhlhe41-ChIP-Seq(GSE93764)/Homer	KCACGTGMCN	1	-1.019	0.9624	370	0.1663	5858.4	0.1633
MSGA4	GATA3(Zf),DR4/iTreg-Gata3-ChIP-Seq(GSE20898)/Homer	AGATGKDGAGATAAG	1	-1.008	0.9672	74	0.0333	1141.1	0.0318
MSGA4	Gata1(Zf)/K562-GATA1-ChIP-Seq(GSE18829)/Homer	SAGATAAGRV	1	-1.007	0.9672	346	0.1555	5477.3	0.1527
MSGA4	ZNF528(Zf)/HEK293-ZNF528.GFP-ChIP-Seq(GSE58341)/Homer	AGAAATGACTTCCCT	1	-1.007	0.9672	5	0.0022	64.9	0.0018
MSGA4	NFY(CCAAT)/Promoter/Homer	RGCCAATSRG	1	-0.9867	0.9706	377	0.1694	5979.4	0.1667
MSGA4	Srebp2(bHLH)/HepG2-Srebp2-ChIP-Seq(GSE31477)/Homer	CGGTCACSCCAC	1	-0.9858	0.9706	45	0.0202	686.1	0.0191
MSGA4	Tbx20(T-box)/Heart-Tbx20-ChIP-Seq(GSE29636)/Homer	GGTGYTGACAGS	1	-0.9689	0.9765	106	0.0476	1654.2	0.0461
MSGA4	CDX4(Homeobox)/ZebrafishEmbryos-Cdx4.Myc-ChIP-Seq(GSE48254)/Homer	NGYCATAAAWCH	1	-0.9656	0.9765	709	0.3187	11315.9	0.3155
MSGA4	HNF4a(NR),DR1/HepG2-HNF4a-ChIP-Seq(GSE25021)/Homer	CARRGKBCAAAGTYCA	1	-0.9323	1	196	0.0881	3096.6	0.0863
MSGA4	THRa(NR)/C17.2-THRa-ChIP-Seq(GSE38347)/Homer	GGTCANYTGAGGWCA	1	-0.8977	1	152	0.0683	2400.3	0.0669
MSGA4	Atf1(bZIP)/K562-ATF1-ChIP-Seq(GSE31477)/Homer	GATGACGTCA	1	-0.859	1	336	0.151	5358.3	0.1494
MSGA4	PPARa(NR),DR1/Liver-Ppara-ChIP-Seq(GSE47954)/Homer	VNAGGKCAAAGGTCA	1	-0.8488	1	416	0.187	6646.5	0.1853
MSGA4	KLF5(Zf)/LoVo-KLF5-ChIP-Seq(GSE49402)/Homer	DGGGYGKGGC	1	-0.8277	1	347	0.156	5544.1	0.1546
MSGA4	Pbx3(Homeobox)/GM12878-PBX3-ChIP-Seq(GSE32465)/Homer	SCTGTCAMTCAN	1	-0.8267	1	125	0.0562	1982.7	0.0553
MSGA4	HOXB13(Homeobox)/ProstateTumor-HOXB13-ChIP-Seq(GSE56288)/Homer	TTTTATKRGG	1	-0.8184	1	770	0.3461	12352.1	0.3444
MSGA4	CEBP:CEBP(bZIP)/MEF-Chop-ChIP-Seq(GSE35681)/Homer	NTNATGCAAYMNNHTGMAAY	1	-0.8036	1	107	0.0481	1698.8	0.0474
MSGA4	Sp2(Zf)/HEK293-Sp2.eGFP-ChIP-Seq(Encode)/Homer	YGGCCCCGCCCC	1	-0.8028	1	390	0.1753	6243.5	0.1741
MSGA4	Pax8(Paired,Homeobox)/Thyroid-Pax8-ChIP-Seq(GSE26938)/Homer	GTCATGCHTGRCTGS	1	-0.7792	1	118	0.053	1879.5	0.0524
MSGA4	ZNF768(Zf)/Rajj-ZNF768-ChIP-Seq(GSE111879)/Homer	RHHCAGAGAGGB	1	-0.7557	1	11	0.0049	168.2	0.0047
MSGA4	GLI3(Zf)/Limb-GLI3-ChIP-Chip(GSE11077)/Homer	CGTGGGTGGTCC	1	-0.7428	1	33	0.0148	521.3	0.0145
MSGA4	Otx2(Homeobox)/EpiLC-Otx2-ChIP-Seq(GSE56098)/Homer	NYTAATCCYB	1	-0.739	1	492	0.2211	7907.4	0.2205
MSGA4	TFE3(bHLH)/MEF-TFE3-ChIP-Seq(GSE75757)/Homer	GTCACGTGACYV	1	-0.7251	1	34	0.0153	539.1	0.015
MSGA4	PGR(NR)/EndoStromal-PGR-ChIP-Seq(GSE69539)/Homer	AAGAACATWHTGTTC	1	-0.7092	1	173	0.0778	2779	0.0775
MSGA4	RAR:RXR(NR),DR5/ES-RAR-ChIP-Seq(GSE56893)/Homer	RGGTCADNNAGAGGTCAV	1	-0.7042	1	8	0.0036	123.3	0.0034
MSGA4	Erra(NR)/HepG2-Erra-ChIP-Seq(GSE31477)/Homer	CAAAGGTCAG	1	-0.7002	1	861	0.387	13869.3	0.3867
MSGA4	PU.1(ETS)/ThioMac-PU.1-ChIP-Seq(GSE21512)/Homer	AGAGGAAGTG	1	-0.6812	1	228	0.1025	3673.7	0.1024
MSGA4	AP-2gamma(AP2)/MCF7-TFAP2C-ChIP-Seq(GSE21234)/Homer	SCCTSAGGSCAW	1	-0.6807	1	283	0.1272	4560.4	0.1271
MSGA4	ERE(NR),IR3/MCF7-ERa-ChIP-Seq(Unpublished)/Homer	VAGGTCACNSTGACC	1	-0.6802	1	100	0.0449	1609.4	0.0449
MSGA4	IRF4(IRF)/GM12878-IRF4-ChIP-Seq(GSE32465)/Homer	ACTGAAACCA	1	-0.6763	1	248	0.1115	3997.9	0.1115
MSGA4	Six4(Homeobox)/MCF7-SIX4-ChIP-Seq(Encode)/Homer	TGWAAYCTGABACCB	1	-0.6745	1	22	0.0099	351.6	0.0098
MSGA4	Foxf1(Forkhead)/Lung-Foxf1-ChIP-Seq(GSE77951)/Homer	WWATRTAAACAN	1	-0.6739	1	759	0.3411	12237.6	0.3412
MSGA4	p63(p53)/Keratinocyte-p63-ChIP-Seq(GSE17611)/Homer	NNDRCATGYCYNRRCATGYH	1	-0.6686	1	148	0.0665	2386.2	0.0665
MSGA4	KLF10(Zf)/HEK293-KLF10.GFP-ChIP-Seq(GSE58341)/Homer	GGGGGTGTGTCC	1	-0.6674	1	250	0.1124	4033	0.1124
MSGA4	AMYB(HTH)/Testes-AMYB-ChIP-Seq(GSE44588)/Homer	TGGCAGTTGG	1	-0.6505	1	784	0.3524	12651.5	0.3527
MSGA4	REST-NRSF(Zf)/Jurkat-NRSF-ChIP-Seq/Homer	GGMGCTGTCCATGGTGCTGA	1	-0.6219	1	2	0.0009	29.1	0.0008
MSGA4	NFkB-p65-Rel(RHD)/ThioMac-LPS-Expression(GSE23622)/Homer	GGAAATTCCC	1	-0.6195	1	24	0.0108	389.9	0.0109
MSGA4	IRF:BATF(IRF:bZIP)/pDC-Irf8-ChIP-Seq(GSE66899)/Homer	CTTTCANTATGACTV	1	-0.5893	1	86	0.0387	1401.2	0.0391
MSGA4	ERG(ETS)/VCaP-ERG-ChIP-Seq(GSE14097)/Homer	ACAGGAAGTG	1	-0.5842	1	741	0.333	11990.5	0.3343
MSGA4	EBF(EBF)/proBcell-EBF-ChIP-Seq(GSE21978)/Homer	DGTCCCYRGGGA	1	-0.5811	1	71	0.0319	1159.1	0.0323
MSGA4	MafB(bZIP)/BMM-Mafb-ChIP-Seq(GSE75722)/Homer	WNTGCTGASTCAGCANWTTY	1	-0.5647	1	257	0.1155	4179.4	0.1165
MSGA4	Nur77(NR)/K562-NR4A1-ChIP-Seq(GSE31363)/Homer	TGACCTTTNCNT	1	-0.5394	1	105	0.0472	1721.2	0.048
MSGA4	ELF1(ETS)/Jurkat-ELF1-ChIP-Seq(SRA014231)/Homer	AVCCGGAAGT	1	-0.5183	1	167	0.0751	2735.6	0.0763
MSGA4	Usf2(bHLH)/C2C12-Usf2-ChIP-Seq(GSE36030)/Homer	GTCACGTGGT	1	-0.5174	1	128	0.0575	2101.4	0.0586
MSGA4	FOXK2(Forkhead)/U2OS-FOXK2-ChIP-Seq(E-MTAB-2204)/Homer	SCHTGTTTACAT	1	-0.4879	1	417	0.1874	6802.3	0.1896
MSGA4	Gata6(Zf)/HUG1N-GATA6-ChIP-Seq(GSE51936)/Homer	YCTTATCTBN	1	-0.4781	1	573	0.2575	9332.3	0.2602
MSGA4	Fra1(bZIP)/BT549-Fra1-ChIP-Seq(GSE46166)/Homer	NNATGASTCATH	1	-0.4734	1	412	0.1852	6729	0.1876
MSGA4	Eomes(T-box)/H9-Eomes-ChIP-Seq(GSE26097)/Homer	ATTAACACCT	1	-0.4622	1	1165	0.5236	18898.8	0.5269
MSGA4	Arnt:Ahr(bHLH)/MCF7-Arnt-ChIP-Seq(Lo_et_al.)/Homer	TBGCACGCAA	1	-0.4593	1	241	0.1083	3959.1	0.1104
MSGA4	ZNF416(Zf)/HEK293-ZNF416.GFP-ChIP-Seq(GSE58341)/Homer	WDNCTGGGCA	1	-0.4508	1	514	0.231	8392.8	0.234
MSGA4	ZNF415(Zf)/HEK293-ZNF415.GFP-ChIP-Seq(GSE58341)/Homer	GRTGMTRGAGCC	1	-0.4499	1	192	0.0863	3165.4	0.0883
MSGA4	ZNF692(Zf)/HEK293-ZNF692.GFP-ChIP-Seq(GSE58341)/Homer	GTGGGCCCCA	1	-0.4494	1	26	0.0117	443.8	0.0124
MSGA4	E-box(bHLH)/Promoter/Homer	SSGGTCACGTGA	1	-0.443	1	18	0.0081	310.5	0.0087
MSGA4	KLF1(Zf)/HUDEP2-KLF1-CutnRun(GSE136251)/Homer	VDGGGYGGGGCY	1	-0.4409	1	225	0.1011	3706.9	0.1033
MSGA4	KLF14(Zf)/HEK293-KLF14.GFP-ChIP-Seq(GSE58341)/Homer	RGKGGGCGKGGC	1	-0.4356	1	492	0.2211	8044.8	0.2243
MSGA4	ELF3(ETS)/PDAC-ELF3-ChIP-Seq(GSE64557)/Homer	ANCAGGAAGT	1	-0.4301	1	382	0.1717	6263.5	0.1746
MSGA4	RARg(NR)/ES-RARg-ChIP-Seq(GSE30538)/Homer	AGGTCAAGGTCA	1	-0.427	1	18	0.0081	312.1	0.0087
MSGA4	GFX(?)/Promoter/Homer	ATTCTCGCGAGA	1	-0.4253	1	2	0.0009	36.8	0.001
MSGA4	ZNF16(Zf)/HEK293-ZNF16.GFP-ChIP-Seq(GSE58341)/Homer	MACCTTCYATGGCTCCCTAKTGCCY	1	-0.4253	1	2	0.0009	36.6	0.001
MSGA4	GRE(NR),IR3/RAW264.7-GRE-ChIP-Seq(Unpublished)/Homer	VAGRACAKWCTGTYC	1	-0.4223	1	138	0.062	2293.2	0.0639
MSGA4	E2F6(E2F)/Hela-E2F6-ChIP-Seq(GSE31477)/Homer	GGCGGGAARN	1	-0.4218	1	109	0.049	1819	0.0507
MSGA4	Gli2(Zf)/GM2-Gli2-ChIP-Chip(GSE112702)/Homer	YSTGGGTGGTCT	1	-0.4149	1	71	0.0319	1195.2	0.0333
MSGA4	CHR(?)/Hela-CellCycle-Expression/Homer	SRGTTTCAAA	1	-0.4107	1	501	0.2252	8204.7	0.2287
MSGA4	Sp5(Zf)/mES-Sp5.Flag-ChIP-Seq(GSE72989)/Homer	RGKGGGCGGAGC	1	-0.3894	1	278	0.1249	4592.9	0.128
MSGA4	FOXM1(Forkhead)/MCF7-FOXM1-ChIP-Seq(GSE72977)/Homer	TRTTTACTTW	1	-0.3862	1	743	0.3339	12138.4	0.3384
MSGA4	ZNF143|STAF(Zf)/CUTLL-ZNF143-ChIP-Seq(GSE29600)/Homer	ATTTCCCAGVAKSCY	1	-0.3811	1	135	0.0607	2258.7	0.063
MSGA4	ETS:E-box(ETS,bHLH)/HPC7-Scl-ChIP-Seq(GSE22178)/Homer	AGGAARCAGCTG	1	-0.3713	1	45	0.0202	774.2	0.0216
MSGA4	Reverb(NR),DR2/RAW-Reverba.biotin-ChIP-Seq(GSE45914)/Homer	GTRGGTCASTGGGTCA	1	-0.3681	1	44	0.0198	758.8	0.0212
MSGA4	p53(p53)/mES-cMyc-ChIP-Seq(GSE11431)/Homer	ACATGCCCGGGCAT	1	-0.3669	1	4	0.0018	76.1	0.0021
MSGA4	Fox:Ebox(Forkhead,bHLH)/Panc1-Foxa2-ChIP-Seq(GSE47459)/Homer	NNNVCTGWGYAAACASN	1	-0.3633	1	622	0.2796	10195.3	0.2842
MSGA4	FoxL2(Forkhead)/Ovary-FoxL2-ChIP-Seq(GSE60858)/Homer	WWTRTAAACAVG	1	-0.3617	1	677	0.3043	11087.8	0.3091
MSGA4	Elk1(ETS)/Hela-Elk1-ChIP-Seq(GSE31477)/Homer	HACTTCCGGY	1	-0.3527	1	184	0.0827	3073.2	0.0857
MSGA4	FOXP1(Forkhead)/H9-FOXP1-ChIP-Seq(GSE31006)/Homer	NYYTGTTTACHN	1	-0.3513	1	287	0.129	4758.7	0.1327
MSGA4	Foxo3(Forkhead)/U2OS-Foxo3-ChIP-Seq(E-MTAB-2701)/Homer	DGTAAACA	1	-0.3449	1	519	0.2333	8537.5	0.238
MSGA4	EKLF(Zf)/Erythrocyte-Klf1-ChIP-Seq(GSE20478)/Homer	NWGGGTGTGGCY	1	-0.3444	1	56	0.0252	964.6	0.0269
MSGA4	Klf9(Zf)/GBM-Klf9-ChIP-Seq(GSE62211)/Homer	GCCACRCCCACY	1	-0.3411	1	103	0.0463	1745.9	0.0487
MSGA4	p53(p53)/Saos-p53-ChIP-Seq(GSE15780)/Homer	RRCATGYCYRGRCATGYYYN	1	-0.3398	1	41	0.0184	714.3	0.0199
MSGA4	p53(p53)/Saos-p53-ChIP-Seq/Homer	RRCATGYCYRGRCATGYYYN	1	-0.3398	1	41	0.0184	714.3	0.0199
MSGA4	RBPJ:Ebox(?,bHLH)/Panc1-Rbpj1-ChIP-Seq(GSE47459)/Homer	GGGRAARRGRMCAGMTG	1	-0.3358	1	131	0.0589	2209.6	0.0616
MSGA4	ZNF7(Zf)/HepG2-ZNF7.Flag-ChIP-Seq(Encode)/Homer	CTGCCWVCTTTTRTA	1	-0.3317	1	345	0.1551	5715.7	0.1594
MSGA4	Tbox:Smad(T-box,MAD)/ESCd5-Smad2_3-ChIP-Seq(GSE29422)/Homer	AGGTGHCAGACA	1	-0.3275	1	81	0.0364	1385.6	0.0386
MSGA4	FOXA1(Forkhead)/LNCAP-FOXA1-ChIP-Seq(GSE27824)/Homer	WAAGTAAACA	1	-0.3225	1	878	0.3946	14369	0.4006
MSGA4	EHF(ETS)/LoVo-EHF-ChIP-Seq(GSE49402)/Homer	AVCAGGAAGT	1	-0.3153	1	638	0.2867	10489.6	0.2924
MSGA4	ZNF317(Zf)/HEK293-ZNF317.GFP-ChIP-Seq(GSE58341)/Homer	GTCWGCTGTYYCTCT	1	-0.3117	1	36	0.0162	636.5	0.0177
MSGA4	PU.1:IRF8(ETS:IRF)/pDC-Irf8-ChIP-Seq(GSE66899)/Homer	GGAAGTGAAAST	1	-0.3026	1	105	0.0472	1792.9	0.05
MSGA4	Fos(bZIP)/TSC-Fos-ChIP-Seq(GSE110950)/Homer	NDATGASTCAYN	1	-0.3006	1	426	0.1915	7055.2	0.1967
MSGA4	CLOCK(bHLH)/Liver-Clock-ChIP-Seq(GSE39860)/Homer	GHCACGTG	1	-0.3005	1	186	0.0836	3130.6	0.0873
MSGA4	WT1(Zf)/Kidney-WT1-ChIP-Seq(GSE90016)/Homer	MCTCCCMCRCAB	1	-0.2743	1	211	0.0948	3555.9	0.0991
MSGA4	HRE(HSF)/HepG2-HSF1-ChIP-Seq(GSE31477)/Homer	BSTTCTRGAABVTTCYAGAA	1	-0.2666	1	63	0.0283	1104.2	0.0308
MSGA4	NFkB-p50,p52(RHD)/Monocyte-p50-ChIP-Chip(Schreiber_et_al.)/Homer	GGGGGAATCCCC	1	-0.2635	1	20	0.009	372.5	0.0104
MSGA4	ETS(ETS)/Promoter/Homer	AACCGGAAGT	1	-0.2619	1	106	0.0476	1825.3	0.0509
MSGA4	NPAS2(bHLH)/Liver-NPAS2-ChIP-Seq(GSE39860)/Homer	KCCACGTGAC	1	-0.2611	1	433	0.1946	7198.4	0.2007
MSGA4	USF1(bHLH)/GM12878-Usf1-ChIP-Seq(GSE32465)/Homer	SGTCACGTGR	1	-0.2532	1	147	0.0661	2510.2	0.07
MSGA4	Foxa3(Forkhead)/Liver-Foxa3-ChIP-Seq(GSE77670)/Homer	BSNTGTTTACWYWGN	1	-0.247	1	226	0.1016	3818.9	0.1065
MSGA4	ZBTB33(Zf)/GM12878-ZBTB33-ChIP-Seq(GSE32465)/Homer	GGVTCTCGCGAGAAC	1	-0.2399	1	4	0.0018	87.4	0.0024
MSGA4	FOXA1(Forkhead)/MCF7-FOXA1-ChIP-Seq(GSE26831)/Homer	WAAGTAAACA	1	-0.2384	1	753	0.3384	12420.9	0.3463
MSGA4	Foxa2(Forkhead)/Liver-Foxa2-ChIP-Seq(GSE25694)/Homer	CYTGTTTACWYW	1	-0.2327	1	527	0.2369	8754.7	0.2441
MSGA4	bHLHE40(bHLH)/HepG2-BHLHE40-ChIP-Seq(GSE31477)/Homer	KCACGTGMCN	1	-0.2185	1	83	0.0373	1459.2	0.0407
MSGA4	Hand2(bHLH)/Mesoderm-Hand2-ChIP-Seq(GSE61475)/Homer	TGACANARRCCAGRC	1	-0.2091	1	214	0.0962	3645.1	0.1016
MSGA4	NFAT(RHD)/Jurkat-NFATC1-ChIP-Seq(Jolma_et_al.)/Homer	ATTTTCCATT	1	-0.208	1	539	0.2422	8973.8	0.2502
MSGA4	ZEB2(Zf)/SNU398-ZEB2-ChIP-Seq(GSE103048)/Homer	GNMCAGGTGTGC	1	-0.2069	1	291	0.1308	4916.7	0.1371
MSGA4	KLF6(Zf)/PDAC-KLF6-ChIP-Seq(GSE64557)/Homer	MKGGGYGTGGCC	1	-0.2013	1	258	0.116	4377.9	0.1221
MSGA4	GLIS3(Zf)/Thyroid-Glis3.GFP-ChIP-Seq(GSE103297)/Homer	CTCCCTGGGAGGCCN	1	-0.1978	1	440	0.1978	7367.3	0.2054
MSGA4	Zic3(Zf)/mES-Zic3-ChIP-Seq(GSE37889)/Homer	GGCCYCCTGCTGDGH	1	-0.1881	1	219	0.0984	3743.3	0.1044
MSGA4	LRF(Zf)/Erythroblasts-ZBTB7A-ChIP-Seq(GSE74977)/Homer	AAGACCCYYN	1	-0.1754	1	337	0.1515	5700.5	0.1589
MSGA4	p73(p53)/Trachea-p73-ChIP-Seq(PRJNA310161)/Homer	NRRRCAWGTCCDGRCATGYY	1	-0.1736	1	15	0.0067	303.3	0.0085
MSGA4	BMYB(HTH)/Hela-BMYB-ChIP-Seq(GSE27030)/Homer	NHAACBGYYV	1	-0.1711	1	798	0.3587	13225.7	0.3687
MSGA4	Tbx6(T-box)/ESC-Tbx6-ChIP-Seq(GSE93524)/Homer	DAGGTGTBAA	1	-0.17	1	503	0.2261	8426.5	0.2349
MSGA4	Tbet(T-box)/CD8-Tbet-ChIP-Seq(GSE33802)/Homer	AGGTGTGAAM	1	-0.1677	1	589	0.2647	9832.5	0.2741
MSGA4	FOXK1(Forkhead)/HEK293-FOXK1-ChIP-Seq(GSE51673)/Homer	NVWTGTTTAC	1	-0.167	1	702	0.3155	11672.6	0.3254
MSGA4	SpiB(ETS)/OCILY3-SPIB-ChIP-Seq(GSE56857)/Homer	AAAGRGGAAGTG	1	-0.1665	1	109	0.049	1925	0.0537
MSGA4	ELF5(ETS)/T47D-ELF5-ChIP-Seq(GSE30407)/Homer	ACVAGGAAGT	1	-0.1621	1	352	0.1582	5960.4	0.1662
MSGA4	Tcfcp2l1(CP2)/mES-Tcfcp2l1-ChIP-Seq(GSE11431)/Homer	NRAACCRGTTYRAACCRGYT	1	-0.1596	1	51	0.0229	941.8	0.0263
MSGA4	PRDM15(Zf)/ESC-Prdm15-ChIP-Seq(GSE73694)/Homer	YCCDNTCCAGGTTTT	1	-0.1546	1	443	0.1991	7462	0.208
MSGA4	ZNF675(Zf)/HEK293-ZNF675.GFP-ChIP-Seq(GSE58341)/Homer	ARGAGGMCAAAATGW	1	-0.1503	1	69	0.031	1255.9	0.035
MSGA4	Bach1(bZIP)/K562-Bach1-ChIP-Seq(GSE31477)/Homer	AWWNTGCTGAGTCAT	1	-0.1441	1	42	0.0189	792.5	0.0221
MSGA4	ZNF165(Zf)/WHIM12-ZNF165-ChIP-Seq(GSE65937)/Homer	AAGGKGRCGCAGGCA	1	-0.1364	1	25	0.0112	495.5	0.0138
MSGA4	bZIP:IRF(bZIP,IRF)/Th17-BatF-ChIP-Seq(GSE39756)/Homer	NAGTTTCABTHTGACTNW	1	-0.134	1	313	0.1407	5348.2	0.1491
MSGA4	Brachyury(T-box)/Mesoendoderm-Brachyury-ChIP-exo(GSE54963)/Homer	ANTTMRCASBNNNGTGYKAAN	1	-0.1318	1	150	0.0674	2639.4	0.0736
MSGA4	PRDM1(Zf)/Hela-PRDM1-ChIP-Seq(GSE31477)/Homer	ACTTTCACTTTC	1	-0.1302	1	312	0.1402	5336.3	0.1488
MSGA4	HIF-1b(HLH)/T47D-HIF1b-ChIP-Seq(GSE59937)/Homer	RTACGTGC	1	-0.1275	1	387	0.1739	6576.2	0.1833
MSGA4	NF1-halfsite(CTF)/LNCaP-NF1-ChIP-Seq(Unpublished)/Homer	YTGCCAAG	1	-0.1117	1	762	0.3425	12730.7	0.3549
MSGA4	Tcf7(HMG)/GM12878-TCF7-ChIP-Seq(Encode)/Homer	CTTTGATGTGSB	1	-0.1108	1	183	0.0822	3213.8	0.0896
MSGA4	GATA:SCL(Zf,bHLH)/Ter119-SCL-ChIP-Seq(GSE18720)/Homer	CRGCTGBNGNSNNSAGATAA	1	-0.1083	1	52	0.0234	986.3	0.0275
MSGA4	TEAD2(TEA)/Py2T-Tead2-ChIP-Seq(GSE55709)/Homer	CCWGGAATGY	1	-0.1075	1	252	0.1133	4369.7	0.1218
MSGA4	MafA(bZIP)/Islet-MafA-ChIP-Seq(GSE30298)/Homer	TGCTGACTCA	1	-0.1063	1	400	0.1798	6820.5	0.1902
MSGA4	PRDM10(Zf)/HEK293-PRDM10.eGFP-ChIP-Seq(Encode)/Homer	TGGTACATTCCA	1	-0.1062	1	224	0.1007	3904.3	0.1089
MSGA4	Six1(Homeobox)/Myoblast-Six1-ChIP-Chip(GSE20150)/Homer	GKVTCADRTTWC	1	-0.1043	1	130	0.0584	2327.8	0.0649
MSGA4	ZNF382(Zf)/HEK293-ZNF382.GFP-ChIP-Seq(GSE58341)/Homer	GNCTGTASTRNTGBCTCHTT	1	-0.1016	1	10	0.0045	230.7	0.0064
MSGA4	ZNF136(Zf)/HEK293-ZNF136.GFP-ChIP-Seq(GSE58341)/Homer	YTKGATAHAGTATTCTWGGTNGGCA	1	-0.09981	1	59	0.0265	1114.3	0.0311
MSGA4	Smad4(MAD)/ESC-SMAD4-ChIP-Seq(GSE29422)/Homer	VBSYGTCTGG	1	-0.09757	1	655	0.2944	11014	0.3071
MSGA4	NF1(CTF)/LNCAP-NF1-ChIP-Seq(Unpublished)/Homer	CYTGGCABNSTGCCAR	1	-0.09112	1	146	0.0656	2612.2	0.0728
MSGA4	ETS:RUNX(ETS,Runt)/Jurkat-RUNX1-ChIP-Seq(GSE17954)/Homer	RCAGGATGTGGT	1	-0.08968	1	24	0.0108	498.8	0.0139
MSGA4	Rbpj1(?)/Panc1-Rbpj1-ChIP-Seq(GSE47459)/Homer	HTTTCCCASG	1	-0.08738	1	679	0.3052	11426.7	0.3186
MSGA4	Zic2(Zf)/ESC-Zic2-ChIP-Seq(SRP197560)/Homer	CHCAGCRGGRGG	1	-0.08437	1	160	0.0719	2857	0.0797
MSGA4	Pitx1:Ebox(Homeobox,bHLH)/Hindlimb-Pitx1-ChIP-Seq(GSE41591)/Homer	YTAATTRAWWCCAGATGT	1	-0.08072	1	157	0.0706	2811.9	0.0784
MSGA4	ZNF341(Zf)/EBV-ZNF341-ChIP-Seq(GSE113194)/Homer	GGAACAGCCG	1	-0.07988	1	290	0.1303	5042.2	0.1406
MSGA4	Klf4(Zf)/mES-Klf4-ChIP-Seq(GSE11431)/Homer	GCCACACCCA	1	-0.07935	1	89	0.04	1652.6	0.0461
MSGA4	ZBTB12(Zf)/HEK293-ZBTB12.GFP-ChIP-Seq(GSE58341)/Homer	NGNTCTAGAACCNGV	1	-0.07866	1	166	0.0746	2966.4	0.0827
MSGA4	IRF8(IRF)/BMDM-IRF8-ChIP-Seq(GSE77884)/Homer	GRAASTGAAAST	1	-0.07236	1	177	0.0796	3161.4	0.0881
MSGA4	E2F4(E2F)/K562-E2F4-ChIP-Seq(GSE31477)/Homer	GGCGGGAAAH	1	-0.07222	1	73	0.0328	1382.3	0.0385
MSGA4	GFY(?)/Promoter/Homer	ACTACAATTCCC	1	-0.06903	1	25	0.0112	529.7	0.0148
MSGA4	MYB(HTH)/ERMYB-Myb-ChIPSeq(GSE22095)/Homer	GGCVGTTR	1	-0.06549	1	864	0.3883	14489.2	0.404
MSGA4	CRE(bZIP)/Promoter/Homer	CSGTGACGTCAC	1	-0.06527	1	61	0.0274	1179.8	0.0329
MSGA4	E2F3(E2F)/MEF-E2F3-ChIP-Seq(GSE71376)/Homer	BTKGGCGGGAAA	1	-0.06434	1	124	0.0557	2272.2	0.0633
MSGA4	Rfx6(HTH)/Min6b1-Rfx6.HA-ChIP-Seq(GSE62844)/Homer	TGTTKCCTAGCAACM	1	-0.06351	1	481	0.2162	8237.4	0.2297
MSGA4	Fra2(bZIP)/Striatum-Fra2-ChIP-Seq(GSE43429)/Homer	GGATGACTCATC	1	-0.06258	1	319	0.1434	5558.3	0.155
MSGA4	THRb(NR)/HepG2-THRb.Flag-ChIP-Seq(Encode)/Homer	GGTCACCTGAGGTCA	1	-0.05913	1	206	0.0926	3673.2	0.1024
MSGA4	Smad2(MAD)/ES-SMAD2-ChIP-Seq(GSE29422)/Homer	CTGTCTGG	1	-0.05662	1	641	0.2881	10882.3	0.3034
MSGA4	NFE2L2(bZIP)/HepG2-NFE2L2-ChIP-Seq(Encode)/Homer	AWWWTGCTGAGTCAT	1	-0.05621	1	45	0.0202	904.3	0.0252
MSGA4	Tbx21(T-box)/GM12878-TBX21-ChIP-Seq(Encode)/Homer	AGGTGTGAAA	1	-0.05503	1	523	0.2351	8951.4	0.2496
MSGA4	HIF-1a(bHLH)/MCF7-HIF1a-ChIP-Seq(GSE28352)/Homer	TACGTGCV	1	-0.05501	1	63	0.0283	1226.7	0.0342
MSGA4	Foxo1(Forkhead)/RAW-Foxo1-ChIP-Seq(Fan_et_al.)/Homer	CTGTTTAC	1	-0.05453	1	965	0.4337	16159.2	0.4505
MSGA4	Egr2(Zf)/Thymocytes-Egr2-ChIP-Seq(GSE34254)/Homer	NGCGTGGGCGGR	1	-0.05332	1	42	0.0189	853.8	0.0238
MSGA4	Egr1(Zf)/K562-Egr1-ChIP-Seq(GSE32465)/Homer	TGCGTGGGYG	1	-0.05296	1	200	0.0899	3584.1	0.0999
MSGA4	AP-1(bZIP)/ThioMac-PU.1-ChIP-Seq(GSE21512)/Homer	VTGACTCATC	1	-0.05204	1	467	0.2099	8037.8	0.2241
MSGA4	Tbr1(T-box)/Cortex-Tbr1-ChIP-Seq(GSE71384)/Homer	AAGGTGTKAA	1	-0.0513	1	789	0.3546	13314.6	0.3712
MSGA4	Sp1(Zf)/Promoter/Homer	GGCCCCGCCCCC	1	-0.04959	1	41	0.0184	839.2	0.0234
MSGA4	Mouse_Recombination_Hotspot(Zf)/Testis-DMC1-ChIP-Seq(GSE24438)/Homer	ACTYKNATTCGTGNTACTTC	1	-0.03982	1	35	0.0157	741.9	0.0207
MSGA4	TR4(NR),DR1/Hela-TR4-ChIP-Seq(GSE24685)/Homer	GAGGTCAAAGGTCA	1	-0.03911	1	21	0.0094	479.7	0.0134
MSGA4	TEAD(TEA)/Fibroblast-PU.1-ChIP-Seq(Unpublished)/Homer	YCWGGAATGY	1	-0.03696	1	378	0.1699	6611.2	0.1843
MSGA4	HRE(HSF)/Striatum-HSF1-ChIP-Seq(GSE38000)/Homer	TTCTAGAABNTTCTA	1	-0.03379	1	110	0.0494	2086.5	0.0582
MSGA4	DMRT1(DM)/Testis-DMRT1-ChIP-Seq(GSE64892)/Homer	TWGHWACAWTGTWDC	1	-0.03371	1	165	0.0742	3035.3	0.0846
MSGA4	Stat3+il21(Stat)/CD4-Stat3-ChIP-Seq(GSE19198)/Homer	SVYTTCCNGGAARB	1	-0.0323	1	332	0.1492	5861.2	0.1634
MSGA4	JunB(bZIP)/DendriticCells-Junb-ChIP-Seq(GSE36099)/Homer	RATGASTCAT	1	-0.03225	1	366	0.1645	6429.9	0.1793
MSGA4	Zfp809(Zf)/ES-Zfp809-ChIP-Seq(GSE70799)/Homer	GGGGCTYGKCTGGGA	1	-0.03113	1	36	0.0162	772.4	0.0215
MSGA4	Atf3(bZIP)/GBM-ATF3-ChIP-Seq(GSE33912)/Homer	DATGASTCATHN	1	-0.02959	1	433	0.1946	7555.4	0.2106
MSGA4	Six2(Homeobox)/NephronProgenitor-Six2-ChIP-Seq(GSE39837)/Homer	GWAAYHTGAKMC	1	-0.02848	1	547	0.2458	9446	0.2634
MSGA4	E2F7(E2F)/Hela-E2F7-ChIP-Seq(GSE32673)/Homer	VDTTTCCCGCCA	1	-0.02775	1	11	0.0049	293.8	0.0082
MSGA4	ZNF519(Zf)/HEK293-ZNF519.GFP-ChIP-Seq(GSE58341)/Homer	GAGSCCGAGC	1	-0.02667	1	40	0.018	854.1	0.0238
MSGA4	TCFL2(HMG)/K562-TCF7L2-ChIP-Seq(GSE29196)/Homer	ACWTCAAAGG	1	-0.0233	1	33	0.0148	730.7	0.0204
MSGA4	E2F1(E2F)/Hela-E2F1-ChIP-Seq(GSE22478)/Homer	CWGGCGGGAA	1	-0.02083	1	24	0.0108	563.7	0.0157
MSGA4	Smad3(MAD)/NPC-Smad3-ChIP-Seq(GSE36673)/Homer	TWGTCTGV	1	-0.01924	1	1200	0.5393	20120.5	0.561
MSGA4	SCRT1(Zf)/HEK293-SCRT1.eGFP-ChIP-Seq(Encode)/Homer	GCAACAGGTG	1	-0.01697	1	86	0.0387	1714.5	0.0478
MSGA4	IRF2(IRF)/Erythroblas-IRF2-ChIP-Seq(GSE36985)/Homer	GAAASYGAAASY	1	-0.01683	1	46	0.0207	989.3	0.0276
MSGA4	Tgif1(Homeobox)/mES-Tgif1-ChIP-Seq(GSE55404)/Homer	YTGWCADY	1	-0.01683	1	1425	0.6404	23732.7	0.6617
MSGA4	KLF3(Zf)/MEF-Klf3-ChIP-Seq(GSE44748)/Homer	NRGCCCCRCCCHBNN	1	-0.01635	1	107	0.0481	2089.3	0.0583
MSGA4	STAT5(Stat)/mCD4+-Stat5-ChIP-Seq(GSE12346)/Homer	RTTTCTNAGAAA	1	-0.01619	1	200	0.0899	3704.9	0.1033
MSGA4	Fosl2(bZIP)/3T3L1-Fosl2-ChIP-Seq(GSE56872)/Homer	NATGASTCABNN	1	-0.01599	1	206	0.0926	3808.3	0.1062
MSGA4	PRDM9(Zf)/Testis-DMC1-ChIP-Seq(GSE35498)/Homer	ADGGYAGYAGCATCT	1	-0.01556	1	185	0.0831	3451	0.0962
MSGA4	GRHL2(CP2)/HBE-GRHL2-ChIP-Seq(GSE46194)/Homer	AAACYKGTTWDACMRGTTTB	1	-0.01407	1	163	0.0733	3079.8	0.0859
MSGA4	c-Myc(bHLH)/LNCAP-cMyc-ChIP-Seq(Unpublished)/Homer	VCCACGTG	1	-0.0133	1	99	0.0445	1962	0.0547
MSGA4	TEAD3(TEA)/HepG2-TEAD3-ChIP-Seq(Encode)/Homer	TRCATTCCAG	1	-0.01273	1	598	0.2688	10399.5	0.2899
MSGA4	Sox17(HMG)/Endoderm-Sox17-ChIP-Seq(GSE61475)/Homer	CCATTGTTYB	1	-0.01258	1	376	0.169	6711.3	0.1871
MSGA4	Sox9(HMG)/Limb-SOX9-ChIP-Seq(GSE73225)/Homer	AGGVNCCTTTGT	1	-0.01232	1	448	0.2013	7917.3	0.2207
MSGA4	FOXA1:AR(Forkhead,NR)/LNCAP-AR-ChIP-Seq(GSE27824)/Homer	AGTAAACAAAAAAGAACAND	1	-0.0109	1	41	0.0184	917.3	0.0256
MSGA4	Sox2(HMG)/mES-Sox2-ChIP-Seq(GSE11431)/Homer	BCCATTGTTC	1	-0.01051	1	452	0.2031	8003.5	0.2231
MSGA4	Sox7(HMG)/ESC-Sox7-ChIP-Seq(GSE133899)/Homer	VVRRAACAATGG	1	-0.008557	1	135	0.0607	2630.5	0.0733
MSGA4	MNT(bHLH)/HepG2-MNT-ChIP-Seq(Encode)/Homer	DGCACACGTG	1	-0.008305	1	438	0.1969	7797.4	0.2174
MSGA4	HINFP(Zf)/K562-HINFP.eGFP-ChIP-Seq(Encode)/Homer	TWVGGTCCGC	1	-0.008291	1	27	0.0121	659.3	0.0184
MSGA4	RUNX1(Runt)/Jurkat-RUNX1-ChIP-Seq(GSE29180)/Homer	AAACCACARM	1	-0.008267	1	469	0.2108	8315.7	0.2318
MSGA4	STAT1(Stat)/HelaS3-STAT1-ChIP-Seq(GSE12782)/Homer	NATTTCCNGGAAAT	1	-0.008165	1	161	0.0724	3089.1	0.0861
MSGA4	Tcf3(HMG)/mES-Tcf3-ChIP-Seq(GSE11724)/Homer	ASWTCAAAGG	1	-0.007869	1	133	0.0598	2601.8	0.0725
MSGA4	Unknown-ESC-element(?)/mES-Nanog-ChIP-Seq(GSE11724)/Homer	CACAGCAGGGGG	1	-0.00738	1	241	0.1083	4480.7	0.1249
MSGA4	LEF1(HMG)/H1-LEF1-ChIP-Seq(GSE64758)/Homer	CCTTTGATST	1	-0.007155	1	397	0.1784	7127.2	0.1987
MSGA4	E2F(E2F)/Hela-CellCycle-Expression/Homer	TTSGCGCGAAAA	1	-0.006841	1	4	0.0018	170.9	0.0048
MSGA4	Jun-AP1(bZIP)/K562-cJun-ChIP-Seq(GSE31477)/Homer	GATGASTCATCN	1	-0.006474	1	149	0.067	2897.2	0.0808
MSGA4	NRF(NRF)/Promoter/Homer	STGCGCATGCGC	1	-0.006063	1	32	0.0144	770.5	0.0215
MSGA4	Cdx2(Homeobox)/mES-Cdx2-ChIP-Seq(GSE14586)/Homer	GYMATAAAAH	1	-0.005624	1	550	0.2472	9708.5	0.2707
MSGA4	PU.1-IRF(ETS:IRF)/Bcell-PU.1-ChIP-Seq(GSE21512)/Homer	MGGAAGTGAAAC	1	-0.005266	1	667	0.2998	11650.7	0.3248
MSGA4	IRF1(IRF)/PBMC-IRF1-ChIP-Seq(GSE43036)/Homer	GAAAGTGAAAGT	1	-0.005087	1	68	0.0306	1460.9	0.0407
MSGA4	Rfx1(HTH)/NPC-H3K4me1-ChIP-Seq(GSE16256)/Homer	KGTTGCCATGGCAA	1	-0.004946	1	100	0.0449	2045.8	0.057
MSGA4	Ronin(THAP)/ES-Thap11-ChIP-Seq(GSE51522)/Homer	RACTACAACTCCCAGVAKGC	1	-0.004081	1	4	0.0018	181.3	0.0051
MSGA4	BATF(bZIP)/Th17-BATF-ChIP-Seq(GSE39756)/Homer	DATGASTCAT	1	-0.003714	1	415	0.1865	7501	0.2091
MSGA4	Meis1(Homeobox)/MastCells-Meis1-ChIP-Seq(GSE48085)/Homer	VGCTGWCAVB	1	-0.003423	1	752	0.338	13100.1	0.3652
MSGA4	Tlx?(NR)/NPC-H3K4me1-ChIP-Seq(GSE16256)/Homer	CTGGCAGSCTGCCA	1	-0.003022	1	151	0.0679	2988.9	0.0833
MSGA4	MafK(bZIP)/C2C12-MafK-ChIP-Seq(GSE36030)/Homer	GCTGASTCAGCA	1	-0.0029	1	101	0.0454	2096.6	0.0585
MSGA4	STAT4(Stat)/CD4-Stat4-ChIP-Seq(GSE22104)/Homer	NYTTCCWGGAAR	1	-0.002822	1	537	0.2413	9571.7	0.2669
MSGA4	NPAS(bHLH)/Liver-NPAS-ChIP-Seq(GSE39860)/Homer	NVCACGTG	1	-0.002474	1	670	0.3011	11790.9	0.3287
MSGA4	DMRT6(DM)/Testis-DMRT6-ChIP-Seq(GSE60440)/Homer	YDGHTACAWTGTADC	1	-0.002282	1	116	0.0521	2382.4	0.0664
MSGA4	RUNX-AML(Runt)/CD4+-PolII-ChIP-Seq(Barski_et_al.)/Homer	GCTGTGGTTW	1	-0.002264	1	308	0.1384	5735	0.1599
MSGA4	Sox4(HMG)/proB-Sox4-ChIP-Seq(GSE50066)/Homer	YCTTTGTTCC	1	-0.002051	1	412	0.1852	7510.6	0.2094
MSGA4	CArG(MADS)/PUER-Srf-ChIP-Seq(Sullivan_et_al.)/Homer	CCATATATGGNM	1	-0.00173	1	136	0.0611	2759.9	0.0769
MSGA4	BMAL1(bHLH)/Liver-Bmal1-ChIP-Seq(GSE39860)/Homer	GNCACGTG	1	-0.00167	1	755	0.3393	13234.1	0.369
MSGA4	E2A(bHLH),near_PU.1/Bcell-PU.1-ChIP-Seq(GSE21512)/Homer	NVCACCTGBN	1	-0.001572	1	448	0.2013	8143.7	0.227
MSGA4	X-box(HTH)/NPC-H3K4me1-ChIP-Seq(GSE16256)/Homer	GGTTGCCATGGCAA	1	-0.001401	1	63	0.0283	1432.9	0.0399
MSGA4	Snail1(Zf)/LS174T-SNAIL1.HA-ChIP-Seq(GSE127183)/Homer	TRCACCTGCY	1	-0.001356	1	275	0.1236	5213.9	0.1454
MSGA4	NFAT:AP1(RHD,bZIP)/Jurkat-NFATC1-ChIP-Seq(Jolma_et_al.)/Homer	SARTGGAAAAWRTGAGTCAB	1	-0.001257	1	85	0.0382	1850.5	0.0516
MSGA4	ISRE(IRF)/ThioMac-LPS-Expression(GSE23622)/Homer	AGTTTCASTTTC	1	-0.001143	1	24	0.0108	670.6	0.0187
MSGA4	ZEB1(Zf)/PDAC-ZEB1-ChIP-Seq(GSE64557)/Homer	VCAGGTRDRY	1	-0.001106	1	558	0.2508	10022	0.2794
MSGA4	MYNN(Zf)/HEK293-MYNN.eGFP-ChIP-Seq(Encode)/Homer	TTCAAAWTAAAAGTC	1	-0.00098	1	174	0.0782	3474.6	0.0969
MSGA4	Twist(bHLH)/HMLE-TWIST1-ChIP-Seq(Chang_et_al)/Homer	VCAKCTGGNNNCCAGMTGBN	1	-0.000829	1	43	0.0193	1068	0.0298
MSGA4	GFY-Staf(?,Zf)/Promoter/Homer	RACTACAATTCCCAGAAKGC	1	-0.000615	1	9	0.004	352	0.0098
MSGA4	NRF1(NRF)/MCF7-NRF1-ChIP-Seq(Unpublished)/Homer	CTGCGCATGCGC	1	-0.000581	1	13	0.0058	449.9	0.0125
MSGA4	Zic(Zf)/Cerebellum-ZIC1.2-ChIP-Seq(GSE60731)/Homer	CCTGCTGAGH	1	-0.000578	1	340	0.1528	6402.6	0.1785
MSGA4	FoxD3(forkhead)/ZebrafishEmbryo-Foxd3.biotin-ChIP-seq(GSE106676)/Homer	TGTTTAYTTAGC	1	-0.000559	1	557	0.2503	10073.6	0.2808
MSGA4	RUNX(Runt)/HPC7-Runx1-ChIP-Seq(GSE22178)/Homer	SAAACCACAG	1	-0.000523	1	295	0.1326	5636.1	0.1571
MSGA4	Bcl6(Zf)/Liver-Bcl6-ChIP-Seq(GSE31578)/Homer	NNNCTTTCCAGGAAA	1	-0.000448	1	675	0.3034	12057.2	0.3362
MSGA4	TEAD1(TEAD)/HepG2-TEAD1-ChIP-Seq(Encode)/Homer	CYRCATTCCA	1	-0.000427	1	485	0.218	8891.6	0.2479
MSGA4	Stat3(Stat)/mES-Stat3-ChIP-Seq(GSE11431)/Homer	CTTCCGGGAA	1	-0.000412	1	193	0.0867	3870.1	0.1079
MSGA4	Rfx5(HTH)/GM12878-Rfx5-ChIP-Seq(GSE31477)/Homer	SCCTAGCAACAG	1	-0.000364	1	156	0.0701	3217.4	0.0897
MSGA4	Nrf2(bZIP)/Lymphoblast-Nrf2-ChIP-Seq(GSE37589)/Homer	HTGCTGAGTCAT	1	-0.000315	1	24	0.0108	712.3	0.0199
MSGA4	Bach2(bZIP)/OCILy7-Bach2-ChIP-Seq(GSE44420)/Homer	TGCTGAGTCA	1	-0.000311	1	95	0.0427	2109.5	0.0588
MSGA4	Sox6(HMG)/Myotubes-Sox6-ChIP-Seq(GSE32627)/Homer	CCATTGTTNY	1	-0.000288	1	841	0.378	14833.1	0.4135
MSGA4	IRF3(IRF)/BMDM-Irf3-ChIP-Seq(GSE67343)/Homer	AGTTTCAKTTTC	1	-0.000214	1	182	0.0818	3717.8	0.1037
MSGA4	RUNX2(Runt)/PCa-RUNX2-ChIP-Seq(GSE33889)/Homer	NWAACCACADNN	1	-0.000204	1	367	0.1649	6951.5	0.1938
MSGA4	ZBTB18(Zf)/HEK293-ZBTB18.GFP-ChIP-Seq(GSE58341)/Homer	AACATCTGGA	1	-0.000177	1	207	0.093	4175	0.1164
MSGA4	Tbx5(T-box)/HL1-Tbx5.biotin-ChIP-Seq(GSE21529)/Homer	AGGTGTCA	1	-0.000126	1	1272	0.5717	21862.6	0.6095
MSGA4	SCL(bHLH)/HPC7-Scl-ChIP-Seq(GSE13511)/Homer	AVCAGCTG	1	-0.000125	1	1655	0.7438	27849.8	0.7764
MSGA4	Max(bHLH)/K562-Max-ChIP-Seq(GSE31477)/Homer	RCCACGTGGYYN	1	-0.000125	1	222	0.0998	4464.7	0.1245
MSGA4	Sox3(HMG)/NPC-Sox3-ChIP-Seq(GSE33059)/Homer	CCWTTGTY	1	-0.000101	1	869	0.3906	15394.9	0.4292
MSGA4	NF-E2(bZIP)/K562-NFE2-ChIP-Seq(GSE31477)/Homer	GATGACTCAGCA	1	-6.4e-05	1	27	0.0121	827.3	0.0231
MSGA4	c-Myc(bHLH)/mES-cMyc-ChIP-Seq(GSE11431)/Homer	VVCCACGTGG	1	-6.2e-05	1	139	0.0625	3010.6	0.0839
MSGA4	Sox10(HMG)/SciaticNerve-Sox3-ChIP-Seq(GSE35132)/Homer	CCWTTGTYYB	1	-6.1e-05	1	791	0.3555	14163.7	0.3949
MSGA4	TEAD4(TEA)/Tropoblast-Tead4-ChIP-Seq(GSE37350)/Homer	CCWGGAATGY	1	-5.7e-05	1	368	0.1654	7068.3	0.1971
MSGA4	RFX(HTH)/K562-RFX3-ChIP-Seq(SRA012198)/Homer	CGGTTGCCATGGCAAC	1	-5.4e-05	1	37	0.0166	1046.2	0.0292
MSGA4	HIC1(Zf)/Treg-ZBTB29-ChIP-Seq(GSE99889)/Homer	TGCCAGCB	1	-4.5e-05	1	823	0.3699	14717.2	0.4103
MSGA4	Slug(Zf)/Mesoderm-Snai2-ChIP-Seq(GSE61475)/Homer	SNGCACCTGCHS	1	-2.2e-05	1	155	0.0697	3360.2	0.0937
MSGA4	TATA-Box(TBP)/Promoter/Homer	CCTTTTAWAGSC	1	-2.2e-05	1	730	0.3281	13248	0.3693
MSGA4	Sox15(HMG)/CPA-Sox15-ChIP-Seq(GSE62909)/Homer	RAACAATGGN	1	-1.9e-05	1	542	0.2436	10118.8	0.2821
MSGA4	Tgif2(Homeobox)/mES-Tgif2-ChIP-Seq(GSE55404)/Homer	TGTCANYT	1	-9e-06	1	1481	0.6656	25366	0.7072
MSGA4	MyoD(bHLH)/Myotube-MyoD-ChIP-Seq(GSE21614)/Homer	RRCAGCTGYTSY	1	-8e-06	1	285	0.1281	5759.9	0.1606
MSGA4	n-Myc(bHLH)/mES-nMyc-ChIP-Seq(GSE11431)/Homer	VRCCACGTGG	1	-7e-06	1	192	0.0863	4102.6	0.1144
MSGA4	Sox21(HMG)/ESC-SOX21-ChIP-Seq(GSE110505)/Homer	BCCWTTGTBYKV	1	-5e-06	1	852	0.3829	15379.5	0.4288
MSGA4	Rfx2(HTH)/LoVo-RFX2-ChIP-Seq(GSE49402)/Homer	GTTGCCATGGCAACM	1	-2e-06	1	38	0.0171	1181	0.0329
MSGA4	YY1(Zf)/Promoter/Homer	CAAGATGGCGGC	1	-1e-06	1	8	0.0036	467	0.013
MSGA4	Myf5(bHLH)/GM-Myf5-ChIP-Seq(GSE24852)/Homer	BAACAGCTGT	1	-1e-06	1	263	0.1182	5492.6	0.1531
MSGA4	CTCF-SatelliteElement(Zf?)/CD4+-CTCF-ChIP-Seq(Barski_et_al.)/Homer	TGCAGTTCCMVNWRTGGCCA	1	0	1	6	0.0027	442.2	0.0123
MSGA4	Ap4(bHLH)/AML-Tfap4-ChIP-Seq(GSE45738)/Homer	NAHCAGCTGD	1	0	1	477	0.2144	9437.3	0.2631
MSGA4	MyoG(bHLH)/C2C12-MyoG-ChIP-Seq(GSE36024)/Homer	AACAGCTG	1	0	1	366	0.1645	7520.7	0.2097
MSGA4	Tcf21(bHLH)/ArterySmoothMuscle-Tcf21-ChIP-Seq(GSE61369)/Homer	NAACAGCTGG	1	0	1	362	0.1627	7551.5	0.2105
MSGA4	NeuroG2(bHLH)/Fibroblast-NeuroG2-ChIP-Seq(GSE75910)/Homer	ACCATCTGTT	1	0	1	705	0.3169	13540.6	0.3775
MSGA4	Ascl2(bHLH)/ESC-Ascl2-ChIP-Seq(GSE97712)/Homer	SSRGCAGCTGCH	1	0	1	353	0.1587	7570.6	0.2111
MSGA4	Olig2(bHLH)/Neuron-Olig2-ChIP-Seq(GSE30882)/Homer	RCCATMTGTT	1	0	1	906	0.4072	17081.7	0.4762
MSGA4	Atoh1(bHLH)/Cerebellum-Atoh1-ChIP-Seq(GSE22111)/Homer	VNRVCAGCTGGY	1	0	1	447	0.2009	9375.8	0.2614
MSGA4	HEB(bHLH)/mES-Heb-ChIP-Seq(GSE53233)/Homer	VCAGCTGBNN	1	0	1	623	0.28	12487	0.3481
MSGA4	Twist2(bHLH)/Myoblast-Twist2.Ty1-ChIP-Seq(GSE127998)/Homer	MCAGCTGBYH	1	0	1	760	0.3416	14882.9	0.4149
MSGA4	NeuroD1(bHLH)/Islet-NeuroD1-ChIP-Seq(GSE30298)/Homer	GCCATCTGTT	1	0	1	340	0.1528	7612.1	0.2122
MSGA4	E2A(bHLH)/proBcell-E2A-ChIP-Seq(GSE21978)/Homer	DNRCAGCTGY	1	0	1	441	0.1982	9449.7	0.2635
MSGA4	Tcf12(bHLH)/GM12878-Tcf12-ChIP-Seq(GSE32465)/Homer	VCAGCTGYTG	1	0	1	328	0.1474	7431	0.2072
MSGA4	Bcl11a(Zf)/HSPC-BCL11A-ChIP-Seq(GSE104676)/Homer	TYTGACCASWRG	1	0	1	236	0.1061	5720.6	0.1595
MSGA4	BHLHA15(bHLH)/NIH3T3-BHLHB8.HA-ChIP-Seq(GSE119782)/Homer	NAMCAGCTGK	1	0	1	591	0.2656	12130.9	0.3382
MSGA4	Ascl1(bHLH)/NeuralTubes-Ascl1-ChIP-Seq(GSE55840)/Homer	NNVVCAGCTGBN	1	0	1	552	0.2481	11485.4	0.3202
MSGA4	Ptf1a(bHLH)/Panc1-Ptf1a-ChIP-Seq(GSE47459)/Homer	ACAGCTGTTN	1	0	1	933	0.4193	17875.8	0.4984
MSGA4	TCF4(bHLH)/SHSY5Y-TCF4-ChIP-Seq(GSE96915)/Homer	SMCATCTGKH	1	0	1	646	0.2903	13194.5	0.3679
MSGA4	BORIS(Zf)/K562-CTCFL-ChIP-Seq(GSE32465)/Homer	CNNBRGCGCCCCCTGSTGGC	1	0	1	149	0.067	8349.7	0.2328
MSGA4	CTCF(Zf)/CD4+-CTCF-ChIP-Seq(Barski_et_al.)/Homer	AYAGTGCCMYCTRGTGGCCA	1	0	1	157	0.0706	9291.5	0.259
MSGA5	DLX1(Homeobox)/BasalGanglia-Dlx1-ChIP-seq(GSE124936)/Homer	NSNNTAATTA	1e-07	-18.32	0	672	0.4418	14818.5	0.3715
MSGA5	Oct6(POU,Homeobox)/NPC-Pou3f1-ChIP-Seq(GSE35496)/Homer	WATGCAAATGAG	1e-07	-17.58	0	273	0.1795	5180.1	0.1298
MSGA5	Oct11(POU,Homeobox)/NCIH1048-POU2F3-ChIP-seq(GSE115123)/Homer	GATTTGCATA	1e-07	-17.45	0	213	0.14	3837.8	0.0962
MSGA5	Brn1(POU,Homeobox)/NPC-Brn1-ChIP-Seq(GSE35496)/Homer	TATGCWAATBAV	1e-07	-17.34	0	216	0.142	3909.3	0.098
MSGA5	Lhx3(Homeobox)/Neuron-Lhx3-ChIP-Seq(GSE31456)/Homer	ADBTAATTAR	1e-06	-15.85	0	774	0.5089	17662	0.4427
MSGA5	DLX2(Homeobox)/BasalGanglia-Dlx2-ChIP-seq(GSE124936)/Homer	NNNTAATTAS	1e-06	-14.81	0	723	0.4753	16442.5	0.4122
MSGA5	Oct4(POU,Homeobox)/mES-Oct4-ChIP-Seq(GSE11431)/Homer	ATTTGCATAW	1e-06	-13.99	0.0001	281	0.1847	5591.8	0.1402
MSGA5	Bapx1(Homeobox)/VertebralCol-Bapx1-ChIP-Seq(GSE36672)/Homer	TTRAGTGSYK	1e-05	-12.82	0.0001	816	0.5365	19064.9	0.4779
MSGA5	HLF(bZIP)/HSC-HLF.Flag-ChIP-Seq(GSE69817)/Homer	RTTATGYAAB	1e-05	-12.68	0.0002	429	0.2821	9246.8	0.2318
MSGA5	Brn2(POU,Homeobox)/NPC-Brn2-ChIP-Seq(GSE35496)/Homer	ATGAATATTC	1e-05	-12.41	0.0002	86	0.0565	1346.8	0.0338
MSGA5	Nkx2.1(Homeobox)/LungAC-Nkx2.1-ChIP-Seq(GSE43252)/Homer	RSCACTYRAG	0.0001	-11.03	0.0007	995	0.6542	24020.1	0.6021
MSGA5	Nkx2.2(Homeobox)/NPC-Nkx2.2-ChIP-Seq(GSE61673)/Homer	BTBRAGTGSN	0.0001	-10.63	0.0009	738	0.4852	17277.8	0.4331
MSGA5	Nkx2.5(Homeobox)/HL1-Nkx2.5.biotin-ChIP-Seq(GSE21529)/Homer	RRSCACTYAA	0.0001	-10.47	0.001	831	0.5464	19725.2	0.4944
MSGA5	Oct2(POU,Homeobox)/Bcell-Oct2-ChIP-Seq(GSE21512)/Homer	ATATGCAAAT	0.0001	-10.01	0.0014	178	0.117	3476.6	0.0871
MSGA5	En1(Homeobox)/SUM149-EN1-ChIP-Seq(GSE120957)/Homer	NDCTAATTAS	0.0001	-9.737	0.0017	799	0.5253	18975.1	0.4756
MSGA5	NFIL3(bZIP)/HepG2-NFIL3-ChIP-Seq(Encode)/Homer	VTTACGTAAYNNNNN	0.0001	-9.623	0.0018	338	0.2222	7304.7	0.1831
MSGA5	Isl1(Homeobox)/Neuron-Isl1-ChIP-Seq(GSE31456)/Homer	CTAATKGV	0.0001	-9.279	0.0024	787	0.5174	18719.3	0.4692
MSGA5	CHR(?)/Hela-CellCycle-Expression/Homer	SRGTTTCAAA	0.001	-9.19	0.0025	328	0.2156	7102.1	0.178
MSGA5	Lhx1(Homeobox)/EmbryoCarcinoma-Lhx1-ChIP-Seq(GSE70957)/Homer	NNYTAATTAR	0.001	-8.111	0.007	556	0.3655	12912.1	0.3237
MSGA5	Nkx3.1(Homeobox)/LNCaP-Nkx3.1-ChIP-Seq(GSE28264)/Homer	AAGCACTTAA	0.001	-8.079	0.007	857	0.5634	20718.5	0.5193
MSGA5	Atf4(bZIP)/MEF-Atf4-ChIP-Seq(GSE35681)/Homer	MTGATGCAAT	0.001	-7.787	0.0087	146	0.096	2893.7	0.0725
MSGA5	OCT:OCT(POU,Homeobox)/NPC-OCT6-ChIP-Seq(GSE43916)/Homer	YATGCATATRCATRT	0.001	-7.771	0.0087	85	0.0559	1523.1	0.0382
MSGA5	CEBP:AP1(bZIP)/ThioMac-CEBPb-ChIP-Seq(GSE21512)/Homer	DRTGTTGCAA	0.001	-7.011	0.0173	342	0.2249	7677	0.1924
MSGA5	E2A(bHLH),near_PU.1/Bcell-PU.1-ChIP-Seq(GSE21512)/Homer	NVCACCTGBN	0.001	-6.968	0.0173	471	0.3097	10907.3	0.2734
MSGA5	Nkx6.1(Homeobox)/Islet-Nkx6.1-ChIP-Seq(GSE40975)/Homer	GKTAATGR	0.01	-6.893	0.0179	974	0.6404	23996.9	0.6015
MSGA5	ZEB1(Zf)/PDAC-ZEB1-ChIP-Seq(GSE64557)/Homer	VCAGGTRDRY	0.01	-6.818	0.0185	553	0.3636	13010.5	0.3261
MSGA5	E2A(bHLH)/proBcell-E2A-ChIP-Seq(GSE21978)/Homer	DNRCAGCTGY	0.01	-6.803	0.0185	539	0.3544	12655.3	0.3172
MSGA5	DLX5(Homeobox)/BasalGanglia-Dlx5-ChIP-seq(GSE124936)/Homer	SSTAATTA	0.01	-6.759	0.0185	411	0.2702	9425.8	0.2363
MSGA5	Pit1(Homeobox)/GCrat-Pit1-ChIP-Seq(GSE58009)/Homer	ATGMATATDC	0.01	-6.69	0.0189	492	0.3235	11476.2	0.2877
MSGA5	Dlx3(Homeobox)/Kerainocytes-Dlx3-ChIP-Seq(GSE89884)/Homer	NDGTAATTAC	0.01	-6.266	0.0279	370	0.2433	8463.5	0.2122
MSGA5	Gfi1b(Zf)/HPC7-Gfi1b-ChIP-Seq(GSE22178)/Homer	MAATCACTGC	0.01	-6.186	0.0292	299	0.1966	6711.6	0.1682
MSGA5	Hoxa9(Homeobox)/ChickenMSG-Hoxa9.Flag-ChIP-Seq(GSE86088)/Homer	RGCAATNAAA	0.01	-5.724	0.0449	978	0.643	24287.8	0.6088
MSGA5	Lhx2(Homeobox)/HFSC-Lhx2-ChIP-Seq(GSE48068)/Homer	TAATTAGN	0.01	-5.632	0.0478	516	0.3393	12242.3	0.3069
MSGA5	CRE(bZIP)/Promoter/Homer	CSGTGACGTCAC	0.01	-5.582	0.0487	87	0.0572	1694.1	0.0425
MSGA5	OCT:OCT(POU,Homeobox)/NPC-Brn1-ChIP-Seq(GSE35496)/Homer	ATGAATATTCATGAG	0.01	-5.56	0.0487	13	0.0085	142.8	0.0036
MSGA5	CEBP(bZIP)/ThioMac-CEBPb-ChIP-Seq(GSE21512)/Homer	ATTGCGCAAC	0.01	-5.381	0.0562	284	0.1867	6439.4	0.1614
MSGA5	RORgt(NR)/EL4-RORgt.Flag-ChIP-Seq(GSE56019)/Homer	AAYTAGGTCA	0.01	-5.376	0.0562	64	0.0421	1190.4	0.0298
MSGA5	RORgt(NR)/EL4-RORgt.Flag-ChIP-Seq(GSE56019)/Homer	AAYTAGGTCA	0.01	-5.376	0.0562	64	0.0421	1190.4	0.0298
MSGA5	OCT:OCT-short(POU,Homeobox)/NPC-OCT6-ChIP-Seq(GSE43916)/Homer	ATGCATWATGCATRW	0.01	-5.35	0.0562	354	0.2327	8186.9	0.2052
MSGA5	Nanog(Homeobox)/mES-Nanog-ChIP-Seq(GSE11724)/Homer	RGCCATTAAC	0.01	-5.308	0.0562	1233	0.8107	31254.7	0.7835
MSGA5	Ascl2(bHLH)/ESC-Ascl2-ChIP-Seq(GSE97712)/Homer	SSRGCAGCTGCH	0.01	-5.151	0.0622	436	0.2867	10282.9	0.2578
MSGA5	OCT4-SOX2-TCF-NANOG(POU,Homeobox,HMG)/mES-Oct4-ChIP-Seq(GSE11431)/Homer	ATTTGCATAACAATG	0.01	-5.102	0.0638	116	0.0763	2400.5	0.0602
MSGA5	Mef2a(MADS)/HL1-Mef2a.biotin-ChIP-Seq(GSE21529)/Homer	CYAAAAATAG	0.01	-5.08	0.0638	232	0.1525	5195.4	0.1302
MSGA5	RORa(NR)/Liver-Rora-ChIP-Seq(GSE101115)/Homer	AAWCTAGGTCARDNN	0.01	-5.073	0.0638	68	0.0447	1297.1	0.0325
MSGA5	ELF3(ETS)/PDAC-ELF3-ChIP-Seq(GSE64557)/Homer	ANCAGGAAGT	0.01	-4.814	0.0794	312	0.2051	7211.6	0.1808
MSGA5	LHX9(Homeobox)/Hct116-LHX9.V5-ChIP-Seq(GSE116822)/Homer	NGCTAATTAG	0.01	-4.763	0.0817	627	0.4122	15242.3	0.3821
MSGA5	HEB(bHLH)/mES-Heb-ChIP-Seq(GSE53233)/Homer	VCAGCTGBNN	0.01	-4.718	0.0836	666	0.4379	16261.1	0.4076
MSGA5	NF1-halfsite(CTF)/LNCaP-NF1-ChIP-Seq(Unpublished)/Homer	YTGCCAAG	0.1	-4.358	0.1174	635	0.4175	15525.9	0.3892
MSGA5	DUX4(Homeobox)/Myoblasts-DUX4.V5-ChIP-Seq(GSE75791)/Homer	NWTAAYCYAATCAWN	0.1	-4.322	0.1192	27	0.0178	442.7	0.0111
MSGA5	Mef2c(MADS)/GM12878-Mef2c-ChIP-Seq(GSE32465)/Homer	DCYAAAAATAGM	0.1	-4.305	0.1192	266	0.1749	6136.2	0.1538
MSGA5	Mef2d(MADS)/Retina-Mef2d-ChIP-Seq(GSE61391)/Homer	GCTATTTTTAGC	0.1	-4.059	0.149	130	0.0855	2829.5	0.0709
MSGA5	Maz(Zf)/HepG2-Maz-ChIP-Seq(GSE31477)/Homer	GGGGGGGG	0.1	-4.033	0.1499	394	0.259	9400.8	0.2356
MSGA5	EWS:ERG-fusion(ETS)/CADO_ES1-EWS:ERG-ChIP-Seq(SRA014231)/Homer	ATTTCCTGTN	0.1	-3.985	0.1543	316	0.2078	7436.8	0.1864
MSGA5	JunD(bZIP)/K562-JunD-ChIP-Seq/Homer	ATGACGTCATCN	0.1	-3.83	0.177	43	0.0283	811.9	0.0204
MSGA5	bHLHE40(bHLH)/HepG2-BHLHE40-ChIP-Seq(GSE31477)/Homer	KCACGTGMCN	0.1	-3.81	0.1771	101	0.0664	2159.1	0.0541
MSGA5	Atf2(bZIP)/3T3L1-Atf2-ChIP-Seq(GSE56872)/Homer	NRRTGACGTCAT	0.1	-3.736	0.1873	123	0.0809	2694.2	0.0675
MSGA5	Snail1(Zf)/LS174T-SNAIL1.HA-ChIP-Seq(GSE127183)/Homer	TRCACCTGCY	0.1	-3.684	0.194	298	0.1959	7032.5	0.1763
MSGA5	Mef2b(MADS)/HEK293-Mef2b.V5-ChIP-Seq(GSE67450)/Homer	GCTATTTTTGGM	0.1	-3.613	0.2046	409	0.2689	9858.6	0.2471
MSGA5	PBX2(Homeobox)/K562-PBX2-ChIP-Seq(Encode)/Homer	RTGATTKATRGN	0.1	-3.586	0.2066	367	0.2413	8794.5	0.2205
MSGA5	Ptf1a(bHLH)/Panc1-Ptf1a-ChIP-Seq(GSE47459)/Homer	ACAGCTGTTN	0.1	-3.472	0.2277	884	0.5812	22226.4	0.5571
MSGA5	Slug(Zf)/Mesoderm-Snai2-ChIP-Seq(GSE61475)/Homer	SNGCACCTGCHS	0.1	-3.462	0.2277	203	0.1335	4691	0.1176
MSGA5	TCFL2(HMG)/K562-TCF7L2-ChIP-Seq(GSE29196)/Homer	ACWTCAAAGG	0.1	-3.44	0.2277	41	0.027	789.8	0.0198
MSGA5	HOXA2(Homeobox)/mES-Hoxa2-ChIP-Seq(Donaldson_et_al.)/Homer	GYCATCMATCAT	0.1	-3.435	0.2277	50	0.0329	994.1	0.0249
MSGA5	CArG(MADS)/PUER-Srf-ChIP-Seq(Sullivan_et_al.)/Homer	CCATATATGGNM	0.1	-3.418	0.2277	124	0.0815	2753.1	0.069
MSGA5	Chop(bZIP)/MEF-Chop-ChIP-Seq(GSE35681)/Homer	ATTGCATCAT	0.1	-3.411	0.2277	100	0.0657	2174	0.0545
MSGA5	GATA(Zf),IR3/iTreg-Gata3-ChIP-Seq(GSE20898)/Homer	NNNNNBAGATAWYATCTVHN	0.1	-3.394	0.2277	72	0.0473	1509.9	0.0378
MSGA5	Etv2(ETS)/ES-ER71-ChIP-Seq(GSE59402)/Homer	NNAYTTCCTGHN	0.1	-3.308	0.2403	369	0.2426	8897.7	0.223
MSGA5	HRE(HSF)/Striatum-HSF1-ChIP-Seq(GSE38000)/Homer	TTCTAGAABNTTCTA	0.1	-3.219	0.2587	102	0.0671	2242.9	0.0562
MSGA5	ETS:E-box(ETS,bHLH)/HPC7-Scl-ChIP-Seq(GSE22178)/Homer	AGGAARCAGCTG	0.1	-3.217	0.2587	48	0.0316	963.7	0.0242
MSGA5	Pit1+1bp(Homeobox)/GCrat-Pit1-ChIP-Seq(GSE58009)/Homer	ATGCATAATTCA	0.1	-3.199	0.2587	192	0.1262	4455.2	0.1117
MSGA5	TEAD3(TEA)/HepG2-TEAD3-ChIP-Seq(Encode)/Homer	TRCATTCCAG	0.1	-3.17	0.2602	441	0.2899	10765.9	0.2699
MSGA5	ZEB2(Zf)/SNU398-ZEB2-ChIP-Seq(GSE103048)/Homer	GNMCAGGTGTGC	0.1	-3.01	0.3013	285	0.1874	6821.4	0.171
MSGA5	EHF(ETS)/LoVo-EHF-ChIP-Seq(GSE49402)/Homer	AVCAGGAAGT	0.1	-2.981	0.3058	501	0.3294	12350.6	0.3096
MSGA5	Atf7(bZIP)/3T3L1-Atf7-ChIP-Seq(GSE56872)/Homer	NGRTGACGTCAY	0.1	-2.679	0.4083	166	0.1091	3886.8	0.0974
MSGA5	Fox:Ebox(Forkhead,bHLH)/Panc1-Foxa2-ChIP-Seq(GSE47459)/Homer	NNNVCTGWGYAAACASN	0.1	-2.661	0.41	432	0.284	10647.1	0.2669
MSGA5	TEAD(TEA)/Fibroblast-PU.1-ChIP-Seq(Unpublished)/Homer	YCWGGAATGY	0.1	-2.62	0.4214	270	0.1775	6516	0.1633
MSGA5	HIF2a(bHLH)/785_O-HIF2a-ChIP-Seq(GSE34871)/Homer	GCACGTACCC	0.1	-2.62	0.4214	107	0.0703	2433.9	0.061
MSGA5	Cux2(Homeobox)/Liver-Cux2-ChIP-Seq(GSE35985)/Homer	HNRAATCAAT	0.1	-2.603	0.4214	180	0.1183	4248.7	0.1065
MSGA5	c-Myc(bHLH)/LNCAP-cMyc-ChIP-Seq(Unpublished)/Homer	VCCACGTG	0.1	-2.559	0.4312	133	0.0874	3083.6	0.0773
MSGA5	EWS:FLI1-fusion(ETS)/SK_N_MC-EWS:FLI1-ChIP-Seq(SRA014231)/Homer	VACAGGAAAT	0.1	-2.394	0.5021	229	0.1506	5520.9	0.1384
MSGA5	Arnt:Ahr(bHLH)/MCF7-Arnt-ChIP-Seq(Lo_et_al.)/Homer	TBGCACGCAA	0.1	-2.382	0.5021	215	0.1414	5168.4	0.1296
MSGA5	CREB5(bZIP)/LNCaP-CREB5.V5-ChIP-Seq(GSE137775)/Homer	VVATGACGTCAT	0.1	-2.365	0.5042	157	0.1032	3711	0.093
MSGA5	TEAD2(TEA)/Py2T-Tead2-ChIP-Seq(GSE55709)/Homer	CCWGGAATGY	0.1	-2.358	0.5042	198	0.1302	4743.9	0.1189
MSGA5	Duxbl(Homeobox)/NIH3T3-Duxbl.HA-ChIP-Seq(GSE119782)/Homer	TAAYCYAATCAA	0.1	-2.358	0.5042	35	0.023	723.6	0.0181
MSGA5	GATA(Zf),IR4/iTreg-Gata3-ChIP-Seq(GSE20898)/Homer	NAGATWNBNATCTNN	0.1	-2.326	0.5058	40	0.0263	843	0.0211
MSGA5	Znf263(Zf)/K562-Znf263-ChIP-Seq(GSE31477)/Homer	CVGTSCTCCC	0.1	-2.325	0.5058	580	0.3813	14561.6	0.365
MSGA5	c-Jun-CRE(bZIP)/K562-cJun-ChIP-Seq(GSE31477)/Homer	ATGACGTCATCY	0.1	-2.313	0.5058	113	0.0743	2622.7	0.0657
MSGA5	ZNF165(Zf)/WHIM12-ZNF165-ChIP-Seq(GSE65937)/Homer	AAGGKGRCGCAGGCA	1	-2.293	0.5058	39	0.0256	822.2	0.0206
MSGA5	MafF(bZIP)/HepG2-MafF-ChIP-Seq(GSE31477)/Homer	HWWGTCAGCAWWTTT	1	-2.246	0.5232	127	0.0835	2980.9	0.0747
MSGA5	Foxa3(Forkhead)/Liver-Foxa3-ChIP-Seq(GSE77670)/Homer	BSNTGTTTACWYWGN	1	-2.222	0.5301	147	0.0966	3484.8	0.0874
MSGA5	BATF(bZIP)/Th17-BATF-ChIP-Seq(GSE39756)/Homer	DATGASTCAT	1	-2.218	0.5301	309	0.2032	7595.3	0.1904
MSGA5	THRa(NR)/C17.2-THRa-ChIP-Seq(GSE38347)/Homer	GGTCANYTGAGGWCA	1	-2.213	0.5301	136	0.0894	3210.6	0.0805
MSGA5	Hoxd12(Homeobox)/ChickenMSG-Hoxd12.Flag-ChIP-Seq(GSE86088)/Homer	HDGYAATGAAAN	1	-2.191	0.5301	721	0.474	18277.9	0.4582
MSGA5	NFY(CCAAT)/Promoter/Homer	RGCCAATSRG	1	-2.158	0.5409	276	0.1815	6765.8	0.1696
MSGA5	PAX5(Paired,Homeobox)/GM12878-PAX5-ChIP-Seq(GSE32465)/Homer	GCAGCCAAGCRTGACH	1	-2.143	0.5433	126	0.0828	2972	0.0745
MSGA5	OCT:OCT(POU,Homeobox,IR1)/NPC-Brn2-ChIP-Seq(GSE35496)/Homer	ATGAATWATTCATGA	1	-2.115	0.5527	14	0.0092	257.4	0.0065
MSGA5	TEAD1(TEAD)/HepG2-TEAD1-ChIP-Seq(Encode)/Homer	CYRCATTCCA	1	-2.108	0.5527	369	0.2426	9162.2	0.2297
MSGA5	ZNF16(Zf)/HEK293-ZNF16.GFP-ChIP-Seq(GSE58341)/Homer	MACCTTCYATGGCTCCCTAKTGCCY	1	-2.069	0.5669	4	0.0026	50.9	0.0013
MSGA5	Zfp57(Zf)/H1-ZFP57.HA-ChIP-Seq(GSE115387)/Homer	NANTGCSGCA	1	-2.023	0.588	91	0.0598	2117.6	0.0531
MSGA5	HNF6(Homeobox)/Liver-Hnf6-ChIP-Seq(ERP000394)/Homer	NTATYGATCH	1	-2.021	0.588	205	0.1348	4986.1	0.125
MSGA5	Zac1(Zf)/Neuro2A-Plagl1-ChIP-Seq(GSE75942)/Homer	HAWGRGGCCM	1	-2.006	0.588	733	0.4819	18648.2	0.4675
MSGA5	GRE(NR),IR3/RAW264.7-GRE-ChIP-Seq(Unpublished)/Homer	VAGRACAKWCTGTYC	1	-1.971	0.601	107	0.0703	2523.8	0.0633
MSGA5	Fli1(ETS)/CD8-FLI-ChIP-Seq(GSE20898)/Homer	NRYTTCCGGH	1	-1.96	0.6016	403	0.265	10078	0.2526
MSGA5	NFAT(RHD)/Jurkat-NFATC1-ChIP-Seq(Jolma_et_al.)/Homer	ATTTTCCATT	1	-1.942	0.6068	355	0.2334	8845.4	0.2217
MSGA5	Foxo1(Forkhead)/RAW-Foxo1-ChIP-Seq(Fan_et_al.)/Homer	CTGTTTAC	1	-1.933	0.6068	695	0.4569	17677.5	0.4431
MSGA5	Ap4(bHLH)/AML-Tfap4-ChIP-Seq(GSE45738)/Homer	NAHCAGCTGD	1	-1.888	0.628	475	0.3123	11962.8	0.2999
MSGA5	Zfp281(Zf)/ES-Zfp281-ChIP-Seq(GSE81042)/Homer	CCCCTCCCCCAC	1	-1.882	0.628	92	0.0605	2162.8	0.0542
MSGA5	bHLHE41(bHLH)/proB-Bhlhe41-ChIP-Seq(GSE93764)/Homer	KCACGTGMCN	1	-1.856	0.6367	331	0.2176	8250.7	0.2068
MSGA5	NPAS2(bHLH)/Liver-NPAS2-ChIP-Seq(GSE39860)/Homer	KCCACGTGAC	1	-1.835	0.6445	361	0.2373	9029	0.2263
MSGA5	VDR(NR),DR3/GM10855-VDR+vitD-ChIP-Seq(GSE22484)/Homer	ARAGGTCANWGAGTTCANNN	1	-1.831	0.6445	61	0.0401	1400.8	0.0351
MSGA5	Foxo3(Forkhead)/U2OS-Foxo3-ChIP-Seq(E-MTAB-2701)/Homer	DGTAAACA	1	-1.83	0.6445	316	0.2078	7871.4	0.1973
MSGA5	GATA:SCL(Zf,bHLH)/Ter119-SCL-ChIP-Seq(GSE18720)/Homer	CRGCTGBNGNSNNSAGATAA	1	-1.794	0.6534	50	0.0329	1135	0.0285
MSGA5	FOXK2(Forkhead)/U2OS-FOXK2-ChIP-Seq(E-MTAB-2204)/Homer	SCHTGTTTACAT	1	-1.794	0.6534	265	0.1742	6570.2	0.1647
MSGA5	Fra1(bZIP)/BT549-Fra1-ChIP-Seq(GSE46166)/Homer	NNATGASTCATH	1	-1.779	0.6534	270	0.1775	6702.6	0.168
MSGA5	p53(p53)/mES-cMyc-ChIP-Seq(GSE11431)/Homer	ACATGCCCGGGCAT	1	-1.752	0.6636	7	0.0046	119.2	0.003
MSGA5	GSC(Homeobox)/FrogEmbryos-GSC-ChIP-Seq(DRA000576)/Homer	RGGATTAR	1	-1.739	0.6663	459	0.3018	11593.9	0.2906
MSGA5	AP-2alpha(AP2)/Hela-AP2alpha-ChIP-Seq(GSE31477)/Homer	ATGCCCTGAGGC	1	-1.738	0.6663	213	0.14	5252.6	0.1317
MSGA5	TR4(NR),DR1/Hela-TR4-ChIP-Seq(GSE24685)/Homer	GAGGTCAAAGGTCA	1	-1.7	0.6815	31	0.0204	681.9	0.0171
MSGA5	ZNF652/HepG2-ZNF652.Flag-ChIP-Seq(Encode)/Homer	TTAACCCTTTVNKKN	1	-1.698	0.6815	91	0.0598	2165.2	0.0543
MSGA5	Npas4(bHLH)/Neuron-Npas4-ChIP-Seq(GSE127793)/Homer	NHRTCACGACDN	1	-1.686	0.6815	234	0.1538	5802.5	0.1454
MSGA5	Myf5(bHLH)/GM-Myf5-ChIP-Seq(GSE24852)/Homer	BAACAGCTGT	1	-1.677	0.6815	286	0.188	7141	0.179
MSGA5	E-box(bHLH)/Promoter/Homer	SSGGTCACGTGA	1	-1.674	0.6815	24	0.0158	515.4	0.0129
MSGA5	Six1(Homeobox)/Myoblast-Six1-ChIP-Chip(GSE20150)/Homer	GKVTCADRTTWC	1	-1.67	0.6815	96	0.0631	2295.9	0.0576
MSGA5	EBF(EBF)/proBcell-EBF-ChIP-Seq(GSE21978)/Homer	DGTCCCYRGGGA	1	-1.67	0.6815	71	0.0467	1669.1	0.0418
MSGA5	AR-halfsite(NR)/LNCaP-AR-ChIP-Seq(GSE27824)/Homer	CCAGGAACAG	1	-1.657	0.6815	1119	0.7357	28936.8	0.7254
MSGA5	KLF10(Zf)/HEK293-KLF10.GFP-ChIP-Seq(GSE58341)/Homer	GGGGGTGTGTCC	1	-1.634	0.6815	228	0.1499	5661.2	0.1419
MSGA5	AP-1(bZIP)/ThioMac-PU.1-ChIP-Seq(GSE21512)/Homer	VTGACTCATC	1	-1.634	0.6815	332	0.2183	8338.5	0.209
MSGA5	Prop1(Homeobox)/GHFT1-PROP1.biotin-ChIP-Seq(GSE77302)/Homer	NTAATBNAATTA	1	-1.623	0.6815	294	0.1933	7361.6	0.1845
MSGA5	MyoG(bHLH)/C2C12-MyoG-ChIP-Seq(GSE36024)/Homer	AACAGCTG	1	-1.609	0.6823	394	0.259	9949.6	0.2494
MSGA5	Fra2(bZIP)/Striatum-Fra2-ChIP-Seq(GSE43429)/Homer	GGATGACTCATC	1	-1.599	0.6842	231	0.1519	5747.6	0.1441
MSGA5	T1ISRE(IRF)/ThioMac-Ifnb-Expression/Homer	ACTTTCGTTTCT	1	-1.593	0.6842	6	0.0039	103.7	0.0026
MSGA5	EBNA1(EBV-virus)/Raji-EBNA1-ChIP-Seq(GSE30709)/Homer	GGYAGCAYDTGCTDCCCNNN	1	-1.589	0.6842	7	0.0046	125.2	0.0031
MSGA5	TEAD4(TEA)/Tropoblast-Tead4-ChIP-Seq(GSE37350)/Homer	CCWGGAATGY	1	-1.588	0.6842	307	0.2018	7706.5	0.1932
MSGA5	ZNF415(Zf)/HEK293-ZNF415.GFP-ChIP-Seq(GSE58341)/Homer	GRTGMTRGAGCC	1	-1.583	0.6842	181	0.119	4470.9	0.1121
MSGA5	Phox2a(Homeobox)/Neuron-Phox2a-ChIP-Seq(GSE31456)/Homer	YTAATYNRATTA	1	-1.555	0.6885	192	0.1262	4758.9	0.1193
MSGA5	Hoxd13(Homeobox)/ChickenMSG-Hoxd13.Flag-ChIP-Seq(GSE86088)/Homer	NCYAATAAAA	1	-1.551	0.6885	647	0.4254	16554.9	0.415
MSGA5	JunB(bZIP)/DendriticCells-Junb-ChIP-Seq(GSE36099)/Homer	RATGASTCAT	1	-1.544	0.6885	261	0.1716	6533.7	0.1638
MSGA5	Hoxb4(Homeobox)/ES-Hoxb4-ChIP-Seq(GSE34014)/Homer	TGATTRATGGCY	1	-1.541	0.6885	83	0.0546	1989.5	0.0499
MSGA5	PRDM1(Zf)/Hela-PRDM1-ChIP-Seq(GSE31477)/Homer	ACTTTCACTTTC	1	-1.523	0.6905	227	0.1492	5664.9	0.142
MSGA5	E2F6(E2F)/Hela-E2F6-ChIP-Seq(GSE31477)/Homer	GGCGGGAARN	1	-1.514	0.6914	130	0.0855	3184.6	0.0798
MSGA5	CLOCK(bHLH)/Liver-Clock-ChIP-Seq(GSE39860)/Homer	GHCACGTG	1	-1.514	0.6914	169	0.1111	4179.6	0.1048
MSGA5	DUX(Homeobox)/C2C12-Dux-ChIP-Seq(GSE87279)/Homer	BCWGATTCAATCAAN	1	-1.484	0.7029	3	0.002	43.3	0.0011
MSGA5	Atf3(bZIP)/GBM-ATF3-ChIP-Seq(GSE33912)/Homer	DATGASTCATHN	1	-1.472	0.706	304	0.1999	7663.3	0.1921
MSGA5	PBX1(Homeobox)/MCF7-PBX1-ChIP-Seq(GSE28007)/Homer	GSCTGTCACTCA	1	-1.465	0.706	36	0.0237	826.3	0.0207
MSGA5	FOXP1(Forkhead)/H9-FOXP1-ChIP-Seq(GSE31006)/Homer	NYYTGTTTACHN	1	-1.437	0.721	183	0.1203	4556.4	0.1142
MSGA5	Pknox1(Homeobox)/ES-Prep1-ChIP-Seq(GSE63282)/Homer	SCTGTCAVTCAV	1	-1.431	0.721	92	0.0605	2235.4	0.056
MSGA5	NFkB-p50,p52(RHD)/Monocyte-p50-ChIP-Chip(Schreiber_et_al.)/Homer	GGGGGAATCCCC	1	-1.424	0.721	27	0.0178	609.2	0.0153
MSGA5	Fos(bZIP)/TSC-Fos-ChIP-Seq(GSE110950)/Homer	NDATGASTCAYN	1	-1.393	0.7379	278	0.1828	7016	0.1759
MSGA5	HIF-1a(bHLH)/MCF7-HIF1a-ChIP-Seq(GSE28352)/Homer	TACGTGCV	1	-1.392	0.7379	68	0.0447	1635.7	0.041
MSGA5	LXRE(NR),DR4/RAW-LXRb.biotin-ChIP-Seq(GSE21512)/Homer	RGGTTACTANAGGTCA	1	-1.376	0.7411	17	0.0112	370.1	0.0093
MSGA5	Atf1(bZIP)/K562-ATF1-ChIP-Seq(GSE31477)/Homer	GATGACGTCA	1	-1.376	0.7411	231	0.1519	5807.1	0.1456
MSGA5	HOXA1(Homeobox)/mES-Hoxa1-ChIP-Seq(SRP084292)/Homer	TGATKGATGR	1	-1.373	0.7411	105	0.069	2576.1	0.0646
MSGA5	PU.1(ETS)/ThioMac-PU.1-ChIP-Seq(GSE21512)/Homer	AGAGGAAGTG	1	-1.369	0.7411	184	0.121	4599.6	0.1153
MSGA5	ZNF692(Zf)/HEK293-ZNF692.GFP-ChIP-Seq(GSE58341)/Homer	GTGGGCCCCA	1	-1.356	0.7411	32	0.021	740	0.0185
MSGA5	Six4(Homeobox)/MCF7-SIX4-ChIP-Seq(Encode)/Homer	TGWAAYCTGABACCB	1	-1.355	0.7411	19	0.0125	420.3	0.0105
MSGA5	PU.1:IRF8(ETS:IRF)/pDC-Irf8-ChIP-Seq(GSE66899)/Homer	GGAAGTGAAAST	1	-1.348	0.7411	81	0.0533	1971.7	0.0494
MSGA5	USF1(bHLH)/GM12878-Usf1-ChIP-Seq(GSE32465)/Homer	SGTCACGTGR	1	-1.337	0.7411	139	0.0914	3452.9	0.0866
MSGA5	ERG(ETS)/VCaP-ERG-ChIP-Seq(GSE14097)/Homer	ACAGGAAGTG	1	-1.336	0.7411	572	0.3761	14677.7	0.3679
MSGA5	Elf4(ETS)/BMDM-Elf4-ChIP-Seq(GSE88699)/Homer	ACTTCCKGKT	1	-1.33	0.7411	371	0.2439	9445.1	0.2368
MSGA5	PPARa(NR),DR1/Liver-Ppara-ChIP-Seq(GSE47954)/Homer	VNAGGKCAAAGGTCA	1	-1.309	0.7429	323	0.2124	8207.1	0.2057
MSGA5	Jun-AP1(bZIP)/K562-cJun-ChIP-Seq(GSE31477)/Homer	GATGASTCATCN	1	-1.301	0.7441	127	0.0835	3153.4	0.079
MSGA5	ZNF768(Zf)/Rajj-ZNF768-ChIP-Seq(GSE111879)/Homer	RHHCAGAGAGGB	1	-1.288	0.7493	12	0.0079	256.4	0.0064
MSGA5	ETS1(ETS)/Jurkat-ETS1-ChIP-Seq(GSE17954)/Homer	ACAGGAAGTG	1	-1.282	0.7493	385	0.2531	9826.5	0.2463
MSGA5	ELF5(ETS)/T47D-ELF5-ChIP-Seq(GSE30407)/Homer	ACVAGGAAGT	1	-1.281	0.7493	278	0.1828	7050.3	0.1767
MSGA5	PPARE(NR),DR1/3T3L1-Pparg-ChIP-Seq(GSE13511)/Homer	TGACCTTTGCCCCA	1	-1.246	0.7671	284	0.1867	7217.5	0.1809
MSGA5	Hoxa10(Homeobox)/ChickenMSG-Hoxa10.Flag-ChIP-Seq(GSE86088)/Homer	GGYAATGAAA	1	-1.241	0.7671	251	0.165	6364.9	0.1595
MSGA5	AP-2gamma(AP2)/MCF7-TFAP2C-ChIP-Seq(GSE21234)/Homer	SCCTSAGGSCAW	1	-1.217	0.7799	278	0.1828	7071.1	0.1773
MSGA5	PRDM10(Zf)/HEK293-PRDM10.eGFP-ChIP-Seq(Encode)/Homer	TGGTACATTCCA	1	-1.204	0.7854	196	0.1289	4953.4	0.1242
MSGA5	KLF6(Zf)/PDAC-KLF6-ChIP-Seq(GSE64557)/Homer	MKGGGYGTGGCC	1	-1.199	0.7854	282	0.1854	7181.3	0.18
MSGA5	Hoxc9(Homeobox)/Ainv15-Hoxc9-ChIP-Seq(GSE21812)/Homer	GGCCATAAATCA	1	-1.198	0.7854	221	0.1453	5601.8	0.1404
MSGA5	RORg(NR)/Liver-Rorc-ChIP-Seq(GSE101115)/Homer	WAABTAGGTCAV	1	-1.186	0.7856	38	0.025	909.2	0.0228
MSGA5	SpiB(ETS)/OCILY3-SPIB-ChIP-Seq(GSE56857)/Homer	AAAGRGGAAGTG	1	-1.176	0.7893	92	0.0605	2284.1	0.0573
MSGA5	Srebp1a(bHLH)/HepG2-Srebp1a-ChIP-Seq(GSE31477)/Homer	RTCACSCCAY	1	-1.165	0.7932	64	0.0421	1571.2	0.0394
MSGA5	ZNF528(Zf)/HEK293-ZNF528.GFP-ChIP-Seq(GSE58341)/Homer	AGAAATGACTTCCCT	1	-1.135	0.8125	4	0.0026	75.3	0.0019
MSGA5	PRDM14(Zf)/H1-PRDM14-ChIP-Seq(GSE22767)/Homer	RGGTCTCTAACY	1	-1.133	0.8125	104	0.0684	2601.9	0.0652
MSGA5	GRE(NR),IR3/A549-GR-ChIP-Seq(GSE32465)/Homer	NRGVACABNVTGTYCY	1	-1.123	0.8133	55	0.0362	1349.5	0.0338
MSGA5	REST-NRSF(Zf)/Jurkat-NRSF-ChIP-Seq/Homer	GGMGCTGTCCATGGTGCTGA	1	-1.112	0.8177	3	0.002	53.9	0.0014
MSGA5	Six2(Homeobox)/NephronProgenitor-Six2-ChIP-Seq(GSE39837)/Homer	GWAAYHTGAKMC	1	-1.11	0.8177	369	0.2426	9475.9	0.2375
MSGA5	IRF8(IRF)/BMDM-IRF8-ChIP-Seq(GSE77884)/Homer	GRAASTGAAAST	1	-1.09	0.8266	134	0.0881	3384.1	0.0848
MSGA5	Phox2b(Homeobox)/CLBGA-PHOX2B-ChIP-Seq(GSE90683)/Homer	TTAATTNAATTA	1	-1.059	0.8475	104	0.0684	2618.7	0.0656
MSGA5	Foxa2(Forkhead)/Liver-Foxa2-ChIP-Seq(GSE25694)/Homer	CYTGTTTACWYW	1	-1.052	0.8487	329	0.2163	8456.9	0.212
MSGA5	Hoxd11(Homeobox)/ChickenMSG-Hoxd11.Flag-ChIP-Seq(GSE86088)/Homer	VGCCATAAAA	1	-1.051	0.8487	863	0.5674	22425.1	0.5621
MSGA5	ZNF322(Zf)/HEK293-ZNF322.GFP-ChIP-Seq(GSE58341)/Homer	GAGCCTGGTACTGWGCCTGR	1	-1.038	0.8514	87	0.0572	2185.9	0.0548
MSGA5	PSE(SNAPc)/K562-mStart-Seq/Homer	WAVTCACCMTAASYDAAAAG	1	-1.03	0.854	204	0.1341	5214.4	0.1307
MSGA5	ETV1(ETS)/GIST48-ETV1-ChIP-Seq(GSE22441)/Homer	AACCGGAAGT	1	-1.009	0.8669	482	0.3169	12466.9	0.3125
MSGA5	ZSCAN22(Zf)/HEK293-ZSCAN22.GFP-ChIP-Seq(GSE58341)/Homer	SMCAGTCWGAKGGAGGAGGC	1	-1.005	0.8669	23	0.0151	553.3	0.0139
MSGA5	Fosl2(bZIP)/3T3L1-Fosl2-ChIP-Seq(GSE56872)/Homer	NATGASTCABNN	1	-0.9892	0.875	162	0.1065	4137.3	0.1037
MSGA5	Brachyury(T-box)/Mesoendoderm-Brachyury-ChIP-exo(GSE54963)/Homer	ANTTMRCASBNNNGTGYKAAN	1	-0.9768	0.8812	112	0.0736	2845.6	0.0713
MSGA5	STAT6(Stat)/Macrophage-Stat6-ChIP-Seq(GSE38377)/Homer	TTCCKNAGAA	1	-0.9734	0.8812	228	0.1499	5857.5	0.1468
MSGA5	Tgif2(Homeobox)/mES-Tgif2-ChIP-Seq(GSE55404)/Homer	TGTCANYT	1	-0.9433	0.9017	1048	0.689	27339.4	0.6853
MSGA5	CEBP:CEBP(bZIP)/MEF-Chop-ChIP-Seq(GSE35681)/Homer	NTNATGCAAYMNNHTGMAAY	1	-0.9147	0.923	61	0.0401	1542	0.0387
MSGA5	ZNF669(Zf)/HEK293-ZNF669.GFP-ChIP-Seq(GSE58341)/Homer	GARTGGTCATCGCCC	1	-0.9133	0.923	17	0.0112	411.7	0.0103
MSGA5	TATA-Box(TBP)/Promoter/Homer	CCTTTTAWAGSC	1	-0.9002	0.9267	500	0.3287	12989.1	0.3256
MSGA5	SF1(NR)/H295R-Nr5a1-ChIP-Seq(GSE44220)/Homer	CAAGGHCANV	1	-0.8713	0.949	144	0.0947	3706.7	0.0929
MSGA5	HRE(HSF)/HepG2-HSF1-ChIP-Seq(GSE31477)/Homer	BSTTCTRGAABVTTCYAGAA	1	-0.8547	0.9599	55	0.0362	1398.4	0.0351
MSGA5	EBF1(EBF)/Near-E2A-ChIP-Seq(GSE21512)/Homer	GTCCCCWGGGGA	1	-0.8523	0.9599	302	0.1986	7835.6	0.1964
MSGA5	Tbox:Smad(T-box,MAD)/ESCd5-Smad2_3-ChIP-Seq(GSE29422)/Homer	AGGTGHCAGACA	1	-0.8504	0.9599	68	0.0447	1736.3	0.0435
MSGA5	Ascl1(bHLH)/NeuralTubes-Ascl1-ChIP-Seq(GSE55840)/Homer	NNVVCAGCTGBN	1	-0.8496	0.9599	566	0.3721	14743.6	0.3696
MSGA5	Ets1-distal(ETS)/CD4+-PolII-ChIP-Seq(Barski_et_al.)/Homer	MACAGGAAGT	1	-0.8455	0.9599	115	0.0756	2959.3	0.0742
MSGA5	Gata4(Zf)/Heart-Gata4-ChIP-Seq(GSE35151)/Homer	NBWGATAAGR	1	-0.8133	0.9754	369	0.2426	9605.1	0.2408
MSGA5	FXR(NR),IR1/Liver-FXR-ChIP-Seq(Chong_et_al.)/Homer	AGGTCANTGACCTB	1	-0.8083	0.9755	99	0.0651	2553.1	0.064
MSGA5	Pitx1:Ebox(Homeobox,bHLH)/Hindlimb-Pitx1-ChIP-Seq(GSE41591)/Homer	YTAATTRAWWCCAGATGT	1	-0.7728	1	88	0.0579	2276.2	0.0571
MSGA5	SCRT1(Zf)/HEK293-SCRT1.eGFP-ChIP-Seq(Encode)/Homer	GCAACAGGTG	1	-0.771	1	83	0.0546	2146.7	0.0538
MSGA5	ZNF416(Zf)/HEK293-ZNF416.GFP-ChIP-Seq(GSE58341)/Homer	WDNCTGGGCA	1	-0.7689	1	426	0.2801	11120.8	0.2788
MSGA5	CRX(Homeobox)/Retina-Crx-ChIP-Seq(GSE20012)/Homer	GCTAATCC	1	-0.7666	1	801	0.5266	20950.5	0.5252
MSGA5	HIF-1b(HLH)/T47D-HIF1b-ChIP-Seq(GSE59937)/Homer	RTACGTGC	1	-0.7563	1	323	0.2124	8430	0.2113
MSGA5	ETV4(ETS)/HepG2-ETV4-ChIP-Seq(ENCODE)/Homer	ACCGGAAGTG	1	-0.7561	1	370	0.2433	9660.1	0.2421
MSGA5	SCL(bHLH)/HPC7-Scl-ChIP-Seq(GSE13511)/Homer	AVCAGCTG	1	-0.7459	1	1250	0.8218	32744.8	0.8208
MSGA5	MyoD(bHLH)/Myotube-MyoD-ChIP-Seq(GSE21614)/Homer	RRCAGCTGYTSY	1	-0.743	1	299	0.1966	7807.2	0.1957
MSGA5	Foxh1(Forkhead)/hESC-FOXH1-ChIP-Seq(GSE29422)/Homer	NNTGTGGATTSS	1	-0.7317	1	240	0.1578	6268	0.1571
MSGA5	FoxL2(Forkhead)/Ovary-FoxL2-ChIP-Seq(GSE60858)/Homer	WWTRTAAACAVG	1	-0.7282	1	367	0.2413	9596.2	0.2405
MSGA5	PAX6(Paired,Homeobox)/Forebrain-Pax6-ChIP-Seq(GSE66961)/Homer	NGTGTTCAVTSAAGCGKAAA	1	-0.7148	1	29	0.0191	748.4	0.0188
MSGA5	Tgif1(Homeobox)/mES-Tgif1-ChIP-Seq(GSE55404)/Homer	YTGWCADY	1	-0.7122	1	973	0.6397	25494.3	0.6391
MSGA5	E2F3(E2F)/MEF-E2F3-ChIP-Seq(GSE71376)/Homer	BTKGGCGGGAAA	1	-0.7031	1	146	0.096	3816.2	0.0957
MSGA5	Bcl6(Zf)/Liver-Bcl6-ChIP-Seq(GSE31578)/Homer	NNNCTTTCCAGGAAA	1	-0.6586	1	506	0.3327	13281.2	0.3329
MSGA5	MYNN(Zf)/HEK293-MYNN.eGFP-ChIP-Seq(Encode)/Homer	TTCAAAWTAAAAGTC	1	-0.6568	1	110	0.0723	2888.3	0.0724
MSGA5	IRF3(IRF)/BMDM-Irf3-ChIP-Seq(GSE67343)/Homer	AGTTTCAKTTTC	1	-0.6307	1	139	0.0914	3660.1	0.0917
MSGA5	ZNF382(Zf)/HEK293-ZNF382.GFP-ChIP-Seq(GSE58341)/Homer	GNCTGTASTRNTGBCTCHTT	1	-0.623	1	10	0.0066	261.7	0.0066
MSGA5	PGR(NR)/EndoStromal-PGR-ChIP-Seq(GSE69539)/Homer	AAGAACATWHTGTTC	1	-0.5827	1	103	0.0677	2730	0.0684
MSGA5	Hoxa13(Homeobox)/ChickenMSG-Hoxa13.Flag-ChIP-Seq(GSE86088)/Homer	CYHATAAAAN	1	-0.5827	1	894	0.5878	23508.6	0.5893
MSGA5	Egr1(Zf)/K562-Egr1-ChIP-Seq(GSE32465)/Homer	TGCGTGGGYG	1	-0.5732	1	211	0.1387	5581.7	0.1399
MSGA5	Pax7(Paired,Homeobox)/Myoblast-Pax7-ChIP-Seq(GSE25064)/Homer	TAATCAATTA	1	-0.5715	1	42	0.0276	1120.8	0.0281
MSGA5	FOXA1(Forkhead)/MCF7-FOXA1-ChIP-Seq(GSE26831)/Homer	WAAGTAAACA	1	-0.5707	1	421	0.2768	11106.6	0.2784
MSGA5	Tcf21(bHLH)/ArterySmoothMuscle-Tcf21-ChIP-Seq(GSE61369)/Homer	NAACAGCTGG	1	-0.5641	1	364	0.2393	9612.7	0.241
MSGA5	NFkB-p65-Rel(RHD)/ThioMac-LPS-Expression(GSE23622)/Homer	GGAAATTCCC	1	-0.5612	1	18	0.0118	483.5	0.0121
MSGA5	ARE(NR)/LNCAP-AR-ChIP-Seq(GSE27824)/Homer	RGRACASNSTGTYCYB	1	-0.5597	1	104	0.0684	2765.4	0.0693
MSGA5	Hoxd10(Homeobox)/ChickenMSG-Hoxd10.Flag-ChIP-Seq(GSE86088)/Homer	GGCMATGAAA	1	-0.548	1	445	0.2926	11752.2	0.2946
MSGA5	ZNF41(Zf)/HEK293-ZNF41.GFP-ChIP-Seq(GSE58341)/Homer	CCTCATGGTGYCYTWYTCCCTTGTG	1	-0.5274	1	8	0.0053	218.6	0.0055
MSGA5	ZNF711(Zf)/SHSY5Y-ZNF711-ChIP-Seq(GSE20673)/Homer	AGGCCTAG	1	-0.525	1	431	0.2834	11400.6	0.2858
MSGA5	HOXB13(Homeobox)/ProstateTumor-HOXB13-ChIP-Seq(GSE56288)/Homer	TTTTATKRGG	1	-0.5233	1	417	0.2742	11033.5	0.2766
MSGA5	ZNF341(Zf)/EBV-ZNF341-ChIP-Seq(GSE113194)/Homer	GGAACAGCCG	1	-0.5215	1	253	0.1663	6716.2	0.1684
MSGA5	Hoxa11(Homeobox)/ChickenMSG-Hoxa11.Flag-ChIP-Seq(GSE86088)/Homer	TTTTATGGCM	1	-0.5165	1	838	0.551	22090.5	0.5537
MSGA5	Hand2(bHLH)/Mesoderm-Hand2-ChIP-Seq(GSE61475)/Homer	TGACANARRCCAGRC	1	-0.5078	1	171	0.1124	4559.5	0.1143
MSGA5	NFkB-p65(RHD)/GM12787-p65-ChIP-Seq(GSE19485)/Homer	WGGGGATTTCCC	1	-0.5019	1	151	0.0993	4033.7	0.1011
MSGA5	STAT5(Stat)/mCD4+-Stat5-ChIP-Seq(GSE12346)/Homer	RTTTCTNAGAAA	1	-0.491	1	140	0.092	3747.8	0.0939
MSGA5	IRF1(IRF)/PBMC-IRF1-ChIP-Seq(GSE43036)/Homer	GAAAGTGAAAGT	1	-0.4878	1	56	0.0368	1516.8	0.038
MSGA5	BHLHA15(bHLH)/NIH3T3-BHLHB8.HA-ChIP-Seq(GSE119782)/Homer	NAMCAGCTGK	1	-0.4869	1	540	0.355	14294.4	0.3583
MSGA5	Pax8(Paired,Homeobox)/Thyroid-Pax8-ChIP-Seq(GSE26938)/Homer	GTCATGCHTGRCTGS	1	-0.4826	1	99	0.0651	2663	0.0668
MSGA5	Pbx3(Homeobox)/GM12878-PBX3-ChIP-Seq(GSE32465)/Homer	SCTGTCAMTCAN	1	-0.4754	1	89	0.0585	2400.4	0.0602
[truncated: 3,721 more rows]

## Sheet: random
SubType	Motif Name	Consensus	P-value	Log P-value	q-value (Benjamini)	# of Target Sequences with Motif	% of Target Sequences with Motif	# of Background Sequences with Motif	% of Background Sequences with Motif
MSGA1	Jun-AP1(bZIP)/K562-cJun-ChIP-Seq(GSE31477)/Homer	GATGASTCATCN	1e-176	-407.4	0	457	0.2432	2339.3	0.0495
MSGA1	Fosl2(bZIP)/3T3L1-Fosl2-ChIP-Seq(GSE56872)/Homer	NATGASTCABNN	1e-176	-406.9	0	543	0.289	3371.6	0.0713
MSGA1	Fra2(bZIP)/Striatum-Fra2-ChIP-Seq(GSE43429)/Homer	GGATGACTCATC	1e-174	-402.9	0	654	0.3481	4931.8	0.1043
MSGA1	Fos(bZIP)/TSC-Fos-ChIP-Seq(GSE110950)/Homer	NDATGASTCAYN	1e-164	-379.5	0	715	0.3805	6112.3	0.1292
MSGA1	Fra1(bZIP)/BT549-Fra1-ChIP-Seq(GSE46166)/Homer	NNATGASTCATH	1e-160	-369.6	0	688	0.3662	5793.2	0.1225
MSGA1	JunB(bZIP)/DendriticCells-Junb-ChIP-Seq(GSE36099)/Homer	RATGASTCAT	1e-159	-367.1	0	682	0.363	5728	0.1211
MSGA1	Atf3(bZIP)/GBM-ATF3-ChIP-Seq(GSE33912)/Homer	DATGASTCATHN	1e-150	-346.8	0	741	0.3944	6931.1	0.1466
MSGA1	AP-1(bZIP)/ThioMac-PU.1-ChIP-Seq(GSE21512)/Homer	VTGACTCATC	1e-147	-338.8	0	791	0.421	7905.5	0.1672
MSGA1	BATF(bZIP)/Th17-BATF-ChIP-Seq(GSE39756)/Homer	DATGASTCAT	1e-143	-329.5	0	737	0.3922	7087.9	0.1499
MSGA1	Bach2(bZIP)/OCILy7-Bach2-ChIP-Seq(GSE44420)/Homer	TGCTGAGTCA	1e-90	-207.8	0	311	0.1655	2034.7	0.043
MSGA1	Mef2c(MADS)/GM12878-Mef2c-ChIP-Seq(GSE32465)/Homer	DCYAAAAATAGM	1e-53	-123.2	0	431	0.2294	4971.6	0.1051
MSGA1	Mef2b(MADS)/HEK293-Mef2b.V5-ChIP-Seq(GSE67450)/Homer	GCTATTTTTGGM	1e-51	-118.8	0	649	0.3454	9253.2	0.1957
MSGA1	Tgif2(Homeobox)/mES-Tgif2-ChIP-Seq(GSE55404)/Homer	TGTCANYT	1e-47	-108.5	0	1525	0.8116	31251.6	0.6608
MSGA1	Tgif1(Homeobox)/mES-Tgif1-ChIP-Seq(GSE55404)/Homer	YTGWCADY	1e-46	-107.2	0	1493	0.7946	30356.3	0.6419
MSGA1	Mef2d(MADS)/Retina-Mef2d-ChIP-Seq(GSE61391)/Homer	GCTATTTTTAGC	1e-46	-106.4	0	229	0.1219	1950.2	0.0412
MSGA1	Mef2a(MADS)/HL1-Mef2a.biotin-ChIP-Seq(GSE21529)/Homer	CYAAAAATAG	1e-42	-98	0	380	0.2022	4560.8	0.0964
MSGA1	Meis1(Homeobox)/MastCells-Meis1-ChIP-Seq(GSE48085)/Homer	VGCTGWCAVB	1e-41	-95.42	0	1022	0.5439	18389.1	0.3888
MSGA1	NF-E2(bZIP)/K562-NFE2-ChIP-Seq(GSE31477)/Homer	GATGACTCAGCA	1e-29	-67.15	0	101	0.0538	649.7	0.0137
MSGA1	Bach1(bZIP)/K562-Bach1-ChIP-Seq(GSE31477)/Homer	AWWNTGCTGAGTCAT	1e-26	-61.66	0	96	0.0511	636.9	0.0135
MSGA1	Egr1(Zf)/K562-Egr1-ChIP-Seq(GSE32465)/Homer	TGCGTGGGYG	1e-25	-58.49	0	378	0.2012	5504.8	0.1164
MSGA1	Nrf2(bZIP)/Lymphoblast-Nrf2-ChIP-Seq(GSE37589)/Homer	HTGCTGAGTCAT	1e-24	-56	0	85	0.0452	552.8	0.0117
MSGA1	WT1(Zf)/Kidney-WT1-ChIP-Seq(GSE90016)/Homer	MCTCCCMCRCAB	1e-22	-52.5	0	346	0.1841	5055.2	0.1069
MSGA1	Zic3(Zf)/mES-Zic3-ChIP-Seq(GSE37889)/Homer	GGCCYCCTGCTGDGH	1e-22	-52.46	0	343	0.1825	4997.5	0.1057
MSGA1	SCL(bHLH)/HPC7-Scl-ChIP-Seq(GSE13511)/Homer	AVCAGCTG	1e-22	-51.77	0	1645	0.8755	37253.1	0.7877
MSGA1	Ap4(bHLH)/AML-Tfap4-ChIP-Seq(GSE45738)/Homer	NAHCAGCTGD	1e-20	-48.31	0	711	0.3784	13098.6	0.277
MSGA1	Rfx2(HTH)/LoVo-RFX2-ChIP-Seq(GSE49402)/Homer	GTTGCCATGGCAACM	1e-18	-43.71	0	98	0.0522	855.1	0.0181
MSGA1	Tcf21(bHLH)/ArterySmoothMuscle-Tcf21-ChIP-Seq(GSE61369)/Homer	NAACAGCTGG	1e-18	-43.51	0	562	0.2991	9959.9	0.2106
MSGA1	MafK(bZIP)/C2C12-MafK-ChIP-Seq(GSE36030)/Homer	GCTGASTCAGCA	1e-18	-43.45	0	217	0.1155	2848.6	0.0602
MSGA1	Myf5(bHLH)/GM-Myf5-ChIP-Seq(GSE24852)/Homer	BAACAGCTGT	1e-18	-42.4	0	441	0.2347	7373.3	0.1559
MSGA1	Zic(Zf)/Cerebellum-ZIC1.2-ChIP-Seq(GSE60731)/Homer	CCTGCTGAGH	1e-18	-41.99	0	504	0.2682	8751.5	0.1851
MSGA1	Zic2(Zf)/ESC-Zic2-ChIP-Seq(SRP197560)/Homer	CHCAGCRGGRGG	1e-18	-41.72	0	272	0.1448	3938.5	0.0833
MSGA1	Tcf12(bHLH)/GM12878-Tcf12-ChIP-Seq(GSE32465)/Homer	VCAGCTGYTG	1e-17	-41.25	0	539	0.2869	9555.8	0.2021
MSGA1	Unknown-ESC-element(?)/mES-Nanog-ChIP-Seq(GSE11724)/Homer	CACAGCAGGGGG	1e-17	-40.33	0	372	0.198	6003.9	0.127
MSGA1	MyoD(bHLH)/Myotube-MyoD-ChIP-Seq(GSE21614)/Homer	RRCAGCTGYTSY	1e-17	-40.3	0	456	0.2427	7784.9	0.1646
MSGA1	MyoG(bHLH)/C2C12-MyoG-ChIP-Seq(GSE36024)/Homer	AACAGCTG	1e-17	-39.63	0	593	0.3156	10843.6	0.2293
MSGA1	Atoh1(bHLH)/Cerebellum-Atoh1-ChIP-Seq(GSE22111)/Homer	VNRVCAGCTGGY	1e-17	-39.18	0	633	0.3369	11775.8	0.249
MSGA1	RFX(HTH)/K562-RFX3-ChIP-Seq(SRA012198)/Homer	CGGTTGCCATGGCAAC	1e-16	-38.46	0	86	0.0458	752	0.0159
MSGA1	Ascl1(bHLH)/NeuralTubes-Ascl1-ChIP-Seq(GSE55840)/Homer	NNVVCAGCTGBN	1e-16	-37.44	0	796	0.4236	15680.4	0.3316
MSGA1	MafA(bZIP)/Islet-MafA-ChIP-Seq(GSE30298)/Homer	TGCTGACTCA	1e-15	-36.39	0	525	0.2794	9482.1	0.2005
MSGA1	DLX5(Homeobox)/BasalGanglia-Dlx5-ChIP-seq(GSE124936)/Homer	SSTAATTA	1e-15	-35.14	0	499	0.2656	8967.1	0.1896
MSGA1	X-box(HTH)/NPC-H3K4me1-ChIP-Seq(GSE16256)/Homer	GGTTGCCATGGCAA	1e-15	-34.89	0	107	0.0569	1125.7	0.0238
MSGA1	NF1-halfsite(CTF)/LNCaP-NF1-ChIP-Seq(Unpublished)/Homer	YTGCCAAG	1e-14	-34.38	0	845	0.4497	17045.1	0.3604
MSGA1	Egr2(Zf)/Thymocytes-Egr2-ChIP-Seq(GSE34254)/Homer	NGCGTGGGCGGR	1e-14	-32.65	0	109	0.058	1198.8	0.0253
MSGA1	BHLHA15(bHLH)/NIH3T3-BHLHB8.HA-ChIP-Seq(GSE119782)/Homer	NAMCAGCTGK	1e-13	-31.8	0	781	0.4156	15674.8	0.3314
MSGA1	Pknox1(Homeobox)/ES-Prep1-ChIP-Seq(GSE63282)/Homer	SCTGTCAVTCAV	1e-13	-31.21	0	179	0.0953	2473.1	0.0523
MSGA1	Rfx1(HTH)/NPC-H3K4me1-ChIP-Seq(GSE16256)/Homer	KGTTGCCATGGCAA	1e-13	-30.36	0	153	0.0814	2015.7	0.0426
MSGA1	Ptf1a(bHLH)/Panc1-Ptf1a-ChIP-Seq(GSE47459)/Homer	ACAGCTGTTN	1e-13	-30.11	0	1192	0.6344	26019.6	0.5502
MSGA1	HIC1(Zf)/Treg-ZBTB29-ChIP-Seq(GSE99889)/Homer	TGCCAGCB	1e-12	-29.81	0	932	0.496	19478.9	0.4119
MSGA1	Pbx3(Homeobox)/GM12878-PBX3-ChIP-Seq(GSE32465)/Homer	SCTGTCAMTCAN	1e-12	-29.3	0	188	0.1001	2701.3	0.0571
MSGA1	Ascl2(bHLH)/ESC-Ascl2-ChIP-Seq(GSE97712)/Homer	SSRGCAGCTGCH	1e-12	-29.12	0	588	0.3129	11315	0.2393
MSGA1	Dlx3(Homeobox)/Kerainocytes-Dlx3-ChIP-Seq(GSE89884)/Homer	NDGTAATTAC	1e-12	-28.07	0	422	0.2246	7630	0.1613
MSGA1	HEB(bHLH)/mES-Heb-ChIP-Seq(GSE53233)/Homer	VCAGCTGBNN	1e-11	-26.74	0	898	0.4779	18866.6	0.3989
MSGA1	E2A(bHLH)/proBcell-E2A-ChIP-Seq(GSE21978)/Homer	DNRCAGCTGY	1e-11	-25.51	0	716	0.3811	14554.4	0.3078
MSGA1	Twist2(bHLH)/Myoblast-Twist2.Ty1-ChIP-Seq(GSE127998)/Homer	MCAGCTGBYH	1e-10	-24.27	0	917	0.488	19525.2	0.4129
MSGA1	NeuroG2(bHLH)/Fibroblast-NeuroG2-ChIP-Seq(GSE75910)/Homer	ACCATCTGTT	1e-09	-22.98	0	823	0.438	17323.4	0.3663
MSGA1	DLX1(Homeobox)/BasalGanglia-Dlx1-ChIP-seq(GSE124936)/Homer	NSNNTAATTA	1e-09	-21.33	0	735	0.3912	15326.3	0.3241
MSGA1	NFIL3(bZIP)/HepG2-NFIL3-ChIP-Seq(Encode)/Homer	VTTACGTAAYNNNNN	1e-08	-20.7	0	357	0.19	6606.2	0.1397
MSGA1	NFE2L2(bZIP)/HepG2-NFE2L2-ChIP-Seq(Encode)/Homer	AWWWTGCTGAGTCAT	1e-08	-20.51	0	73	0.0389	838.6	0.0177
MSGA1	Lhx2(Homeobox)/HFSC-Lhx2-ChIP-Seq(GSE48068)/Homer	TAATTAGN	1e-08	-19.96	0	620	0.33	12693.1	0.2684
MSGA1	Tbx5(T-box)/HL1-Tbx5.biotin-ChIP-Seq(GSE21529)/Homer	AGGTGTCA	1e-08	-19.9	0	1301	0.6924	29680.9	0.6276
MSGA1	TCF4(bHLH)/SHSY5Y-TCF4-ChIP-Seq(GSE96915)/Homer	SMCATCTGKH	1e-08	-19.86	0	812	0.4321	17314.3	0.3661
MSGA1	Eomes(T-box)/H9-Eomes-ChIP-Seq(GSE26097)/Homer	ATTAACACCT	1e-08	-18.76	0	1007	0.5359	22242	0.4703
MSGA1	BMYB(HTH)/Hela-BMYB-ChIP-Seq(GSE27030)/Homer	NHAACBGYYV	1e-07	-17.86	0	734	0.3906	15596	0.3298
MSGA1	NeuroD1(bHLH)/Islet-NeuroD1-ChIP-Seq(GSE30298)/Homer	GCCATCTGTT	1e-07	-17.51	0	461	0.2453	9169	0.1939
MSGA1	DLX2(Homeobox)/BasalGanglia-Dlx2-ChIP-seq(GSE124936)/Homer	NNNTAATTAS	1e-07	-16.8	0	801	0.4263	17322.7	0.3663
MSGA1	Rfx6(HTH)/Min6b1-Rfx6.HA-ChIP-Seq(GSE62844)/Homer	TGTTKCCTAGCAACM	1e-06	-15.91	0	544	0.2895	11230.4	0.2375
MSGA1	En1(Homeobox)/SUM149-EN1-ChIP-Seq(GSE120957)/Homer	NDCTAATTAS	1e-06	-15.83	0	917	0.488	20277.6	0.4288
MSGA1	Tlx?(NR)/NPC-H3K4me1-ChIP-Seq(GSE16256)/Homer	CTGGCAGSCTGCCA	1e-06	-15.66	0	246	0.1309	4466.6	0.0944
MSGA1	ERG(ETS)/VCaP-ERG-ChIP-Seq(GSE14097)/Homer	ACAGGAAGTG	1e-06	-15.48	0	763	0.4061	16521.5	0.3493
MSGA1	Lhx1(Homeobox)/EmbryoCarcinoma-Lhx1-ChIP-Seq(GSE70957)/Homer	NNYTAATTAR	1e-06	-15.31	0	627	0.3337	13253.8	0.2803
MSGA1	PBX1(Homeobox)/MCF7-PBX1-ChIP-Seq(GSE28007)/Homer	GSCTGTCACTCA	1e-06	-14.79	0	69	0.0367	899.6	0.019
MSGA1	NF1(CTF)/LNCAP-NF1-ChIP-Seq(Unpublished)/Homer	CYTGGCABNSTGCCAR	1e-06	-14.43	0	197	0.1048	3479.1	0.0736
MSGA1	Etv2(ETS)/ES-ER71-ChIP-Seq(GSE59402)/Homer	NNAYTTCCTGHN	1e-05	-13.62	0	475	0.2528	9808	0.2074
MSGA1	HLF(bZIP)/HSC-HLF.Flag-ChIP-Seq(GSE69817)/Homer	RTTATGYAAB	1e-05	-13.49	0	439	0.2336	8979.3	0.1899
MSGA1	ZBTB18(Zf)/HEK293-ZBTB18.GFP-ChIP-Seq(GSE58341)/Homer	AACATCTGGA	1e-05	-13.41	0	302	0.1607	5848.7	0.1237
MSGA1	MafB(bZIP)/BMM-Mafb-ChIP-Seq(GSE75722)/Homer	WNTGCTGASTCAGCANWTTY	1e-05	-13.4	0	289	0.1538	5557.4	0.1175
MSGA1	Tbr1(T-box)/Cortex-Tbr1-ChIP-Seq(GSE71384)/Homer	AAGGTGTKAA	1e-05	-13.02	0	679	0.3614	14728.8	0.3114
MSGA1	LHX9(Homeobox)/Hct116-LHX9.V5-ChIP-Seq(GSE116822)/Homer	NGCTAATTAG	1e-05	-13	0	745	0.3965	16335.6	0.3454
MSGA1	Tbx20(T-box)/Heart-Tbx20-ChIP-Seq(GSE29636)/Homer	GGTGYTGACAGS	1e-05	-12.52	0	140	0.0745	2375	0.0502
MSGA1	Pdx1(Homeobox)/Islet-Pdx1-ChIP-Seq(SRA008281)/Homer	YCATYAATCA	1e-05	-12.34	0	530	0.2821	11224.8	0.2373
MSGA1	Smad2(MAD)/ES-SMAD2-ChIP-Seq(GSE29422)/Homer	CTGTCTGG	1e-05	-12.09	0	760	0.4045	16802.4	0.3553
MSGA1	Fli1(ETS)/CD8-FLI-ChIP-Seq(GSE20898)/Homer	NRYTTCCGGH	1e-05	-11.83	0	503	0.2677	10634.2	0.2249
MSGA1	Nur77(NR)/K562-NR4A1-ChIP-Seq(GSE31363)/Homer	TGACCTTTNCNT	0.0001	-11.43	0.0001	119	0.0633	1990.6	0.0421
MSGA1	CEBP:AP1(bZIP)/ThioMac-CEBPb-ChIP-Seq(GSE21512)/Homer	DRTGTTGCAA	0.0001	-11.16	0.0001	380	0.2022	7811.2	0.1652
MSGA1	RORg(NR)/Liver-Rorc-ChIP-Seq(GSE101115)/Homer	WAABTAGGTCAV	0.0001	-10.49	0.0001	62	0.033	892.8	0.0189
MSGA1	Hoxa10(Homeobox)/ChickenMSG-Hoxa10.Flag-ChIP-Seq(GSE86088)/Homer	GGYAATGAAA	0.0001	-10.41	0.0002	328	0.1746	6675.5	0.1412
MSGA1	STAT4(Stat)/CD4-Stat4-ChIP-Seq(GSE22104)/Homer	NYTTCCWGGAAR	0.0001	-10.37	0.0002	490	0.2608	10473.3	0.2215
MSGA1	Tbox:Smad(T-box,MAD)/ESCd5-Smad2_3-ChIP-Seq(GSE29422)/Homer	AGGTGHCAGACA	0.0001	-10.1	0.0002	118	0.0628	2033.1	0.043
MSGA1	AMYB(HTH)/Testes-AMYB-ChIP-Seq(GSE44588)/Homer	TGGCAGTTGG	0.0001	-9.986	0.0002	711	0.3784	15850.4	0.3352
MSGA1	Olig2(bHLH)/Neuron-Olig2-ChIP-Seq(GSE30882)/Homer	RCCATMTGTT	0.0001	-9.83	0.0003	943	0.5019	21613.5	0.457
MSGA1	EWS:ERG-fusion(ETS)/CADO_ES1-EWS:ERG-ChIP-Seq(SRA014231)/Homer	ATTTCCTGTN	0.0001	-9.597	0.0003	392	0.2086	8239.9	0.1742
MSGA1	Ets1-distal(ETS)/CD4+-PolII-ChIP-Seq(Barski_et_al.)/Homer	MACAGGAAGT	0.0001	-9.467	0.0004	181	0.0963	3427.4	0.0725
MSGA1	Stat3+il21(Stat)/CD4-Stat3-ChIP-Seq(GSE19198)/Homer	SVYTTCCNGGAARB	0.001	-9.142	0.0005	365	0.1943	7652.9	0.1618
MSGA1	Nkx6.1(Homeobox)/Islet-Nkx6.1-ChIP-Seq(GSE40975)/Homer	GKTAATGR	0.001	-8.95	0.0006	1150	0.612	26967.1	0.5702
MSGA1	Twist(bHLH)/HMLE-TWIST1-ChIP-Seq(Chang_et_al)/Homer	VCAKCTGGNNNCCAGMTGBN	0.001	-8.773	0.0007	87	0.0463	1453.7	0.0307
MSGA1	PRDM9(Zf)/Testis-DMC1-ChIP-Seq(GSE35498)/Homer	ADGGYAGYAGCATCT	0.001	-8.715	0.0008	229	0.1219	4556.5	0.0963
MSGA1	Stat3(Stat)/mES-Stat3-ChIP-Seq(GSE11431)/Homer	CTTCCGGGAA	0.001	-8.664	0.0008	253	0.1346	5106.4	0.108
MSGA1	Lhx3(Homeobox)/Neuron-Lhx3-ChIP-Seq(GSE31456)/Homer	ADBTAATTAR	0.001	-8.497	0.0009	823	0.438	18805.2	0.3976
MSGA1	Npas4(bHLH)/Neuron-Npas4-ChIP-Seq(GSE127793)/Homer	NHRTCACGACDN	0.001	-8.472	0.0009	304	0.1618	6297.1	0.1332
MSGA1	PBX2(Homeobox)/K562-PBX2-ChIP-Seq(Encode)/Homer	RTGATTKATRGN	0.001	-8.263	0.0011	458	0.2437	9945.4	0.2103
MSGA1	EWS:FLI1-fusion(ETS)/SK_N_MC-EWS:FLI1-ChIP-Seq(SRA014231)/Homer	VACAGGAAAT	0.001	-8.196	0.0012	296	0.1575	6138.8	0.1298
MSGA1	Sp5(Zf)/mES-Sp5.Flag-ChIP-Seq(GSE72989)/Homer	RGKGGGCGGAGC	0.001	-7.981	0.0015	342	0.182	7232	0.1529
MSGA1	GLIS3(Zf)/Thyroid-Glis3.GFP-ChIP-Seq(GSE103297)/Homer	CTCCCTGGGAGGCCN	0.001	-7.953	0.0015	538	0.2863	11903.3	0.2517
MSGA1	OCT:OCT-short(POU,Homeobox)/NPC-OCT6-ChIP-Seq(GSE43916)/Homer	ATGCATWATGCATRW	0.001	-7.846	0.0017	391	0.2081	8401.8	0.1777
MSGA1	Tbx21(T-box)/GM12878-TBX21-ChIP-Seq(Encode)/Homer	AGGTGTGAAA	0.001	-7.426	0.0025	484	0.2576	10670.5	0.2256
MSGA1	Brn2(POU,Homeobox)/NPC-Brn2-ChIP-Seq(GSE35496)/Homer	ATGAATATTC	0.001	-7.34	0.0027	68	0.0362	1128.1	0.0239
MSGA1	MYB(HTH)/ERMYB-Myb-ChIPSeq(GSE22095)/Homer	GGCVGTTR	0.01	-6.848	0.0044	771	0.4103	17761.5	0.3756
MSGA1	Atf1(bZIP)/K562-ATF1-ChIP-Seq(GSE31477)/Homer	GATGACGTCA	0.01	-6.786	0.0046	314	0.1671	6704.1	0.1418
MSGA1	Hoxc9(Homeobox)/Ainv15-Hoxc9-ChIP-Seq(GSE21812)/Homer	GGCCATAAATCA	0.01	-6.645	0.0053	278	0.148	5876.5	0.1243
MSGA1	ETV4(ETS)/HepG2-ETV4-ChIP-Seq(ENCODE)/Homer	ACCGGAAGTG	0.01	-6.638	0.0053	471	0.2507	10461	0.2212
MSGA1	Smad4(MAD)/ESC-SMAD4-ChIP-Seq(GSE29422)/Homer	VBSYGTCTGG	0.01	-6.619	0.0053	745	0.3965	17154.6	0.3627
MSGA1	EHF(ETS)/LoVo-EHF-ChIP-Seq(GSE49402)/Homer	AVCAGGAAGT	0.01	-6.501	0.0059	619	0.3294	14074.9	0.2976
MSGA1	RORa(NR)/Liver-Rora-ChIP-Seq(GSE101115)/Homer	AAWCTAGGTCARDNN	0.01	-6.201	0.0079	81	0.0431	1457.4	0.0308
MSGA1	ZNF341(Zf)/EBV-ZNF341-ChIP-Seq(GSE113194)/Homer	GGAACAGCCG	0.01	-6.164	0.0081	370	0.1969	8104.1	0.1714
MSGA1	MafF(bZIP)/HepG2-MafF-ChIP-Seq(GSE31477)/Homer	HWWGTCAGCAWWTTT	0.01	-5.994	0.0095	166	0.0883	3355.9	0.071
MSGA1	Hoxb4(Homeobox)/ES-Hoxb4-ChIP-Seq(GSE34014)/Homer	TGATTRATGGCY	0.01	-5.931	0.0101	118	0.0628	2281.6	0.0482
MSGA1	Znf263(Zf)/K562-Znf263-ChIP-Seq(GSE31477)/Homer	CVGTSCTCCC	0.01	-5.892	0.0104	742	0.3949	17199.1	0.3637
MSGA1	ETS:E-box(ETS,bHLH)/HPC7-Scl-ChIP-Seq(GSE22178)/Homer	AGGAARCAGCTG	0.01	-5.833	0.0109	60	0.0319	1033.8	0.0219
MSGA1	Gfi1b(Zf)/HPC7-Gfi1b-ChIP-Seq(GSE22178)/Homer	MAATCACTGC	0.01	-5.83	0.0109	343	0.1825	7504.4	0.1587
MSGA1	ETS1(ETS)/Jurkat-ETS1-ChIP-Seq(GSE17954)/Homer	ACAGGAAGTG	0.01	-5.804	0.0111	487	0.2592	10966.1	0.2319
MSGA1	Nanog(Homeobox)/mES-Nanog-ChIP-Seq(GSE11724)/Homer	RGCCATTAAC	0.01	-5.776	0.0113	1511	0.8042	36792.8	0.778
MSGA1	STAT5(Stat)/mCD4+-Stat5-ChIP-Seq(GSE12346)/Homer	RTTTCTNAGAAA	0.01	-5.764	0.0113	189	0.1006	3902.9	0.0825
MSGA1	CHR(?)/Hela-CellCycle-Expression/Homer	SRGTTTCAAA	0.01	-5.742	0.0115	331	0.1762	7230.2	0.1529
MSGA1	Rbpj1(?)/Panc1-Rbpj1-ChIP-Seq(GSE47459)/Homer	HTTTCCCASG	0.01	-5.687	0.012	665	0.3539	15333.2	0.3242
MSGA1	Atf4(bZIP)/MEF-Atf4-ChIP-Seq(GSE35681)/Homer	MTGATGCAAT	0.01	-5.605	0.013	140	0.0745	2799.1	0.0592
MSGA1	Tbet(T-box)/CD8-Tbet-ChIP-Seq(GSE33802)/Homer	AGGTGTGAAM	0.01	-5.457	0.0149	509	0.2709	11553.7	0.2443
MSGA1	Prop1(Homeobox)/GHFT1-PROP1.biotin-ChIP-Seq(GSE77302)/Homer	NTAATBNAATTA	0.01	-5.329	0.0168	335	0.1783	7379.5	0.156
MSGA1	HRE(HSF)/Striatum-HSF1-ChIP-Seq(GSE38000)/Homer	TTCTAGAABNTTCTA	0.01	-5.11	0.0208	126	0.0671	2524.8	0.0534
MSGA1	PAX6(Paired,Homeobox)/Forebrain-Pax6-ChIP-Seq(GSE66961)/Homer	NGTGTTCAVTSAAGCGKAAA	0.01	-4.974	0.0236	58	0.0309	1035.3	0.0219
MSGA1	GATA3(Zf)/iTreg-Gata3-ChIP-Seq(GSE20898)/Homer	AGATAASR	0.01	-4.95	0.024	724	0.3853	16921.7	0.3578
MSGA1	PGR(NR)/EndoStromal-PGR-ChIP-Seq(GSE69539)/Homer	AAGAACATWHTGTTC	0.01	-4.949	0.024	131	0.0697	2651.2	0.0561
MSGA1	GABPA(ETS)/Jurkat-GABPa-ChIP-Seq(GSE17954)/Homer	RACCGGAAGT	0.01	-4.917	0.0244	399	0.2123	8973.3	0.1897
MSGA1	Pitx1:Ebox(Homeobox,bHLH)/Hindlimb-Pitx1-ChIP-Seq(GSE41591)/Homer	YTAATTRAWWCCAGATGT	0.01	-4.866	0.0255	115	0.0612	2296.9	0.0486
MSGA1	RORgt(NR)/EL4-RORgt.Flag-ChIP-Seq(GSE56019)/Homer	AAYTAGGTCA	0.1	-4.552	0.0344	68	0.0362	1275.9	0.027
MSGA1	RORgt(NR)/EL4-RORgt.Flag-ChIP-Seq(GSE56019)/Homer	AAYTAGGTCA	0.1	-4.552	0.0344	68	0.0362	1275.9	0.027
MSGA1	HOXA2(Homeobox)/mES-Hoxa2-ChIP-Seq(Donaldson_et_al.)/Homer	GYCATCMATCAT	0.1	-4.476	0.0368	67	0.0357	1258.2	0.0266
MSGA1	Tbx6(T-box)/ESC-Tbx6-ChIP-Seq(GSE93524)/Homer	DAGGTGTBAA	0.1	-4.337	0.042	476	0.2533	10936.1	0.2312
MSGA1	E2F3(E2F)/MEF-E2F3-ChIP-Seq(GSE71376)/Homer	BTKGGCGGGAAA	0.1	-4.293	0.0436	151	0.0804	3172.3	0.0671
MSGA1	Rfx5(HTH)/GM12878-Rfx5-ChIP-Seq(GSE31477)/Homer	SCCTAGCAACAG	0.1	-4.289	0.0436	201	0.107	4339	0.0917
MSGA1	Slug(Zf)/Mesoderm-Snai2-ChIP-Seq(GSE61475)/Homer	SNGCACCTGCHS	0.1	-4.206	0.0468	262	0.1394	5793.3	0.1225
MSGA1	Foxo1(Forkhead)/RAW-Foxo1-ChIP-Seq(Fan_et_al.)/Homer	CTGTTTAC	0.1	-4.202	0.0468	847	0.4508	20132.8	0.4257
MSGA1	ETV1(ETS)/GIST48-ETV1-ChIP-Seq(GSE22441)/Homer	AACCGGAAGT	0.1	-4.165	0.0481	604	0.3214	14107.2	0.2983
MSGA1	JunD(bZIP)/K562-JunD-ChIP-Seq/Homer	ATGACGTCATCN	0.1	-4.143	0.0489	47	0.025	846.5	0.0179
MSGA1	NFAT:AP1(RHD,bZIP)/Jurkat-NFATC1-ChIP-Seq(Jolma_et_al.)/Homer	SARTGGAAAAWRTGAGTCAB	0.1	-4.119	0.0497	96	0.0511	1929.5	0.0408
MSGA1	TRPS1(Zf)/MCF7-TRPS1-ChIP-Seq(GSE107013)/Homer	AGATAAGANN	0.1	-4.036	0.0536	933	0.4965	22323.6	0.472
MSGA1	CREB5(bZIP)/LNCaP-CREB5.V5-ChIP-Seq(GSE137775)/Homer	VVATGACGTCAT	0.1	-3.954	0.0578	184	0.0979	3980.3	0.0842
MSGA1	ZNF136(Zf)/HEK293-ZNF136.GFP-ChIP-Seq(GSE58341)/Homer	YTKGATAHAGTATTCTWGGTNGGCA	0.1	-3.861	0.063	57	0.0303	1079.3	0.0228
MSGA1	PU.1(ETS)/ThioMac-PU.1-ChIP-Seq(GSE21512)/Homer	AGAGGAAGTG	0.1	-3.823	0.065	245	0.1304	5442.4	0.1151
MSGA1	Oct4(POU,Homeobox)/mES-Oct4-ChIP-Seq(GSE11431)/Homer	ATTTGCATAW	0.1	-3.813	0.0652	256	0.1362	5706.2	0.1207
MSGA1	HOXA1(Homeobox)/mES-Hoxa1-ChIP-Seq(SRP084292)/Homer	TGATKGATGR	0.1	-3.777	0.0672	145	0.0772	3088.5	0.0653
MSGA1	Bcl6(Zf)/Liver-Bcl6-ChIP-Seq(GSE31578)/Homer	NNNCTTTCCAGGAAA	0.1	-3.729	0.07	669	0.356	15804.8	0.3342
MSGA1	Snail1(Zf)/LS174T-SNAIL1.HA-ChIP-Seq(GSE127183)/Homer	TRCACCTGCY	0.1	-3.647	0.0754	388	0.2065	8917.5	0.1886
MSGA1	Brachyury(T-box)/Mesoendoderm-Brachyury-ChIP-exo(GSE54963)/Homer	ANTTMRCASBNNNGTGYKAAN	0.1	-3.622	0.0768	152	0.0809	3269.6	0.0691
MSGA1	Hand2(bHLH)/Mesoderm-Hand2-ChIP-Seq(GSE61475)/Homer	TGACANARRCCAGRC	0.1	-3.614	0.077	251	0.1336	5616.5	0.1188
MSGA1	PU.1-IRF(ETS:IRF)/Bcell-PU.1-ChIP-Seq(GSE21512)/Homer	MGGAAGTGAAAC	0.1	-3.549	0.0816	640	0.3406	15126	0.3198
MSGA1	Elk4(ETS)/Hela-Elk4-ChIP-Seq(GSE31477)/Homer	NRYTTCCGGY	0.1	-3.495	0.0856	201	0.107	4441.7	0.0939
MSGA1	GATA:SCL(Zf,bHLH)/Ter119-SCL-ChIP-Seq(GSE18720)/Homer	CRGCTGBNGNSNNSAGATAA	0.1	-3.415	0.0922	70	0.0373	1400.7	0.0296
MSGA1	KLF14(Zf)/HEK293-KLF14.GFP-ChIP-Seq(GSE58341)/Homer	RGKGGGCGKGGC	0.1	-3.414	0.0922	578	0.3076	13622.2	0.288
MSGA1	GATA(Zf),IR3/iTreg-Gata3-ChIP-Seq(GSE20898)/Homer	NNNNNBAGATAWYATCTVHN	0.1	-3.412	0.0922	86	0.0458	1763.2	0.0373
MSGA1	ELF3(ETS)/PDAC-ELF3-ChIP-Seq(GSE64557)/Homer	ANCAGGAAGT	0.1	-3.269	0.1046	360	0.1916	8306.6	0.1756
MSGA1	Chop(bZIP)/MEF-Chop-ChIP-Seq(GSE35681)/Homer	ATTGCATCAT	0.1	-3.237	0.1074	106	0.0564	2240.1	0.0474
MSGA1	Elk1(ETS)/Hela-Elk1-ChIP-Seq(GSE31477)/Homer	HACTTCCGGY	0.1	-3.188	0.1121	199	0.1059	4437.5	0.0938
MSGA1	TATA-Box(TBP)/Promoter/Homer	CCTTTTAWAGSC	0.1	-3.155	0.1151	638	0.3395	15166.8	0.3207
MSGA1	SpiB(ETS)/OCILY3-SPIB-ChIP-Seq(GSE56857)/Homer	AAAGRGGAAGTG	0.1	-3.108	0.1199	120	0.0639	2580.4	0.0546
MSGA1	PU.1:IRF8(ETS:IRF)/pDC-Irf8-ChIP-Seq(GSE66899)/Homer	GGAAGTGAAAST	0.1	-3.102	0.1199	100	0.0532	2115.2	0.0447
MSGA1	Zfp809(Zf)/ES-Zfp809-ChIP-Seq(GSE70799)/Homer	GGGGCTYGKCTGGGA	0.1	-3.091	0.1205	66	0.0351	1336.1	0.0283
MSGA1	RBPJ:Ebox(?,bHLH)/Panc1-Rbpj1-ChIP-Seq(GSE47459)/Homer	GGGRAARRGRMCAGMTG	0.1	-3.049	0.1249	161	0.0857	3553.6	0.0751
MSGA1	Smad3(MAD)/NPC-Smad3-ChIP-Seq(GSE36673)/Homer	TWGTCTGV	0.1	-2.937	0.1389	1193	0.6349	29158.2	0.6166
MSGA1	CEBP:CEBP(bZIP)/MEF-Chop-ChIP-Seq(GSE35681)/Homer	NTNATGCAAYMNNHTGMAAY	0.1	-2.913	0.1414	73	0.0389	1511.3	0.032
MSGA1	Unknown(Homeobox)/Limb-p300-ChIP-Seq/Homer	SSCMATWAAA	0.1	-2.913	0.1414	340	0.1809	7888.1	0.1668
MSGA1	CRE(bZIP)/Promoter/Homer	CSGTGACGTCAC	0.1	-2.903	0.1414	84	0.0447	1765.9	0.0373
MSGA1	c-Jun-CRE(bZIP)/K562-cJun-ChIP-Seq(GSE31477)/Homer	ATGACGTCATCY	0.1	-2.731	0.1667	137	0.0729	3027.4	0.064
MSGA1	GATA(Zf),IR4/iTreg-Gata3-ChIP-Seq(GSE20898)/Homer	NAGATWNBNATCTNN	0.1	-2.681	0.1742	44	0.0234	872.4	0.0184
MSGA1	ELF5(ETS)/T47D-ELF5-ChIP-Seq(GSE30407)/Homer	ACVAGGAAGT	0.1	-2.669	0.1754	345	0.1836	8060.2	0.1704
MSGA1	Maz(Zf)/HepG2-Maz-ChIP-Seq(GSE31477)/Homer	GGGGGGGG	0.1	-2.639	0.1797	411	0.2187	9684	0.2048
MSGA1	IRF:BATF(IRF:bZIP)/pDC-Irf8-ChIP-Seq(GSE66899)/Homer	CTTTCANTATGACTV	0.1	-2.614	0.1831	67	0.0357	1401.3	0.0296
MSGA1	STAT1(Stat)/HelaS3-STAT1-ChIP-Seq(GSE12782)/Homer	NATTTCCNGGAAAT	0.1	-2.606	0.1835	147	0.0782	3283	0.0694
MSGA1	Atf2(bZIP)/3T3L1-Atf2-ChIP-Seq(GSE56872)/Homer	NRRTGACGTCAT	0.1	-2.543	0.1944	148	0.0788	3315.6	0.0701
MSGA1	E2F6(E2F)/Hela-E2F6-ChIP-Seq(GSE31477)/Homer	GGCGGGAARN	0.1	-2.523	0.1972	123	0.0655	2723.7	0.0576
MSGA1	GRE(NR),IR3/RAW264.7-GRE-ChIP-Seq(Unpublished)/Homer	VAGRACAKWCTGTYC	0.1	-2.499	0.2008	117	0.0623	2584.7	0.0547
MSGA1	Gata4(Zf)/Heart-Gata4-ChIP-Seq(GSE35151)/Homer	NBWGATAAGR	0.1	-2.486	0.2023	478	0.2544	11371	0.2404
MSGA1	ETS:RUNX(ETS,Runt)/Jurkat-RUNX1-ChIP-Seq(GSE17954)/Homer	RCAGGATGTGGT	0.1	-2.459	0.2067	39	0.0208	776.5	0.0164
MSGA1	STAT6(Stat)/CD4-Stat6-ChIP-Seq(GSE22104)/Homer	ABTTCYYRRGAA	0.1	-2.406	0.2168	260	0.1384	6041.9	0.1278
MSGA1	ELF1(ETS)/Jurkat-ELF1-ChIP-Seq(SRA014231)/Homer	AVCCGGAAGT	0.1	-2.389	0.2194	184	0.0979	4203.1	0.0889
MSGA1	Foxh1(Forkhead)/hESC-FOXH1-ChIP-Seq(GSE29422)/Homer	NNTGTGGATTSS	0.1	-2.379	0.2204	288	0.1533	6729.9	0.1423
MSGA1	STAT6(Stat)/Macrophage-Stat6-ChIP-Seq(GSE38377)/Homer	TTCCKNAGAA	1	-2.263	0.2462	262	0.1394	6119.6	0.1294
MSGA1	OCT:OCT(POU,Homeobox,IR1)/NPC-Brn2-ChIP-Seq(GSE35496)/Homer	ATGAATWATTCATGA	1	-2.234	0.2521	10	0.0053	159.5	0.0034
MSGA1	GRE(NR),IR3/A549-GR-ChIP-Seq(GSE32465)/Homer	NRGVACABNVTGTYCY	1	-2.187	0.2628	64	0.0341	1374.7	0.0291
MSGA1	Pit1(Homeobox)/GCrat-Pit1-ChIP-Seq(GSE58009)/Homer	ATGMATATDC	1	-2.17	0.2659	541	0.2879	13016.4	0.2752
MSGA1	PAX3:FKHR-fusion(Paired,Homeobox)/Rh4-PAX3:FKHR-ChIP-Seq(GSE19063)/Homer	ACCRTGACTAATTNN	1	-2.1	0.2835	113	0.0601	2544.2	0.0538
MSGA1	ZNF519(Zf)/HEK293-ZNF519.GFP-ChIP-Seq(GSE58341)/Homer	GAGSCCGAGC	1	-2.069	0.291	69	0.0367	1504.9	0.0318
MSGA1	Gata6(Zf)/HUG1N-GATA6-ChIP-Seq(GSE51936)/Homer	YCTTATCTBN	1	-2.044	0.2968	434	0.231	10401	0.2199
MSGA1	ZNF317(Zf)/HEK293-ZNF317.GFP-ChIP-Seq(GSE58341)/Homer	GTCWGCTGTYYCTCT	1	-2.041	0.2968	46	0.0245	970.3	0.0205
MSGA1	IRF8(IRF)/BMDM-IRF8-ChIP-Seq(GSE77884)/Homer	GRAASTGAAAST	1	-2.014	0.3028	155	0.0825	3568.3	0.0755
MSGA1	ZFP3(Zf)/HEK293-ZFP3.GFP-ChIP-Seq(GSE58341)/Homer	GGGTTTTGAAGGATGARTAGGAGTT	1	-1.993	0.3076	3	0.0016	33	0.0007
MSGA1	Isl1(Homeobox)/Neuron-Isl1-ChIP-Seq(GSE31456)/Homer	CTAATKGV	1	-1.942	0.3218	852	0.4534	20854.2	0.441
MSGA1	CArG(MADS)/PUER-Srf-ChIP-Seq(Sullivan_et_al.)/Homer	CCATATATGGNM	1	-1.841	0.3543	137	0.0729	3163.2	0.0669
MSGA1	TEAD4(TEA)/Tropoblast-Tead4-ChIP-Seq(GSE37350)/Homer	CCWGGAATGY	1	-1.839	0.3543	386	0.2054	9270.9	0.196
MSGA1	Elf4(ETS)/BMDM-Elf4-ChIP-Seq(GSE88699)/Homer	ACTTCCKGKT	1	-1.796	0.3668	445	0.2368	10744.9	0.2272
MSGA1	Atf7(bZIP)/3T3L1-Atf7-ChIP-Seq(GSE56872)/Homer	NGRTGACGTCAY	1	-1.772	0.3739	205	0.1091	4832.9	0.1022
MSGA1	EBF(EBF)/proBcell-EBF-ChIP-Seq(GSE21978)/Homer	DGTCCCYRGGGA	1	-1.77	0.3739	84	0.0447	1898.9	0.0402
MSGA1	Srebp2(bHLH)/HepG2-Srebp2-ChIP-Seq(GSE31477)/Homer	CGGTCACSCCAC	1	-1.742	0.3815	56	0.0298	1235.8	0.0261
MSGA1	IRF4(IRF)/GM12878-IRF4-ChIP-Seq(GSE32465)/Homer	ACTGAAACCA	1	-1.731	0.3837	207	0.1102	4890.4	0.1034
MSGA1	TEAD1(TEAD)/HepG2-TEAD1-ChIP-Seq(Encode)/Homer	CYRCATTCCA	1	-1.712	0.3892	444	0.2363	10745.4	0.2272
MSGA1	ZNF467(Zf)/HEK293-ZNF467.GFP-ChIP-Seq(GSE58341)/Homer	TGGGGAAGGGCM	1	-1.685	0.3978	333	0.1772	8003.7	0.1692
MSGA1	ETS(ETS)/Promoter/Homer	AACCGGAAGT	1	-1.617	0.424	120	0.0639	2791.5	0.059
MSGA1	PAX5(Paired,Homeobox)/GM12878-PAX5-ChIP-Seq(GSE32465)/Homer	GCAGCCAAGCRTGACH	1	-1.545	0.4532	148	0.0788	3487.8	0.0737
MSGA1	GFY(?)/Promoter/Homer	ACTACAATTCCC	1	-1.533	0.4565	24	0.0128	505	0.0107
MSGA1	AR-halfsite(NR)/LNCaP-AR-ChIP-Seq(GSE27824)/Homer	CCAGGAACAG	1	-1.527	0.4574	1418	0.7547	35305.2	0.7465
MSGA1	Oct11(POU,Homeobox)/NCIH1048-POU2F3-ChIP-seq(GSE115123)/Homer	GATTTGCATA	1	-1.497	0.4689	166	0.0883	3938.5	0.0833
MSGA1	EBNA1(EBV-virus)/Raji-EBNA1-ChIP-Seq(GSE30709)/Homer	GGYAGCAYDTGCTDCCCNNN	1	-1.483	0.4733	7	0.0037	125	0.0026
MSGA1	NFkB-p65(RHD)/GM12787-p65-ChIP-Seq(GSE19485)/Homer	WGGGGATTTCCC	1	-1.452	0.4861	198	0.1054	4735.8	0.1001
MSGA1	PAX5(Paired,Homeobox),condensed/GM12878-PAX5-ChIP-Seq(GSE32465)/Homer	GTCACGCTCSCTGM	1	-1.43	0.4945	41	0.0218	915.9	0.0194
MSGA1	GLI3(Zf)/Limb-GLI3-ChIP-Chip(GSE11077)/Homer	CGTGGGTGGTCC	1	-1.423	0.4956	47	0.025	1060	0.0224
MSGA1	Brn1(POU,Homeobox)/NPC-Brn1-ChIP-Seq(GSE35496)/Homer	TATGCWAATBAV	1	-1.41	0.4998	159	0.0846	3786.2	0.0801
MSGA1	MITF(bHLH)/MastCells-MITF-ChIP-Seq(GSE48085)/Homer	RTCATGTGAC	1	-1.404	0.5003	403	0.2145	9827.4	0.2078
MSGA1	Gata2(Zf)/K562-GATA2-ChIP-Seq(GSE18829)/Homer	BBCTTATCTS	1	-1.372	0.5143	303	0.1613	7353.1	0.1555
MSGA1	TEAD(TEA)/Fibroblast-PU.1-ChIP-Seq(Unpublished)/Homer	YCWGGAATGY	1	-1.371	0.5143	321	0.1708	7800.7	0.1649
MSGA1	ZNF322(Zf)/HEK293-ZNF322.GFP-ChIP-Seq(GSE58341)/Homer	GAGCCTGGTACTGWGCCTGR	1	-1.369	0.5143	123	0.0655	2912.3	0.0616
MSGA1	Hoxd11(Homeobox)/ChickenMSG-Hoxd11.Flag-ChIP-Seq(GSE86088)/Homer	VGCCATAAAA	1	-1.364	0.5143	1045	0.5561	25932.4	0.5483
MSGA1	OCT:OCT(POU,Homeobox)/NPC-Brn1-ChIP-Seq(GSE35496)/Homer	ATGAATATTCATGAG	1	-1.339	0.522	7	0.0037	130.6	0.0028
MSGA1	OCT4-SOX2-TCF-NANOG(POU,Homeobox,HMG)/mES-Oct4-ChIP-Seq(GSE11431)/Homer	ATTTGCATAACAATG	1	-1.32	0.5294	100	0.0532	2359.2	0.0499
MSGA1	Srebp1a(bHLH)/HepG2-Srebp1a-ChIP-Seq(GSE31477)/Homer	RTCACSCCAY	1	-1.31	0.5325	83	0.0442	1946.9	0.0412
MSGA1	Pax8(Paired,Homeobox)/Thyroid-Pax8-ChIP-Seq(GSE26938)/Homer	GTCATGCHTGRCTGS	1	-1.277	0.5478	141	0.075	3374.6	0.0714
MSGA1	EBF2(EBF)/BrownAdipose-EBF2-ChIP-Seq(GSE97114)/Homer	NABTCCCWDGGGAVH	1	-1.266	0.5516	370	0.1969	9054.4	0.1915
MSGA1	IRF3(IRF)/BMDM-Irf3-ChIP-Seq(GSE67343)/Homer	AGTTTCAKTTTC	1	-1.264	0.5516	158	0.0841	3796.4	0.0803
MSGA1	EBF1(EBF)/Near-E2A-ChIP-Seq(GSE21512)/Homer	GTCCCCWGGGGA	1	-1.215	0.5753	376	0.2001	9222.4	0.195
MSGA1	Oct6(POU,Homeobox)/NPC-Pou3f1-ChIP-Seq(GSE35496)/Homer	WATGCAAATGAG	1	-1.21	0.5755	215	0.1144	5220.9	0.1104
MSGA1	ZNF675(Zf)/HEK293-ZNF675.GFP-ChIP-Seq(GSE58341)/Homer	ARGAGGMCAAAATGW	1	-1.204	0.5761	62	0.033	1452.3	0.0307
MSGA1	SPDEF(ETS)/VCaP-SPDEF-ChIP-Seq(SRA014231)/Homer	ASWTCCTGBT	1	-1.203	0.5761	463	0.2464	11398.3	0.241
MSGA1	IRF2(IRF)/Erythroblas-IRF2-ChIP-Seq(GSE36985)/Homer	GAAASYGAAASY	1	-1.19	0.5794	45	0.0239	1042	0.022
MSGA1	Arnt:Ahr(bHLH)/MCF7-Arnt-ChIP-Seq(Lo_et_al.)/Homer	TBGCACGCAA	1	-1.159	0.5948	239	0.1272	5831.4	0.1233
MSGA1	ZNF165(Zf)/WHIM12-ZNF165-ChIP-Seq(GSE65937)/Homer	AAGGKGRCGCAGGCA	1	-1.129	0.6109	43	0.0229	1002	0.0212
MSGA1	Six4(Homeobox)/MCF7-SIX4-ChIP-Seq(Encode)/Homer	TGWAAYCTGABACCB	1	-1.127	0.6109	20	0.0106	447	0.0095
MSGA1	Six1(Homeobox)/Myoblast-Six1-ChIP-Chip(GSE20150)/Homer	GKVTCADRTTWC	1	-1.083	0.6337	115	0.0612	2778.9	0.0588
MSGA1	TEAD3(TEA)/HepG2-TEAD3-ChIP-Seq(Encode)/Homer	TRCATTCCAG	1	-1.077	0.6353	510	0.2714	12627	0.267
MSGA1	ZNF7(Zf)/HepG2-ZNF7.Flag-ChIP-Seq(Encode)/Homer	CTGCCWVCTTTTRTA	1	-1.032	0.6613	267	0.1421	6571.5	0.139
MSGA1	THRa(NR)/C17.2-THRa-ChIP-Seq(GSE38347)/Homer	GGTCANYTGAGGWCA	1	-1.013	0.6713	162	0.0862	3962.8	0.0838
MSGA1	Pit1+1bp(Homeobox)/GCrat-Pit1-ChIP-Seq(GSE58009)/Homer	ATGCATAATTCA	1	-0.9603	0.7047	182	0.0969	4476.5	0.0947
MSGA1	Phox2b(Homeobox)/CLBGA-PHOX2B-ChIP-Seq(GSE90683)/Homer	TTAATTNAATTA	1	-0.9286	0.7244	97	0.0516	2369.6	0.0501
MSGA1	E2A(bHLH),near_PU.1/Bcell-PU.1-ChIP-Seq(GSE21512)/Homer	NVCACCTGBN	1	-0.9201	0.7275	595	0.3167	14834.1	0.3137
MSGA1	bHLHE40(bHLH)/HepG2-BHLHE40-ChIP-Seq(GSE31477)/Homer	KCACGTGMCN	1	-0.9162	0.7275	105	0.0559	2571.9	0.0544
MSGA1	Gata1(Zf)/K562-GATA1-ChIP-Seq(GSE18829)/Homer	SAGATAAGRV	1	-0.9095	0.7292	261	0.1389	6467.9	0.1368
MSGA1	Zfp281(Zf)/ES-Zfp281-ChIP-Seq(GSE81042)/Homer	CCCCTCCCCCAC	1	-0.8398	0.7787	84	0.0447	2067.1	0.0437
MSGA1	NFkB-p50,p52(RHD)/Monocyte-p50-ChIP-Chip(Schreiber_et_al.)/Homer	GGGGGAATCCCC	1	-0.828	0.7847	31	0.0165	750.9	0.0159
MSGA1	PRDM1(Zf)/Hela-PRDM1-ChIP-Seq(GSE31477)/Homer	ACTTTCACTTTC	1	-0.8242	0.7847	270	0.1437	6727.3	0.1422
MSGA1	RUNX-AML(Runt)/CD4+-PolII-ChIP-Seq(Barski_et_al.)/Homer	GCTGTGGTTW	1	-0.7865	0.8113	326	0.1735	8149.6	0.1723
MSGA1	ZNF41(Zf)/HEK293-ZNF41.GFP-ChIP-Seq(GSE58341)/Homer	CCTCATGGTGYCYTWYTCCCTTGTG	1	-0.7778	0.8151	12	0.0064	285.9	0.006
MSGA1	NF1:FOXA1(CTF,Forkhead)/LNCAP-FOXA1-ChIP-Seq(GSE27824)/Homer	WNTGTTTRYTTTGGCA	1	-0.7739	0.8151	22	0.0117	534.6	0.0113
MSGA1	ZEB2(Zf)/SNU398-ZEB2-ChIP-Seq(GSE103048)/Homer	GNMCAGGTGTGC	1	-0.7727	0.8151	404	0.215	10115.7	0.2139
MSGA1	CEBP(bZIP)/ThioMac-CEBPb-ChIP-Seq(GSE21512)/Homer	ATTGCGCAAC	1	-0.7461	0.8313	260	0.1384	6510.6	0.1377
MSGA1	bHLHE41(bHLH)/proB-Bhlhe41-ChIP-Seq(GSE93764)/Homer	KCACGTGMCN	1	-0.7392	0.8337	399	0.2123	10007.1	0.2116
MSGA1	T1ISRE(IRF)/ThioMac-Ifnb-Expression/Homer	ACTTTCGTTTCT	1	-0.729	0.8389	7	0.0037	165.9	0.0035
MSGA1	Six2(Homeobox)/NephronProgenitor-Six2-ChIP-Seq(GSE39837)/Homer	GWAAYHTGAKMC	1	-0.7126	0.8495	448	0.2384	11254	0.238
MSGA1	NFAT(RHD)/Jurkat-NFATC1-ChIP-Seq(Jolma_et_al.)/Homer	ATTTTCCATT	1	-0.7023	0.8549	405	0.2155	10178.3	0.2152
MSGA1	Hoxd13(Homeobox)/ChickenMSG-Hoxd13.Flag-ChIP-Seq(GSE86088)/Homer	NCYAATAAAA	1	-0.7004	0.8549	744	0.396	18709.8	0.3956
MSGA1	Zfp57(Zf)/H1-ZFP57.HA-ChIP-Seq(GSE115387)/Homer	NANTGCSGCA	1	-0.6866	0.8617	71	0.0378	1780.5	0.0376
MSGA1	Reverb(NR),DR2/RAW-Reverba.biotin-ChIP-Seq(GSE45914)/Homer	GTRGGTCASTGGGTCA	1	-0.6779	0.8658	49	0.0261	1228.4	0.026
MSGA1	TFE3(bHLH)/MEF-TFE3-ChIP-Seq(GSE75757)/Homer	GTCACGTGACYV	1	-0.6632	0.8753	31	0.0165	777.6	0.0164
MSGA1	Sp2(Zf)/HEK293-Sp2.eGFP-ChIP-Seq(Encode)/Homer	YGGCCCCGCCCC	1	-0.6516	0.882	443	0.2358	11165	0.2361
MSGA1	IRF1(IRF)/PBMC-IRF1-ChIP-Seq(GSE43036)/Homer	GAAAGTGAAAGT	1	-0.6339	0.8943	63	0.0335	1592.6	0.0337
MSGA1	Sp1(Zf)/Promoter/Homer	GGCCCCGCCCCC	1	-0.6238	0.9	36	0.0192	911.1	0.0193
MSGA1	ZKSCAN1(Zf)/HepG2-ZKSCAN1-ChIP-Seq(Encode)/Homer	GCACAYAGTAGGKCY	1	-0.6019	0.9164	12	0.0064	305	0.0064
MSGA1	Klf9(Zf)/GBM-Klf9-ChIP-Seq(GSE62211)/Homer	GCCACRCCCACY	1	-0.5721	0.9406	121	0.0644	3080.3	0.0651
MSGA1	ISRE(IRF)/ThioMac-LPS-Expression(GSE23622)/Homer	AGTTTCASTTTC	1	-0.5193	0.9878	25	0.0133	652	0.0138
MSGA1	ZNF416(Zf)/HEK293-ZNF416.GFP-ChIP-Seq(GSE58341)/Homer	WDNCTGGGCA	1	-0.5176	0.9878	556	0.2959	14104.8	0.2982
MSGA1	LEF1(HMG)/H1-LEF1-ChIP-Seq(GSE64758)/Homer	CCTTTGATST	1	-0.5161	0.9878	334	0.1778	8499.2	0.1797
MSGA1	c-Myc(bHLH)/LNCAP-cMyc-ChIP-Seq(Unpublished)/Homer	VCCACGTG	1	-0.5128	0.9878	131	0.0697	3358.1	0.071
MSGA1	ZNF669(Zf)/HEK293-ZNF669.GFP-ChIP-Seq(GSE58341)/Homer	GARTGGTCATCGCCC	1	-0.5021	0.99	21	0.0112	551.4	0.0117
MSGA1	ZEB1(Zf)/PDAC-ZEB1-ChIP-Seq(GSE64557)/Homer	VCAGGTRDRY	1	-0.4826	1	705	0.3752	17890.6	0.3783
MSGA1	Hoxa13(Homeobox)/ChickenMSG-Hoxa13.Flag-ChIP-Seq(GSE86088)/Homer	CYHATAAAAN	1	-0.471	1	1074	0.5716	27189.2	0.5749
MSGA1	Mouse_Recombination_Hotspot(Zf)/Testis-DMC1-ChIP-Seq(GSE24438)/Homer	ACTYKNATTCGTGNTACTTC	1	-0.4691	1	29	0.0154	765.8	0.0162
MSGA1	Phox2a(Homeobox)/Neuron-Phox2a-ChIP-Seq(GSE31456)/Homer	YTAATYNRATTA	1	-0.4683	1	180	0.0958	4625.9	0.0978
MSGA1	E2F4(E2F)/K562-E2F4-ChIP-Seq(GSE31477)/Homer	GGCGGGAAAH	1	-0.4637	1	72	0.0383	1873.6	0.0396
MSGA1	HIF2a(bHLH)/785_O-HIF2a-ChIP-Seq(GSE34871)/Homer	GCACGTACCC	1	-0.4547	1	109	0.058	2823.3	0.0597
MSGA1	HIF-1a(bHLH)/MCF7-HIF1a-ChIP-Seq(GSE28352)/Homer	TACGTGCV	1	-0.4544	1	73	0.0389	1902.9	0.0402
MSGA1	Pax7(Paired,Homeobox),long/Myoblast-Pax7-ChIP-Seq(GSE25064)/Homer	TAATCHGATTAC	1	-0.4436	1	9	0.0048	246.5	0.0052
MSGA1	NFkB-p65-Rel(RHD)/ThioMac-LPS-Expression(GSE23622)/Homer	GGAAATTCCC	1	-0.4389	1	19	0.0101	511.5	0.0108
MSGA1	Gli2(Zf)/GM2-Gli2-ChIP-Chip(GSE112702)/Homer	YSTGGGTGGTCT	1	-0.4152	1	98	0.0522	2560	0.0541
MSGA1	Usf2(bHLH)/C2C12-Usf2-ChIP-Seq(GSE36030)/Homer	GTCACGTGGT	1	-0.377	1	117	0.0623	3065.7	0.0648
MSGA1	E2F1(E2F)/Hela-E2F1-ChIP-Seq(GSE22478)/Homer	CWGGCGGGAA	1	-0.3521	1	29	0.0154	795.5	0.0168
MSGA1	Pax7(Paired,Homeobox),longest/Myoblast-Pax7-ChIP-Seq(GSE25064)/Homer	NTAATTDGCYAATTANNWWD	1	-0.3399	1	12	0.0064	344.4	0.0073
MSGA1	Hoxd10(Homeobox)/ChickenMSG-Hoxd10.Flag-ChIP-Seq(GSE86088)/Homer	GGCMATGAAA	1	-0.3281	1	526	0.2799	13515.9	0.2858
MSGA1	bZIP:IRF(bZIP,IRF)/Th17-BatF-ChIP-Seq(GSE39756)/Homer	NAGTTTCABTHTGACTNW	1	-0.3243	1	239	0.1272	6223.5	0.1316
MSGA1	p63(p53)/Keratinocyte-p63-ChIP-Seq(GSE17611)/Homer	NNDRCATGYCYNRRCATGYH	1	-0.3211	1	152	0.0809	3997.2	0.0845
MSGA1	ZNF382(Zf)/HEK293-ZNF382.GFP-ChIP-Seq(GSE58341)/Homer	GNCTGTASTRNTGBCTCHTT	1	-0.297	1	12	0.0064	353.7	0.0075
MSGA1	HOXB13(Homeobox)/ProstateTumor-HOXB13-ChIP-Seq(GSE56288)/Homer	TTTTATKRGG	1	-0.2745	1	492	0.2618	12713.9	0.2688
MSGA1	HRE(HSF)/HepG2-HSF1-ChIP-Seq(GSE31477)/Homer	BSTTCTRGAABVTTCYAGAA	1	-0.2673	1	60	0.0319	1644.2	0.0348
MSGA1	ZNF264(Zf)/HEK293-ZNF264.GFP-ChIP-Seq(GSE58341)/Homer	RGGGCACTAACY	1	-0.2664	1	257	0.1368	6734.5	0.1424
MSGA1	Hoxa9(Homeobox)/ChickenMSG-Hoxa9.Flag-ChIP-Seq(GSE86088)/Homer	RGCAATNAAA	1	-0.2614	1	1105	0.5881	28194.3	0.5962
MSGA1	Tcfcp2l1(CP2)/mES-Tcfcp2l1-ChIP-Seq(GSE11431)/Homer	NRAACCRGTTYRAACCRGYT	1	-0.2582	1	58	0.0309	1596.4	0.0338
MSGA1	E2F7(E2F)/Hela-E2F7-ChIP-Seq(GSE32673)/Homer	VDTTTCCCGCCA	1	-0.2571	1	14	0.0075	418.2	0.0088
MSGA1	PR(NR)/T47D-PR-ChIP-Seq(GSE31130)/Homer	VAGRACAKNCTGTBC	1	-0.2529	1	981	0.5221	25092.7	0.5306
MSGA1	Klf4(Zf)/mES-Klf4-ChIP-Seq(GSE11431)/Homer	GCCACACCCA	1	-0.229	1	119	0.0633	3210.5	0.0679
MSGA1	ZSCAN22(Zf)/HEK293-ZSCAN22.GFP-ChIP-Seq(GSE58341)/Homer	SMCAGTCWGAKGGAGGAGGC	1	-0.2275	1	24	0.0128	702.5	0.0149
MSGA1	KLF1(Zf)/HUDEP2-KLF1-CutnRun(GSE136251)/Homer	VDGGGYGGGGCY	1	-0.225	1	255	0.1357	6725.7	0.1422
MSGA1	Hoxa11(Homeobox)/ChickenMSG-Hoxa11.Flag-ChIP-Seq(GSE86088)/Homer	TTTTATGGCM	1	-0.2202	1	999	0.5317	25594	0.5412
MSGA1	LXRE(NR),DR4/RAW-LXRb.biotin-ChIP-Seq(GSE21512)/Homer	RGGTTACTANAGGTCA	1	-0.2065	1	14	0.0075	433.4	0.0092
MSGA1	Sox9(HMG)/Limb-SOX9-ChIP-Seq(GSE73225)/Homer	AGGVNCCTTTGT	1	-0.1928	1	380	0.2022	9967.6	0.2108
MSGA1	Fox:Ebox(Forkhead,bHLH)/Panc1-Foxa2-ChIP-Seq(GSE47459)/Homer	NNNVCTGWGYAAACASN	1	-0.1805	1	471	0.2507	12308.9	0.2603
MSGA1	USF1(bHLH)/GM12878-Usf1-ChIP-Seq(GSE32465)/Homer	SGTCACGTGR	1	-0.1771	1	150	0.0798	4064.4	0.0859
MSGA1	TCFL2(HMG)/K562-TCF7L2-ChIP-Seq(GSE29196)/Homer	ACWTCAAAGG	1	-0.1679	1	35	0.0186	1030.8	0.0218
MSGA1	DMRT1(DM)/Testis-DMRT1-ChIP-Seq(GSE64892)/Homer	TWGHWACAWTGTWDC	1	-0.1605	1	115	0.0612	3166.3	0.067
MSGA1	KLF5(Zf)/LoVo-KLF5-ChIP-Seq(GSE49402)/Homer	DGGGYGKGGC	1	-0.1599	1	394	0.2097	10376.5	0.2194
MSGA1	RUNX1(Runt)/Jurkat-RUNX1-ChIP-Seq(GSE29180)/Homer	AAACCACARM	1	-0.1591	1	455	0.2422	11936	0.2524
MSGA1	RUNX(Runt)/HPC7-Runx1-ChIP-Seq(GSE22178)/Homer	SAAACCACAG	1	-0.1582	1	315	0.1676	8353.4	0.1766
MSGA1	Pitx1(Homeobox)/Chicken-Pitx1-ChIP-Seq(GSE38910)/Homer	TAATCCCN	1	-0.1573	1	1467	0.7807	37379.7	0.7904
MSGA1	ZNF189(Zf)/HEK293-ZNF189.GFP-ChIP-Seq(GSE58341)/Homer	TGGAACAGMA	1	-0.1536	1	370	0.1969	9772.6	0.2066
MSGA1	E2F(E2F)/Hela-CellCycle-Expression/Homer	TTSGCGCGAAAA	1	-0.1509	1	6	0.0032	217.1	0.0046
MSGA1	MYNN(Zf)/HEK293-MYNN.eGFP-ChIP-Seq(Encode)/Homer	TTCAAAWTAAAAGTC	1	-0.1498	1	111	0.0591	3072.8	0.065
MSGA1	Oct4:Sox17(POU,Homeobox,HMG)/F9-Sox17-ChIP-Seq(GSE44553)/Homer	CCATTGTATGCAAAT	1	-0.1469	1	55	0.0293	1586.4	0.0335
MSGA1	Hoxd12(Homeobox)/ChickenMSG-Hoxd12.Flag-ChIP-Seq(GSE86088)/Homer	HDGYAATGAAAN	1	-0.1422	1	810	0.4311	20978.3	0.4436
MSGA1	Barx1(Homeobox)/Stomach-Barx1.3xFlag-ChIP-Seq(GSE69483)/Homer	AAACMATTAN	1	-0.1267	1	226	0.1203	6106.2	0.1291
MSGA1	CTCF-SatelliteElement(Zf?)/CD4+-CTCF-ChIP-Seq(Barski_et_al.)/Homer	TGCAGTTCCMVNWRTGGCCA	1	-0.1131	1	6	0.0032	230	0.0049
MSGA1	NPAS2(bHLH)/Liver-NPAS2-ChIP-Seq(GSE39860)/Homer	KCCACGTGAC	1	-0.1123	1	456	0.2427	12056.3	0.2549
MSGA1	E-box(bHLH)/Promoter/Homer	SSGGTCACGTGA	1	-0.112	1	16	0.0085	531.5	0.0112
MSGA1	GRHL2(CP2)/HBE-GRHL2-ChIP-Seq(GSE46194)/Homer	AAACYKGTTWDACMRGTTTB	1	-0.1115	1	164	0.0873	4514.9	0.0955
MSGA1	Oct2(POU,Homeobox)/Bcell-Oct2-ChIP-Seq(GSE21512)/Homer	ATATGCAAAT	1	-0.1057	1	136	0.0724	3787.2	0.0801
MSGA1	PRDM10(Zf)/HEK293-PRDM10.eGFP-ChIP-Seq(Encode)/Homer	TGGTACATTCCA	1	-0.09953	1	250	0.133	6779.7	0.1434
MSGA1	KLF6(Zf)/PDAC-KLF6-ChIP-Seq(GSE64557)/Homer	MKGGGYGTGGCC	1	-0.09841	1	301	0.1602	8103.8	0.1714
MSGA1	CLOCK(bHLH)/Liver-Clock-ChIP-Seq(GSE39860)/Homer	GHCACGTG	1	-0.09603	1	196	0.1043	5379.4	0.1137
MSGA1	p53(p53)/mES-cMyc-ChIP-Seq(GSE11431)/Homer	ACATGCCCGGGCAT	1	-0.09334	1	3	0.0016	138.6	0.0029
MSGA1	CTCF(Zf)/CD4+-CTCF-ChIP-Seq(Barski_et_al.)/Homer	AYAGTGCCMYCTRGTGGCCA	1	-0.09185	1	49	0.0261	1474.3	0.0312
MSGA1	REST-NRSF(Zf)/Jurkat-NRSF-ChIP-Seq/Homer	GGMGCTGTCCATGGTGCTGA	1	-0.08884	1	1	0.0005	63	0.0013
MSGA1	PSE(SNAPc)/K562-mStart-Seq/Homer	WAVTCACCMTAASYDAAAAG	1	-0.08407	1	242	0.1288	6605.4	0.1397
MSGA1	PRDM14(Zf)/H1-PRDM14-ChIP-Seq(GSE22767)/Homer	RGGTCTCTAACY	1	-0.08094	1	121	0.0644	3431.6	0.0726
MSGA1	CDX4(Homeobox)/ZebrafishEmbryos-Cdx4.Myc-ChIP-Seq(GSE48254)/Homer	NGYCATAAAWCH	1	-0.08009	1	405	0.2155	10832.4	0.2291
MSGA1	NRF1(NRF)/MCF7-NRF1-ChIP-Seq(Unpublished)/Homer	CTGCGCATGCGC	1	-0.07991	1	19	0.0101	642	0.0136
MSGA1	Duxbl(Homeobox)/NIH3T3-Duxbl.HA-ChIP-Seq(GSE119782)/Homer	TAAYCYAATCAA	1	-0.06776	1	25	0.0133	827.2	0.0175
MSGA1	ZNF528(Zf)/HEK293-ZNF528.GFP-ChIP-Seq(GSE58341)/Homer	AGAAATGACTTCCCT	1	-0.06651	1	1	0.0005	69.2	0.0015
MSGA1	THRb(NR)/HepG2-THRb.Flag-ChIP-Seq(Encode)/Homer	GGTCACCTGAGGTCA	1	-0.06375	1	185	0.0985	5163.3	0.1092
MSGA1	GATA3(Zf),DR8/iTreg-Gata3-ChIP-Seq(GSE20898)/Homer	AGATSTNDNNDSAGATAASN	1	-0.0618	1	37	0.0197	1177.2	0.0249
MSGA1	Foxa3(Forkhead)/Liver-Foxa3-ChIP-Seq(GSE77670)/Homer	BSNTGTTTACWYWGN	1	-0.06164	1	138	0.0734	3924.1	0.083
MSGA1	KLF3(Zf)/MEF-Klf3-ChIP-Seq(GSE44748)/Homer	NRGCCCCRCCCHBNN	1	-0.06092	1	125	0.0665	3579.6	0.0757
MSGA1	TEAD2(TEA)/Py2T-Tead2-ChIP-Seq(GSE55709)/Homer	CCWGGAATGY	1	-0.06047	1	219	0.1166	6066.2	0.1283
MSGA1	GATA3(Zf),DR4/iTreg-Gata3-ChIP-Seq(GSE20898)/Homer	AGATGKDGAGATAAG	1	-0.05851	1	33	0.0176	1068.8	0.0226
MSGA1	PRDM15(Zf)/ESC-Prdm15-ChIP-Seq(GSE73694)/Homer	YCCDNTCCAGGTTTT	1	-0.05712	1	412	0.2193	11090.1	0.2345
MSGA1	ERE(NR),IR3/MCF7-ERa-ChIP-Seq(Unpublished)/Homer	VAGGTCACNSTGACC	1	-0.0507	1	103	0.0548	3014	0.0637
MSGA1	HNF1b(Homeobox)/PDAC-HNF1B-ChIP-Seq(GSE64557)/Homer	GTTAATNATTAA	1	-0.05051	1	56	0.0298	1728.4	0.0365
MSGA1	DUX4(Homeobox)/Myoblasts-DUX4.V5-ChIP-Seq(GSE75791)/Homer	NWTAAYCYAATCAWN	1	-0.04988	1	17	0.009	612.8	0.013
MSGA1	Tcf7(HMG)/GM12878-TCF7-ChIP-Seq(Encode)/Homer	CTTTGATGTGSB	1	-0.04976	1	146	0.0777	4169.3	0.0882
MSGA1	DMRT6(DM)/Testis-DMRT6-ChIP-Seq(GSE60440)/Homer	YDGHTACAWTGTADC	1	-0.04972	1	89	0.0474	2636.9	0.0558
MSGA1	EKLF(Zf)/Erythrocyte-Klf1-ChIP-Seq(GSE20478)/Homer	NWGGGTGTGGCY	1	-0.04881	1	67	0.0357	2036.8	0.0431
MSGA1	Ronin(THAP)/ES-Thap11-ChIP-Seq(GSE51522)/Homer	RACTACAACTCCCAGVAKGC	1	-0.04523	1	2	0.0011	123.6	0.0026
MSGA1	ZNF16(Zf)/HEK293-ZNF16.GFP-ChIP-Seq(GSE58341)/Homer	MACCTTCYATGGCTCCCTAKTGCCY	1	-0.04242	1	1	0.0005	80.4	0.0017
MSGA1	ZNF652/HepG2-ZNF652.Flag-ChIP-Seq(Encode)/Homer	TTAACCCTTTVNKKN	1	-0.04123	1	88	0.0468	2631.7	0.0556
MSGA1	AP-2alpha(AP2)/Hela-AP2alpha-ChIP-Seq(GSE31477)/Homer	ATGCCCTGAGGC	1	-0.04041	1	213	0.1134	5978.3	0.1264
MSGA1	ZNF415(Zf)/HEK293-ZNF415.GFP-ChIP-Seq(GSE58341)/Homer	GRTGMTRGAGCC	1	-0.03666	1	187	0.0995	5307	0.1122
MSGA1	Tcf3(HMG)/mES-Tcf3-ChIP-Seq(GSE11724)/Homer	ASWTCAAAGG	1	-0.03615	1	117	0.0623	3435.3	0.0726
MSGA1	CRX(Homeobox)/Retina-Crx-ChIP-Seq(GSE20012)/Homer	GCTAATCC	1	-0.03329	1	963	0.5125	25228.8	0.5335
MSGA1	ZNF768(Zf)/Rajj-ZNF768-ChIP-Seq(GSE111879)/Homer	RHHCAGAGAGGB	1	-0.02853	1	8	0.0043	357.2	0.0076
MSGA1	AP-2gamma(AP2)/MCF7-TFAP2C-ChIP-Seq(GSE21234)/Homer	SCCTSAGGSCAW	1	-0.02829	1	287	0.1527	7985.6	0.1689
MSGA1	ZBTB12(Zf)/HEK293-ZBTB12.GFP-ChIP-Seq(GSE58341)/Homer	NGNTCTAGAACCNGV	1	-0.02742	1	191	0.1016	5457.9	0.1154
MSGA1	Foxo3(Forkhead)/U2OS-Foxo3-ChIP-Seq(E-MTAB-2701)/Homer	DGTAAACA	1	-0.02695	1	312	0.166	8648.6	0.1829
MSGA1	Sox4(HMG)/proB-Sox4-ChIP-Seq(GSE50066)/Homer	YCTTTGTTCC	1	-0.02593	1	341	0.1815	9412.5	0.199
MSGA1	RUNX2(Runt)/PCa-RUNX2-ChIP-Seq(GSE33889)/Homer	NWAACCACADNN	1	-0.02259	1	367	0.1953	10115.4	0.2139
MSGA1	Foxa2(Forkhead)/Liver-Foxa2-ChIP-Seq(GSE25694)/Homer	CYTGTTTACWYW	1	-0.02254	1	342	0.182	9464.7	0.2001
MSGA1	FOXK2(Forkhead)/U2OS-FOXK2-ChIP-Seq(E-MTAB-2204)/Homer	SCHTGTTTACAT	1	-0.02208	1	257	0.1368	7239.5	0.1531
MSGA1	p73(p53)/Trachea-p73-ChIP-Seq(PRJNA310161)/Homer	NRRRCAWGTCCDGRCATGYY	1	-0.01724	1	13	0.0069	547	0.0116
MSGA1	HIF-1b(HLH)/T47D-HIF1b-ChIP-Seq(GSE59937)/Homer	RTACGTGC	1	-0.01637	1	363	0.1932	10070.5	0.2129
MSGA1	Nkx2.2(Homeobox)/NPC-Nkx2.2-ChIP-Seq(GSE61673)/Homer	BTBRAGTGSN	1	-0.01514	1	781	0.4156	20818	0.4402
MSGA1	SCRT1(Zf)/HEK293-SCRT1.eGFP-ChIP-Seq(Encode)/Homer	GCAACAGGTG	1	-0.01316	1	96	0.0511	2978.7	0.063
MSGA1	ARE(NR)/LNCAP-AR-ChIP-Seq(GSE27824)/Homer	RGRACASNSTGTYCYB	1	-0.01067	1	113	0.0601	3471.8	0.0734
MSGA1	NRF(NRF)/Promoter/Homer	STGCGCATGCGC	1	-0.009953	1	35	0.0186	1259.5	0.0266
MSGA1	FXR(NR),IR1/Liver-FXR-ChIP-Seq(Chong_et_al.)/Homer	AGGTCANTGACCTB	1	-0.009741	1	118	0.0628	3619.7	0.0765
MSGA1	Hnf1(Homeobox)/Liver-Foxa2-Chip-Seq(GSE25694)/Homer	GGTTAAWCATTAA	1	-0.009214	1	45	0.0239	1561.7	0.033
MSGA1	Sox3(HMG)/NPC-Sox3-ChIP-Seq(GSE33059)/Homer	CCWTTGTY	1	-0.008996	1	704	0.3747	18969	0.4011
MSGA1	KLF10(Zf)/HEK293-KLF10.GFP-ChIP-Seq(GSE58341)/Homer	GGGGGTGTGTCC	1	-0.008987	1	277	0.1474	7910.7	0.1673
MSGA1	Sox7(HMG)/ESC-Sox7-ChIP-Seq(GSE133899)/Homer	VVRRAACAATGG	1	-0.0083	1	107	0.0569	3332.6	0.0705
MSGA1	Cdx2(Homeobox)/mES-Cdx2-ChIP-Seq(GSE14586)/Homer	GYMATAAAAH	1	-0.005966	1	319	0.1698	9083.2	0.1921
MSGA1	Bapx1(Homeobox)/VertebralCol-Bapx1-ChIP-Seq(GSE36672)/Homer	TTRAGTGSYK	1	-0.005732	1	861	0.4582	23036.1	0.4871
MSGA1	ZNF692(Zf)/HEK293-ZNF692.GFP-ChIP-Seq(GSE58341)/Homer	GTGGGCCCCA	1	-0.005723	1	24	0.0128	958	0.0203
MSGA1	Nkx2.5(Homeobox)/HL1-Nkx2.5.biotin-ChIP-Seq(GSE21529)/Homer	RRSCACTYAA	1	-0.005544	1	899	0.4784	24000.7	0.5075
MSGA1	FoxL2(Forkhead)/Ovary-FoxL2-ChIP-Seq(GSE60858)/Homer	WWTRTAAACAVG	1	-0.004916	1	392	0.2086	11032.6	0.2333
MSGA1	FOXA1:AR(Forkhead,NR)/LNCAP-AR-ChIP-Seq(GSE27824)/Homer	AGTAAACAAAAAAGAACAND	1	-0.003785	1	29	0.0154	1138.1	0.0241
MSGA1	Sox10(HMG)/SciaticNerve-Sox3-ChIP-Seq(GSE35132)/Homer	CCWTTGTYYB	1	-0.003209	1	659	0.3507	18011.2	0.3808
MSGA1	BORIS(Zf)/K562-CTCFL-ChIP-Seq(GSE32465)/Homer	CNNBRGCGCCCCCTGSTGGC	1	-0.002698	1	57	0.0303	2007.7	0.0425
MSGA1	TR4(NR),DR1/Hela-TR4-ChIP-Seq(GSE24685)/Homer	GAGGTCAAAGGTCA	1	-0.001655	1	30	0.016	1218.3	0.0258
MSGA1	ZFX(Zf)/mES-Zfx-ChIP-Seq(GSE11431)/Homer	AGGCCTRG	1	-0.001404	1	391	0.2081	11196	0.2367
MSGA1	VDR(NR),DR3/GM10855-VDR+vitD-ChIP-Seq(GSE22484)/Homer	ARAGGTCANWGAGTTCANNN	1	-0.001253	1	57	0.0303	2063.1	0.0436
MSGA1	PPARE(NR),DR1/3T3L1-Pparg-ChIP-Seq(GSE13511)/Homer	TGACCTTTGCCCCA	1	-0.001108	1	335	0.1783	9748.3	0.2061
MSGA1	FOXK1(Forkhead)/HEK293-FOXK1-ChIP-Seq(GSE51673)/Homer	NVWTGTTTAC	1	-0.001095	1	427	0.2272	12178.8	0.2575
MSGA1	BMAL1(bHLH)/Liver-Bmal1-ChIP-Seq(GSE39860)/Homer	GNCACGTG	1	-0.000943	1	741	0.3944	20310.1	0.4295
MSGA1	p53(p53)/Saos-p53-ChIP-Seq(GSE15780)/Homer	RRCATGYCYRGRCATGYYYN	1	-0.000906	1	29	0.0154	1220.4	0.0258
MSGA1	p53(p53)/Saos-p53-ChIP-Seq/Homer	RRCATGYCYRGRCATGYYYN	1	-0.000906	1	29	0.0154	1220.4	0.0258
MSGA1	FOXA1(Forkhead)/LNCAP-FOXA1-ChIP-Seq(GSE27824)/Homer	WAAGTAAACA	1	-0.000426	1	538	0.2863	15212.2	0.3217
MSGA1	FOXP1(Forkhead)/H9-FOXP1-ChIP-Seq(GSE31006)/Homer	NYYTGTTTACHN	1	-0.000348	1	163	0.0867	5214	0.1102
MSGA1	c-Myc(bHLH)/mES-cMyc-ChIP-Seq(GSE11431)/Homer	VVCCACGTGG	1	-0.000305	1	183	0.0974	5783.2	0.1223
MSGA1	Bcl11a(Zf)/HSPC-BCL11A-ChIP-Seq(GSE104676)/Homer	TYTGACCASWRG	1	-0.000231	1	235	0.1251	7244.2	0.1532
MSGA1	n-Myc(bHLH)/mES-nMyc-ChIP-Seq(GSE11431)/Homer	VRCCACGTGG	1	-0.000223	1	241	0.1283	7412.4	0.1567
MSGA1	PPARa(NR),DR1/Liver-Ppara-ChIP-Seq(GSE47954)/Homer	VNAGGKCAAAGGTCA	1	-0.000212	1	384	0.2044	11264.2	0.2382
MSGA1	RXR(NR),DR1/3T3L1-RXR-ChIP-Seq(GSE13511)/Homer	TAGGGCAAAGGTCA	1	-0.000177	1	380	0.2022	11181	0.2364
MSGA1	SF1(NR)/H295R-Nr5a1-ChIP-Seq(GSE44220)/Homer	CAAGGHCANV	1	-0.000133	1	180	0.0958	5780.2	0.1222
MSGA1	Foxf1(Forkhead)/Lung-Foxf1-ChIP-Seq(GSE77951)/Homer	WWATRTAAACAN	1	-0.000125	1	412	0.2193	12072.1	0.2553
MSGA1	YY1(Zf)/Promoter/Homer	CAAGATGGCGGC	1	-0.000119	1	9	0.0048	610.6	0.0129
MSGA1	Sox2(HMG)/mES-Sox2-ChIP-Seq(GSE11431)/Homer	BCCATTGTTC	1	-0.000109	1	334	0.1778	10009.2	0.2116
MSGA1	HINFP(Zf)/K562-HINFP.eGFP-ChIP-Seq(Encode)/Homer	TWVGGTCCGC	1	-0.000102	1	21	0.0112	1061.7	0.0224
MSGA1	Esrrb(NR)/mES-Esrrb-ChIP-Seq(GSE11431)/Homer	KTGACCTTGA	1	-8.8e-05	1	229	0.1219	7180.3	0.1518
MSGA1	HNF4a(NR),DR1/HepG2-HNF4a-ChIP-Seq(GSE25021)/Homer	CARRGKBCAAAGTYCA	1	-7.7e-05	1	166	0.0883	5438.8	0.115
MSGA1	Sox21(HMG)/ESC-SOX21-ChIP-Seq(GSE110505)/Homer	BCCWTTGTBYKV	1	-6.8e-05	1	723	0.3848	20235.7	0.4279
MSGA1	GSC(Homeobox)/FrogEmbryos-GSC-ChIP-Seq(DRA000576)/Homer	RGGATTAR	1	-6.4e-05	1	507	0.2698	14657.8	0.3099
MSGA1	NPAS(bHLH)/Liver-NPAS-ChIP-Seq(GSE39860)/Homer	NVCACGTG	1	-4.3e-05	1	640	0.3406	18165.4	0.3841
MSGA1	Sox15(HMG)/CPA-Sox15-ChIP-Seq(GSE62909)/Homer	RAACAATGGN	1	-4e-05	1	412	0.2193	12209.7	0.2582
MSGA1	Pax7(Paired,Homeobox)/Myoblast-Pax7-ChIP-Seq(GSE25064)/Homer	TAATCAATTA	1	-3e-05	1	24	0.0128	1221.8	0.0258
MSGA1	Max(bHLH)/K562-Max-ChIP-Seq(GSE31477)/Homer	RCCACGTGGYYN	1	-2.9e-05	1	253	0.1346	7953.2	0.1682
MSGA1	MNT(bHLH)/HepG2-MNT-ChIP-Seq(Encode)/Homer	DGCACACGTG	1	-2.8e-05	1	426	0.2267	12623.4	0.2669
MSGA1	RAR:RXR(NR),DR5/ES-RAR-ChIP-Seq(GSE56893)/Homer	RGGTCADNNAGAGGTCAV	1	-2.7e-05	1	1	0.0005	264.4	0.0056
MSGA1	ZNF711(Zf)/SHSY5Y-ZNF711-ChIP-Seq(GSE20673)/Homer	AGGCCTAG	1	-2.2e-05	1	499	0.2656	14579	0.3083
MSGA1	FOXA1(Forkhead)/MCF7-FOXA1-ChIP-Seq(GSE26831)/Homer	WAAGTAAACA	1	-2.2e-05	1	433	0.2304	12837.4	0.2714
MSGA1	ERRg(NR)/Kidney-ESRRG-ChIP-Seq(GSE104905)/Homer	GTGACCTTGRVN	1	-8e-06	1	273	0.1453	8630.7	0.1825
MSGA1	OCT:OCT(POU,Homeobox)/NPC-OCT6-ChIP-Seq(GSE43916)/Homer	YATGCATATRCATRT	1	-8e-06	1	51	0.0271	2192.5	0.0464
MSGA1	Nr5a2(NR)/Pancreas-LRH1-ChIP-Seq(GSE34295)/Homer	BTCAAGGTCA	1	-7e-06	1	264	0.1405	8390	0.1774
MSGA1	Sox17(HMG)/Endoderm-Sox17-ChIP-Seq(GSE61475)/Homer	CCATTGTTYB	1	-5e-06	1	253	0.1346	8114.9	0.1716
MSGA1	ZNF143|STAF(Zf)/CUTLL-ZNF143-ChIP-Seq(GSE29600)/Homer	ATTTCCCAGVAKSCY	1	-3e-06	1	127	0.0676	4568.9	0.0966
MSGA1	Nkx3.1(Homeobox)/LNCaP-Nkx3.1-ChIP-Seq(GSE28264)/Homer	AAGCACTTAA	1	-2e-06	1	906	0.4822	25278.8	0.5345
MSGA1	FoxD3(forkhead)/ZebrafishEmbryo-Foxd3.biotin-ChIP-seq(GSE106676)/Homer	TGTTTAYTTAGC	1	-2e-06	1	358	0.1905	11103.4	0.2348
MSGA1	Sox6(HMG)/Myotubes-Sox6-ChIP-Seq(GSE32627)/Homer	CCATTGTTNY	1	-2e-06	1	610	0.3246	17784.9	0.3761
MSGA1	Zac1(Zf)/Neuro2A-Plagl1-ChIP-Seq(GSE75942)/Homer	HAWGRGGCCM	1	-1e-06	1	827	0.4401	23391.5	0.4946
MSGA1	GFY-Staf(?,Zf)/Promoter/Homer	RACTACAATTCCCAGAAKGC	1	-1e-06	1	6	0.0032	654.4	0.0138
MSGA1	Nr5a2(NR)/mES-Nr5a2-ChIP-Seq(GSE19019)/Homer	BTCAAGGTCA	1	-1e-06	1	185	0.0985	6394.8	0.1352
MSGA1	NFY(CCAAT)/Promoter/Homer	RGCCAATSRG	1	0	1	260	0.1384	8571.7	0.1812
MSGA1	CUX1(Homeobox)/K562-CUX1-ChIP-Seq(GSE92882)/Homer	TATCGATNAN	1	0	1	238	0.1267	7969.2	0.1685
MSGA1	Otx2(Homeobox)/EpiLC-Otx2-ChIP-Seq(GSE56098)/Homer	NYTAATCCYB	1	0	1	317	0.1687	10317.1	0.2182
MSGA1	FOXM1(Forkhead)/MCF7-FOXM1-ChIP-Seq(GSE72977)/Homer	TRTTTACTTW	1	0	1	429	0.2283	13410.8	0.2836
MSGA1	Hnf6b(Homeobox)/LNCaP-Hnf6b-ChIP-Seq(GSE106305)/Homer	TATTGAYY	1	0	1	296	0.1575	10038.5	0.2123
MSGA1	Nkx2.1(Homeobox)/LungAC-Nkx2.1-ChIP-Seq(GSE43252)/Homer	RSCACTYRAG	1	0	1	1052	0.5599	29755.8	0.6292
MSGA1	Cux2(Homeobox)/Liver-Cux2-ChIP-Seq(GSE35985)/Homer	HNRAATCAAT	1	0	1	120	0.0639	5088.8	0.1076
MSGA1	HNF6(Homeobox)/Liver-Hnf6-ChIP-Seq(ERP000394)/Homer	NTATYGATCH	1	0	1	152	0.0809	6094.7	0.1289
MSGA1	Erra(NR)/HepG2-Erra-ChIP-Seq(GSE31477)/Homer	CAAAGGTCAG	1	0	1	735	0.3912	22494.4	0.4756
MSGA1	RARg(NR)/ES-RARg-ChIP-Seq(GSE30538)/Homer	AGGTCAAGGTCA	1	0	1	10	0.0053	1331.2	0.0281
MSGA1	RAR:RXR(NR),DR0/ES-RAR-ChIP-Seq(GSE56893)/Homer	AGGTCAAGGTCA	1	0	1	34	0.0181	2391.8	0.0506
MSGA1	EAR2(NR)/K562-NR2F6-ChIP-Seq(Encode)/Homer	NRBCARRGGTCA	1	0	1	396	0.2108	13526.7	0.286
MSGA1	LRF(Zf)/Erythroblasts-ZBTB7A-ChIP-Seq(GSE74977)/Homer	AAGACCCYYN	1	0	1	324	0.1724	11688.3	0.2471
MSGA1	COUP-TFII(NR)/K562-NR2F1-ChIP-Seq(Encode)/Homer	GKBCARAGGTCA	1	0	1	425	0.2262	14788.2	0.3127
MSGA1	COUP-TFII(NR)/Artia-Nr2f2-ChIP-Seq(GSE46497)/Homer	AGRGGTCA	1	0	1	493	0.2624	17284.6	0.3655
MSGA1	DUX(Homeobox)/C2C12-Dux-ChIP-Seq(GSE87279)/Homer	BCWGATTCAATCAAN	1	0	1	0	0	40.3	0.0009
MSGA1	GFX(?)/Promoter/Homer	ATTCTCGCGAGA	1	0	1	0	0	38.1	0.0008
MSGA1	RARa(NR)/K562-RARa-ChIP-Seq(Encode)/Homer	TTGAMCTTTG	1	0	1	947	0.504	28952.6	0.6122
MSGA1	THRb(NR)/Liver-NR1A2-ChIP-Seq(GSE52613)/Homer	TRAGGTCA	1	0	1	1245	0.6626	35772.7	0.7564
MSGA1	ZBTB33(Zf)/GM12878-ZBTB33-ChIP-Seq(GSE32465)/Homer	GGVTCTCGCGAGAAC	1	0	1	0	0	94.7	0.002
MSGA2	RFX(HTH)/K562-RFX3-ChIP-Seq(SRA012198)/Homer	CGGTTGCCATGGCAAC	1e-318	-732.5	0	463	0.1817	766.9	0.0165
MSGA2	Rfx2(HTH)/LoVo-RFX2-ChIP-Seq(GSE49402)/Homer	GTTGCCATGGCAACM	0	-710.9	0	479	0.188	884.4	0.019
MSGA2	X-box(HTH)/NPC-H3K4me1-ChIP-Seq(GSE16256)/Homer	GGTTGCCATGGCAA	1e-229	-529.5	0	451	0.177	1169.6	0.0251
MSGA2	Rfx1(HTH)/NPC-H3K4me1-ChIP-Seq(GSE16256)/Homer	KGTTGCCATGGCAA	1e-205	-472.2	0	549	0.2155	2088.1	0.0448
MSGA2	Rfx5(HTH)/GM12878-Rfx5-ChIP-Seq(GSE31477)/Homer	SCCTAGCAACAG	1e-91	-211.4	0	586	0.23	4348.3	0.0934
MSGA2	Mef2b(MADS)/HEK293-Mef2b.V5-ChIP-Seq(GSE67450)/Homer	GCTATTTTTGGM	1e-48	-112.4	0	779	0.3057	8585.1	0.1843
MSGA2	Mef2d(MADS)/Retina-Mef2d-ChIP-Seq(GSE61391)/Homer	GCTATTTTTAGC	1e-41	-95.77	0	260	0.102	1841.7	0.0395
MSGA2	Mef2c(MADS)/GM12878-Mef2c-ChIP-Seq(GSE32465)/Homer	DCYAAAAATAGM	1e-40	-94.24	0	483	0.1896	4684.1	0.1006
MSGA2	Zic(Zf)/Cerebellum-ZIC1.2-ChIP-Seq(GSE60731)/Homer	CCTGCTGAGH	1e-34	-79.73	0	755	0.2963	9031.7	0.1939
MSGA2	Unknown-ESC-element(?)/mES-Nanog-ChIP-Seq(GSE11724)/Homer	CACAGCAGGGGG	1e-32	-75.14	0	566	0.2221	6274.2	0.1347
MSGA2	Zic3(Zf)/mES-Zic3-ChIP-Seq(GSE37889)/Homer	GGCCYCCTGCTGDGH	1e-31	-71.92	0	513	0.2013	5573.7	0.1197
MSGA2	Mef2a(MADS)/HL1-Mef2a.biotin-ChIP-Seq(GSE21529)/Homer	CYAAAAATAG	1e-28	-64.99	0	406	0.1593	4197	0.0901
MSGA2	NF1-halfsite(CTF)/LNCaP-NF1-ChIP-Seq(Unpublished)/Homer	YTGCCAAG	1e-21	-50.58	0	1212	0.4757	17728.6	0.3807
MSGA2	Rfx6(HTH)/Min6b1-Rfx6.HA-ChIP-Seq(GSE62844)/Homer	TGTTKCCTAGCAACM	1e-21	-49.86	0	857	0.3363	11666.7	0.2505
MSGA2	Zic2(Zf)/ESC-Zic2-ChIP-Seq(SRP197560)/Homer	CHCAGCRGGRGG	1e-18	-42.78	0	381	0.1495	4376.1	0.094
MSGA2	NFAT(RHD)/Jurkat-NFATC1-ChIP-Seq(Jolma_et_al.)/Homer	ATTTTCCATT	1e-15	-34.87	0	674	0.2645	9263.1	0.1989
MSGA2	Isl1(Homeobox)/Neuron-Isl1-ChIP-Seq(GSE31456)/Homer	CTAATKGV	1e-14	-33.72	0	1314	0.5157	20403.3	0.4381
MSGA2	SCL(bHLH)/HPC7-Scl-ChIP-Seq(GSE13511)/Homer	AVCAGCTG	1e-13	-30.89	0	2166	0.8501	36885.6	0.792
MSGA2	Nkx6.1(Homeobox)/Islet-Nkx6.1-ChIP-Seq(GSE40975)/Homer	GKTAATGR	1e-12	-29.65	0	1561	0.6126	25179.2	0.5407
MSGA2	WT1(Zf)/Kidney-WT1-ChIP-Seq(GSE90016)/Homer	MCTCCCMCRCAB	1e-12	-28.91	0	428	0.168	5547.6	0.1191
MSGA2	Tcf12(bHLH)/GM12878-Tcf12-ChIP-Seq(GSE32465)/Homer	VCAGCTGYTG	1e-11	-26.66	0	710	0.2786	10256.2	0.2202
MSGA2	Egr1(Zf)/K562-Egr1-ChIP-Seq(GSE32465)/Homer	TGCGTGGGYG	1e-11	-25.66	0	466	0.1829	6285.8	0.135
MSGA2	TATA-Box(TBP)/Promoter/Homer	CCTTTTAWAGSC	1e-10	-24.49	0	984	0.3862	15092.8	0.3241
MSGA2	PGR(NR)/EndoStromal-PGR-ChIP-Seq(GSE69539)/Homer	AAGAACATWHTGTTC	1e-09	-22.95	0	223	0.0875	2617.5	0.0562
MSGA2	Nkx3.1(Homeobox)/LNCaP-Nkx3.1-ChIP-Seq(GSE28264)/Homer	AAGCACTTAA	1e-09	-22.63	0	1513	0.5938	24755.7	0.5316
MSGA2	NF1(CTF)/LNCAP-NF1-ChIP-Seq(Unpublished)/Homer	CYTGGCABNSTGCCAR	1e-09	-22.54	0	302	0.1185	3825.6	0.0821
MSGA2	Fos(bZIP)/TSC-Fos-ChIP-Seq(GSE110950)/Homer	NDATGASTCAYN	1e-09	-21.15	0	399	0.1566	5410.2	0.1162
MSGA2	Nkx2.2(Homeobox)/NPC-Nkx2.2-ChIP-Seq(GSE61673)/Homer	BTBRAGTGSN	1e-09	-20.73	0	1276	0.5008	20555.3	0.4414
MSGA2	Nkx2.5(Homeobox)/HL1-Nkx2.5.biotin-ChIP-Seq(GSE21529)/Homer	RRSCACTYAA	1e-08	-20.27	0	1438	0.5644	23545.8	0.5056
MSGA2	STAT4(Stat)/CD4-Stat4-ChIP-Seq(GSE22104)/Homer	NYTTCCWGGAAR	1e-08	-19.12	0	688	0.27	10318.4	0.2216
MSGA2	GRE(NR),IR3/RAW264.7-GRE-ChIP-Seq(Unpublished)/Homer	VAGRACAKWCTGTYC	1e-08	-19.06	0	210	0.0824	2547.5	0.0547
MSGA2	Atf3(bZIP)/GBM-ATF3-ChIP-Seq(GSE33912)/Homer	DATGASTCATHN	1e-08	-18.78	0	437	0.1715	6140.1	0.1318
MSGA2	Fra2(bZIP)/Striatum-Fra2-ChIP-Seq(GSE43429)/Homer	GGATGACTCATC	1e-08	-18.74	0	324	0.1272	4322	0.0928
MSGA2	MyoG(bHLH)/C2C12-MyoG-ChIP-Seq(GSE36024)/Homer	AACAGCTG	1e-07	-18.33	0	739	0.29	11243.1	0.2414
MSGA2	BATF(bZIP)/Th17-BATF-ChIP-Seq(GSE39756)/Homer	DATGASTCAT	1e-07	-18.28	0	445	0.1746	6297	0.1352
MSGA2	DLX1(Homeobox)/BasalGanglia-Dlx1-ChIP-seq(GSE124936)/Homer	NSNNTAATTA	1e-07	-18.06	0	928	0.3642	14548.3	0.3124
MSGA2	HIC1(Zf)/Treg-ZBTB29-ChIP-Seq(GSE99889)/Homer	TGCCAGCB	1e-07	-17.94	0	1266	0.4969	20589.9	0.4421
MSGA2	Jun-AP1(bZIP)/K562-cJun-ChIP-Seq(GSE31477)/Homer	GATGASTCATCN	1e-07	-16.94	0	174	0.0683	2079.8	0.0447
MSGA2	MyoD(bHLH)/Myotube-MyoD-ChIP-Seq(GSE21614)/Homer	RRCAGCTGYTSY	1e-07	-16.77	0	566	0.2221	8398.4	0.1803
MSGA2	DLX5(Homeobox)/BasalGanglia-Dlx5-ChIP-seq(GSE124936)/Homer	SSTAATTA	1e-07	-16.53	0	578	0.2268	8616.2	0.185
MSGA2	Tcf21(bHLH)/ArterySmoothMuscle-Tcf21-ChIP-Seq(GSE61369)/Homer	NAACAGCTGG	1e-07	-16.13	0	677	0.2657	10329.2	0.2218
MSGA2	Tlx?(NR)/NPC-H3K4me1-ChIP-Seq(GSE16256)/Homer	CTGGCAGSCTGCCA	1e-06	-16	0	345	0.1354	4786.1	0.1028
MSGA2	BMYB(HTH)/Hela-BMYB-ChIP-Seq(GSE27030)/Homer	NHAACBGYYV	1e-06	-15.77	0	970	0.3807	15465.7	0.3321
MSGA2	GLIS3(Zf)/Thyroid-Glis3.GFP-ChIP-Seq(GSE103297)/Homer	CTCCCTGGGAGGCCN	1e-06	-15.57	0	828	0.325	12984.6	0.2788
MSGA2	Fra1(bZIP)/BT549-Fra1-ChIP-Seq(GSE46166)/Homer	NNATGASTCATH	1e-06	-15.29	0	364	0.1429	5131.6	0.1102
MSGA2	Rbpj1(?)/Panc1-Rbpj1-ChIP-Seq(GSE47459)/Homer	HTTTCCCASG	1e-06	-15.11	0	959	0.3764	15324.8	0.3291
MSGA2	JunB(bZIP)/DendriticCells-Junb-ChIP-Seq(GSE36099)/Homer	RATGASTCAT	1e-06	-14.82	0	357	0.1401	5042.3	0.1083
MSGA2	GRE(NR),IR3/A549-GR-ChIP-Seq(GSE32465)/Homer	NRGVACABNVTGTYCY	1e-06	-14.57	0	123	0.0483	1403.3	0.0301
MSGA2	STAT6(Stat)/CD4-Stat6-ChIP-Seq(GSE22104)/Homer	ABTTCYYRRGAA	1e-06	-14.56	0	396	0.1554	5696.1	0.1223
MSGA2	AMYB(HTH)/Testes-AMYB-ChIP-Seq(GSE44588)/Homer	TGGCAGTTGG	1e-06	-13.89	0	992	0.3893	16013.2	0.3439
MSGA2	Nanog(Homeobox)/mES-Nanog-ChIP-Seq(GSE11724)/Homer	RGCCATTAAC	1e-06	-13.84	0	2058	0.8077	35791.7	0.7686
MSGA2	CHR(?)/Hela-CellCycle-Expression/Homer	SRGTTTCAAA	1e-05	-13.64	0	452	0.1774	6683	0.1435
MSGA2	Fosl2(bZIP)/3T3L1-Fosl2-ChIP-Seq(GSE56872)/Homer	NATGASTCABNN	1e-05	-13.59	0	220	0.0863	2907.2	0.0624
MSGA2	Dlx3(Homeobox)/Kerainocytes-Dlx3-ChIP-Seq(GSE89884)/Homer	NDGTAATTAC	1e-05	-13.36	0	493	0.1935	7389.9	0.1587
MSGA2	Ap4(bHLH)/AML-Tfap4-ChIP-Seq(GSE45738)/Homer	NAHCAGCTGD	1e-05	-12.99	0	834	0.3273	13299.5	0.2856
MSGA2	Egr2(Zf)/Thymocytes-Egr2-ChIP-Seq(GSE34254)/Homer	NGCGTGGGCGGR	1e-05	-12.48	0	131	0.0514	1586	0.0341
MSGA2	AP-1(bZIP)/ThioMac-PU.1-ChIP-Seq(GSE21512)/Homer	VTGACTCATC	1e-05	-12.13	0	466	0.1829	7018.5	0.1507
MSGA2	Myf5(bHLH)/GM-Myf5-ChIP-Seq(GSE24852)/Homer	BAACAGCTGT	0.0001	-11.46	0.0001	508	0.1994	7779.6	0.1671
MSGA2	Foxo1(Forkhead)/RAW-Foxo1-ChIP-Seq(Fan_et_al.)/Homer	CTGTTTAC	0.0001	-11.27	0.0001	1194	0.4686	19886.8	0.427
MSGA2	NFIL3(bZIP)/HepG2-NFIL3-ChIP-Seq(Encode)/Homer	VTTACGTAAYNNNNN	0.0001	-10.98	0.0001	407	0.1597	6104.4	0.1311
MSGA2	Bach2(bZIP)/OCILy7-Bach2-ChIP-Seq(GSE44420)/Homer	TGCTGAGTCA	0.0001	-10.76	0.0002	141	0.0553	1798.5	0.0386
MSGA2	HLF(bZIP)/HSC-HLF.Flag-ChIP-Seq(GSE69817)/Homer	RTTATGYAAB	0.0001	-10.71	0.0002	545	0.2139	8470.4	0.1819
MSGA2	ARE(NR)/LNCAP-AR-ChIP-Seq(GSE27824)/Homer	RGRACASNSTGTYCYB	0.0001	-10.5	0.0002	248	0.0973	3504.9	0.0753
MSGA2	AR-halfsite(NR)/LNCaP-AR-ChIP-Seq(GSE27824)/Homer	CCAGGAACAG	0.0001	-10.49	0.0002	2008	0.7881	35114.3	0.754
MSGA2	MYB(HTH)/ERMYB-Myb-ChIPSeq(GSE22095)/Homer	GGCVGTTR	0.0001	-10.46	0.0002	1075	0.4219	17825.8	0.3828
MSGA2	EWS:ERG-fusion(ETS)/CADO_ES1-EWS:ERG-ChIP-Seq(SRA014231)/Homer	ATTTCCTGTN	0.0001	-10.44	0.0002	513	0.2013	7943.6	0.1706
MSGA2	ZNF7(Zf)/HepG2-ZNF7.Flag-ChIP-Seq(Encode)/Homer	CTGCCWVCTTTTRTA	0.0001	-10.35	0.0002	410	0.1609	6199.1	0.1331
MSGA2	Bapx1(Homeobox)/VertebralCol-Bapx1-ChIP-Seq(GSE36672)/Homer	TTRAGTGSYK	0.0001	-9.949	0.0003	1362	0.5345	23085.3	0.4957
MSGA2	Tbx5(T-box)/HL1-Tbx5.biotin-ChIP-Seq(GSE21529)/Homer	AGGTGTCA	0.0001	-9.547	0.0005	1704	0.6688	29455.6	0.6325
MSGA2	Ascl1(bHLH)/NeuralTubes-Ascl1-ChIP-Seq(GSE55840)/Homer	NNVVCAGCTGBN	0.0001	-9.428	0.0005	989	0.3881	16393.8	0.352
MSGA2	NFAT:AP1(RHD,bZIP)/Jurkat-NFATC1-ChIP-Seq(Jolma_et_al.)/Homer	SARTGGAAAAWRTGAGTCAB	0.0001	-9.42	0.0005	128	0.0502	1651.8	0.0355
MSGA2	STAT6(Stat)/Macrophage-Stat6-ChIP-Seq(GSE38377)/Homer	TTCCKNAGAA	0.0001	-9.395	0.0005	380	0.1491	5763.5	0.1238
MSGA2	NF-E2(bZIP)/K562-NFE2-ChIP-Seq(GSE31477)/Homer	GATGACTCAGCA	0.0001	-9.213	0.0006	54	0.0212	566.5	0.0122
MSGA2	Olig2(bHLH)/Neuron-Olig2-ChIP-Seq(GSE30882)/Homer	RCCATMTGTT	0.001	-8.901	0.0008	1237	0.4855	20926.8	0.4494
MSGA2	Pbx3(Homeobox)/GM12878-PBX3-ChIP-Seq(GSE32465)/Homer	SCTGTCAMTCAN	0.001	-8.896	0.0008	176	0.0691	2429.7	0.0522
MSGA2	En1(Homeobox)/SUM149-EN1-ChIP-Seq(GSE120957)/Homer	NDCTAATTAS	0.001	-8.893	0.0008	1139	0.447	19151.9	0.4112
MSGA2	Tbr1(T-box)/Cortex-Tbr1-ChIP-Seq(GSE71384)/Homer	AAGGTGTKAA	0.001	-8.859	0.0008	874	0.343	14404.6	0.3093
MSGA2	CEBP:AP1(bZIP)/ThioMac-CEBPb-ChIP-Seq(GSE21512)/Homer	DRTGTTGCAA	0.001	-8.539	0.0011	475	0.1864	7450.7	0.16
MSGA2	RORg(NR)/Liver-Rorc-ChIP-Seq(GSE101115)/Homer	WAABTAGGTCAV	0.001	-8.525	0.0011	74	0.029	869.2	0.0187
MSGA2	PBX1(Homeobox)/MCF7-PBX1-ChIP-Seq(GSE28007)/Homer	GSCTGTCACTCA	0.001	-8.394	0.0012	69	0.0271	800.7	0.0172
MSGA2	Barx1(Homeobox)/Stomach-Barx1.3xFlag-ChIP-Seq(GSE69483)/Homer	AAACMATTAN	0.001	-8.354	0.0013	373	0.1464	5724.8	0.1229
MSGA2	Fli1(ETS)/CD8-FLI-ChIP-Seq(GSE20898)/Homer	NRYTTCCGGH	0.001	-8.295	0.0013	670	0.263	10861.6	0.2332
MSGA2	Tgif2(Homeobox)/mES-Tgif2-ChIP-Seq(GSE55404)/Homer	TGTCANYT	0.001	-7.952	0.0019	1706	0.6695	29678.2	0.6373
MSGA2	MafA(bZIP)/Islet-MafA-ChIP-Seq(GSE30298)/Homer	TGCTGACTCA	0.001	-7.918	0.0019	576	0.2261	9256.8	0.1988
MSGA2	Nrf2(bZIP)/Lymphoblast-Nrf2-ChIP-Seq(GSE37589)/Homer	HTGCTGAGTCAT	0.001	-7.909	0.0019	46	0.0181	486.5	0.0104
MSGA2	Stat3+il21(Stat)/CD4-Stat3-ChIP-Seq(GSE19198)/Homer	SVYTTCCNGGAARB	0.001	-7.778	0.0021	485	0.1903	7691.3	0.1652
MSGA2	DLX2(Homeobox)/BasalGanglia-Dlx2-ChIP-seq(GSE124936)/Homer	NNNTAATTAS	0.001	-7.563	0.0026	979	0.3842	16430.7	0.3528
MSGA2	Tgif1(Homeobox)/mES-Tgif1-ChIP-Seq(GSE55404)/Homer	YTGWCADY	0.001	-7.5	0.0028	1635	0.6417	28413.8	0.6101
MSGA2	CEBP(bZIP)/ThioMac-CEBPb-ChIP-Seq(GSE21512)/Homer	ATTGCGCAAC	0.001	-7.322	0.0033	398	0.1562	6236.8	0.1339
MSGA2	Nkx2.1(Homeobox)/LungAC-Nkx2.1-ChIP-Seq(GSE43252)/Homer	RSCACTYRAG	0.001	-6.926	0.0048	1681	0.6597	29343.2	0.6301
MSGA2	Hoxd11(Homeobox)/ChickenMSG-Hoxd11.Flag-ChIP-Seq(GSE86088)/Homer	VGCCATAAAA	0.01	-6.845	0.0051	1449	0.5687	25064.5	0.5382
MSGA2	OCT:OCT(POU,Homeobox,IR1)/NPC-Brn2-ChIP-Seq(GSE35496)/Homer	ATGAATWATTCATGA	0.01	-6.84	0.0051	19	0.0075	153.6	0.0033
MSGA2	Hoxc9(Homeobox)/Ainv15-Hoxc9-ChIP-Seq(GSE21812)/Homer	GGCCATAAATCA	0.01	-6.772	0.0054	355	0.1393	5549.7	0.1192
MSGA2	Hoxd10(Homeobox)/ChickenMSG-Hoxd10.Flag-ChIP-Seq(GSE86088)/Homer	GGCMATGAAA	0.01	-6.743	0.0055	769	0.3018	12783.2	0.2745
MSGA2	RORa(NR)/Liver-Rora-ChIP-Seq(GSE101115)/Homer	AAWCTAGGTCARDNN	0.01	-6.087	0.0105	103	0.0404	1406.3	0.0302
MSGA2	Unknown(Homeobox)/Limb-p300-ChIP-Seq/Homer	SSCMATWAAA	0.01	-5.974	0.0117	487	0.1911	7908.1	0.1698
MSGA2	GABPA(ETS)/Jurkat-GABPa-ChIP-Seq(GSE17954)/Homer	RACCGGAAGT	0.01	-5.901	0.0124	553	0.217	9071	0.1948
MSGA2	STAT5(Stat)/mCD4+-Stat5-ChIP-Seq(GSE12346)/Homer	RTTTCTNAGAAA	0.01	-5.767	0.0141	246	0.0965	3782.4	0.0812
MSGA2	Pknox1(Homeobox)/ES-Prep1-ChIP-Seq(GSE63282)/Homer	SCTGTCAVTCAV	0.01	-5.73	0.0144	154	0.0604	2250	0.0483
MSGA2	CEBP:CEBP(bZIP)/MEF-Chop-ChIP-Seq(GSE35681)/Homer	NTNATGCAAYMNNHTGMAAY	0.01	-5.703	0.0147	101	0.0396	1393.6	0.0299
MSGA2	Meis1(Homeobox)/MastCells-Meis1-ChIP-Seq(GSE48085)/Homer	VGCTGWCAVB	0.01	-5.641	0.0155	1019	0.3999	17409.8	0.3738
MSGA2	CDX4(Homeobox)/ZebrafishEmbryos-Cdx4.Myc-ChIP-Seq(GSE48254)/Homer	NGYCATAAAWCH	0.01	-5.6	0.016	621	0.2437	10305.7	0.2213
MSGA2	RORgt(NR)/EL4-RORgt.Flag-ChIP-Seq(GSE56019)/Homer	AAYTAGGTCA	0.01	-5.554	0.0164	94	0.0369	1289.7	0.0277
MSGA2	RORgt(NR)/EL4-RORgt.Flag-ChIP-Seq(GSE56019)/Homer	AAYTAGGTCA	0.01	-5.554	0.0164	94	0.0369	1289.7	0.0277
MSGA2	Atoh1(bHLH)/Cerebellum-Atoh1-ChIP-Seq(GSE22111)/Homer	VNRVCAGCTGGY	0.01	-5.55	0.0164	715	0.2806	11977.4	0.2572
MSGA2	Eomes(T-box)/H9-Eomes-ChIP-Seq(GSE26097)/Homer	ATTAACACCT	0.01	-5.382	0.0191	1238	0.4859	21419.9	0.46
MSGA2	PR(NR)/T47D-PR-ChIP-Seq(GSE31130)/Homer	VAGRACAKNCTGTBC	0.01	-5.38	0.0191	1391	0.5459	24215.5	0.52
MSGA2	ERG(ETS)/VCaP-ERG-ChIP-Seq(GSE14097)/Homer	ACAGGAAGTG	0.01	-5.338	0.0196	963	0.3779	16445.3	0.3531
MSGA2	Hoxa11(Homeobox)/ChickenMSG-Hoxa11.Flag-ChIP-Seq(GSE86088)/Homer	TTTTATGGCM	0.01	-5.32	0.0198	1416	0.5557	24683.3	0.53
MSGA2	Hoxa10(Homeobox)/ChickenMSG-Hoxa10.Flag-ChIP-Seq(GSE86088)/Homer	GGYAATGAAA	0.01	-5.152	0.0231	390	0.1531	6310.7	0.1355
MSGA2	Sox9(HMG)/Limb-SOX9-ChIP-Seq(GSE73225)/Homer	AGGVNCCTTTGT	0.01	-5.072	0.0249	595	0.2335	9914.9	0.2129
MSGA2	ZBTB18(Zf)/HEK293-ZBTB18.GFP-ChIP-Seq(GSE58341)/Homer	AACATCTGGA	0.01	-5.018	0.026	353	0.1385	5683.2	0.122
MSGA2	Tbx20(T-box)/Heart-Tbx20-ChIP-Seq(GSE29636)/Homer	GGTGYTGACAGS	0.01	-4.96	0.0273	149	0.0585	2218.3	0.0476
MSGA2	NeuroG2(bHLH)/Fibroblast-NeuroG2-ChIP-Seq(GSE75910)/Homer	ACCATCTGTT	0.01	-4.828	0.0309	981	0.385	16849	0.3618
MSGA2	IRF:BATF(IRF:bZIP)/pDC-Irf8-ChIP-Seq(GSE66899)/Homer	CTTTCANTATGACTV	0.01	-4.782	0.0321	83	0.0326	1152.1	0.0247
MSGA2	HOXB13(Homeobox)/ProstateTumor-HOXB13-ChIP-Seq(GSE56288)/Homer	TTTTATKRGG	0.01	-4.72	0.0338	727	0.2853	12308.5	0.2643
MSGA2	Hoxa9(Homeobox)/ChickenMSG-Hoxa9.Flag-ChIP-Seq(GSE86088)/Homer	RGCAATNAAA	0.01	-4.64	0.0363	1535	0.6024	26983.2	0.5794
MSGA2	E2A(bHLH)/proBcell-E2A-ChIP-Seq(GSE21978)/Homer	DNRCAGCTGY	0.01	-4.628	0.0365	906	0.3556	15530.4	0.3335
MSGA2	Lhx2(Homeobox)/HFSC-Lhx2-ChIP-Seq(GSE48068)/Homer	TAATTAGN	0.1	-4.541	0.0394	708	0.2779	11997	0.2576
MSGA2	MafF(bZIP)/HepG2-MafF-ChIP-Seq(GSE31477)/Homer	HWWGTCAGCAWWTTT	0.1	-4.528	0.0396	183	0.0718	2819.6	0.0605
MSGA2	Etv2(ETS)/ES-ER71-ChIP-Seq(GSE59402)/Homer	NNAYTTCCTGHN	0.1	-4.485	0.041	583	0.2288	9783	0.2101
MSGA2	Gfi1b(Zf)/HPC7-Gfi1b-ChIP-Seq(GSE22178)/Homer	MAATCACTGC	0.1	-4.457	0.0418	432	0.1695	7124.9	0.153
MSGA2	EWS:FLI1-fusion(ETS)/SK_N_MC-EWS:FLI1-ChIP-Seq(SRA014231)/Homer	VACAGGAAAT	0.1	-4.436	0.0424	377	0.148	6165.8	0.1324
MSGA2	Hoxa13(Homeobox)/ChickenMSG-Hoxa13.Flag-ChIP-Seq(GSE86088)/Homer	CYHATAAAAN	0.1	-4.423	0.0426	1479	0.5805	25990.1	0.5581
MSGA2	Lhx3(Homeobox)/Neuron-Lhx3-ChIP-Seq(GSE31456)/Homer	ADBTAATTAR	0.1	-4.42	0.0426	1030	0.4042	17802.6	0.3823
MSGA2	HEB(bHLH)/mES-Heb-ChIP-Seq(GSE53233)/Homer	VCAGCTGBNN	0.1	-4.349	0.0451	1130	0.4435	19627.5	0.4215
MSGA2	Twist(bHLH)/HMLE-TWIST1-ChIP-Seq(Chang_et_al)/Homer	VCAKCTGGNNNCCAGMTGBN	0.1	-4.254	0.0492	102	0.04	1489.5	0.032
MSGA2	BHLHA15(bHLH)/NIH3T3-BHLHB8.HA-ChIP-Seq(GSE119782)/Homer	NAMCAGCTGK	0.1	-4.213	0.0509	901	0.3536	15509.3	0.333
MSGA2	DUX(Homeobox)/C2C12-Dux-ChIP-Seq(GSE87279)/Homer	BCWGATTCAATCAAN	0.1	-4.191	0.0516	5	0.002	26	0.0006
MSGA2	Fox:Ebox(Forkhead,bHLH)/Panc1-Foxa2-ChIP-Seq(GSE47459)/Homer	NNNVCTGWGYAAACASN	0.1	-4.078	0.0574	712	0.2794	12140.5	0.2607
MSGA2	Ascl2(bHLH)/ESC-Ascl2-ChIP-Seq(GSE97712)/Homer	SSRGCAGCTGCH	0.1	-3.992	0.062	711	0.279	12136.3	0.2606
MSGA2	Pitx1(Homeobox)/Chicken-Pitx1-ChIP-Seq(GSE38910)/Homer	TAATCCCN	0.1	-3.94	0.0648	2037	0.7995	36441.8	0.7825
MSGA2	E2F3(E2F)/MEF-E2F3-ChIP-Seq(GSE71376)/Homer	BTKGGCGGGAAA	0.1	-3.87	0.069	235	0.0922	3766.4	0.0809
MSGA2	EBF(EBF)/proBcell-EBF-ChIP-Seq(GSE21978)/Homer	DGTCCCYRGGGA	0.1	-3.855	0.0695	128	0.0502	1947.8	0.0418
MSGA2	Foxh1(Forkhead)/hESC-FOXH1-ChIP-Seq(GSE29422)/Homer	NNTGTGGATTSS	0.1	-3.807	0.0724	390	0.1531	6471.6	0.139
MSGA2	Znf263(Zf)/K562-Znf263-ChIP-Seq(GSE31477)/Homer	CVGTSCTCCC	0.1	-3.801	0.0724	1009	0.396	17533.5	0.3765
MSGA2	Brachyury(T-box)/Mesoendoderm-Brachyury-ChIP-exo(GSE54963)/Homer	ANTTMRCASBNNNGTGYKAAN	0.1	-3.674	0.0815	191	0.075	3030.7	0.0651
MSGA2	Zfp809(Zf)/ES-Zfp809-ChIP-Seq(GSE70799)/Homer	GGGGCTYGKCTGGGA	0.1	-3.636	0.084	114	0.0447	1729.6	0.0371
MSGA2	ZNF519(Zf)/HEK293-ZNF519.GFP-ChIP-Seq(GSE58341)/Homer	GAGSCCGAGC	0.1	-3.605	0.086	115	0.0451	1748.4	0.0375
MSGA2	E2F4(E2F)/K562-E2F4-ChIP-Seq(GSE31477)/Homer	GGCGGGAAAH	0.1	-3.596	0.0862	142	0.0557	2203.8	0.0473
MSGA2	Ets1-distal(ETS)/CD4+-PolII-ChIP-Seq(Barski_et_al.)/Homer	MACAGGAAGT	0.1	-3.54	0.0905	208	0.0816	3335.7	0.0716
MSGA2	EBF1(EBF)/Near-E2A-ChIP-Seq(GSE21512)/Homer	GTCCCCWGGGGA	0.1	-3.524	0.0913	585	0.2296	9964.4	0.214
MSGA2	Bach1(bZIP)/K562-Bach1-ChIP-Seq(GSE31477)/Homer	AWWNTGCTGAGTCAT	0.1	-3.466	0.0962	41	0.0161	548.5	0.0118
MSGA2	ETS1(ETS)/Jurkat-ETS1-ChIP-Seq(GSE17954)/Homer	ACAGGAAGTG	0.1	-3.446	0.0974	624	0.2449	10673.4	0.2292
MSGA2	Hoxd13(Homeobox)/ChickenMSG-Hoxd13.Flag-ChIP-Seq(GSE86088)/Homer	NCYAATAAAA	0.1	-3.319	0.1098	1034	0.4058	18080.3	0.3882
MSGA2	Maz(Zf)/HepG2-Maz-ChIP-Seq(GSE31477)/Homer	GGGGGGGG	0.1	-3.269	0.1147	671	0.2633	11545	0.2479
MSGA2	PAX5(Paired,Homeobox),condensed/GM12878-PAX5-ChIP-Seq(GSE32465)/Homer	GTCACGCTCSCTGM	0.1	-3.26	0.115	65	0.0255	943.6	0.0203
MSGA2	ELF3(ETS)/PDAC-ELF3-ChIP-Seq(GSE64557)/Homer	ANCAGGAAGT	0.1	-3.242	0.1162	474	0.186	8036.4	0.1726
MSGA2	ZNF675(Zf)/HEK293-ZNF675.GFP-ChIP-Seq(GSE58341)/Homer	ARGAGGMCAAAATGW	0.1	-3.219	0.1181	91	0.0357	1375.1	0.0295
MSGA2	Stat3(Stat)/mES-Stat3-ChIP-Seq(GSE11431)/Homer	CTTCCGGGAA	0.1	-3.19	0.1208	311	0.1221	5167.4	0.111
MSGA2	Sp5(Zf)/mES-Sp5.Flag-ChIP-Seq(GSE72989)/Homer	RGKGGGCGGAGC	0.1	-3.158	0.1239	503	0.1974	8565.7	0.1839
MSGA2	Srebp1a(bHLH)/HepG2-Srebp1a-ChIP-Seq(GSE31477)/Homer	RTCACSCCAY	0.1	-3.109	0.1292	123	0.0483	1922.3	0.0413
MSGA2	LHX9(Homeobox)/Hct116-LHX9.V5-ChIP-Seq(GSE116822)/Homer	NGCTAATTAG	0.1	-2.998	0.1434	880	0.3454	15359	0.3298
MSGA2	ZNF768(Zf)/Rajj-ZNF768-ChIP-Seq(GSE111879)/Homer	RHHCAGAGAGGB	0.1	-2.963	0.1476	27	0.0106	350.4	0.0075
MSGA2	ELF1(ETS)/Jurkat-ELF1-ChIP-Seq(SRA014231)/Homer	AVCCGGAAGT	0.1	-2.96	0.1476	268	0.1052	4444.4	0.0954
MSGA2	ZFX(Zf)/mES-Zfx-ChIP-Seq(GSE11431)/Homer	AGGCCTRG	0.1	-2.944	0.1485	728	0.2857	12630	0.2712
MSGA2	EBF2(EBF)/BrownAdipose-EBF2-ChIP-Seq(GSE97114)/Homer	NABTCCCWDGGGAVH	0.1	-2.943	0.1485	549	0.2155	9422.8	0.2023
MSGA2	EHF(ETS)/LoVo-EHF-ChIP-Seq(GSE49402)/Homer	AVCAGGAAGT	0.1	-2.801	0.1692	790	0.31	13776.9	0.2958
MSGA2	ZNF322(Zf)/HEK293-ZNF322.GFP-ChIP-Seq(GSE58341)/Homer	GAGCCTGGTACTGWGCCTGR	0.1	-2.78	0.1716	190	0.0746	3106.6	0.0667
MSGA2	MYNN(Zf)/HEK293-MYNN.eGFP-ChIP-Seq(Encode)/Homer	TTCAAAWTAAAAGTC	0.1	-2.72	0.1812	179	0.0703	2922.3	0.0628
MSGA2	Hoxb4(Homeobox)/ES-Hoxb4-ChIP-Seq(GSE34014)/Homer	TGATTRATGGCY	0.1	-2.712	0.1816	128	0.0502	2043.5	0.0439
MSGA2	Brn2(POU,Homeobox)/NPC-Brn2-ChIP-Seq(GSE35496)/Homer	ATGAATATTC	0.1	-2.683	0.1857	64	0.0251	962.2	0.0207
MSGA2	FOXK2(Forkhead)/U2OS-FOXK2-ChIP-Seq(E-MTAB-2204)/Homer	SCHTGTTTACAT	0.1	-2.659	0.189	404	0.1586	6889.1	0.1479
MSGA2	NeuroD1(bHLH)/Islet-NeuroD1-ChIP-Seq(GSE30298)/Homer	GCCATCTGTT	0.1	-2.658	0.189	532	0.2088	9171.3	0.1969
MSGA2	AP-2gamma(AP2)/MCF7-TFAP2C-ChIP-Seq(GSE21234)/Homer	SCCTSAGGSCAW	0.1	-2.649	0.189	529	0.2076	9119.1	0.1958
MSGA2	LEF1(HMG)/H1-LEF1-ChIP-Seq(GSE64758)/Homer	CCTTTGATST	0.1	-2.576	0.2017	457	0.1794	7847.6	0.1685
MSGA2	SPDEF(ETS)/VCaP-SPDEF-ChIP-Seq(SRA014231)/Homer	ASWTCCTGBT	0.1	-2.559	0.204	637	0.25	11073.9	0.2378
MSGA2	KLF14(Zf)/HEK293-KLF14.GFP-ChIP-Seq(GSE58341)/Homer	RGKGGGCGKGGC	0.1	-2.544	0.2057	880	0.3454	15459.6	0.332
MSGA2	CREB5(bZIP)/LNCaP-CREB5.V5-ChIP-Seq(GSE137775)/Homer	VVATGACGTCAT	0.1	-2.418	0.2321	203	0.0797	3377.5	0.0725
MSGA2	Brn1(POU,Homeobox)/NPC-Brn1-ChIP-Seq(GSE35496)/Homer	TATGCWAATBAV	0.1	-2.405	0.2335	217	0.0852	3625	0.0778
MSGA2	ZNF416(Zf)/HEK293-ZNF416.GFP-ChIP-Seq(GSE58341)/Homer	WDNCTGGGCA	0.1	-2.403	0.2335	857	0.3363	15076.2	0.3237
MSGA2	TCF4(bHLH)/SHSY5Y-TCF4-ChIP-Seq(GSE96915)/Homer	SMCATCTGKH	0.1	-2.381	0.2365	975	0.3827	17220.3	0.3698
MSGA2	Srebp2(bHLH)/HepG2-Srebp2-ChIP-Seq(GSE31477)/Homer	CGGTCACSCCAC	0.1	-2.37	0.2378	79	0.031	1237.4	0.0266
MSGA2	PRDM9(Zf)/Testis-DMC1-ChIP-Seq(GSE35498)/Homer	ADGGYAGYAGCATCT	0.1	-2.355	0.24	271	0.1064	4582.7	0.0984
MSGA2	Tbx6(T-box)/ESC-Tbx6-ChIP-Seq(GSE93524)/Homer	DAGGTGTBAA	0.1	-2.34	0.2423	630	0.2473	10994.5	0.2361
MSGA2	CArG(MADS)/PUER-Srf-ChIP-Seq(Sullivan_et_al.)/Homer	CCATATATGGNM	0.1	-2.336	0.2423	192	0.0754	3195.2	0.0686
MSGA2	E2F6(E2F)/Hela-E2F6-ChIP-Seq(GSE31477)/Homer	GGCGGGAARN	0.1	-2.31	0.2467	197	0.0773	3286.1	0.0706
MSGA2	IRF4(IRF)/GM12878-IRF4-ChIP-Seq(GSE32465)/Homer	ACTGAAACCA	1	-2.303	0.2472	268	0.1052	4537.4	0.0974
MSGA2	Nur77(NR)/K562-NR4A1-ChIP-Seq(GSE31363)/Homer	TGACCTTTNCNT	1	-2.268	0.2544	115	0.0451	1863.7	0.04
MSGA2	ZNF467(Zf)/HEK293-ZNF467.GFP-ChIP-Seq(GSE58341)/Homer	TGGGGAAGGGCM	1	-2.234	0.2619	517	0.2029	8987.3	0.193
MSGA2	ETS:RUNX(ETS,Runt)/Jurkat-RUNX1-ChIP-Seq(GSE17954)/Homer	RCAGGATGTGGT	1	-2.168	0.2782	53	0.0208	813.1	0.0175
MSGA2	Tcf3(HMG)/mES-Tcf3-ChIP-Seq(GSE11724)/Homer	ASWTCAAAGG	1	-2.142	0.2839	185	0.0726	3098.7	0.0665
MSGA2	Zac1(Zf)/Neuro2A-Plagl1-ChIP-Seq(GSE75942)/Homer	HAWGRGGCCM	1	-2.118	0.2893	1380	0.5416	24673.6	0.5298
MSGA2	Atf4(bZIP)/MEF-Atf4-ChIP-Seq(GSE35681)/Homer	MTGATGCAAT	1	-2.117	0.2893	152	0.0597	2523.2	0.0542
MSGA2	CTCF(Zf)/CD4+-CTCF-ChIP-Seq(Barski_et_al.)/Homer	AYAGTGCCMYCTRGTGGCCA	1	-2.105	0.2898	98	0.0385	1586.1	0.0341
MSGA2	Zfp281(Zf)/ES-Zfp281-ChIP-Seq(GSE81042)/Homer	CCCCTCCCCCAC	1	-2.085	0.294	154	0.0604	2562.2	0.055
MSGA2	Hand2(bHLH)/Mesoderm-Hand2-ChIP-Seq(GSE61475)/Homer	TGACANARRCCAGRC	1	-2.075	0.2954	316	0.124	5426.7	0.1165
MSGA2	NFE2L2(bZIP)/HepG2-NFE2L2-ChIP-Seq(Encode)/Homer	AWWWTGCTGAGTCAT	1	-2.061	0.2981	50	0.0196	770.5	0.0165
MSGA2	ETV4(ETS)/HepG2-ETV4-ChIP-Seq(ENCODE)/Homer	ACCGGAAGTG	1	-2.059	0.2981	620	0.2433	10878.5	0.2336
MSGA2	Lhx1(Homeobox)/EmbryoCarcinoma-Lhx1-ChIP-Seq(GSE70957)/Homer	NNYTAATTAR	1	-2.019	0.3075	711	0.279	12530.8	0.2691
MSGA2	AP-2alpha(AP2)/Hela-AP2alpha-ChIP-Seq(GSE31477)/Homer	ATGCCCTGAGGC	1	-2.018	0.3075	398	0.1562	6900.9	0.1482
MSGA2	CRE(bZIP)/Promoter/Homer	CSGTGACGTCAC	1	-2.012	0.3075	100	0.0392	1630.3	0.035
MSGA2	ZNF136(Zf)/HEK293-ZNF136.GFP-ChIP-Seq(GSE58341)/Homer	YTKGATAHAGTATTCTWGGTNGGCA	1	-1.965	0.3196	66	0.0259	1049.6	0.0225
MSGA2	Twist2(bHLH)/Myoblast-Twist2.Ty1-ChIP-Seq(GSE127998)/Homer	MCAGCTGBYH	1	-1.936	0.3273	1085	0.4258	19339.4	0.4153
MSGA2	OCT:OCT-short(POU,Homeobox)/NPC-OCT6-ChIP-Seq(GSE43916)/Homer	ATGCATWATGCATRW	1	-1.915	0.3326	425	0.1668	7405.3	0.159
MSGA2	JunD(bZIP)/K562-JunD-ChIP-Seq/Homer	ATGACGTCATCN	1	-1.858	0.3503	44	0.0173	683.5	0.0147
MSGA2	ELF5(ETS)/T47D-ELF5-ChIP-Seq(GSE30407)/Homer	ACVAGGAAGT	1	-1.849	0.3515	451	0.177	7886.7	0.1694
MSGA2	ZNF669(Zf)/HEK293-ZNF669.GFP-ChIP-Seq(GSE58341)/Homer	GARTGGTCATCGCCC	1	-1.825	0.3583	38	0.0149	584.7	0.0126
MSGA2	Zfp57(Zf)/H1-ZFP57.HA-ChIP-Seq(GSE115387)/Homer	NANTGCSGCA	1	-1.823	0.3583	123	0.0483	2053	0.0441
MSGA2	CRX(Homeobox)/Retina-Crx-ChIP-Seq(GSE20012)/Homer	GCTAATCC	1	-1.808	0.3608	1387	0.5443	24891.5	0.5345
MSGA2	Elk4(ETS)/Hela-Elk4-ChIP-Seq(GSE31477)/Homer	NRYTTCCGGY	1	-1.794	0.3641	274	0.1075	4729.9	0.1016
MSGA2	Elk1(ETS)/Hela-Elk1-ChIP-Seq(GSE31477)/Homer	HACTTCCGGY	1	-1.786	0.365	276	0.1083	4766.5	0.1024
MSGA2	ETV1(ETS)/GIST48-ETV1-ChIP-Seq(GSE22441)/Homer	AACCGGAAGT	1	-1.777	0.3666	801	0.3144	14224.3	0.3054
MSGA2	STAT1(Stat)/HelaS3-STAT1-ChIP-Seq(GSE12782)/Homer	NATTTCCNGGAAAT	1	-1.775	0.3666	191	0.075	3257.1	0.0699
MSGA2	Prop1(Homeobox)/GHFT1-PROP1.biotin-ChIP-Seq(GSE77302)/Homer	NTAATBNAATTA	1	-1.763	0.3683	393	0.1542	6864.9	0.1474
MSGA2	Bcl6(Zf)/Liver-Bcl6-ChIP-Seq(GSE31578)/Homer	NNNCTTTCCAGGAAA	1	-1.741	0.3744	887	0.3481	15795.3	0.3392
MSGA2	Elf4(ETS)/BMDM-Elf4-ChIP-Seq(GSE88699)/Homer	ACTTCCKGKT	1	-1.74	0.3744	606	0.2378	10705.4	0.2299
MSGA2	Arnt:Ahr(bHLH)/MCF7-Arnt-ChIP-Seq(Lo_et_al.)/Homer	TBGCACGCAA	1	-1.74	0.3744	339	0.133	5901.9	0.1267
MSGA2	Usf2(bHLH)/C2C12-Usf2-ChIP-Seq(GSE36030)/Homer	GTCACGTGGT	1	-1.725	0.3751	170	0.0667	2893.7	0.0621
MSGA2	CLOCK(bHLH)/Liver-Clock-ChIP-Seq(GSE39860)/Homer	GHCACGTG	1	-1.707	0.38	298	0.117	5174.4	0.1111
MSGA2	Pit1+1bp(Homeobox)/GCrat-Pit1-ChIP-Seq(GSE58009)/Homer	ATGCATAATTCA	1	-1.678	0.3896	225	0.0883	3877.5	0.0833
MSGA2	NF1:FOXA1(CTF,Forkhead)/LNCAP-FOXA1-ChIP-Seq(GSE27824)/Homer	WNTGTTTRYTTTGGCA	1	-1.635	0.4045	37	0.0145	580.6	0.0125
MSGA2	Sox4(HMG)/proB-Sox4-ChIP-Seq(GSE50066)/Homer	YCTTTGTTCC	1	-1.615	0.4108	519	0.2037	9167.4	0.1969
MSGA2	Sox10(HMG)/SciaticNerve-Sox3-ChIP-Seq(GSE35132)/Homer	CCWTTGTYYB	1	-1.59	0.4192	962	0.3776	17205.1	0.3694
MSGA2	TFE3(bHLH)/MEF-TFE3-ChIP-Seq(GSE75757)/Homer	GTCACGTGACYV	1	-1.586	0.4192	42	0.0165	670	0.0144
MSGA2	ZNF16(Zf)/HEK293-ZNF16.GFP-ChIP-Seq(GSE58341)/Homer	MACCTTCYATGGCTCCCTAKTGCCY	1	-1.585	0.4192	5	0.002	57.4	0.0012
MSGA2	Npas4(bHLH)/Neuron-Npas4-ChIP-Seq(GSE127793)/Homer	NHRTCACGACDN	1	-1.569	0.4221	350	0.1374	6136	0.1318
MSGA2	PBX2(Homeobox)/K562-PBX2-ChIP-Seq(Encode)/Homer	RTGATTKATRGN	1	-1.557	0.4256	492	0.1931	8695.3	0.1867
MSGA2	Gli2(Zf)/GM2-Gli2-ChIP-Chip(GSE112702)/Homer	YSTGGGTGGTCT	1	-1.542	0.4299	160	0.0628	2744.3	0.0589
MSGA2	Sox7(HMG)/ESC-Sox7-ChIP-Seq(GSE133899)/Homer	VVRRAACAATGG	1	-1.514	0.44	186	0.073	3211.4	0.069
MSGA2	c-Myc(bHLH)/LNCAP-cMyc-ChIP-Seq(Unpublished)/Homer	VCCACGTG	1	-1.438	0.4728	203	0.0797	3528	0.0758
MSGA2	OCT4-SOX2-TCF-NANOG(POU,Homeobox,HMG)/mES-Oct4-ChIP-Seq(GSE11431)/Homer	ATTTGCATAACAATG	1	-1.41	0.4837	133	0.0522	2285.1	0.0491
MSGA2	TEAD(TEA)/Fibroblast-PU.1-ChIP-Seq(Unpublished)/Homer	YCWGGAATGY	1	-1.393	0.4897	410	0.1609	7258.6	0.1559
MSGA2	Pdx1(Homeobox)/Islet-Pdx1-ChIP-Seq(SRA008281)/Homer	YCATYAATCA	1	-1.374	0.4972	547	0.2147	9740.9	0.2092
MSGA2	IRF8(IRF)/BMDM-IRF8-ChIP-Seq(GSE77884)/Homer	GRAASTGAAAST	1	-1.37	0.4972	192	0.0754	3344.3	0.0718
MSGA2	Pitx1:Ebox(Homeobox,bHLH)/Hindlimb-Pitx1-ChIP-Seq(GSE41591)/Homer	YTAATTRAWWCCAGATGT	1	-1.361	0.499	122	0.0479	2097.9	0.045
MSGA2	MITF(bHLH)/MastCells-MITF-ChIP-Seq(GSE48085)/Homer	RTCATGTGAC	1	-1.345	0.5048	514	0.2017	9152	0.1965
MSGA2	Six4(Homeobox)/MCF7-SIX4-ChIP-Seq(Encode)/Homer	TGWAAYCTGABACCB	1	-1.325	0.5131	27	0.0106	431.3	0.0093
MSGA2	ETS:E-box(ETS,bHLH)/HPC7-Scl-ChIP-Seq(GSE22178)/Homer	AGGAARCAGCTG	1	-1.276	0.5365	57	0.0224	958.6	0.0206
MSGA2	bHLHE40(bHLH)/HepG2-BHLHE40-ChIP-Seq(GSE31477)/Homer	KCACGTGMCN	1	-1.254	0.5459	149	0.0585	2596.2	0.0557
MSGA2	Bcl11a(Zf)/HSPC-BCL11A-ChIP-Seq(GSE104676)/Homer	TYTGACCASWRG	1	-1.232	0.5557	410	0.1609	7302.9	0.1568
MSGA2	Tcfcp2l1(CP2)/mES-Tcfcp2l1-ChIP-Seq(GSE11431)/Homer	NRAACCRGTTYRAACCRGYT	1	-1.209	0.5663	92	0.0361	1586.2	0.0341
MSGA2	Atf1(bZIP)/K562-ATF1-ChIP-Seq(GSE31477)/Homer	GATGACGTCA	1	-1.206	0.5663	333	0.1307	5917.5	0.1271
MSGA2	ZNF189(Zf)/HEK293-ZNF189.GFP-ChIP-Seq(GSE58341)/Homer	TGGAACAGMA	1	-1.146	0.5976	550	0.2159	9867	0.2119
MSGA2	Oct4:Sox17(POU,Homeobox,HMG)/F9-Sox17-ChIP-Seq(GSE44553)/Homer	CCATTGTATGCAAAT	1	-1.134	0.6025	85	0.0334	1472.7	0.0316
MSGA2	Atf2(bZIP)/3T3L1-Atf2-ChIP-Seq(GSE56872)/Homer	NRRTGACGTCAT	1	-1.132	0.6025	161	0.0632	2834.2	0.0609
MSGA2	Sp1(Zf)/Promoter/Homer	GGCCCCGCCCCC	1	-1.124	0.6035	88	0.0345	1527.4	0.0328
MSGA2	Oct11(POU,Homeobox)/NCIH1048-POU2F3-ChIP-seq(GSE115123)/Homer	GATTTGCATA	1	-1.112	0.6079	200	0.0785	3540.6	0.076
MSGA2	RUNX-AML(Runt)/CD4+-PolII-ChIP-Seq(Barski_et_al.)/Homer	GCTGTGGTTW	1	-1.098	0.6143	449	0.1762	8049.5	0.1728
MSGA2	RUNX1(Runt)/Jurkat-RUNX1-ChIP-Seq(GSE29180)/Homer	AAACCACARM	1	-1.086	0.6186	664	0.2606	11959.9	0.2568
MSGA2	ZNF41(Zf)/HEK293-ZNF41.GFP-ChIP-Seq(GSE58341)/Homer	CCTCATGGTGYCYTWYTCCCTTGTG	1	-1.073	0.6243	16	0.0063	258.9	0.0056
MSGA2	NFkB-p65-Rel(RHD)/ThioMac-LPS-Expression(GSE23622)/Homer	GGAAATTCCC	1	-1.038	0.6439	30	0.0118	506.8	0.0109
MSGA2	Tbox:Smad(T-box,MAD)/ESCd5-Smad2_3-ChIP-Seq(GSE29422)/Homer	AGGTGHCAGACA	1	-1.031	0.6455	111	0.0436	1954.5	0.042
MSGA2	ETS(ETS)/Promoter/Homer	AACCGGAAGT	1	-1.014	0.6539	161	0.0632	2859	0.0614
MSGA2	HOXA1(Homeobox)/mES-Hoxa1-ChIP-Seq(SRP084292)/Homer	TGATKGATGR	1	-0.9787	0.6749	150	0.0589	2667.2	0.0573
MSGA2	Foxo3(Forkhead)/U2OS-Foxo3-ChIP-Seq(E-MTAB-2701)/Homer	DGTAAACA	1	-0.9777	0.6749	467	0.1833	8416.4	0.1807
MSGA2	Tbx21(T-box)/GM12878-TBX21-ChIP-Seq(Encode)/Homer	AGGTGTGAAA	1	-0.9681	0.6766	564	0.2214	10184.6	0.2187
MSGA2	ZNF165(Zf)/WHIM12-ZNF165-ChIP-Seq(GSE65937)/Homer	AAGGKGRCGCAGGCA	1	-0.9627	0.6775	60	0.0235	1049.7	0.0225
MSGA2	Sox6(HMG)/Myotubes-Sox6-ChIP-Seq(GSE32627)/Homer	CCATTGTTNY	1	-0.9151	0.7076	936	0.3673	16987.9	0.3648
MSGA2	E-box(bHLH)/Promoter/Homer	SSGGTCACGTGA	1	-0.9025	0.7138	29	0.0114	501.6	0.0108
MSGA2	SCRT1(Zf)/HEK293-SCRT1.eGFP-ChIP-Seq(Encode)/Homer	GCAACAGGTG	1	-0.8976	0.7144	169	0.0663	3029.2	0.065
MSGA2	ZNF528(Zf)/HEK293-ZNF528.GFP-ChIP-Seq(GSE58341)/Homer	AGAAATGACTTCCCT	1	-0.8773	0.7262	4	0.0016	60.6	0.0013
MSGA2	Hoxd12(Homeobox)/ChickenMSG-Hoxd12.Flag-ChIP-Seq(GSE86088)/Homer	HDGYAATGAAAN	1	-0.8756	0.7262	1089	0.4274	19799.5	0.4252
MSGA2	T1ISRE(IRF)/ThioMac-Ifnb-Expression/Homer	ACTTTCGTTTCT	1	-0.8527	0.7384	8	0.0031	131.2	0.0028
MSGA2	TEAD1(TEAD)/HepG2-TEAD1-ChIP-Seq(Encode)/Homer	CYRCATTCCA	1	-0.8411	0.7441	570	0.2237	10344.1	0.2221
MSGA2	PRDM15(Zf)/ESC-Prdm15-ChIP-Seq(GSE73694)/Homer	YCCDNTCCAGGTTTT	1	-0.8397	0.7441	631	0.2476	11457.9	0.246
MSGA2	ZNF317(Zf)/HEK293-ZNF317.GFP-ChIP-Seq(GSE58341)/Homer	GTCWGCTGTYYCTCT	1	-0.8388	0.7441	49	0.0192	868.1	0.0186
MSGA2	Pax7(Paired,Homeobox),longest/Myoblast-Pax7-ChIP-Seq(GSE25064)/Homer	NTAATTDGCYAATTANNWWD	1	-0.814	0.7556	20	0.0078	348.3	0.0075
MSGA2	FOXK1(Forkhead)/HEK293-FOXK1-ChIP-Seq(GSE51673)/Homer	NVWTGTTTAC	1	-0.8095	0.7561	642	0.252	11671.8	0.2506
MSGA2	E2F(E2F)/Hela-CellCycle-Expression/Homer	TTSGCGCGAAAA	1	-0.7639	0.7883	13	0.0051	227	0.0049
MSGA2	PAX5(Paired,Homeobox)/GM12878-PAX5-ChIP-Seq(GSE32465)/Homer	GCAGCCAAGCRTGACH	1	-0.7561	0.7915	209	0.082	3794	0.0815
MSGA2	Oct6(POU,Homeobox)/NPC-Pou3f1-ChIP-Seq(GSE35496)/Homer	WATGCAAATGAG	1	-0.7387	0.8023	277	0.1087	5041	0.1082
MSGA2	bZIP:IRF(bZIP,IRF)/Th17-BatF-ChIP-Seq(GSE39756)/Homer	NAGTTTCABTHTGACTNW	1	-0.7323	0.8044	292	0.1146	5316.7	0.1142
MSGA2	Six2(Homeobox)/NephronProgenitor-Six2-ChIP-Seq(GSE39837)/Homer	GWAAYHTGAKMC	1	-0.7297	0.8044	573	0.2249	10448.7	0.2244
MSGA2	Pax8(Paired,Homeobox)/Thyroid-Pax8-ChIP-Seq(GSE26938)/Homer	GTCATGCHTGRCTGS	1	-0.7156	0.8118	204	0.0801	3716	0.0798
MSGA2	Atf7(bZIP)/3T3L1-Atf7-ChIP-Seq(GSE56872)/Homer	NGRTGACGTCAY	1	-0.6754	0.8418	223	0.0875	4075.8	0.0875
MSGA2	Sox3(HMG)/NPC-Sox3-ChIP-Seq(GSE33059)/Homer	CCWTTGTY	1	-0.6726	0.8418	1006	0.3948	18390.3	0.3949
MSGA2	TEAD4(TEA)/Tropoblast-Tead4-ChIP-Seq(GSE37350)/Homer	CCWGGAATGY	1	-0.6715	0.8418	499	0.1958	9123.1	0.1959
MSGA2	HNF1b(Homeobox)/PDAC-HNF1B-ChIP-Seq(GSE64557)/Homer	GTTAATNATTAA	1	-0.6701	0.8418	88	0.0345	1607.6	0.0345
MSGA2	ZNF382(Zf)/HEK293-ZNF382.GFP-ChIP-Seq(GSE58341)/Homer	GNCTGTASTRNTGBCTCHTT	1	-0.6677	0.8418	17	0.0067	307.3	0.0066
MSGA2	HRE(HSF)/Striatum-HSF1-ChIP-Seq(GSE38000)/Homer	TTCTAGAABNTTCTA	1	-0.6508	0.8469	128	0.0502	2344.2	0.0503
MSGA2	PU.1(ETS)/ThioMac-PU.1-ChIP-Seq(GSE21512)/Homer	AGAGGAAGTG	1	-0.6494	0.8469	300	0.1177	5493.8	0.118
MSGA2	ZNF341(Zf)/EBV-ZNF341-ChIP-Seq(GSE113194)/Homer	GGAACAGCCG	1	-0.6281	0.86	456	0.179	8357.3	0.1795
MSGA2	TEAD2(TEA)/Py2T-Tead2-ChIP-Seq(GSE55709)/Homer	CCWGGAATGY	1	-0.6144	0.8687	316	0.124	5801	0.1246
MSGA2	RUNX(Runt)/HPC7-Runx1-ChIP-Seq(GSE22178)/Homer	SAAACCACAG	1	-0.5922	0.8849	442	0.1735	8118.4	0.1743
MSGA2	Oct4(POU,Homeobox)/mES-Oct4-ChIP-Seq(GSE11431)/Homer	ATTTGCATAW	1	-0.5916	0.8849	290	0.1138	5333.5	0.1145
MSGA2	Pit1(Homeobox)/GCrat-Pit1-ChIP-Seq(GSE58009)/Homer	ATGMATATDC	1	-0.5821	0.8875	647	0.2539	11877.4	0.255
MSGA2	TEAD3(TEA)/HepG2-TEAD3-ChIP-Seq(Encode)/Homer	TRCATTCCAG	1	-0.582	0.8875	660	0.259	12115.2	0.2601
MSGA2	c-Jun-CRE(bZIP)/K562-cJun-ChIP-Seq(GSE31477)/Homer	ATGACGTCATCY	1	-0.5771	0.8875	140	0.0549	2585	0.0555
MSGA2	DUX4(Homeobox)/Myoblasts-DUX4.V5-ChIP-Seq(GSE75791)/Homer	NWTAAYCYAATCAWN	1	-0.5626	0.8953	27	0.0106	504.5	0.0108
MSGA2	IRF1(IRF)/PBMC-IRF1-ChIP-Seq(GSE43036)/Homer	GAAAGTGAAAGT	1	-0.5595	0.8953	80	0.0314	1485.5	0.0319
MSGA2	Phox2a(Homeobox)/Neuron-Phox2a-ChIP-Seq(GSE31456)/Homer	YTAATYNRATTA	1	-0.5591	0.8953	230	0.0903	4245.5	0.0912
MSGA2	SpiB(ETS)/OCILY3-SPIB-ChIP-Seq(GSE56857)/Homer	AAAGRGGAAGTG	1	-0.5495	0.8975	134	0.0526	2483.8	0.0533
MSGA2	USF1(bHLH)/GM12878-Usf1-ChIP-Seq(GSE32465)/Homer	SGTCACGTGR	1	-0.5345	0.9078	218	0.0856	4034.7	0.0866
MSGA2	PU.1-IRF(ETS:IRF)/Bcell-PU.1-ChIP-Seq(GSE21512)/Homer	MGGAAGTGAAAC	1	-0.5292	0.9094	793	0.3112	14582.8	0.3131
MSGA2	TCFL2(HMG)/K562-TCF7L2-ChIP-Seq(GSE29196)/Homer	ACWTCAAAGG	1	-0.5285	0.9094	54	0.0212	1011.5	0.0217
MSGA2	Ptf1a(bHLH)/Panc1-Ptf1a-ChIP-Seq(GSE47459)/Homer	ACAGCTGTTN	1	-0.5269	0.9094	1425	0.5593	26140.3	0.5613
MSGA2	Reverb(NR),DR2/RAW-Reverba.biotin-ChIP-Seq(GSE45914)/Homer	GTRGGTCASTGGGTCA	1	-0.5262	0.9094	70	0.0275	1308.7	0.0281
MSGA2	HRE(HSF)/HepG2-HSF1-ChIP-Seq(GSE31477)/Homer	BSTTCTRGAABVTTCYAGAA	1	-0.4997	0.9237	88	0.0345	1648.5	0.0354
MSGA2	EBNA1(EBV-virus)/Raji-EBNA1-ChIP-Seq(GSE30709)/Homer	GGYAGCAYDTGCTDCCCNNN	1	-0.4907	0.9289	8	0.0031	155.4	0.0033
MSGA2	GATA:SCL(Zf,bHLH)/Ter119-SCL-ChIP-Seq(GSE18720)/Homer	CRGCTGBNGNSNNSAGATAA	1	-0.4889	0.9289	65	0.0255	1224.1	0.0263
MSGA2	GFY(?)/Promoter/Homer	ACTACAATTCCC	1	-0.485	0.9289	29	0.0114	553.1	0.0119
MSGA2	GLI3(Zf)/Limb-GLI3-ChIP-Chip(GSE11077)/Homer	CGTGGGTGGTCC	1	-0.4847	0.9289	65	0.0255	1225.6	0.0263
MSGA2	Foxa2(Forkhead)/Liver-Foxa2-ChIP-Seq(GSE25694)/Homer	CYTGTTTACWYW	1	-0.4733	0.9323	499	0.1958	9228.5	0.1982
MSGA2	ZNF692(Zf)/HEK293-ZNF692.GFP-ChIP-Seq(GSE58341)/Homer	GTGGGCCCCA	1	-0.462	0.9397	58	0.0228	1100.4	0.0236
MSGA2	RAR:RXR(NR),DR5/ES-RAR-ChIP-Seq(GSE56893)/Homer	RGGTCADNNAGAGGTCAV	1	-0.4591	0.9397	13	0.0051	254.2	0.0055
MSGA2	ZNF711(Zf)/SHSY5Y-ZNF711-ChIP-Seq(GSE20673)/Homer	AGGCCTAG	1	-0.4417	0.9525	891	0.3497	16438.5	0.353
MSGA2	ZNF264(Zf)/HEK293-ZNF264.GFP-ChIP-Seq(GSE58341)/Homer	RGGGCACTAACY	1	-0.4414	0.9525	362	0.1421	6728.7	0.1445
MSGA2	p53(p53)/mES-cMyc-ChIP-Seq(GSE11431)/Homer	ACATGCCCGGGCAT	1	-0.4406	0.9525	7	0.0027	140.4	0.003
MSGA2	Tbet(T-box)/CD8-Tbet-ChIP-Seq(GSE33802)/Homer	AGGTGTGAAM	1	-0.4335	0.9525	597	0.2343	11053.4	0.2373
MSGA2	Pax7(Paired,Homeobox),long/Myoblast-Pax7-ChIP-Seq(GSE25064)/Homer	TAATCHGATTAC	1	-0.4315	0.9525	12	0.0047	238.5	0.0051
MSGA2	Hnf1(Homeobox)/Liver-Foxa2-Chip-Seq(GSE25694)/Homer	GGTTAAWCATTAA	1	-0.4293	0.9525	80	0.0314	1519.5	0.0326
MSGA2	IRF2(IRF)/Erythroblas-IRF2-ChIP-Seq(GSE36985)/Homer	GAAASYGAAASY	1	-0.4251	0.9525	54	0.0212	1034.5	0.0222
MSGA2	ZNF652/HepG2-ZNF652.Flag-ChIP-Seq(Encode)/Homer	TTAACCCTTTVNKKN	1	-0.413	0.9577	142	0.0557	2679	0.0575
MSGA2	Cdx2(Homeobox)/mES-Cdx2-ChIP-Seq(GSE14586)/Homer	GYMATAAAAH	1	-0.4069	0.9603	473	0.1856	8792.9	0.1888
MSGA2	Smad3(MAD)/NPC-Smad3-ChIP-Seq(GSE36673)/Homer	TWGTCTGV	1	-0.4017	0.9622	1552	0.6091	28553.1	0.6131
MSGA2	IRF3(IRF)/BMDM-Irf3-ChIP-Seq(GSE67343)/Homer	AGTTTCAKTTTC	1	-0.3802	0.9799	199	0.0781	3750.3	0.0805
MSGA2	PU.1:IRF8(ETS:IRF)/pDC-Irf8-ChIP-Seq(GSE66899)/Homer	GGAAGTGAAAST	1	-0.379	0.9799	108	0.0424	2058.1	0.0442
MSGA2	CTCF-SatelliteElement(Zf?)/CD4+-CTCF-ChIP-Seq(Barski_et_al.)/Homer	TGCAGTTCCMVNWRTGGCCA	1	-0.3704	0.9831	11	0.0043	226.2	0.0049
MSGA2	PRDM1(Zf)/Hela-PRDM1-ChIP-Seq(GSE31477)/Homer	ACTTTCACTTTC	1	-0.3668	0.9835	341	0.1338	6385.3	0.1371
MSGA2	PAX3:FKHR-fusion(Paired,Homeobox)/Rh4-PAX3:FKHR-ChIP-Seq(GSE19063)/Homer	ACCRTGACTAATTNN	1	-0.3577	0.9893	124	0.0487	2365.6	0.0508
MSGA2	DMRT1(DM)/Testis-DMRT1-ChIP-Seq(GSE64892)/Homer	TWGHWACAWTGTWDC	1	-0.3574	0.9893	150	0.0589	2850.1	0.0612
MSGA2	Sox2(HMG)/mES-Sox2-ChIP-Seq(GSE11431)/Homer	BCCATTGTTC	1	-0.3541	0.9893	521	0.2045	9713.8	0.2086
MSGA2	E2F7(E2F)/Hela-E2F7-ChIP-Seq(GSE32673)/Homer	VDTTTCCCGCCA	1	-0.3477	0.9898	27	0.0106	540.6	0.0116
MSGA2	FoxD3(forkhead)/ZebrafishEmbryo-Foxd3.biotin-ChIP-seq(GSE106676)/Homer	TGTTTAYTTAGC	1	-0.3384	0.9959	581	0.228	10830.5	0.2326
MSGA2	BORIS(Zf)/K562-CTCFL-ChIP-Seq(GSE32465)/Homer	CNNBRGCGCCCCCTGSTGGC	1	-0.3309	1	118	0.0463	2264.2	0.0486
MSGA2	RBPJ:Ebox(?,bHLH)/Panc1-Rbpj1-ChIP-Seq(GSE47459)/Homer	GGGRAARRGRMCAGMTG	1	-0.3206	1	201	0.0789	3818.5	0.082
MSGA2	Tcf7(HMG)/GM12878-TCF7-ChIP-Seq(Encode)/Homer	CTTTGATGTGSB	1	-0.3117	1	201	0.0789	3823.7	0.0821
MSGA2	Duxbl(Homeobox)/NIH3T3-Duxbl.HA-ChIP-Seq(GSE119782)/Homer	TAAYCYAATCAA	1	-0.2971	1	36	0.0141	725.8	0.0156
MSGA2	RUNX2(Runt)/PCa-RUNX2-ChIP-Seq(GSE33889)/Homer	NWAACCACADNN	1	-0.293	1	528	0.2072	9892.4	0.2124
MSGA2	OCT:OCT(POU,Homeobox)/NPC-Brn1-ChIP-Seq(GSE35496)/Homer	ATGAATATTCATGAG	1	-0.2813	1	4	0.0016	94.6	0.002
MSGA2	VDR(NR),DR3/GM10855-VDR+vitD-ChIP-Seq(GSE22484)/Homer	ARAGGTCANWGAGTTCANNN	1	-0.2706	1	102	0.04	1990.8	0.0427
MSGA2	ISRE(IRF)/ThioMac-LPS-Expression(GSE23622)/Homer	AGTTTCASTTTC	1	-0.2559	1	30	0.0118	620.9	0.0133
MSGA2	LXRE(NR),DR4/RAW-LXRb.biotin-ChIP-Seq(GSE21512)/Homer	RGGTTACTANAGGTCA	1	-0.254	1	20	0.0078	424.7	0.0091
MSGA2	Six1(Homeobox)/Myoblast-Six1-ChIP-Chip(GSE20150)/Homer	GKVTCADRTTWC	1	-0.2453	1	131	0.0514	2550.1	0.0548
MSGA2	ERE(NR),IR3/MCF7-ERa-ChIP-Seq(Unpublished)/Homer	VAGGTCACNSTGACC	1	-0.2402	1	154	0.0604	2986.2	0.0641
MSGA2	Chop(bZIP)/MEF-Chop-ChIP-Seq(GSE35681)/Homer	ATTGCATCAT	1	-0.2402	1	99	0.0389	1949	0.0418
MSGA2	E2F1(E2F)/Hela-E2F1-ChIP-Seq(GSE22478)/Homer	CWGGCGGGAA	1	-0.2143	1	54	0.0212	1100.5	0.0236
MSGA2	DMRT6(DM)/Testis-DMRT6-ChIP-Seq(GSE60440)/Homer	YDGHTACAWTGTADC	1	-0.2097	1	121	0.0475	2382.3	0.0512
MSGA2	MafK(bZIP)/C2C12-MafK-ChIP-Seq(GSE36030)/Homer	GCTGASTCAGCA	1	-0.1788	1	143	0.0561	2820	0.0606
MSGA2	NFkB-p65(RHD)/GM12787-p65-ChIP-Seq(GSE19485)/Homer	WGGGGATTTCCC	1	-0.1712	1	251	0.0985	4862.3	0.1044
MSGA2	ZBTB33(Zf)/GM12878-ZBTB33-ChIP-Seq(GSE32465)/Homer	GGVTCTCGCGAGAAC	1	-0.1682	1	6	0.0024	154.7	0.0033
MSGA2	ZNF415(Zf)/HEK293-ZNF415.GFP-ChIP-Seq(GSE58341)/Homer	GRTGMTRGAGCC	1	-0.1665	1	289	0.1134	5579.9	0.1198
MSGA2	Sox17(HMG)/Endoderm-Sox17-ChIP-Seq(GSE61475)/Homer	CCATTGTTYB	1	-0.1646	1	406	0.1593	7765.1	0.1667
MSGA2	HIF-1b(HLH)/T47D-HIF1b-ChIP-Seq(GSE59937)/Homer	RTACGTGC	1	-0.1587	1	540	0.2119	10262.4	0.2204
MSGA2	Ronin(THAP)/ES-Thap11-ChIP-Seq(GSE51522)/Homer	RACTACAACTCCCAGVAKGC	1	-0.1537	1	6	0.0024	157.1	0.0034
MSGA2	bHLHE41(bHLH)/proB-Bhlhe41-ChIP-Seq(GSE93764)/Homer	KCACGTGMCN	1	-0.1511	1	520	0.2041	9902.9	0.2126
MSGA2	p73(p53)/Trachea-p73-ChIP-Seq(PRJNA310161)/Homer	NRRRCAWGTCCDGRCATGYY	1	-0.1387	1	24	0.0094	540.7	0.0116
MSGA2	HNF4a(NR),DR1/HepG2-HNF4a-ChIP-Seq(GSE25021)/Homer	CARRGKBCAAAGTYCA	1	-0.1255	1	276	0.1083	5384.2	0.1156
MSGA2	KLF3(Zf)/MEF-Klf3-ChIP-Seq(GSE44748)/Homer	NRGCCCCRCCCHBNN	1	-0.1179	1	228	0.0895	4489.8	0.0964
MSGA2	HIF2a(bHLH)/785_O-HIF2a-ChIP-Seq(GSE34871)/Homer	GCACGTACCC	1	-0.1127	1	139	0.0546	2803.3	0.0602
MSGA2	ZSCAN22(Zf)/HEK293-ZSCAN22.GFP-ChIP-Seq(GSE58341)/Homer	SMCAGTCWGAKGGAGGAGGC	1	-0.1117	1	33	0.013	736.6	0.0158
MSGA2	c-Myc(bHLH)/mES-cMyc-ChIP-Seq(GSE11431)/Homer	VVCCACGTGG	1	-0.1052	1	300	0.1177	5865.5	0.1259
MSGA2	n-Myc(bHLH)/mES-nMyc-ChIP-Seq(GSE11431)/Homer	VRCCACGTGG	1	-0.1034	1	386	0.1515	7482.6	0.1607
MSGA2	KLF10(Zf)/HEK293-KLF10.GFP-ChIP-Seq(GSE58341)/Homer	GGGGGTGTGTCC	1	-0.09878	1	412	0.1617	7978	0.1713
MSGA2	Sox15(HMG)/CPA-Sox15-ChIP-Seq(GSE62909)/Homer	RAACAATGGN	1	-0.09584	1	613	0.2406	11728	0.2518
MSGA2	FoxL2(Forkhead)/Ovary-FoxL2-ChIP-Seq(GSE60858)/Homer	WWTRTAAACAVG	1	-0.08813	1	544	0.2135	10462.4	0.2247
MSGA2	THRb(NR)/HepG2-THRb.Flag-ChIP-Seq(Encode)/Homer	GGTCACCTGAGGTCA	1	-0.07887	1	279	0.1095	5515.8	0.1184
MSGA2	NRF(NRF)/Promoter/Homer	STGCGCATGCGC	1	-0.07483	1	65	0.0255	1406.9	0.0302
MSGA2	Klf9(Zf)/GBM-Klf9-ChIP-Seq(GSE62211)/Homer	GCCACRCCCACY	1	-0.07342	1	197	0.0773	3967	0.0852
MSGA2	GFX(?)/Promoter/Homer	ATTCTCGCGAGA	1	-0.06695	1	1	0.0004	50.7	0.0011
MSGA2	Phox2b(Homeobox)/CLBGA-PHOX2B-ChIP-Seq(GSE90683)/Homer	TTAATTNAATTA	1	-0.06351	1	108	0.0424	2267.1	0.0487
MSGA2	NPAS(bHLH)/Liver-NPAS-ChIP-Seq(GSE39860)/Homer	NVCACGTG	1	-0.06182	1	907	0.356	17260.3	0.3706
MSGA2	YY1(Zf)/Promoter/Homer	CAAGATGGCGGC	1	-0.05835	1	29	0.0114	693.8	0.0149
MSGA2	Sp2(Zf)/HEK293-Sp2.eGFP-ChIP-Seq(Encode)/Homer	YGGCCCCGCCCC	1	-0.05508	1	671	0.2633	12918.9	0.2774
MSGA2	ZNF143|STAF(Zf)/CUTLL-ZNF143-ChIP-Seq(GSE29600)/Homer	ATTTCCCAGVAKSCY	1	-0.04998	1	226	0.0887	4572	0.0982
MSGA2	PRDM14(Zf)/H1-PRDM14-ChIP-Seq(GSE22767)/Homer	RGGTCTCTAACY	1	-0.04916	1	173	0.0679	3556	0.0764
MSGA2	Pax7(Paired,Homeobox)/Myoblast-Pax7-ChIP-Seq(GSE25064)/Homer	TAATCAATTA	1	-0.0486	1	45	0.0177	1036	0.0222
MSGA2	FXR(NR),IR1/Liver-FXR-ChIP-Seq(Chong_et_al.)/Homer	AGGTCANTGACCTB	1	-0.04281	1	176	0.0691	3630.2	0.078
MSGA2	THRa(NR)/C17.2-THRa-ChIP-Seq(GSE38347)/Homer	GGTCANYTGAGGWCA	1	-0.04049	1	198	0.0777	4061.2	0.0872
MSGA2	GATA3(Zf),DR4/iTreg-Gata3-ChIP-Seq(GSE20898)/Homer	AGATGKDGAGATAAG	1	-0.03871	1	36	0.0141	863.4	0.0185
MSGA2	NRF1(NRF)/MCF7-NRF1-ChIP-Seq(Unpublished)/Homer	CTGCGCATGCGC	1	-0.03804	1	32	0.0126	780.7	0.0168
MSGA2	NFkB-p50,p52(RHD)/Monocyte-p50-ChIP-Chip(Schreiber_et_al.)/Homer	GGGGGAATCCCC	1	-0.03799	1	37	0.0145	885	0.019
MSGA2	Oct2(POU,Homeobox)/Bcell-Oct2-ChIP-Seq(GSE21512)/Homer	ATATGCAAAT	1	-0.03735	1	157	0.0616	3277.8	0.0704
MSGA2	GATA(Zf),IR3/iTreg-Gata3-ChIP-Seq(GSE20898)/Homer	NNNNNBAGATAWYATCTVHN	1	-0.0358	1	60	0.0235	1362.3	0.0293
MSGA2	Slug(Zf)/Mesoderm-Snai2-ChIP-Seq(GSE61475)/Homer	SNGCACCTGCHS	1	-0.03372	1	311	0.1221	6247.8	0.1342
MSGA2	RXR(NR),DR1/3T3L1-RXR-ChIP-Seq(GSE13511)/Homer	TAGGGCAAAGGTCA	1	-0.03315	1	606	0.2378	11804	0.2535
MSGA2	HINFP(Zf)/K562-HINFP.eGFP-ChIP-Seq(Encode)/Homer	TWVGGTCCGC	1	-0.03023	1	60	0.0235	1374.4	0.0295
MSGA2	p63(p53)/Keratinocyte-p63-ChIP-Seq(GSE17611)/Homer	NNDRCATGYCYNRRCATGYH	1	-0.0265	1	194	0.0761	4033	0.0866
MSGA2	FOXA1(Forkhead)/LNCAP-FOXA1-ChIP-Seq(GSE27824)/Homer	WAAGTAAACA	1	-0.0261	1	770	0.3022	14899.7	0.3199
MSGA2	Foxa3(Forkhead)/Liver-Foxa3-ChIP-Seq(GSE77670)/Homer	BSNTGTTTACWYWGN	1	-0.02519	1	185	0.0726	3864.6	0.083
MSGA2	GRHL2(CP2)/HBE-GRHL2-ChIP-Seq(GSE46194)/Homer	AAACYKGTTWDACMRGTTTB	1	-0.02242	1	205	0.0805	4265.8	0.0916
MSGA2	Foxf1(Forkhead)/Lung-Foxf1-ChIP-Seq(GSE77951)/Homer	WWATRTAAACAN	1	-0.0207	1	588	0.2308	11547.6	0.248
MSGA2	NPAS2(bHLH)/Liver-NPAS2-ChIP-Seq(GSE39860)/Homer	KCCACGTGAC	1	-0.01957	1	607	0.2382	11912.3	0.2558
MSGA2	BMAL1(bHLH)/Liver-Bmal1-ChIP-Seq(GSE39860)/Homer	GNCACGTG	1	-0.01924	1	1010	0.3964	19392.6	0.4164
MSGA2	Mouse_Recombination_Hotspot(Zf)/Testis-DMC1-ChIP-Seq(GSE24438)/Homer	ACTYKNATTCGTGNTACTTC	1	-0.01594	1	29	0.0114	761.4	0.0163
MSGA2	ZKSCAN1(Zf)/HepG2-ZKSCAN1-ChIP-Seq(Encode)/Homer	GCACAYAGTAGGKCY	1	-0.01495	1	11	0.0043	354.8	0.0076
MSGA2	KLF6(Zf)/PDAC-KLF6-ChIP-Seq(GSE64557)/Homer	MKGGGYGTGGCC	1	-0.01409	1	473	0.1856	9444.7	0.2028
MSGA2	GFY-Staf(?,Zf)/Promoter/Homer	RACTACAATTCCCAGAAKGC	1	-0.01363	1	24	0.0094	658.5	0.0141
MSGA2	Esrrb(NR)/mES-Esrrb-ChIP-Seq(GSE11431)/Homer	KTGACCTTGA	1	-0.01166	1	348	0.1366	7095.3	0.1524
MSGA2	NFY(CCAAT)/Promoter/Homer	RGCCAATSRG	1	-0.01148	1	423	0.166	8526.1	0.1831
MSGA2	p53(p53)/Saos-p53-ChIP-Seq(GSE15780)/Homer	RRCATGYCYRGRCATGYYYN	1	-0.01109	1	46	0.0181	1146.6	0.0246
MSGA2	p53(p53)/Saos-p53-ChIP-Seq/Homer	RRCATGYCYRGRCATGYYYN	1	-0.01109	1	46	0.0181	1146.6	0.0246
MSGA2	HIF-1a(bHLH)/MCF7-HIF1a-ChIP-Seq(GSE28352)/Homer	TACGTGCV	1	-0.01097	1	86	0.0338	1977.1	0.0425
MSGA2	PAX6(Paired,Homeobox)/Forebrain-Pax6-ChIP-Seq(GSE66961)/Homer	NGTGTTCAVTSAAGCGKAAA	1	-0.009716	1	37	0.0145	960.5	0.0206
MSGA2	MNT(bHLH)/HepG2-MNT-ChIP-Seq(Encode)/Homer	DGCACACGTG	1	-0.008746	1	609	0.239	12076.8	0.2593
MSGA2	ERRg(NR)/Kidney-ESRRG-ChIP-Seq(GSE104905)/Homer	GTGACCTTGRVN	1	-0.008604	1	435	0.1707	8794	0.1888
MSGA2	GATA(Zf),IR4/iTreg-Gata3-ChIP-Seq(GSE20898)/Homer	NAGATWNBNATCTNN	1	-0.006856	1	27	0.0106	756.5	0.0162
MSGA2	Gata2(Zf)/K562-GATA2-ChIP-Seq(GSE18829)/Homer	BBCTTATCTS	1	-0.005295	1	325	0.1276	6749.5	0.1449
MSGA2	Gata1(Zf)/K562-GATA1-ChIP-Seq(GSE18829)/Homer	SAGATAAGRV	1	-0.004675	1	284	0.1115	5970.5	0.1282
MSGA2	TR4(NR),DR1/Hela-TR4-ChIP-Seq(GSE24685)/Homer	GAGGTCAAAGGTCA	1	-0.004668	1	49	0.0192	1258.3	0.027
MSGA2	MafB(bZIP)/BMM-Mafb-ChIP-Seq(GSE75722)/Homer	WNTGCTGASTCAGCANWTTY	1	-0.004574	1	243	0.0954	5174.4	0.1111
MSGA2	HOXA2(Homeobox)/mES-Hoxa2-ChIP-Seq(Donaldson_et_al.)/Homer	GYCATCMATCAT	1	-0.004446	1	40	0.0157	1065.5	0.0229
MSGA2	PPARE(NR),DR1/3T3L1-Pparg-ChIP-Seq(GSE13511)/Homer	TGACCTTTGCCCCA	1	-0.00371	1	504	0.1978	10214.9	0.2193
MSGA2	FOXP1(Forkhead)/H9-FOXP1-ChIP-Seq(GSE31006)/Homer	NYYTGTTTACHN	1	-0.003199	1	242	0.095	5190.7	0.1115
MSGA2	Snail1(Zf)/LS174T-SNAIL1.HA-ChIP-Seq(GSE127183)/Homer	TRCACCTGCY	1	-0.003181	1	465	0.1825	9492.3	0.2038
MSGA2	Max(bHLH)/K562-Max-ChIP-Seq(GSE31477)/Homer	RCCACGTGGYYN	1	-0.002292	1	378	0.1484	7865.8	0.1689
MSGA2	Otx2(Homeobox)/EpiLC-Otx2-ChIP-Seq(GSE56098)/Homer	NYTAATCCYB	1	-0.001895	1	499	0.1958	10203.7	0.2191
MSGA2	PPARa(NR),DR1/Liver-Ppara-ChIP-Seq(GSE47954)/Homer	VNAGGKCAAAGGTCA	1	-0.001649	1	573	0.2249	11625.1	0.2496
MSGA2	KLF1(Zf)/HUDEP2-KLF1-CutnRun(GSE136251)/Homer	VDGGGYGGGGCY	1	-0.001196	1	391	0.1535	8187.7	0.1758
MSGA2	Nr5a2(NR)/mES-Nr5a2-ChIP-Seq(GSE19019)/Homer	BTCAAGGTCA	1	-0.001183	1	317	0.1244	6754.1	0.145
MSGA2	PSE(SNAPc)/K562-mStart-Seq/Homer	WAVTCACCMTAASYDAAAAG	1	-0.001148	1	309	0.1213	6601.1	0.1417
MSGA2	Sox21(HMG)/ESC-SOX21-ChIP-Seq(GSE110505)/Homer	BCCWTTGTBYKV	1	-0.001106	1	1004	0.394	19732.8	0.4237
MSGA2	Klf4(Zf)/mES-Klf4-ChIP-Seq(GSE11431)/Homer	GCCACACCCA	1	-0.000653	1	164	0.0644	3773.6	0.081
MSGA2	FOXA1(Forkhead)/MCF7-FOXA1-ChIP-Seq(GSE26831)/Homer	WAAGTAAACA	1	-0.000442	1	627	0.2461	12806.9	0.275
MSGA2	ZEB1(Zf)/PDAC-ZEB1-ChIP-Seq(GSE64557)/Homer	VCAGGTRDRY	1	-0.000311	1	919	0.3607	18322.2	0.3934
MSGA2	EKLF(Zf)/Erythrocyte-Klf1-ChIP-Seq(GSE20478)/Homer	NWGGGTGTGGCY	1	-0.00014	1	85	0.0334	2224.7	0.0478
MSGA2	Smad4(MAD)/ESC-SMAD4-ChIP-Seq(GSE29422)/Homer	VBSYGTCTGG	1	-0.000115	1	832	0.3265	16818.6	0.3611
MSGA2	GSC(Homeobox)/FrogEmbryos-GSC-ChIP-Seq(DRA000576)/Homer	RGGATTAR	1	-9.7e-05	1	696	0.2732	14281.5	0.3067
MSGA2	Gata6(Zf)/HUG1N-GATA6-ChIP-Seq(GSE51936)/Homer	YCTTATCTBN	1	-7.6e-05	1	444	0.1743	9488	0.2037
MSGA2	FOXA1:AR(Forkhead,NR)/LNCAP-AR-ChIP-Seq(GSE27824)/Homer	AGTAAACAAAAAAGAACAND	1	-5.7e-05	1	39	0.0153	1233.8	0.0265
MSGA2	GATA3(Zf),DR8/iTreg-Gata3-ChIP-Seq(GSE20898)/Homer	AGATSTNDNNDSAGATAASN	1	-5.2e-05	1	31	0.0122	1044.3	0.0224
MSGA2	E2A(bHLH),near_PU.1/Bcell-PU.1-ChIP-Seq(GSE21512)/Homer	NVCACCTGBN	1	-4.4e-05	1	741	0.2908	15215.7	0.3267
MSGA2	OCT:OCT(POU,Homeobox)/NPC-OCT6-ChIP-Seq(GSE43916)/Homer	YATGCATATRCATRT	1	-3.5e-05	1	71	0.0279	1986.1	0.0426
MSGA2	KLF5(Zf)/LoVo-KLF5-ChIP-Seq(GSE49402)/Homer	DGGGYGKGGC	1	-1.7e-05	1	572	0.2245	12098.8	0.2598
MSGA2	Gata4(Zf)/Heart-Gata4-ChIP-Seq(GSE35151)/Homer	NBWGATAAGR	1	-1.4e-05	1	485	0.1903	10438.7	0.2241
MSGA2	FOXM1(Forkhead)/MCF7-FOXM1-ChIP-Seq(GSE72977)/Homer	TRTTTACTTW	1	-1e-05	1	634	0.2488	13334.8	0.2863
MSGA2	Smad2(MAD)/ES-SMAD2-ChIP-Seq(GSE29422)/Homer	CTGTCTGG	1	-7e-06	1	815	0.3199	16795.3	0.3606
MSGA2	Nr5a2(NR)/Pancreas-LRH1-ChIP-Seq(GSE34295)/Homer	BTCAAGGTCA	1	-4e-06	1	398	0.1562	8840.6	0.1898
MSGA2	PRDM10(Zf)/HEK293-PRDM10.eGFP-ChIP-Seq(Encode)/Homer	TGGTACATTCCA	1	-3e-06	1	307	0.1205	7054.3	0.1515
MSGA2	ZBTB12(Zf)/HEK293-ZBTB12.GFP-ChIP-Seq(GSE58341)/Homer	NGNTCTAGAACCNGV	1	-2e-06	1	221	0.0867	5324.6	0.1143
MSGA2	GATA3(Zf)/iTreg-Gata3-ChIP-Seq(GSE20898)/Homer	AGATAASR	1	-1e-06	1	738	0.2896	15525.3	0.3334
MSGA2	TRPS1(Zf)/MCF7-TRPS1-ChIP-Seq(GSE107013)/Homer	AGATAAGANN	1	-1e-06	1	998	0.3917	20402.6	0.4381
MSGA2	SF1(NR)/H295R-Nr5a1-ChIP-Seq(GSE44220)/Homer	CAAGGHCANV	1	0	1	252	0.0989	6099.3	0.131
MSGA2	LRF(Zf)/Erythroblasts-ZBTB7A-ChIP-Seq(GSE74977)/Homer	AAGACCCYYN	1	0	1	596	0.2339	12932.2	0.2777
MSGA2	COUP-TFII(NR)/K562-NR2F1-ChIP-Seq(Encode)/Homer	GKBCARAGGTCA	1	0	1	692	0.2716	14779.3	0.3174
MSGA2	Hnf6b(Homeobox)/LNCaP-Hnf6b-ChIP-Seq(GSE106305)/Homer	TATTGAYY	1	0	1	382	0.1499	8794.5	0.1888
MSGA2	Cux2(Homeobox)/Liver-Cux2-ChIP-Seq(GSE35985)/Homer	HNRAATCAAT	1	0	1	160	0.0628	4247.6	0.0912
MSGA2	ZEB2(Zf)/SNU398-ZEB2-ChIP-Seq(GSE103048)/Homer	GNMCAGGTGTGC	1	0	1	458	0.1797	10404.6	0.2234
MSGA2	EAR2(NR)/K562-NR2F6-ChIP-Seq(Encode)/Homer	NRBCARRGGTCA	1	0	1	614	0.241	13475.6	0.2894
MSGA2	RARa(NR)/K562-RARa-ChIP-Seq(Encode)/Homer	TTGAMCTTTG	1	0	1	1426	0.5597	28687.2	0.616
MSGA2	HNF6(Homeobox)/Liver-Hnf6-ChIP-Seq(ERP000394)/Homer	NTATYGATCH	1	0	1	196	0.0769	5209.1	0.1119
MSGA2	THRb(NR)/Liver-NR1A2-ChIP-Seq(GSE52613)/Homer	TRAGGTCA	1	0	1	1816	0.7127	35600	0.7644
MSGA2	CUX1(Homeobox)/K562-CUX1-ChIP-Seq(GSE92882)/Homer	TATCGATNAN	1	0	1	268	0.1052	6777.7	0.1455
MSGA2	COUP-TFII(NR)/Artia-Nr2f2-ChIP-Seq(GSE46497)/Homer	AGRGGTCA	1	0	1	797	0.3128	17312.6	0.3718
MSGA2	Erra(NR)/HepG2-Erra-ChIP-Seq(GSE31477)/Homer	CAAAGGTCAG	1	0	1	1096	0.4301	23031	0.4945
MSGA2	RAR:RXR(NR),DR0/ES-RAR-ChIP-Seq(GSE56893)/Homer	AGGTCAAGGTCA	1	0	1	60	0.0235	2554.7	0.0549
MSGA2	RARg(NR)/ES-RARg-ChIP-Seq(GSE30538)/Homer	AGGTCAAGGTCA	1	0	1	16	0.0063	1411.8	0.0303
MSGA2	REST-NRSF(Zf)/Jurkat-NRSF-ChIP-Seq/Homer	GGMGCTGTCCATGGTGCTGA	1	0	1	0	0	54.1	0.0012
MSGA2	ZFP3(Zf)/HEK293-ZFP3.GFP-ChIP-Seq(GSE58341)/Homer	GGGTTTTGAAGGATGARTAGGAGTT	1	0	1	0	0	15.2	0.0003
MSGA3	Mef2d(MADS)/Retina-Mef2d-ChIP-Seq(GSE61391)/Homer	GCTATTTTTAGC	1e-144	-332.9	0	561	0.1399	1775.4	0.0395
MSGA3	Mef2b(MADS)/HEK293-Mef2b.V5-ChIP-Seq(GSE67450)/Homer	GCTATTTTTGGM	1e-143	-330.1	0	1460	0.3641	8610.7	0.1914
MSGA3	Mef2c(MADS)/GM12878-Mef2c-ChIP-Seq(GSE32465)/Homer	DCYAAAAATAGM	1e-137	-317.6	0	961	0.2397	4587.9	0.102
MSGA3	Mef2a(MADS)/HL1-Mef2a.biotin-ChIP-Seq(GSE21529)/Homer	CYAAAAATAG	1e-106	-244.5	0	819	0.2042	4067.5	0.0904
MSGA3	Brn1(POU,Homeobox)/NPC-Brn1-ChIP-Seq(GSE35496)/Homer	TATGCWAATBAV	1e-70	-161.2	0	674	0.1681	3665.3	0.0815
MSGA3	Lhx1(Homeobox)/EmbryoCarcinoma-Lhx1-ChIP-Seq(GSE70957)/Homer	NNYTAATTAR	1e-67	-156.3	0	1617	0.4032	12377.9	0.2751
MSGA3	Oct6(POU,Homeobox)/NPC-Pou3f1-ChIP-Seq(GSE35496)/Homer	WATGCAAATGAG	1e-67	-155.8	0	817	0.2037	4901.2	0.1089
MSGA3	Ascl2(bHLH)/ESC-Ascl2-ChIP-Seq(GSE97712)/Homer	SSRGCAGCTGCH	1e-65	-150.3	0	1490	0.3716	11212.3	0.2492
MSGA3	Dlx3(Homeobox)/Kerainocytes-Dlx3-ChIP-Seq(GSE89884)/Homer	NDGTAATTAC	1e-64	-147.9	0	1082	0.2698	7349.4	0.1634
MSGA3	DLX5(Homeobox)/BasalGanglia-Dlx5-ChIP-seq(GSE124936)/Homer	SSTAATTA	1e-63	-146.8	0	1207	0.301	8530.2	0.1896
MSGA3	E2A(bHLH)/proBcell-E2A-ChIP-Seq(GSE21978)/Homer	DNRCAGCTGY	1e-63	-146.1	0	1793	0.4471	14364.5	0.3193
MSGA3	DLX2(Homeobox)/BasalGanglia-Dlx2-ChIP-seq(GSE124936)/Homer	NNNTAATTAS	1e-62	-144.2	0	1979	0.4935	16360.4	0.3637
MSGA3	En1(Homeobox)/SUM149-EN1-ChIP-Seq(GSE120957)/Homer	NDCTAATTAS	1e-61	-142.3	0	2239	0.5584	19221.4	0.4273
MSGA3	Ascl1(bHLH)/NeuralTubes-Ascl1-ChIP-Seq(GSE55840)/Homer	NNVVCAGCTGBN	1e-61	-142.1	0	1893	0.4721	15490.6	0.3443
MSGA3	Lhx3(Homeobox)/Neuron-Lhx3-ChIP-Seq(GSE31456)/Homer	ADBTAATTAR	1e-58	-134.8	0	2086	0.5202	17703.5	0.3935
MSGA3	Lhx2(Homeobox)/HFSC-Lhx2-ChIP-Seq(GSE48068)/Homer	TAATTAGN	1e-58	-133.9	0	1525	0.3803	11854	0.2635
MSGA3	Ptf1a(bHLH)/Panc1-Ptf1a-ChIP-Seq(GSE47459)/Homer	ACAGCTGTTN	1e-56	-129.9	0	2732	0.6813	25125.5	0.5585
MSGA3	LHX9(Homeobox)/Hct116-LHX9.V5-ChIP-Seq(GSE116822)/Homer	NGCTAATTAG	1e-55	-128.3	0	1856	0.4628	15378.5	0.3418
MSGA3	Oct4(POU,Homeobox)/mES-Oct4-ChIP-Seq(GSE11431)/Homer	ATTTGCATAW	1e-54	-125	0	825	0.2057	5354.1	0.119
MSGA3	Tcf12(bHLH)/GM12878-Tcf12-ChIP-Seq(GSE32465)/Homer	VCAGCTGYTG	1e-53	-124.3	0	1269	0.3165	9497.8	0.2111
MSGA3	DLX1(Homeobox)/BasalGanglia-Dlx1-ChIP-seq(GSE124936)/Homer	NSNNTAATTA	1e-53	-123.3	0	1767	0.4406	14548.5	0.3234
MSGA3	HEB(bHLH)/mES-Heb-ChIP-Seq(GSE53233)/Homer	VCAGCTGBNN	1e-52	-121.5	0	2135	0.5324	18527.7	0.4118
MSGA3	Twist2(bHLH)/Myoblast-Twist2.Ty1-ChIP-Seq(GSE127998)/Homer	MCAGCTGBYH	1e-45	-105	0	2141	0.5339	18979.3	0.4219
MSGA3	MyoD(bHLH)/Myotube-MyoD-ChIP-Seq(GSE21614)/Homer	RRCAGCTGYTSY	1e-45	-103.8	0	1046	0.2608	7714.5	0.1715
MSGA3	NF1(CTF)/LNCAP-NF1-ChIP-Seq(Unpublished)/Homer	CYTGGCABNSTGCCAR	1e-43	-100.7	0	561	0.1399	3392.3	0.0754
MSGA3	Atoh1(bHLH)/Cerebellum-Atoh1-ChIP-Seq(GSE22111)/Homer	VNRVCAGCTGGY	1e-42	-97.52	0	1410	0.3516	11421.2	0.2539
MSGA3	Tcf21(bHLH)/ArterySmoothMuscle-Tcf21-ChIP-Seq(GSE61369)/Homer	NAACAGCTGG	1e-41	-95.31	0	1235	0.308	9714.9	0.2159
MSGA3	Oct11(POU,Homeobox)/NCIH1048-POU2F3-ChIP-seq(GSE115123)/Homer	GATTTGCATA	1e-41	-95.21	0	595	0.1484	3749.1	0.0833
MSGA3	Ap4(bHLH)/AML-Tfap4-ChIP-Seq(GSE45738)/Homer	NAHCAGCTGD	1e-40	-93.79	0	1529	0.3813	12721.1	0.2828
MSGA3	Nkx6.1(Homeobox)/Islet-Nkx6.1-ChIP-Seq(GSE40975)/Homer	GKTAATGR	1e-39	-91.38	0	2666	0.6648	25289.7	0.5622
MSGA3	Myf5(bHLH)/GM-Myf5-ChIP-Seq(GSE24852)/Homer	BAACAGCTGT	1e-38	-89.61	0	967	0.2411	7221.9	0.1605
MSGA3	NeuroG2(bHLH)/Fibroblast-NeuroG2-ChIP-Seq(GSE75910)/Homer	ACCATCTGTT	1e-37	-86.74	0	1870	0.4663	16489.2	0.3665
MSGA3	Fos(bZIP)/TSC-Fos-ChIP-Seq(GSE110950)/Homer	NDATGASTCAYN	1e-37	-86.21	0	806	0.201	5770.7	0.1283
MSGA3	AP-1(bZIP)/ThioMac-PU.1-ChIP-Seq(GSE21512)/Homer	VTGACTCATC	1e-36	-84.29	0	963	0.2401	7284.9	0.1619
MSGA3	BHLHA15(bHLH)/NIH3T3-BHLHB8.HA-ChIP-Seq(GSE119782)/Homer	NAMCAGCTGK	1e-36	-83.12	0	1737	0.4332	15161.2	0.337
MSGA3	SCL(bHLH)/HPC7-Scl-ChIP-Seq(GSE13511)/Homer	AVCAGCTG	1e-33	-77.69	0	3487	0.8696	35804	0.7959
MSGA3	MyoG(bHLH)/C2C12-MyoG-ChIP-Seq(GSE36024)/Homer	AACAGCTG	1e-33	-77.42	0	1279	0.319	10549.1	0.2345
MSGA3	Atf3(bZIP)/GBM-ATF3-ChIP-Seq(GSE33912)/Homer	DATGASTCATHN	1e-33	-77.16	0	860	0.2145	6440.7	0.1432
MSGA3	TCF4(bHLH)/SHSY5Y-TCF4-ChIP-Seq(GSE96915)/Homer	SMCATCTGKH	1e-33	-76.56	0	1868	0.4658	16741.7	0.3721
MSGA3	JunB(bZIP)/DendriticCells-Junb-ChIP-Seq(GSE36099)/Homer	RATGASTCAT	1e-33	-76.3	0	735	0.1833	5286.9	0.1175
MSGA3	Fra1(bZIP)/BT549-Fra1-ChIP-Seq(GSE46166)/Homer	NNATGASTCATH	1e-32	-75.1	0	746	0.186	5410	0.1203
MSGA3	NF1-halfsite(CTF)/LNCaP-NF1-ChIP-Seq(Unpublished)/Homer	YTGCCAAG	1e-32	-74.67	0	1858	0.4633	16686.7	0.3709
MSGA3	Fosl2(bZIP)/3T3L1-Fosl2-ChIP-Seq(GSE56872)/Homer	NATGASTCABNN	1e-30	-69.62	0	478	0.1192	3091.4	0.0687
MSGA3	Jun-AP1(bZIP)/K562-cJun-ChIP-Seq(GSE31477)/Homer	GATGASTCATCN	1e-30	-69.54	0	372	0.0928	2200	0.0489
MSGA3	Oct2(POU,Homeobox)/Bcell-Oct2-ChIP-Seq(GSE21512)/Homer	ATATGCAAAT	1e-28	-66.68	0	510	0.1272	3413.8	0.0759
MSGA3	BATF(bZIP)/Th17-BATF-ChIP-Seq(GSE39756)/Homer	DATGASTCAT	1e-28	-64.61	0	843	0.2102	6531.2	0.1452
MSGA3	Tgif2(Homeobox)/mES-Tgif2-ChIP-Seq(GSE55404)/Homer	TGTCANYT	1e-27	-64.08	0	2957	0.7374	29530.1	0.6564
MSGA3	Fra2(bZIP)/Striatum-Fra2-ChIP-Seq(GSE43429)/Homer	GGATGACTCATC	1e-25	-58.64	0	620	0.1546	4544.4	0.101
MSGA3	Isl1(Homeobox)/Neuron-Isl1-ChIP-Seq(GSE31456)/Homer	CTAATKGV	1e-23	-54.59	0	2079	0.5185	19730.2	0.4386
MSGA3	OCT:OCT(POU,Homeobox,IR1)/NPC-Brn2-ChIP-Seq(GSE35496)/Homer	ATGAATWATTCATGA	1e-23	-54.22	0	69	0.0172	169.9	0.0038
MSGA3	NF-E2(bZIP)/K562-NFE2-ChIP-Seq(GSE31477)/Homer	GATGACTCAGCA	1e-22	-52.08	0	144	0.0359	627.9	0.014
MSGA3	Tlx?(NR)/NPC-H3K4me1-ChIP-Seq(GSE16256)/Homer	CTGGCAGSCTGCCA	1e-21	-50.6	0	588	0.1466	4404	0.0979
MSGA3	Tgif1(Homeobox)/mES-Tgif1-ChIP-Seq(GSE55404)/Homer	YTGWCADY	1e-21	-49.92	0	2823	0.704	28404.5	0.6314
MSGA3	OCT:OCT-short(POU,Homeobox)/NPC-OCT6-ChIP-Seq(GSE43916)/Homer	ATGCATWATGCATRW	1e-21	-49.65	0	925	0.2307	7688.3	0.1709
MSGA3	Bach2(bZIP)/OCILy7-Bach2-ChIP-Seq(GSE44420)/Homer	TGCTGAGTCA	1e-21	-49.42	0	305	0.0761	1897.1	0.0422
MSGA3	Snail1(Zf)/LS174T-SNAIL1.HA-ChIP-Seq(GSE127183)/Homer	TRCACCTGCY	1e-20	-47.8	0	1043	0.2601	8926.7	0.1984
MSGA3	Bach1(bZIP)/K562-Bach1-ChIP-Seq(GSE31477)/Homer	AWWNTGCTGAGTCAT	1e-20	-47.48	0	135	0.0337	598.5	0.0133
MSGA3	Tbx5(T-box)/HL1-Tbx5.biotin-ChIP-Seq(GSE21529)/Homer	AGGTGTCA	1e-20	-46.6	0	2816	0.7022	28442.5	0.6322
MSGA3	Slug(Zf)/Mesoderm-Snai2-ChIP-Seq(GSE61475)/Homer	SNGCACCTGCHS	1e-20	-46.11	0	728	0.1815	5838	0.1298
MSGA3	NFIL3(bZIP)/HepG2-NFIL3-ChIP-Seq(Encode)/Homer	VTTACGTAAYNNNNN	1e-19	-45.11	0	755	0.1883	6126.6	0.1362
MSGA3	E2A(bHLH),near_PU.1/Bcell-PU.1-ChIP-Seq(GSE21512)/Homer	NVCACCTGBN	1e-19	-44.05	0	1565	0.3903	14500.3	0.3223
MSGA3	ZBTB18(Zf)/HEK293-ZBTB18.GFP-ChIP-Seq(GSE58341)/Homer	AACATCTGGA	1e-18	-43.35	0	678	0.1691	5420.8	0.1205
MSGA3	NeuroD1(bHLH)/Islet-NeuroD1-ChIP-Seq(GSE30298)/Homer	GCCATCTGTT	1e-17	-40.08	0	1009	0.2516	8811.6	0.1959
MSGA3	Meis1(Homeobox)/MastCells-Meis1-ChIP-Seq(GSE48085)/Homer	VGCTGWCAVB	1e-17	-39.35	0	1812	0.4519	17351.7	0.3857
MSGA3	Olig2(bHLH)/Neuron-Olig2-ChIP-Seq(GSE30882)/Homer	RCCATMTGTT	1e-16	-37.78	0	2092	0.5217	20508.9	0.4559
MSGA3	MafA(bZIP)/Islet-MafA-ChIP-Seq(GSE30298)/Homer	TGCTGACTCA	1e-15	-34.62	0	1015	0.2531	9051.4	0.2012
MSGA3	EBF2(EBF)/BrownAdipose-EBF2-ChIP-Seq(GSE97114)/Homer	NABTCCCWDGGGAVH	1e-14	-34.52	0	971	0.2421	8602.5	0.1912
MSGA3	Brn2(POU,Homeobox)/NPC-Brn2-ChIP-Seq(GSE35496)/Homer	ATGAATATTC	1e-14	-34.1	0	185	0.0461	1103	0.0245
MSGA3	Nrf2(bZIP)/Lymphoblast-Nrf2-ChIP-Seq(GSE37589)/Homer	HTGCTGAGTCAT	1e-14	-34.02	0	114	0.0284	554.4	0.0123
MSGA3	CEBP:AP1(bZIP)/ThioMac-CEBPb-ChIP-Seq(GSE21512)/Homer	DRTGTTGCAA	1e-14	-33.55	0	851	0.2122	7410.8	0.1647
MSGA3	HIC1(Zf)/Treg-ZBTB29-ChIP-Seq(GSE99889)/Homer	TGCCAGCB	1e-13	-31.31	0	1942	0.4843	19124.5	0.4251
MSGA3	HLF(bZIP)/HSC-HLF.Flag-ChIP-Seq(GSE69817)/Homer	RTTATGYAAB	1e-12	-29.07	0	937	0.2337	8443.6	0.1877
MSGA3	Pit1+1bp(Homeobox)/GCrat-Pit1-ChIP-Seq(GSE58009)/Homer	ATGCATAATTCA	1e-12	-28.13	0	493	0.1229	4014.7	0.0892
MSGA3	NFE2L2(bZIP)/HepG2-NFE2L2-ChIP-Seq(Encode)/Homer	AWWWTGCTGAGTCAT	1e-11	-27.49	0	136	0.0339	786.9	0.0175
MSGA3	OCT:OCT(POU,Homeobox)/NPC-Brn1-ChIP-Seq(GSE35496)/Homer	ATGAATATTCATGAG	1e-11	-26.23	0	35	0.0087	93.5	0.0021
MSGA3	Gfi1b(Zf)/HPC7-Gfi1b-ChIP-Seq(GSE22178)/Homer	MAATCACTGC	1e-11	-25.74	0	793	0.1978	7085.7	0.1575
MSGA3	Foxo1(Forkhead)/RAW-Foxo1-ChIP-Seq(Fan_et_al.)/Homer	CTGTTTAC	1e-11	-25.47	0	1889	0.4711	18818.9	0.4183
MSGA3	Pitx1:Ebox(Homeobox,bHLH)/Hindlimb-Pitx1-ChIP-Seq(GSE41591)/Homer	YTAATTRAWWCCAGATGT	1e-10	-23.84	0	276	0.0688	2061.6	0.0458
MSGA3	Smad2(MAD)/ES-SMAD2-ChIP-Seq(GSE29422)/Homer	CTGTCTGG	1e-10	-23.34	0	1622	0.4045	15992.5	0.3555
MSGA3	CREB5(bZIP)/LNCaP-CREB5.V5-ChIP-Seq(GSE137775)/Homer	VVATGACGTCAT	1e-09	-22.15	0	432	0.1077	3586.4	0.0797
MSGA3	Smad4(MAD)/ESC-SMAD4-ChIP-Seq(GSE29422)/Homer	VBSYGTCTGG	1e-09	-22.08	0	1665	0.4152	16528.3	0.3674
MSGA3	Eomes(T-box)/H9-Eomes-ChIP-Seq(GSE26097)/Homer	ATTAACACCT	1e-09	-21.49	0	2054	0.5122	20866.7	0.4638
MSGA3	Nanog(Homeobox)/mES-Nanog-ChIP-Seq(GSE11724)/Homer	RGCCATTAAC	1e-09	-21.18	0	3282	0.8185	35065.4	0.7795
MSGA3	ETS:E-box(ETS,bHLH)/HPC7-Scl-ChIP-Seq(GSE22178)/Homer	AGGAARCAGCTG	1e-09	-20.75	0	143	0.0357	932.1	0.0207
MSGA3	Pit1(Homeobox)/GCrat-Pit1-ChIP-Seq(GSE58009)/Homer	ATGMATATDC	1e-08	-20.52	0	1272	0.3172	12346.1	0.2744
MSGA3	EBF(EBF)/proBcell-EBF-ChIP-Seq(GSE21978)/Homer	DGTCCCYRGGGA	1e-08	-20.49	0	243	0.0606	1828.8	0.0407
MSGA3	Foxo3(Forkhead)/U2OS-Foxo3-ChIP-Seq(E-MTAB-2701)/Homer	DGTAAACA	1e-08	-20.47	0	865	0.2157	8038.9	0.1787
MSGA3	MafK(bZIP)/C2C12-MafK-ChIP-Seq(GSE36030)/Homer	GCTGASTCAGCA	1e-08	-20.22	0	342	0.0853	2768.4	0.0615
MSGA3	PRDM9(Zf)/Testis-DMC1-ChIP-Seq(GSE35498)/Homer	ADGGYAGYAGCATCT	1e-08	-19.93	0	517	0.1289	4496.8	0.1
MSGA3	Tbx6(T-box)/ESC-Tbx6-ChIP-Seq(GSE93524)/Homer	DAGGTGTBAA	1e-08	-19.82	0	1109	0.2766	10639.4	0.2365
MSGA3	Smad3(MAD)/NPC-Smad3-ChIP-Seq(GSE36673)/Homer	TWGTCTGV	1e-08	-18.94	0	2633	0.6566	27575.2	0.613
MSGA3	Phox2a(Homeobox)/Neuron-Phox2a-ChIP-Seq(GSE31456)/Homer	YTAATYNRATTA	1e-08	-18.61	0	477	0.119	4141.3	0.0921
MSGA3	MafB(bZIP)/BMM-Mafb-ChIP-Seq(GSE75722)/Homer	WNTGCTGASTCAGCANWTTY	1e-07	-17.99	0	584	0.1456	5243.7	0.1166
MSGA3	c-Jun-CRE(bZIP)/K562-cJun-ChIP-Seq(GSE31477)/Homer	ATGACGTCATCY	1e-07	-17.48	0	326	0.0813	2689.9	0.0598
MSGA3	Prop1(Homeobox)/GHFT1-PROP1.biotin-ChIP-Seq(GSE77302)/Homer	NTAATBNAATTA	1e-06	-15.66	0	719	0.1793	6733.2	0.1497
MSGA3	ZEB1(Zf)/PDAC-ZEB1-ChIP-Seq(GSE64557)/Homer	VCAGGTRDRY	1e-06	-15.65	0	1704	0.4249	17334.7	0.3853
MSGA3	JunD(bZIP)/K562-JunD-ChIP-Seq/Homer	ATGACGTCATCN	1e-06	-14.42	0	107	0.0267	721.2	0.016
MSGA3	ZNF317(Zf)/HEK293-ZNF317.GFP-ChIP-Seq(GSE58341)/Homer	GTCWGCTGTYYCTCT	1e-06	-13.98	0	116	0.0289	807.4	0.0179
MSGA3	ERRg(NR)/Kidney-ESRRG-ChIP-Seq(GSE104905)/Homer	GTGACCTTGRVN	1e-05	-13.81	0	857	0.2137	8276.4	0.184
MSGA3	FOXK2(Forkhead)/U2OS-FOXK2-ChIP-Seq(E-MTAB-2204)/Homer	SCHTGTTTACAT	1e-05	-13.43	0	713	0.1778	6779.4	0.1507
MSGA3	Phox2b(Homeobox)/CLBGA-PHOX2B-ChIP-Seq(GSE90683)/Homer	TTAATTNAATTA	1e-05	-13.2	0	264	0.0658	2212.7	0.0492
MSGA3	Pdx1(Homeobox)/Islet-Pdx1-ChIP-Seq(SRA008281)/Homer	YCATYAATCA	1e-05	-13.05	0	1061	0.2646	10497	0.2333
MSGA3	CArG(MADS)/PUER-Srf-ChIP-Seq(Sullivan_et_al.)/Homer	CCATATATGGNM	1e-05	-12.93	0	339	0.0845	2961.6	0.0658
MSGA3	Rbpj1(?)/Panc1-Rbpj1-ChIP-Seq(GSE47459)/Homer	HTTTCCCASG	1e-05	-12.9	0	1459	0.3638	14826.2	0.3296
MSGA3	AR-halfsite(NR)/LNCaP-AR-ChIP-Seq(GSE27824)/Homer	CCAGGAACAG	1e-05	-12.75	0	3117	0.7773	33581.1	0.7465
MSGA3	Atf2(bZIP)/3T3L1-Atf2-ChIP-Seq(GSE56872)/Homer	NRRTGACGTCAT	1e-05	-12.74	0	331	0.0825	2888.5	0.0642
MSGA3	EBF1(EBF)/Near-E2A-ChIP-Seq(GSE21512)/Homer	GTCCCCWGGGGA	1e-05	-12.67	0	940	0.2344	9224.9	0.2051
MSGA3	Atf1(bZIP)/K562-ATF1-ChIP-Seq(GSE31477)/Homer	GATGACGTCA	1e-05	-11.98	0	649	0.1618	6183.2	0.1374
MSGA3	Tbr1(T-box)/Cortex-Tbr1-ChIP-Seq(GSE71384)/Homer	AAGGTGTKAA	0.0001	-11.15	0.0001	1345	0.3354	13704.2	0.3046
MSGA3	Znf263(Zf)/K562-Znf263-ChIP-Seq(GSE31477)/Homer	CVGTSCTCCC	0.0001	-11.14	0.0001	1632	0.407	16858.6	0.3747
MSGA3	STAT4(Stat)/CD4-Stat4-ChIP-Seq(GSE22104)/Homer	NYTTCCWGGAAR	0.0001	-11.13	0.0001	992	0.2474	9878.6	0.2196
MSGA3	Twist(bHLH)/HMLE-TWIST1-ChIP-Seq(Chang_et_al)/Homer	VCAKCTGGNNNCCAGMTGBN	0.0001	-10.81	0.0001	168	0.0419	1354.8	0.0301
MSGA3	TEAD4(TEA)/Tropoblast-Tead4-ChIP-Seq(GSE37350)/Homer	CCWGGAATGY	0.0001	-10.67	0.0001	881	0.2197	8717.4	0.1938
MSGA3	Atf4(bZIP)/MEF-Atf4-ChIP-Seq(GSE35681)/Homer	MTGATGCAAT	0.0001	-10.47	0.0001	299	0.0746	2651.4	0.0589
MSGA3	Zfp281(Zf)/ES-Zfp281-ChIP-Seq(GSE81042)/Homer	CCCCTCCCCCAC	0.0001	-9.633	0.0003	246	0.0613	2152.8	0.0479
MSGA3	Atf7(bZIP)/3T3L1-Atf7-ChIP-Seq(GSE56872)/Homer	NGRTGACGTCAY	0.0001	-9.541	0.0003	460	0.1147	4338.8	0.0964
MSGA3	Brachyury(T-box)/Mesoendoderm-Brachyury-ChIP-exo(GSE54963)/Homer	ANTTMRCASBNNNGTGYKAAN	0.0001	-9.288	0.0003	323	0.0805	2941.6	0.0654
MSGA3	Arnt:Ahr(bHLH)/MCF7-Arnt-ChIP-Seq(Lo_et_al.)/Homer	TBGCACGCAA	0.001	-9.154	0.0004	578	0.1441	5594	0.1243
MSGA3	TEAD3(TEA)/HepG2-TEAD3-ChIP-Seq(Encode)/Homer	TRCATTCCAG	0.001	-8.75	0.0006	1154	0.2878	11806	0.2624
MSGA3	MITF(bHLH)/MastCells-MITF-ChIP-Seq(GSE48085)/Homer	RTCATGTGAC	0.001	-8.47	0.0008	920	0.2294	9289.9	0.2065
MSGA3	Hoxc9(Homeobox)/Ainv15-Hoxc9-ChIP-Seq(GSE21812)/Homer	GGCCATAAATCA	0.001	-8.428	0.0008	565	0.1409	5499.2	0.1222
MSGA3	Rfx6(HTH)/Min6b1-Rfx6.HA-ChIP-Seq(GSE62844)/Homer	TGTTKCCTAGCAACM	0.001	-8.385	0.0008	1080	0.2693	11029.3	0.2452
MSGA3	FoxL2(Forkhead)/Ovary-FoxL2-ChIP-Seq(GSE60858)/Homer	WWTRTAAACAVG	0.001	-8.264	0.0009	1001	0.2496	10181.4	0.2263
MSGA3	TEAD1(TEAD)/HepG2-TEAD1-ChIP-Seq(Encode)/Homer	CYRCATTCCA	0.001	-8.238	0.0009	983	0.2451	9988.3	0.222
MSGA3	FOXP1(Forkhead)/H9-FOXP1-ChIP-Seq(GSE31006)/Homer	NYYTGTTTACHN	0.001	-8.178	0.001	493	0.1229	4756.8	0.1057
MSGA3	WT1(Zf)/Kidney-WT1-ChIP-Seq(GSE90016)/Homer	MCTCCCMCRCAB	0.001	-7.947	0.0012	519	0.1294	5043.8	0.1121
MSGA3	Foxf1(Forkhead)/Lung-Foxf1-ChIP-Seq(GSE77951)/Homer	WWATRTAAACAN	0.001	-7.836	0.0014	1090	0.2718	11183.8	0.2486
MSGA3	bHLHE41(bHLH)/proB-Bhlhe41-ChIP-Seq(GSE93764)/Homer	KCACGTGMCN	0.001	-7.701	0.0016	957	0.2387	9749.6	0.2167
MSGA3	TEAD(TEA)/Fibroblast-PU.1-ChIP-Seq(Unpublished)/Homer	YCWGGAATGY	0.001	-7.648	0.0016	710	0.1771	7092.5	0.1577
MSGA3	CEBP:CEBP(bZIP)/MEF-Chop-ChIP-Seq(GSE35681)/Homer	NTNATGCAAYMNNHTGMAAY	0.001	-7.574	0.0017	165	0.0411	1421.2	0.0316
MSGA3	Tbet(T-box)/CD8-Tbet-ChIP-Seq(GSE33802)/Homer	AGGTGTGAAM	0.001	-7.3	0.0023	1069	0.2666	11000.4	0.2445
MSGA3	Tbx21(T-box)/GM12878-TBX21-ChIP-Seq(Encode)/Homer	AGGTGTGAAA	0.001	-7.148	0.0026	969	0.2416	9925.4	0.2206
MSGA3	Foxa2(Forkhead)/Liver-Foxa2-ChIP-Seq(GSE25694)/Homer	CYTGTTTACWYW	0.001	-7.074	0.0028	870	0.217	8858.5	0.1969
MSGA3	CHR(?)/Hela-CellCycle-Expression/Homer	SRGTTTCAAA	0.001	-7.04	0.0029	656	0.1636	6558.3	0.1458
MSGA3	ZEB2(Zf)/SNU398-ZEB2-ChIP-Seq(GSE103048)/Homer	GNMCAGGTGTGC	0.01	-6.888	0.0033	964	0.2404	9893.9	0.2199
MSGA3	Stat3+il21(Stat)/CD4-Stat3-ChIP-Seq(GSE19198)/Homer	SVYTTCCNGGAARB	0.01	-6.845	0.0034	735	0.1833	7420.1	0.1649
MSGA3	RBPJ:Ebox(?,bHLH)/Panc1-Rbpj1-ChIP-Seq(GSE47459)/Homer	GGGRAARRGRMCAGMTG	0.01	-6.729	0.0038	370	0.0923	3551.6	0.0789
MSGA3	Hoxa10(Homeobox)/ChickenMSG-Hoxa10.Flag-ChIP-Seq(GSE86088)/Homer	GGYAATGAAA	0.01	-6.613	0.0043	614	0.1531	6140.4	0.1365
MSGA3	Tbx20(T-box)/Heart-Tbx20-ChIP-Seq(GSE29636)/Homer	GGTGYTGACAGS	0.01	-6.551	0.0045	255	0.0636	2369.5	0.0527
MSGA3	OCT4-SOX2-TCF-NANOG(POU,Homeobox,HMG)/mES-Oct4-ChIP-Seq(GSE11431)/Homer	ATTTGCATAACAATG	0.01	-6.095	0.0071	241	0.0601	2247	0.0499
MSGA3	PBX1(Homeobox)/MCF7-PBX1-ChIP-Seq(GSE28007)/Homer	GSCTGTCACTCA	0.01	-5.985	0.0079	98	0.0244	816	0.0181
MSGA3	Fox:Ebox(Forkhead,bHLH)/Panc1-Foxa2-ChIP-Seq(GSE47459)/Homer	NNNVCTGWGYAAACASN	0.01	-5.592	0.0116	1108	0.2763	11588.2	0.2576
MSGA3	CTCF(Zf)/CD4+-CTCF-ChIP-Seq(Barski_et_al.)/Homer	AYAGTGCCMYCTRGTGGCCA	0.01	-5.434	0.0134	157	0.0392	1420.8	0.0316
MSGA3	PU.1-IRF(ETS:IRF)/Bcell-PU.1-ChIP-Seq(GSE21512)/Homer	MGGAAGTGAAAC	0.01	-5.408	0.0137	1334	0.3327	14095.9	0.3133
MSGA3	Chop(bZIP)/MEF-Chop-ChIP-Seq(GSE35681)/Homer	ATTGCATCAT	0.01	-5.401	0.0137	221	0.0551	2075.1	0.0461
MSGA3	Esrrb(NR)/mES-Esrrb-ChIP-Seq(GSE11431)/Homer	KTGACCTTGA	0.01	-5.372	0.014	670	0.1671	6840.4	0.1521
MSGA3	Maz(Zf)/HepG2-Maz-ChIP-Seq(GSE31477)/Homer	GGGGGGGG	0.01	-5.362	0.014	965	0.2406	10046.1	0.2233
MSGA3	Nur77(NR)/K562-NR4A1-ChIP-Seq(GSE31363)/Homer	TGACCTTTNCNT	0.01	-5.325	0.0145	184	0.0459	1699.8	0.0378
MSGA3	E-box(bHLH)/Promoter/Homer	SSGGTCACGTGA	0.01	-5.24	0.0157	63	0.0157	501.2	0.0111
MSGA3	USF1(bHLH)/GM12878-Usf1-ChIP-Seq(GSE32465)/Homer	SGTCACGTGR	0.01	-5.226	0.0158	408	0.1017	4045.6	0.0899
MSGA3	Hoxa9(Homeobox)/ChickenMSG-Hoxa9.Flag-ChIP-Seq(GSE86088)/Homer	RGCAATNAAA	0.01	-5.187	0.0163	2440	0.6085	26483.2	0.5887
MSGA3	STAT6(Stat)/CD4-Stat6-ChIP-Seq(GSE22104)/Homer	ABTTCYYRRGAA	0.01	-5.173	0.0164	561	0.1399	5683.1	0.1263
MSGA3	CRE(bZIP)/Promoter/Homer	CSGTGACGTCAC	0.01	-5.088	0.0177	176	0.0439	1629	0.0362
MSGA3	Usf2(bHLH)/C2C12-Usf2-ChIP-Seq(GSE36030)/Homer	GTCACGTGGT	0.01	-4.999	0.0193	303	0.0756	2951.7	0.0656
MSGA3	TATA-Box(TBP)/Promoter/Homer	CCTTTTAWAGSC	0.01	-4.721	0.0253	1316	0.3282	13976.5	0.3107
MSGA3	bHLHE40(bHLH)/HepG2-BHLHE40-ChIP-Seq(GSE31477)/Homer	KCACGTGMCN	0.01	-4.642	0.0272	265	0.0661	2574	0.0572
MSGA3	FOXK1(Forkhead)/HEK293-FOXK1-ChIP-Seq(GSE51673)/Homer	NVWTGTTTAC	0.1	-4.527	0.0303	1085	0.2706	11452.1	0.2546
MSGA3	Hoxd13(Homeobox)/ChickenMSG-Hoxd13.Flag-ChIP-Seq(GSE86088)/Homer	NCYAATAAAA	0.1	-4.48	0.0316	1638	0.4085	17579.1	0.3908
MSGA3	ZNF519(Zf)/HEK293-ZNF519.GFP-ChIP-Seq(GSE58341)/Homer	GAGSCCGAGC	0.1	-4.274	0.0385	166	0.0414	1564.6	0.0348
MSGA3	NF1:FOXA1(CTF,Forkhead)/LNCAP-FOXA1-ChIP-Seq(GSE27824)/Homer	WNTGTTTRYTTTGGCA	0.1	-4.244	0.0394	64	0.016	537.7	0.012
MSGA3	Hoxd11(Homeobox)/ChickenMSG-Hoxd11.Flag-ChIP-Seq(GSE86088)/Homer	VGCCATAAAA	0.1	-4.017	0.0492	2237	0.5579	24349.9	0.5413
MSGA3	Pax7(Paired,Homeobox),long/Myoblast-Pax7-ChIP-Seq(GSE25064)/Homer	TAATCHGATTAC	0.1	-3.968	0.0514	31	0.0077	231.5	0.0051
MSGA3	STAT6(Stat)/Macrophage-Stat6-ChIP-Seq(GSE38377)/Homer	TTCCKNAGAA	0.1	-3.918	0.0537	563	0.1404	5816.4	0.1293
MSGA3	MafF(bZIP)/HepG2-MafF-ChIP-Seq(GSE31477)/Homer	HWWGTCAGCAWWTTT	0.1	-3.774	0.0616	304	0.0758	3044.2	0.0677
MSGA3	ZNF7(Zf)/HepG2-ZNF7.Flag-ChIP-Seq(Encode)/Homer	CTGCCWVCTTTTRTA	0.1	-3.768	0.0616	575	0.1434	5961.9	0.1325
MSGA3	Npas4(bHLH)/Neuron-Npas4-ChIP-Seq(GSE127793)/Homer	NHRTCACGACDN	0.1	-3.75	0.0624	567	0.1414	5876.5	0.1306
MSGA3	CLOCK(bHLH)/Liver-Clock-ChIP-Seq(GSE39860)/Homer	GHCACGTG	0.1	-3.725	0.0635	504	0.1257	5196.4	0.1155
MSGA3	BMYB(HTH)/Hela-BMYB-ChIP-Seq(GSE27030)/Homer	NHAACBGYYV	0.1	-3.584	0.0727	1379	0.3439	14824.8	0.3295
MSGA3	Tbox:Smad(T-box,MAD)/ESCd5-Smad2_3-ChIP-Seq(GSE29422)/Homer	AGGTGHCAGACA	0.1	-3.557	0.0742	204	0.0509	2000.2	0.0445
MSGA3	GLIS3(Zf)/Thyroid-Glis3.GFP-ChIP-Seq(GSE103297)/Homer	CTCCCTGGGAGGCCN	0.1	-3.555	0.0742	1094	0.2728	11673.6	0.2595
MSGA3	ZNF768(Zf)/Rajj-ZNF768-ChIP-Seq(GSE111879)/Homer	RHHCAGAGAGGB	0.1	-3.526	0.0757	40	0.01	325.3	0.0072
MSGA3	Hoxa11(Homeobox)/ChickenMSG-Hoxa11.Flag-ChIP-Seq(GSE86088)/Homer	TTTTATGGCM	0.1	-3.497	0.0775	2184	0.5446	23831.1	0.5297
MSGA3	Mouse_Recombination_Hotspot(Zf)/Testis-DMC1-ChIP-Seq(GSE24438)/Homer	ACTYKNATTCGTGNTACTTC	0.1	-3.447	0.0809	79	0.0197	712.6	0.0158
MSGA3	ETS1(ETS)/Jurkat-ETS1-ChIP-Seq(GSE17954)/Homer	ACAGGAAGTG	0.1	-3.421	0.0827	987	0.2461	10511.9	0.2337
MSGA3	EHF(ETS)/LoVo-EHF-ChIP-Seq(GSE49402)/Homer	AVCAGGAAGT	0.1	-3.357	0.0876	1233	0.3075	13238.3	0.2943
MSGA3	Unknown(Homeobox)/Limb-p300-ChIP-Seq/Homer	SSCMATWAAA	0.1	-3.314	0.091	715	0.1783	7537.5	0.1675
MSGA3	HIF2a(bHLH)/785_O-HIF2a-ChIP-Seq(GSE34871)/Homer	GCACGTACCC	0.1	-3.265	0.095	261	0.0651	2624.3	0.0583
MSGA3	Zfp57(Zf)/H1-ZFP57.HA-ChIP-Seq(GSE115387)/Homer	NANTGCSGCA	0.1	-3.219	0.0988	177	0.0441	1737.7	0.0386
MSGA3	NFAT(RHD)/Jurkat-NFATC1-ChIP-Seq(Jolma_et_al.)/Homer	ATTTTCCATT	0.1	-3.202	0.1	863	0.2152	9175.7	0.204
MSGA3	Elf4(ETS)/BMDM-Elf4-ChIP-Seq(GSE88699)/Homer	ACTTCCKGKT	0.1	-3.134	0.1065	974	0.2429	10407.5	0.2313
MSGA3	ZNF189(Zf)/HEK293-ZNF189.GFP-ChIP-Seq(GSE58341)/Homer	TGGAACAGMA	0.1	-3.12	0.1073	877	0.2187	9340.9	0.2076
MSGA3	c-Myc(bHLH)/LNCAP-cMyc-ChIP-Seq(Unpublished)/Homer	VCCACGTG	0.1	-3.091	0.1099	335	0.0835	3431.5	0.0763
MSGA3	ELF3(ETS)/PDAC-ELF3-ChIP-Seq(GSE64557)/Homer	ANCAGGAAGT	0.1	-3.024	0.1169	742	0.185	7869.9	0.1749
MSGA3	STAT5(Stat)/mCD4+-Stat5-ChIP-Seq(GSE12346)/Homer	RTTTCTNAGAAA	0.1	-2.986	0.1207	365	0.091	3764.5	0.0837
MSGA3	Stat3(Stat)/mES-Stat3-ChIP-Seq(GSE11431)/Homer	CTTCCGGGAA	0.1	-2.947	0.1249	469	0.117	4895.9	0.1088
MSGA3	EWS:ERG-fusion(ETS)/CADO_ES1-EWS:ERG-ChIP-Seq(SRA014231)/Homer	ATTTCCTGTN	0.1	-2.94	0.125	735	0.1833	7803.6	0.1735
MSGA3	ZNF675(Zf)/HEK293-ZNF675.GFP-ChIP-Seq(GSE58341)/Homer	ARGAGGMCAAAATGW	0.1	-2.925	0.1263	144	0.0359	1408	0.0313
MSGA3	THRa(NR)/C17.2-THRa-ChIP-Seq(GSE38347)/Homer	GGTCANYTGAGGWCA	0.1	-2.922	0.1263	376	0.0938	3890	0.0865
MSGA3	Hoxa13(Homeobox)/ChickenMSG-Hoxa13.Flag-ChIP-Seq(GSE86088)/Homer	CYHATAAAAN	0.1	-2.885	0.13	2304	0.5746	25282.2	0.562
MSGA3	Foxh1(Forkhead)/hESC-FOXH1-ChIP-Seq(GSE29422)/Homer	NNTGTGGATTSS	0.1	-2.858	0.1329	599	0.1494	6323.8	0.1406
MSGA3	TFE3(bHLH)/MEF-TFE3-ChIP-Seq(GSE75757)/Homer	GTCACGTGACYV	0.1	-2.846	0.1337	77	0.0192	716	0.0159
MSGA3	ZNF341(Zf)/EBV-ZNF341-ChIP-Seq(GSE113194)/Homer	GGAACAGCCG	0.1	-2.835	0.1345	730	0.182	7762.9	0.1726
MSGA3	PBX2(Homeobox)/K562-PBX2-ChIP-Seq(Encode)/Homer	RTGATTKATRGN	0.1	-2.78	0.1415	844	0.2105	9024.5	0.2006
MSGA3	GRE(NR),IR3/RAW264.7-GRE-ChIP-Seq(Unpublished)/Homer	VAGRACAKWCTGTYC	0.1	-2.775	0.1415	246	0.0613	2502.5	0.0556
MSGA3	ZNF467(Zf)/HEK293-ZNF467.GFP-ChIP-Seq(GSE58341)/Homer	TGGGGAAGGGCM	0.1	-2.632	0.1624	759	0.1893	8109.4	0.1803
MSGA3	Pbx3(Homeobox)/GM12878-PBX3-ChIP-Seq(GSE32465)/Homer	SCTGTCAMTCAN	0.1	-2.63	0.1624	246	0.0613	2514.6	0.0559
MSGA3	ELF5(ETS)/T47D-ELF5-ChIP-Seq(GSE30407)/Homer	ACVAGGAAGT	0.1	-2.624	0.1624	717	0.1788	7648.1	0.17
MSGA3	RORg(NR)/Liver-Rorc-ChIP-Seq(GSE101115)/Homer	WAABTAGGTCAV	0.1	-2.62	0.1624	83	0.0207	788	0.0175
MSGA3	Hand2(bHLH)/Mesoderm-Hand2-ChIP-Seq(GSE61475)/Homer	TGACANARRCCAGRC	0.1	-2.605	0.1634	521	0.1299	5501.8	0.1223
MSGA3	E2F6(E2F)/Hela-E2F6-ChIP-Seq(GSE31477)/Homer	GGCGGGAARN	0.1	-2.543	0.1729	265	0.0661	2726.9	0.0606
MSGA3	ERG(ETS)/VCaP-ERG-ChIP-Seq(GSE14097)/Homer	ACAGGAAGTG	0.1	-2.543	0.1729	1468	0.3661	15982.5	0.3553
MSGA3	AMYB(HTH)/Testes-AMYB-ChIP-Seq(GSE44588)/Homer	TGGCAGTTGG	0.1	-2.482	0.182	1403	0.3499	15269.1	0.3394
MSGA3	Foxa3(Forkhead)/Liver-Foxa3-ChIP-Seq(GSE77670)/Homer	BSNTGTTTACWYWGN	0.1	-2.426	0.1916	346	0.0863	3614.1	0.0803
MSGA3	Zfp809(Zf)/ES-Zfp809-ChIP-Seq(GSE70799)/Homer	GGGGCTYGKCTGGGA	0.1	-2.386	0.1985	145	0.0362	1453.3	0.0323
MSGA3	TEAD2(TEA)/Py2T-Tead2-ChIP-Seq(GSE55709)/Homer	CCWGGAATGY	0.1	-2.349	0.2048	525	0.1309	5577.5	0.124
MSGA3	Fli1(ETS)/CD8-FLI-ChIP-Seq(GSE20898)/Homer	NRYTTCCGGH	0.1	-2.335	0.2068	951	0.2372	10275.8	0.2284
MSGA3	EWS:FLI1-fusion(ETS)/SK_N_MC-EWS:FLI1-ChIP-Seq(SRA014231)/Homer	VACAGGAAAT	0.1	-2.327	0.2074	555	0.1384	5909.5	0.1314
MSGA3	CDX4(Homeobox)/ZebrafishEmbryos-Cdx4.Myc-ChIP-Seq(GSE48254)/Homer	NGYCATAAAWCH	1	-2.293	0.2135	923	0.2302	9973	0.2217
MSGA3	ZNF136(Zf)/HEK293-ZNF136.GFP-ChIP-Seq(GSE58341)/Homer	YTKGATAHAGTATTCTWGGTNGGCA	1	-2.261	0.2194	99	0.0247	974.1	0.0217
MSGA3	GRE(NR),IR3/A549-GR-ChIP-Seq(GSE32465)/Homer	NRGVACABNVTGTYCY	1	-2.225	0.2264	137	0.0342	1379.9	0.0307
MSGA3	PU.1:IRF8(ETS:IRF)/pDC-Irf8-ChIP-Seq(GSE66899)/Homer	GGAAGTGAAAST	1	-2.196	0.2321	189	0.0471	1938.3	0.0431
MSGA3	FoxD3(forkhead)/ZebrafishEmbryo-Foxd3.biotin-ChIP-seq(GSE106676)/Homer	TGTTTAYTTAGC	1	-2.177	0.2354	924	0.2304	10003.8	0.2224
MSGA3	CEBP(bZIP)/ThioMac-CEBPb-ChIP-Seq(GSE21512)/Homer	ATTGCGCAAC	1	-2.167	0.2366	574	0.1431	6140.1	0.1365
MSGA3	MYNN(Zf)/HEK293-MYNN.eGFP-ChIP-Seq(Encode)/Homer	TTCAAAWTAAAAGTC	1	-2.16	0.2371	273	0.0681	2849.8	0.0633
MSGA3	IRF:BATF(IRF:bZIP)/pDC-Irf8-ChIP-Seq(GSE66899)/Homer	CTTTCANTATGACTV	1	-2.122	0.2452	129	0.0322	1301.9	0.0289
MSGA3	STAT1(Stat)/HelaS3-STAT1-ChIP-Seq(GSE12782)/Homer	NATTTCCNGGAAAT	1	-2.032	0.2669	301	0.0751	3167.5	0.0704
MSGA3	GABPA(ETS)/Jurkat-GABPa-ChIP-Seq(GSE17954)/Homer	RACCGGAAGT	1	-2.028	0.2669	805	0.2007	8711.3	0.1936
MSGA3	BORIS(Zf)/K562-CTCFL-ChIP-Seq(GSE32465)/Homer	CNNBRGCGCCCCCTGSTGGC	1	-2.005	0.2717	186	0.0464	1922.5	0.0427
MSGA3	RFX(HTH)/K562-RFX3-ChIP-Seq(SRA012198)/Homer	CGGTTGCCATGGCAAC	1	-1.994	0.2736	68	0.017	663	0.0147
MSGA3	ZNF382(Zf)/HEK293-ZNF382.GFP-ChIP-Seq(GSE58341)/Homer	GNCTGTASTRNTGBCTCHTT	1	-1.948	0.2851	36	0.009	333.8	0.0074
MSGA3	GATA(Zf),IR3/iTreg-Gata3-ChIP-Seq(GSE20898)/Homer	NNNNNBAGATAWYATCTVHN	1	-1.897	0.2988	155	0.0387	1597.9	0.0355
MSGA3	Elk4(ETS)/Hela-Elk4-ChIP-Seq(GSE31477)/Homer	NRYTTCCGGY	1	-1.874	0.3043	406	0.1012	4335.9	0.0964
MSGA3	IRF8(IRF)/BMDM-IRF8-ChIP-Seq(GSE77884)/Homer	GRAASTGAAAST	1	-1.869	0.3043	309	0.0771	3273.6	0.0728
MSGA3	Etv2(ETS)/ES-ER71-ChIP-Seq(GSE59402)/Homer	NNAYTTCCTGHN	1	-1.855	0.3074	875	0.2182	9518.3	0.2116
MSGA3	HIF-1a(bHLH)/MCF7-HIF1a-ChIP-Seq(GSE28352)/Homer	TACGTGCV	1	-1.792	0.326	177	0.0441	1844.2	0.041
MSGA3	Ets1-distal(ETS)/CD4+-PolII-ChIP-Seq(Barski_et_al.)/Homer	MACAGGAAGT	1	-1.783	0.3272	316	0.0788	3360.9	0.0747
MSGA3	HRE(HSF)/Striatum-HSF1-ChIP-Seq(GSE38000)/Homer	TTCTAGAABNTTCTA	1	-1.781	0.3272	220	0.0549	2312.4	0.0514
MSGA3	Pax7(Paired,Homeobox),longest/Myoblast-Pax7-ChIP-Seq(GSE25064)/Homer	NTAATTDGCYAATTANNWWD	1	-1.718	0.3462	36	0.009	342.3	0.0076
MSGA3	PGR(NR)/EndoStromal-PGR-ChIP-Seq(GSE69539)/Homer	AAGAACATWHTGTTC	1	-1.666	0.3633	250	0.0623	2652.3	0.059
MSGA3	IRF3(IRF)/BMDM-Irf3-ChIP-Seq(GSE67343)/Homer	AGTTTCAKTTTC	1	-1.634	0.3732	318	0.0793	3401.4	0.0756
MSGA3	Bcl6(Zf)/Liver-Bcl6-ChIP-Seq(GSE31578)/Homer	NNNCTTTCCAGGAAA	1	-1.613	0.3794	1352	0.3372	14880.2	0.3308
MSGA3	RORa(NR)/Liver-Rora-ChIP-Seq(GSE101115)/Homer	AAWCTAGGTCARDNN	1	-1.61	0.3794	126	0.0314	1308.8	0.0291
MSGA3	THRb(NR)/HepG2-THRb.Flag-ChIP-Seq(Encode)/Homer	GGTCACCTGAGGTCA	1	-1.596	0.3827	481	0.12	5202.7	0.1156
MSGA3	HOXB13(Homeobox)/ProstateTumor-HOXB13-ChIP-Seq(GSE56288)/Homer	TTTTATKRGG	1	-1.562	0.3943	1079	0.2691	11847.1	0.2633
MSGA3	ETV1(ETS)/GIST48-ETV1-ChIP-Seq(GSE22441)/Homer	AACCGGAAGT	1	-1.557	0.3948	1237	0.3085	13610.9	0.3026
MSGA3	ZSCAN22(Zf)/HEK293-ZSCAN22.GFP-ChIP-Seq(GSE58341)/Homer	SMCAGTCWGAKGGAGGAGGC	1	-1.501	0.4155	66	0.0165	670.6	0.0149
MSGA3	Duxbl(Homeobox)/NIH3T3-Duxbl.HA-ChIP-Seq(GSE119782)/Homer	TAAYCYAATCAA	1	-1.497	0.4156	78	0.0195	799.1	0.0178
MSGA3	ZNF165(Zf)/WHIM12-ZNF165-ChIP-Seq(GSE65937)/Homer	AAGGKGRCGCAGGCA	1	-1.491	0.4163	93	0.0232	961.2	0.0214
MSGA3	Pknox1(Homeobox)/ES-Prep1-ChIP-Seq(GSE63282)/Homer	SCTGTCAVTCAV	1	-1.469	0.4236	211	0.0526	2248.1	0.05
MSGA3	Zic3(Zf)/mES-Zic3-ChIP-Seq(GSE37889)/Homer	GGCCYCCTGCTGDGH	1	-1.448	0.4309	468	0.1167	5083.6	0.113
MSGA3	ETV4(ETS)/HepG2-ETV4-ChIP-Seq(ENCODE)/Homer	ACCGGAAGTG	1	-1.426	0.4388	956	0.2384	10508.8	0.2336
MSGA3	Sp5(Zf)/mES-Sp5.Flag-ChIP-Seq(GSE72989)/Homer	RGKGGGCGGAGC	1	-1.38	0.4574	680	0.1696	7447	0.1655
MSGA3	Srebp1a(bHLH)/HepG2-Srebp1a-ChIP-Seq(GSE31477)/Homer	RTCACSCCAY	1	-1.336	0.4762	170	0.0424	1814.9	0.0403
MSGA3	Nr5a2(NR)/Pancreas-LRH1-ChIP-Seq(GSE34295)/Homer	BTCAAGGTCA	1	-1.335	0.4762	741	0.1848	8135.9	0.1808
MSGA3	RORgt(NR)/EL4-RORgt.Flag-ChIP-Seq(GSE56019)/Homer	AAYTAGGTCA	1	-1.319	0.4782	117	0.0292	1236.8	0.0275
MSGA3	RORgt(NR)/EL4-RORgt.Flag-ChIP-Seq(GSE56019)/Homer	AAYTAGGTCA	1	-1.319	0.4782	117	0.0292	1236.8	0.0275
MSGA3	LXRE(NR),DR4/RAW-LXRb.biotin-ChIP-Seq(GSE21512)/Homer	RGGTTACTANAGGTCA	1	-1.25	0.5104	42	0.0105	428	0.0095
MSGA3	ZNF669(Zf)/HEK293-ZNF669.GFP-ChIP-Seq(GSE58341)/Homer	GARTGGTCATCGCCC	1	-1.226	0.5208	48	0.012	494.6	0.011
MSGA3	NPAS2(bHLH)/Liver-NPAS2-ChIP-Seq(GSE39860)/Homer	KCCACGTGAC	1	-1.203	0.5308	1050	0.2618	11612.2	0.2581
MSGA3	E2F3(E2F)/MEF-E2F3-ChIP-Seq(GSE71376)/Homer	BTKGGCGGGAAA	1	-1.179	0.5411	294	0.0733	3202.8	0.0712
MSGA3	Elk1(ETS)/Hela-Elk1-ChIP-Seq(GSE31477)/Homer	HACTTCCGGY	1	-1.172	0.5431	405	0.101	4434.1	0.0986
MSGA3	GATA:SCL(Zf,bHLH)/Ter119-SCL-ChIP-Seq(GSE18720)/Homer	CRGCTGBNGNSNNSAGATAA	1	-1.164	0.545	122	0.0304	1306.7	0.029
MSGA3	HOXA1(Homeobox)/mES-Hoxa1-ChIP-Seq(SRP084292)/Homer	TGATKGATGR	1	-1.131	0.561	259	0.0646	2822.8	0.0627
MSGA3	ZNF322(Zf)/HEK293-ZNF322.GFP-ChIP-Seq(GSE58341)/Homer	GAGCCTGGTACTGWGCCTGR	1	-1.129	0.561	268	0.0668	2922.5	0.065
MSGA3	Unknown-ESC-element(?)/mES-Nanog-ChIP-Seq(GSE11724)/Homer	CACAGCAGGGGG	1	-1.111	0.5678	539	0.1344	5936.7	0.132
MSGA3	PAX3:FKHR-fusion(Paired,Homeobox)/Rh4-PAX3:FKHR-ChIP-Seq(GSE19063)/Homer	ACCRTGACTAATTNN	1	-1.102	0.5709	225	0.0561	2450.3	0.0545
MSGA3	FOXA1(Forkhead)/LNCAP-FOXA1-ChIP-Seq(GSE27824)/Homer	WAAGTAAACA	1	-1.084	0.5788	1275	0.318	14161.7	0.3148
MSGA3	AP-2alpha(AP2)/Hela-AP2alpha-ChIP-Seq(GSE31477)/Homer	ATGCCCTGAGGC	1	-1.07	0.585	552	0.1377	6090.2	0.1354
MSGA3	MYB(HTH)/ERMYB-Myb-ChIPSeq(GSE22095)/Homer	GGCVGTTR	1	-1.063	0.5869	1523	0.3798	16944.9	0.3767
MSGA3	Hoxd12(Homeobox)/ChickenMSG-Hoxd12.Flag-ChIP-Seq(GSE86088)/Homer	HDGYAATGAAAN	1	-1.05	0.5921	1752	0.4369	19514.6	0.4338
MSGA3	AP-2gamma(AP2)/MCF7-TFAP2C-ChIP-Seq(GSE21234)/Homer	SCCTSAGGSCAW	1	-1.036	0.5982	745	0.1858	8251.9	0.1834
MSGA3	PAX5(Paired,Homeobox)/GM12878-PAX5-ChIP-Seq(GSE32465)/Homer	GCAGCCAAGCRTGACH	1	-1.031	0.5988	323	0.0805	3549.8	0.0789
MSGA3	Rfx2(HTH)/LoVo-RFX2-ChIP-Seq(GSE49402)/Homer	GTTGCCATGGCAACM	1	-1.029	0.5988	73	0.0182	781.5	0.0174
MSGA3	GATA(Zf),IR4/iTreg-Gata3-ChIP-Seq(GSE20898)/Homer	NAGATWNBNATCTNN	1	-1.018	0.6023	75	0.0187	804.3	0.0179
MSGA3	Zic2(Zf)/ESC-Zic2-ChIP-Seq(SRP197560)/Homer	CHCAGCRGGRGG	1	-0.9503	0.6419	357	0.089	3943.4	0.0877
MSGA3	Nr5a2(NR)/mES-Nr5a2-ChIP-Seq(GSE19019)/Homer	BTCAAGGTCA	1	-0.9176	0.6608	556	0.1387	6171.3	0.1372
MSGA3	Hoxb4(Homeobox)/ES-Hoxb4-ChIP-Seq(GSE34014)/Homer	TGATTRATGGCY	1	-0.9157	0.6608	192	0.0479	2112.5	0.047
MSGA3	HRE(HSF)/HepG2-HSF1-ChIP-Seq(GSE31477)/Homer	BSTTCTRGAABVTTCYAGAA	1	-0.902	0.6661	141	0.0352	1547.8	0.0344
MSGA3	SPDEF(ETS)/VCaP-SPDEF-ChIP-Seq(SRA014231)/Homer	ASWTCCTGBT	1	-0.8643	0.6892	974	0.2429	10862.8	0.2415
MSGA3	ZNF415(Zf)/HEK293-ZNF415.GFP-ChIP-Seq(GSE58341)/Homer	GRTGMTRGAGCC	1	-0.864	0.6892	490	0.1222	5447.2	0.1211
MSGA3	RUNX-AML(Runt)/CD4+-PolII-ChIP-Seq(Barski_et_al.)/Homer	GCTGTGGTTW	1	-0.8619	0.6892	684	0.1706	7617.6	0.1693
MSGA3	PR(NR)/T47D-PR-ChIP-Seq(GSE31130)/Homer	VAGRACAKNCTGTBC	1	-0.842	0.697	2133	0.5319	23862.5	0.5304
MSGA3	ZNF528(Zf)/HEK293-ZNF528.GFP-ChIP-Seq(GSE58341)/Homer	AGAAATGACTTCCCT	1	-0.8066	0.7194	7	0.0017	71.3	0.0016
MSGA3	SF1(NR)/H295R-Nr5a1-ChIP-Seq(GSE44220)/Homer	CAAGGHCANV	1	-0.7766	0.7387	502	0.1252	5604.4	0.1246
MSGA3	Egr1(Zf)/K562-Egr1-ChIP-Seq(GSE32465)/Homer	TGCGTGGGYG	1	-0.7685	0.7419	491	0.1224	5483.8	0.1219
MSGA3	ISRE(IRF)/ThioMac-LPS-Expression(GSE23622)/Homer	AGTTTCASTTTC	1	-0.7388	0.7615	57	0.0142	631.4	0.014
MSGA3	PAX5(Paired,Homeobox),condensed/GM12878-PAX5-ChIP-Seq(GSE32465)/Homer	GTCACGCTCSCTGM	1	-0.7071	0.7832	85	0.0212	948.4	0.0211
MSGA3	Barx1(Homeobox)/Stomach-Barx1.3xFlag-ChIP-Seq(GSE69483)/Homer	AAACMATTAN	1	-0.7042	0.7832	505	0.1259	5658.8	0.1258
MSGA3	p63(p53)/Keratinocyte-p63-ChIP-Seq(GSE17611)/Homer	NNDRCATGYCYNRRCATGYH	1	-0.6968	0.7857	352	0.0878	3944.6	0.0877
MSGA3	REST-NRSF(Zf)/Jurkat-NRSF-ChIP-Seq/Homer	GGMGCTGTCCATGGTGCTGA	1	-0.6814	0.795	6	0.0015	64.7	0.0014
MSGA3	HIF-1b(HLH)/T47D-HIF1b-ChIP-Seq(GSE59937)/Homer	RTACGTGC	1	-0.6803	0.795	877	0.2187	9839.4	0.2187
MSGA3	ZBTB33(Zf)/GM12878-ZBTB33-ChIP-Seq(GSE32465)/Homer	GGVTCTCGCGAGAAC	1	-0.6647	0.8026	11	0.0027	121.3	0.0027
MSGA3	Rfx1(HTH)/NPC-H3K4me1-ChIP-Seq(GSE16256)/Homer	KGTTGCCATGGCAA	1	-0.6558	0.8069	178	0.0444	2000.4	0.0445
MSGA3	DUX(Homeobox)/C2C12-Dux-ChIP-Seq(GSE87279)/Homer	BCWGATTCAATCAAN	1	-0.6505	0.8084	3	0.0007	31.8	0.0007
MSGA3	Hnf1(Homeobox)/Liver-Foxa2-Chip-Seq(GSE25694)/Homer	GGTTAAWCATTAA	1	-0.6175	0.8326	130	0.0324	1467.4	0.0326
MSGA3	ZNF16(Zf)/HEK293-ZNF16.GFP-ChIP-Seq(GSE58341)/Homer	MACCTTCYATGGCTCCCTAKTGCCY	1	-0.5979	0.8461	6	0.0015	67.6	0.0015
MSGA3	Six4(Homeobox)/MCF7-SIX4-ChIP-Seq(Encode)/Homer	TGWAAYCTGABACCB	1	-0.5864	0.8529	40	0.01	455.4	0.0101
MSGA3	NFkB-p65(RHD)/GM12787-p65-ChIP-Seq(GSE19485)/Homer	WGGGGATTTCCC	1	-0.5496	0.8818	408	0.1017	4615.7	0.1026
MSGA3	ELF1(ETS)/Jurkat-ELF1-ChIP-Seq(SRA014231)/Homer	AVCCGGAAGT	1	-0.53	0.8961	370	0.0923	4193.7	0.0932
MSGA3	GATA3(Zf),DR4/iTreg-Gata3-ChIP-Seq(GSE20898)/Homer	AGATGKDGAGATAAG	1	-0.4912	0.9284	90	0.0224	1036.2	0.023
MSGA3	CTCF-SatelliteElement(Zf?)/CD4+-CTCF-ChIP-Seq(Barski_et_al.)/Homer	TGCAGTTCCMVNWRTGGCCA	1	-0.444	0.9699	17	0.0042	204.3	0.0045
MSGA3	Srebp2(bHLH)/HepG2-Srebp2-ChIP-Seq(GSE31477)/Homer	CGGTCACSCCAC	1	-0.4399	0.9706	92	0.0229	1068.6	0.0238
MSGA3	PU.1(ETS)/ThioMac-PU.1-ChIP-Seq(GSE21512)/Homer	AGAGGAAGTG	1	-0.4394	0.9706	468	0.1167	5331.8	0.1185
MSGA3	Ronin(THAP)/ES-Thap11-ChIP-Seq(GSE51522)/Homer	RACTACAACTCCCAGVAKGC	1	-0.4369	0.9706	10	0.0025	122.2	0.0027
MSGA3	NFkB-p65-Rel(RHD)/ThioMac-LPS-Expression(GSE23622)/Homer	GGAAATTCCC	1	-0.4019	0.9979	41	0.0102	488.8	0.0109
MSGA3	Hoxd10(Homeobox)/ChickenMSG-Hoxd10.Flag-ChIP-Seq(GSE86088)/Homer	GGCMATGAAA	1	-0.393	1	1100	0.2743	12480	0.2774
MSGA3	NFAT:AP1(RHD,bZIP)/Jurkat-NFATC1-ChIP-Seq(Jolma_et_al.)/Homer	SARTGGAAAAWRTGAGTCAB	1	-0.3922	1	155	0.0387	1798.9	0.04
MSGA3	Pax7(Paired,Homeobox)/Myoblast-Pax7-ChIP-Seq(GSE25064)/Homer	TAATCAATTA	1	-0.3491	1	87	0.0217	1029.9	0.0229
MSGA3	ETS(ETS)/Promoter/Homer	AACCGGAAGT	1	-0.3474	1	235	0.0586	2724.3	0.0606
MSGA3	p53(p53)/Saos-p53-ChIP-Seq(GSE15780)/Homer	RRCATGYCYRGRCATGYYYN	1	-0.3354	1	100	0.0249	1182.7	0.0263
MSGA3	p53(p53)/Saos-p53-ChIP-Seq/Homer	RRCATGYCYRGRCATGYYYN	1	-0.3354	1	100	0.0249	1182.7	0.0263
MSGA3	IRF2(IRF)/Erythroblas-IRF2-ChIP-Seq(GSE36985)/Homer	GAAASYGAAASY	1	-0.3263	1	85	0.0212	1011	0.0225
MSGA3	FOXA1(Forkhead)/MCF7-FOXA1-ChIP-Seq(GSE26831)/Homer	WAAGTAAACA	1	-0.3242	1	1052	0.2623	11983.3	0.2664
MSGA3	Oct4:Sox17(POU,Homeobox,HMG)/F9-Sox17-ChIP-Seq(GSE44553)/Homer	CCATTGTATGCAAAT	1	-0.2887	1	127	0.0317	1506.7	0.0335
MSGA3	T1ISRE(IRF)/ThioMac-Ifnb-Expression/Homer	ACTTTCGTTTCT	1	-0.2836	1	10	0.0025	135	0.003
MSGA3	OCT:OCT(POU,Homeobox)/NPC-OCT6-ChIP-Seq(GSE43916)/Homer	YATGCATATRCATRT	1	-0.2821	1	188	0.0469	2210.2	0.0491
MSGA3	SpiB(ETS)/OCILY3-SPIB-ChIP-Seq(GSE56857)/Homer	AAAGRGGAAGTG	1	-0.2744	1	205	0.0511	2408.3	0.0535
MSGA3	Zic(Zf)/Cerebellum-ZIC1.2-ChIP-Seq(GSE60731)/Homer	CCTGCTGAGH	1	-0.267	1	764	0.1905	8770.1	0.1949
MSGA3	Pax8(Paired,Homeobox)/Thyroid-Pax8-ChIP-Seq(GSE26938)/Homer	GTCATGCHTGRCTGS	1	-0.2629	1	294	0.0733	3432.8	0.0763
MSGA3	RAR:RXR(NR),DR5/ES-RAR-ChIP-Seq(GSE56893)/Homer	RGGTCADNNAGAGGTCAV	1	-0.2593	1	17	0.0042	223.7	0.005
MSGA3	IRF4(IRF)/GM12878-IRF4-ChIP-Seq(GSE32465)/Homer	ACTGAAACCA	1	-0.2586	1	388	0.0968	4507.6	0.1002
MSGA3	X-box(HTH)/NPC-H3K4me1-ChIP-Seq(GSE16256)/Homer	GGTTGCCATGGCAA	1	-0.2464	1	92	0.0229	1113.4	0.0247
MSGA3	p53(p53)/mES-cMyc-ChIP-Seq(GSE11431)/Homer	ACATGCCCGGGCAT	1	-0.2368	1	12	0.003	164.4	0.0037
MSGA3	Gata2(Zf)/K562-GATA2-ChIP-Seq(GSE18829)/Homer	BBCTTATCTS	1	-0.218	1	595	0.1484	6889.2	0.1531
MSGA3	DUX4(Homeobox)/Myoblasts-DUX4.V5-ChIP-Seq(GSE75791)/Homer	NWTAAYCYAATCAWN	1	-0.196	1	43	0.0107	549.5	0.0122
MSGA3	bZIP:IRF(bZIP,IRF)/Th17-BatF-ChIP-Seq(GSE39756)/Homer	NAGTTTCABTHTGACTNW	1	-0.1923	1	483	0.1204	5633.7	0.1252
MSGA3	PRDM1(Zf)/Hela-PRDM1-ChIP-Seq(GSE31477)/Homer	ACTTTCACTTTC	1	-0.1817	1	539	0.1344	6280.7	0.1396
MSGA3	EBNA1(EBV-virus)/Raji-EBNA1-ChIP-Seq(GSE30709)/Homer	GGYAGCAYDTGCTDCCCNNN	1	-0.1792	1	11	0.0027	159.7	0.0035
MSGA3	E2F4(E2F)/K562-E2F4-ChIP-Seq(GSE31477)/Homer	GGCGGGAAAH	1	-0.1721	1	151	0.0377	1829.1	0.0407
MSGA3	PAX6(Paired,Homeobox)/Forebrain-Pax6-ChIP-Seq(GSE66961)/Homer	NGTGTTCAVTSAAGCGKAAA	1	-0.1682	1	74	0.0185	927.7	0.0206
MSGA3	ZFP3(Zf)/HEK293-ZFP3.GFP-ChIP-Seq(GSE58341)/Homer	GGGTTTTGAAGGATGARTAGGAGTT	1	-0.167	1	1	0.0002	21	0.0005
MSGA3	Six1(Homeobox)/Myoblast-Six1-ChIP-Chip(GSE20150)/Homer	GKVTCADRTTWC	1	-0.156	1	216	0.0539	2593.2	0.0576
MSGA3	ZNF652/HepG2-ZNF652.Flag-ChIP-Seq(Encode)/Homer	TTAACCCTTTVNKKN	1	-0.1502	1	195	0.0486	2353.8	0.0523
MSGA3	KLF14(Zf)/HEK293-KLF14.GFP-ChIP-Seq(GSE58341)/Homer	RGKGGGCGKGGC	1	-0.1417	1	1198	0.2988	13800.1	0.3068
MSGA3	PRDM15(Zf)/ESC-Prdm15-ChIP-Seq(GSE73694)/Homer	YCCDNTCCAGGTTTT	1	-0.1361	1	936	0.2334	10841.8	0.241
MSGA3	ETS:RUNX(ETS,Runt)/Jurkat-RUNX1-ChIP-Seq(GSE17954)/Homer	RCAGGATGTGGT	1	-0.1289	1	61	0.0152	787.3	0.0175
MSGA3	ZKSCAN1(Zf)/HepG2-ZKSCAN1-ChIP-Seq(Encode)/Homer	GCACAYAGTAGGKCY	1	-0.1281	1	20	0.005	284.8	0.0063
MSGA3	ZNF416(Zf)/HEK293-ZNF416.GFP-ChIP-Seq(GSE58341)/Homer	WDNCTGGGCA	1	-0.1164	1	1213	0.3025	14006.2	0.3113
MSGA3	HOXA2(Homeobox)/mES-Hoxa2-ChIP-Seq(Donaldson_et_al.)/Homer	GYCATCMATCAT	1	-0.1127	1	92	0.0229	1166.6	0.0259
MSGA3	TRPS1(Zf)/MCF7-TRPS1-ChIP-Seq(GSE107013)/Homer	AGATAAGANN	1	-0.09255	1	1829	0.4561	20992.7	0.4666
MSGA3	Tcf3(HMG)/mES-Tcf3-ChIP-Seq(GSE11724)/Homer	ASWTCAAAGG	1	-0.09153	1	260	0.0648	3156.5	0.0702
MSGA3	Six2(Homeobox)/NephronProgenitor-Six2-ChIP-Seq(GSE39837)/Homer	GWAAYHTGAKMC	1	-0.0908	1	894	0.2229	10431	0.2319
MSGA3	FOXM1(Forkhead)/MCF7-FOXM1-ChIP-Seq(GSE72977)/Homer	TRTTTACTTW	1	-0.09063	1	1081	0.2696	12555.6	0.2791
MSGA3	Pitx1(Homeobox)/Chicken-Pitx1-ChIP-Seq(GSE38910)/Homer	TAATCCCN	1	-0.07553	1	3096	0.7721	35156.9	0.7815
MSGA3	p73(p53)/Trachea-p73-ChIP-Seq(PRJNA310161)/Homer	NRRRCAWGTCCDGRCATGYY	1	-0.07206	1	38	0.0095	532.1	0.0118
MSGA3	DMRT1(DM)/Testis-DMRT1-ChIP-Seq(GSE64892)/Homer	TWGHWACAWTGTWDC	1	-0.06027	1	223	0.0556	2761.4	0.0614
MSGA3	IRF1(IRF)/PBMC-IRF1-ChIP-Seq(GSE43036)/Homer	GAAAGTGAAAGT	1	-0.05352	1	115	0.0287	1488.8	0.0331
MSGA3	HNF1b(Homeobox)/PDAC-HNF1B-ChIP-Seq(GSE64557)/Homer	GTTAATNATTAA	1	-0.04876	1	124	0.0309	1602.6	0.0356
MSGA3	ZNF692(Zf)/HEK293-ZNF692.GFP-ChIP-Seq(GSE58341)/Homer	GTGGGCCCCA	1	-0.04788	1	72	0.018	972.5	0.0216
MSGA3	E2F1(E2F)/Hela-E2F1-ChIP-Seq(GSE22478)/Homer	CWGGCGGGAA	1	-0.03782	1	61	0.0152	848	0.0188
MSGA3	NFkB-p50,p52(RHD)/Monocyte-p50-ChIP-Chip(Schreiber_et_al.)/Homer	GGGGGAATCCCC	1	-0.03548	1	52	0.013	737.6	0.0164
MSGA3	FXR(NR),IR1/Liver-FXR-ChIP-Seq(Chong_et_al.)/Homer	AGGTCANTGACCTB	1	-0.03413	1	277	0.0691	3444.8	0.0766
MSGA3	Gata6(Zf)/HUG1N-GATA6-ChIP-Seq(GSE51936)/Homer	YCTTATCTBN	1	-0.03256	1	825	0.2057	9790.2	0.2176
MSGA3	Gata1(Zf)/K562-GATA1-ChIP-Seq(GSE18829)/Homer	SAGATAAGRV	1	-0.02972	1	507	0.1264	6140.8	0.1365
MSGA3	Sp2(Zf)/HEK293-Sp2.eGFP-ChIP-Seq(Encode)/Homer	YGGCCCCGCCCC	1	-0.02664	1	960	0.2394	11360.6	0.2525
MSGA3	E2F(E2F)/Hela-CellCycle-Expression/Homer	TTSGCGCGAAAA	1	-0.02662	1	11	0.0027	205.2	0.0046
MSGA3	GFY(?)/Promoter/Homer	ACTACAATTCCC	1	-0.02444	1	32	0.008	494.6	0.011
MSGA3	PPARE(NR),DR1/3T3L1-Pparg-ChIP-Seq(GSE13511)/Homer	TGACCTTTGCCCCA	1	-0.02438	1	798	0.199	9517.1	0.2116
MSGA3	SCRT1(Zf)/HEK293-SCRT1.eGFP-ChIP-Seq(Encode)/Homer	GCAACAGGTG	1	-0.02198	1	231	0.0576	2935.6	0.0653
MSGA3	FOXA1:AR(Forkhead,NR)/LNCAP-AR-ChIP-Seq(GSE27824)/Homer	AGTAAACAAAAAAGAACAND	1	-0.02004	1	74	0.0185	1038.8	0.0231
MSGA3	ZNF41(Zf)/HEK293-ZNF41.GFP-ChIP-Seq(GSE58341)/Homer	CCTCATGGTGYCYTWYTCCCTTGTG	1	-0.01932	1	17	0.0042	298.2	0.0066
MSGA3	Gata4(Zf)/Heart-Gata4-ChIP-Seq(GSE35151)/Homer	NBWGATAAGR	1	-0.01798	1	907	0.2262	10804.1	0.2402
MSGA3	RUNX1(Runt)/Jurkat-RUNX1-ChIP-Seq(GSE29180)/Homer	AAACCACARM	1	-0.01538	1	958	0.2389	11407.9	0.2536
MSGA3	RXR(NR),DR1/3T3L1-RXR-ChIP-Seq(GSE13511)/Homer	TAGGGCAAAGGTCA	1	-0.01374	1	919	0.2292	10974.9	0.244
MSGA3	Sp1(Zf)/Promoter/Homer	GGCCCCGCCCCC	1	-0.01216	1	79	0.0197	1123.4	0.025
MSGA3	Egr2(Zf)/Thymocytes-Egr2-ChIP-Seq(GSE34254)/Homer	NGCGTGGGCGGR	1	-0.01111	1	86	0.0214	1215.8	0.027
MSGA3	Cux2(Homeobox)/Liver-Cux2-ChIP-Seq(GSE35985)/Homer	HNRAATCAAT	1	-0.01064	1	359	0.0895	4507.5	0.1002
MSGA3	Reverb(NR),DR2/RAW-Reverba.biotin-ChIP-Seq(GSE45914)/Homer	GTRGGTCASTGGGTCA	1	-0.009003	1	87	0.0217	1238	0.0275
MSGA3	ARE(NR)/LNCAP-AR-ChIP-Seq(GSE27824)/Homer	RGRACASNSTGTYCYB	1	-0.008232	1	264	0.0658	3399	0.0756
MSGA3	BMAL1(bHLH)/Liver-Bmal1-ChIP-Seq(GSE39860)/Homer	GNCACGTG	1	-0.007563	1	1654	0.4125	19404	0.4313
MSGA3	Tcfcp2l1(CP2)/mES-Tcfcp2l1-ChIP-Seq(GSE11431)/Homer	NRAACCRGTTYRAACCRGYT	1	-0.007078	1	112	0.0279	1561.7	0.0347
MSGA3	ZNF264(Zf)/HEK293-ZNF264.GFP-ChIP-Seq(GSE58341)/Homer	RGGGCACTAACY	1	-0.00655	1	522	0.1302	6462.9	0.1437
MSGA3	Nkx2.2(Homeobox)/NPC-Nkx2.2-ChIP-Seq(GSE61673)/Homer	BTBRAGTGSN	1	-0.00559	1	1701	0.4242	19972.6	0.444
MSGA3	Bapx1(Homeobox)/VertebralCol-Bapx1-ChIP-Seq(GSE36672)/Homer	TTRAGTGSYK	1	-0.00484	1	1862	0.4643	21802.2	0.4846
MSGA3	Zac1(Zf)/Neuro2A-Plagl1-ChIP-Seq(GSE75942)/Homer	HAWGRGGCCM	1	-0.004745	1	1957	0.488	22871.1	0.5084
MSGA3	GATA3(Zf),DR8/iTreg-Gata3-ChIP-Seq(GSE20898)/Homer	AGATSTNDNNDSAGATAASN	1	-0.004253	1	79	0.0197	1167.8	0.026
MSGA3	Sox9(HMG)/Limb-SOX9-ChIP-Seq(GSE73225)/Homer	AGGVNCCTTTGT	1	-0.003607	1	775	0.1933	9461	0.2103
MSGA3	PRDM14(Zf)/H1-PRDM14-ChIP-Seq(GSE22767)/Homer	RGGTCTCTAACY	1	-0.003517	1	264	0.0658	3456.9	0.0768
MSGA3	CRX(Homeobox)/Retina-Crx-ChIP-Seq(GSE20012)/Homer	GCTAATCC	1	-0.002967	1	2051	0.5115	23980.6	0.5331
MSGA3	NPAS(bHLH)/Liver-NPAS-ChIP-Seq(GSE39860)/Homer	NVCACGTG	1	-0.00296	1	1462	0.3646	17345.5	0.3856
MSGA3	ERE(NR),IR3/MCF7-ERa-ChIP-Seq(Unpublished)/Homer	VAGGTCACNSTGACC	1	-0.002439	1	216	0.0539	2897.5	0.0644
MSGA3	KLF3(Zf)/MEF-Klf3-ChIP-Seq(GSE44748)/Homer	NRGCCCCRCCCHBNN	1	-0.002304	1	285	0.0711	3736.5	0.0831
MSGA3	GRHL2(CP2)/HBE-GRHL2-ChIP-Seq(GSE46194)/Homer	AAACYKGTTWDACMRGTTTB	1	-0.002175	1	329	0.082	4268.7	0.0949
MSGA3	HNF6(Homeobox)/Liver-Hnf6-ChIP-Seq(ERP000394)/Homer	NTATYGATCH	1	-0.001924	1	426	0.1062	5432	0.1207
MSGA3	RUNX2(Runt)/PCa-RUNX2-ChIP-Seq(GSE33889)/Homer	NWAACCACADNN	1	-0.001403	1	773	0.1928	9525.6	0.2117
MSGA3	NFY(CCAAT)/Promoter/Homer	RGCCAATSRG	1	-0.001245	1	667	0.1663	8301.1	0.1845
MSGA3	VDR(NR),DR3/GM10855-VDR+vitD-ChIP-Seq(GSE22484)/Homer	ARAGGTCANWGAGTTCANNN	1	-0.001206	1	136	0.0339	1944.5	0.0432
MSGA3	Nkx3.1(Homeobox)/LNCaP-Nkx3.1-ChIP-Seq(GSE28264)/Homer	AAGCACTTAA	1	-0.001045	1	2034	0.5072	23905.5	0.5314
MSGA3	LEF1(HMG)/H1-LEF1-ChIP-Seq(GSE64758)/Homer	CCTTTGATST	1	-0.000949	1	632	0.1576	7914.8	0.1759
MSGA3	PPARa(NR),DR1/Liver-Ppara-ChIP-Seq(GSE47954)/Homer	VNAGGKCAAAGGTCA	1	-0.000703	1	886	0.2209	10898	0.2422
MSGA3	DMRT6(DM)/Testis-DMRT6-ChIP-Seq(GSE60440)/Homer	YDGHTACAWTGTADC	1	-0.000648	1	168	0.0419	2374.3	0.0528
MSGA3	ZFX(Zf)/mES-Zfx-ChIP-Seq(GSE11431)/Homer	AGGCCTRG	1	-0.000632	1	906	0.2259	11138.9	0.2476
MSGA3	PRDM10(Zf)/HEK293-PRDM10.eGFP-ChIP-Seq(Encode)/Homer	TGGTACATTCCA	1	-0.000458	1	511	0.1274	6544.4	0.1455
MSGA3	Gli2(Zf)/GM2-Gli2-ChIP-Chip(GSE112702)/Homer	YSTGGGTGGTCT	1	-0.000414	1	172	0.0429	2445.4	0.0544
MSGA3	GLI3(Zf)/Limb-GLI3-ChIP-Chip(GSE11077)/Homer	CGTGGGTGGTCC	1	-0.000406	1	66	0.0165	1081	0.024
MSGA3	COUP-TFII(NR)/K562-NR2F1-ChIP-Seq(Encode)/Homer	GKBCARAGGTCA	1	-0.000402	1	1168	0.2913	14197.7	0.3156
MSGA3	n-Myc(bHLH)/mES-nMyc-ChIP-Seq(GSE11431)/Homer	VRCCACGTGG	1	-0.000388	1	574	0.1431	7301.7	0.1623
MSGA3	Klf9(Zf)/GBM-Klf9-ChIP-Seq(GSE62211)/Homer	GCCACRCCCACY	1	-0.000292	1	238	0.0594	3282.9	0.073
MSGA3	TCFL2(HMG)/K562-TCF7L2-ChIP-Seq(GSE29196)/Homer	ACWTCAAAGG	1	-0.000268	1	59	0.0147	999	0.0222
MSGA3	ZNF143|STAF(Zf)/CUTLL-ZNF143-ChIP-Seq(GSE29600)/Homer	ATTTCCCAGVAKSCY	1	-0.000265	1	333	0.083	4448.8	0.0989
MSGA3	GATA3(Zf)/iTreg-Gata3-ChIP-Seq(GSE20898)/Homer	AGATAASR	1	-0.000223	1	1311	0.3269	15888.6	0.3532
MSGA3	Cdx2(Homeobox)/mES-Cdx2-ChIP-Seq(GSE14586)/Homer	GYMATAAAAH	1	-0.000183	1	663	0.1653	8405.3	0.1868
MSGA3	E2F7(E2F)/Hela-E2F7-ChIP-Seq(GSE32673)/Homer	VDTTTCCCGCCA	1	-0.000159	1	19	0.0047	434.3	0.0097
MSGA3	EAR2(NR)/K562-NR2F6-ChIP-Seq(Encode)/Homer	NRBCARRGGTCA	1	-0.00013	1	1055	0.2631	12996	0.2889
MSGA3	KLF6(Zf)/PDAC-KLF6-ChIP-Seq(GSE64557)/Homer	MKGGGYGTGGCC	1	-0.000119	1	641	0.1599	8177.1	0.1818
MSGA3	TR4(NR),DR1/Hela-TR4-ChIP-Seq(GSE24685)/Homer	GAGGTCAAAGGTCA	1	-6.8e-05	1	68	0.017	1162.6	0.0258
MSGA3	NRF1(NRF)/MCF7-NRF1-ChIP-Seq(Unpublished)/Homer	CTGCGCATGCGC	1	-5.1e-05	1	35	0.0087	702.1	0.0156
MSGA3	Tcf7(HMG)/GM12878-TCF7-ChIP-Seq(Encode)/Homer	CTTTGATGTGSB	1	-3.5e-05	1	284	0.0708	3957.7	0.088
MSGA3	Hnf6b(Homeobox)/LNCaP-Hnf6b-ChIP-Seq(GSE106305)/Homer	TATTGAYY	1	-2.9e-05	1	700	0.1746	8971.5	0.1994
MSGA3	GFY-Staf(?,Zf)/Promoter/Homer	RACTACAATTCCCAGAAKGC	1	-2.6e-05	1	27	0.0067	596.8	0.0133
MSGA3	RUNX(Runt)/HPC7-Runx1-ChIP-Seq(GSE22178)/Homer	SAAACCACAG	1	-2.6e-05	1	611	0.1524	7925.5	0.1762
MSGA3	COUP-TFII(NR)/Artia-Nr2f2-ChIP-Seq(GSE46497)/Homer	AGRGGTCA	1	-2.6e-05	1	1358	0.3387	16609.3	0.3692
MSGA3	Nkx2.5(Homeobox)/HL1-Nkx2.5.biotin-ChIP-Seq(GSE21529)/Homer	RRSCACTYAA	1	-7e-06	1	1900	0.4738	22852.7	0.508
MSGA3	HINFP(Zf)/K562-HINFP.eGFP-ChIP-Seq(Encode)/Homer	TWVGGTCCGC	1	-7e-06	1	63	0.0157	1158.5	0.0258
MSGA3	Rfx5(HTH)/GM12878-Rfx5-ChIP-Seq(GSE31477)/Homer	SCCTAGCAACAG	1	-2e-06	1	293	0.0731	4203.6	0.0934
MSGA3	CUX1(Homeobox)/K562-CUX1-ChIP-Seq(GSE92882)/Homer	TATCGATNAN	1	-1e-06	1	547	0.1364	7370.3	0.1638
MSGA3	EKLF(Zf)/Erythrocyte-Klf1-ChIP-Seq(GSE20478)/Homer	NWGGGTGTGGCY	1	-1e-06	1	119	0.0297	2001.7	0.0445
MSGA3	Nkx2.1(Homeobox)/LungAC-Nkx2.1-ChIP-Seq(GSE43252)/Homer	RSCACTYRAG	1	0	1	2353	0.5868	28093.4	0.6245
MSGA3	MNT(bHLH)/HepG2-MNT-ChIP-Seq(Encode)/Homer	DGCACACGTG	1	0	1	954	0.2379	12231.3	0.2719
MSGA3	Max(bHLH)/K562-Max-ChIP-Seq(GSE31477)/Homer	RCCACGTGGYYN	1	0	1	590	0.1471	7933.7	0.1764
MSGA3	NRF(NRF)/Promoter/Homer	STGCGCATGCGC	1	0	1	76	0.019	1425.9	0.0317
MSGA3	ZBTB12(Zf)/HEK293-ZBTB12.GFP-ChIP-Seq(GSE58341)/Homer	NGNTCTAGAACCNGV	1	0	1	360	0.0898	5138	0.1142
MSGA3	Klf4(Zf)/mES-Klf4-ChIP-Seq(GSE11431)/Homer	GCCACACCCA	1	0	1	212	0.0529	3265	0.0726
MSGA3	KLF1(Zf)/HUDEP2-KLF1-CutnRun(GSE136251)/Homer	VDGGGYGGGGCY	1	0	1	510	0.1272	7014.7	0.1559
MSGA3	ZNF711(Zf)/SHSY5Y-ZNF711-ChIP-Seq(GSE20673)/Homer	AGGCCTAG	1	0	1	1153	0.2875	14640.9	0.3254
MSGA3	GSC(Homeobox)/FrogEmbryos-GSC-ChIP-Seq(DRA000576)/Homer	RGGATTAR	1	0	1	1070	0.2668	13676.5	0.304
MSGA3	Bcl11a(Zf)/HSPC-BCL11A-ChIP-Seq(GSE104676)/Homer	TYTGACCASWRG	1	0	1	508	0.1267	7001.9	0.1556
MSGA3	YY1(Zf)/Promoter/Homer	CAAGATGGCGGC	1	0	1	21	0.0052	609.3	0.0135
MSGA3	Sox7(HMG)/ESC-Sox7-ChIP-Seq(GSE133899)/Homer	VVRRAACAATGG	1	0	1	188	0.0469	2992.2	0.0665
MSGA3	c-Myc(bHLH)/mES-cMyc-ChIP-Seq(GSE11431)/Homer	VVCCACGTGG	1	0	1	401	0.1	5701.4	0.1267
MSGA3	PSE(SNAPc)/K562-mStart-Seq/Homer	WAVTCACCMTAASYDAAAAG	1	0	1	444	0.1107	6240.8	0.1387
MSGA3	KLF10(Zf)/HEK293-KLF10.GFP-ChIP-Seq(GSE58341)/Homer	GGGGGTGTGTCC	1	0	1	568	0.1416	7768.5	0.1727
MSGA3	THRb(NR)/Liver-NR1A2-ChIP-Seq(GSE52613)/Homer	TRAGGTCA	1	0	1	2891	0.7209	34098.2	0.758
MSGA3	Erra(NR)/HepG2-Erra-ChIP-Seq(GSE31477)/Homer	CAAAGGTCAG	1	0	1	1743	0.4347	21505.9	0.478
MSGA3	KLF5(Zf)/LoVo-KLF5-ChIP-Seq(GSE49402)/Homer	DGGGYGKGGC	1	0	1	783	0.1953	10430.6	0.2319
MSGA3	HNF4a(NR),DR1/HepG2-HNF4a-ChIP-Seq(GSE25021)/Homer	CARRGKBCAAAGTYCA	1	0	1	349	0.087	5175.1	0.115
MSGA3	Otx2(Homeobox)/EpiLC-Otx2-ChIP-Seq(GSE56098)/Homer	NYTAATCCYB	1	0	1	686	0.1711	9568.8	0.2127
MSGA3	Sox4(HMG)/proB-Sox4-ChIP-Seq(GSE50066)/Homer	YCTTTGTTCC	1	0	1	628	0.1566	8890.7	0.1976
MSGA3	Sox17(HMG)/Endoderm-Sox17-ChIP-Seq(GSE61475)/Homer	CCATTGTTYB	1	0	1	516	0.1287	7512.6	0.167
MSGA3	RAR:RXR(NR),DR0/ES-RAR-ChIP-Seq(GSE56893)/Homer	AGGTCAAGGTCA	1	0	1	104	0.0259	2233.9	0.0497
MSGA3	Sox2(HMG)/mES-Sox2-ChIP-Seq(GSE11431)/Homer	BCCATTGTTC	1	0	1	631	0.1574	9225.6	0.2051
MSGA3	Sox15(HMG)/CPA-Sox15-ChIP-Seq(GSE62909)/Homer	RAACAATGGN	1	0	1	795	0.1983	11245.4	0.25
MSGA3	Sox10(HMG)/SciaticNerve-Sox3-ChIP-Seq(GSE35132)/Homer	CCWTTGTYYB	1	0	1	1260	0.3142	16795.7	0.3733
MSGA3	RARg(NR)/ES-RARg-ChIP-Seq(GSE30538)/Homer	AGGTCAAGGTCA	1	0	1	36	0.009	1193.4	0.0265
MSGA3	GFX(?)/Promoter/Homer	ATTCTCGCGAGA	1	0	1	0	0	40.7	0.0009
MSGA3	LRF(Zf)/Erythroblasts-ZBTB7A-ChIP-Seq(GSE74977)/Homer	AAGACCCYYN	1	0	1	782	0.195	11664.8	0.2593
MSGA3	RARa(NR)/K562-RARa-ChIP-Seq(Encode)/Homer	TTGAMCTTTG	1	0	1	2181	0.5439	27481	0.6109
MSGA3	Sox21(HMG)/ESC-SOX21-ChIP-Seq(GSE110505)/Homer	BCCWTTGTBYKV	1	0	1	1326	0.3307	18540.6	0.4121
MSGA3	Sox3(HMG)/NPC-Sox3-ChIP-Seq(GSE33059)/Homer	CCWTTGTY	1	0	1	1301	0.3244	17571.1	0.3906
MSGA3	Sox6(HMG)/Myotubes-Sox6-ChIP-Seq(GSE32627)/Homer	CCATTGTTNY	1	0	1	1209	0.3015	16435.5	0.3653
MSGA4	Lhx1(Homeobox)/EmbryoCarcinoma-Lhx1-ChIP-Seq(GSE70957)/Homer	NNYTAATTAR	1e-140	-322.5	0	1467	0.6593	18322	0.3939
MSGA4	LHX9(Homeobox)/Hct116-LHX9.V5-ChIP-Seq(GSE116822)/Homer	NGCTAATTAG	1e-132	-305.1	0	1544	0.6939	20275.8	0.4359
MSGA4	Lhx2(Homeobox)/HFSC-Lhx2-ChIP-Seq(GSE48068)/Homer	TAATTAGN	1e-127	-293.5	0	1361	0.6117	16742.1	0.36
MSGA4	En1(Homeobox)/SUM149-EN1-ChIP-Seq(GSE120957)/Homer	NDCTAATTAS	1e-121	-278.7	0	1722	0.7739	24837.8	0.534
MSGA4	Dlx3(Homeobox)/Kerainocytes-Dlx3-ChIP-Seq(GSE89884)/Homer	NDGTAATTAC	1e-120	-276.5	0	1083	0.4867	11890.9	0.2557
MSGA4	DLX1(Homeobox)/BasalGanglia-Dlx1-ChIP-seq(GSE124936)/Homer	NSNNTAATTA	1e-119	-275	0	1516	0.6813	20290.7	0.4363
MSGA4	Lhx3(Homeobox)/Neuron-Lhx3-ChIP-Seq(GSE31456)/Homer	ADBTAATTAR	1e-119	-274	0	1691	0.76	24209.2	0.5205
MSGA4	DLX2(Homeobox)/BasalGanglia-Dlx2-ChIP-seq(GSE124936)/Homer	NNNTAATTAS	1e-117	-271.2	0	1610	0.7236	22422.3	0.4821
MSGA4	DLX5(Homeobox)/BasalGanglia-Dlx5-ChIP-seq(GSE124936)/Homer	SSTAATTA	1e-110	-254.9	0	1130	0.5079	13114.5	0.282
MSGA4	Oct6(POU,Homeobox)/NPC-Pou3f1-ChIP-Seq(GSE35496)/Homer	WATGCAAATGAG	1e-78	-180.3	0	698	0.3137	7168.8	0.1541
MSGA4	Brn1(POU,Homeobox)/NPC-Brn1-ChIP-Seq(GSE35496)/Homer	TATGCWAATBAV	1e-74	-172.5	0	572	0.2571	5377.8	0.1156
MSGA4	Nkx6.1(Homeobox)/Islet-Nkx6.1-ChIP-Seq(GSE40975)/Homer	GKTAATGR	1e-72	-166.7	0	1900	0.8539	32012.2	0.6883
MSGA4	Oct4(POU,Homeobox)/mES-Oct4-ChIP-Seq(GSE11431)/Homer	ATTTGCATAW	1e-63	-147	0	709	0.3187	7961	0.1712
MSGA4	Brn2(POU,Homeobox)/NPC-Brn2-ChIP-Seq(GSE35496)/Homer	ATGAATATTC	1e-44	-102.3	0	240	0.1079	1785.8	0.0384
MSGA4	Pit1+1bp(Homeobox)/GCrat-Pit1-ChIP-Seq(GSE58009)/Homer	ATGCATAATTCA	1e-43	-99.84	0	623	0.28	7564.3	0.1626
MSGA4	Pdx1(Homeobox)/Islet-Pdx1-ChIP-Seq(SRA008281)/Homer	YCATYAATCA	1e-43	-99.03	0	980	0.4404	14009.5	0.3012
MSGA4	Oct11(POU,Homeobox)/NCIH1048-POU2F3-ChIP-seq(GSE115123)/Homer	GATTTGCATA	1e-42	-98.79	0	500	0.2247	5573.4	0.1198
MSGA4	OCT:OCT-short(POU,Homeobox)/NPC-OCT6-ChIP-Seq(GSE43916)/Homer	ATGCATWATGCATRW	1e-38	-89.04	0	870	0.391	12255	0.2635
MSGA4	Isl1(Homeobox)/Neuron-Isl1-ChIP-Seq(GSE31456)/Homer	CTAATKGV	1e-35	-81.85	0	1426	0.6409	23672.2	0.509
MSGA4	OCT:OCT(POU,Homeobox,IR1)/NPC-Brn2-ChIP-Seq(GSE35496)/Homer	ATGAATWATTCATGA	1e-34	-80.56	0	83	0.0373	302.1	0.0065
MSGA4	CTCF(Zf)/CD4+-CTCF-ChIP-Seq(Barski_et_al.)/Homer	AYAGTGCCMYCTRGTGGCCA	1e-31	-71.47	0	157	0.0706	1114.2	0.024
MSGA4	Phox2a(Homeobox)/Neuron-Phox2a-ChIP-Seq(GSE31456)/Homer	YTAATYNRATTA	1e-28	-66.26	0	605	0.2719	8172.6	0.1757
MSGA4	Pit1(Homeobox)/GCrat-Pit1-ChIP-Seq(GSE58009)/Homer	ATGMATATDC	1e-26	-59.97	0	1113	0.5002	18073.6	0.3886
MSGA4	Prop1(Homeobox)/GHFT1-PROP1.biotin-ChIP-Seq(GSE77302)/Homer	NTAATBNAATTA	1e-25	-58	0	830	0.373	12603.7	0.271
MSGA4	Oct2(POU,Homeobox)/Bcell-Oct2-ChIP-Seq(GSE21512)/Homer	ATATGCAAAT	1e-25	-57.73	0	441	0.1982	5598.7	0.1204
MSGA4	Phox2b(Homeobox)/CLBGA-PHOX2B-ChIP-Seq(GSE90683)/Homer	TTAATTNAATTA	1e-23	-55.08	0	388	0.1744	4788.5	0.103
MSGA4	Nanog(Homeobox)/mES-Nanog-ChIP-Seq(GSE11724)/Homer	RGCCATTAAC	1e-22	-51.89	0	1979	0.8894	37793	0.8126
MSGA4	RORg(NR)/Liver-Rorc-ChIP-Seq(GSE101115)/Homer	WAABTAGGTCAV	1e-22	-50.67	0	121	0.0544	908	0.0195
MSGA4	PBX2(Homeobox)/K562-PBX2-ChIP-Seq(Encode)/Homer	RTGATTKATRGN	1e-21	-48.44	0	800	0.3596	12432.8	0.2673
MSGA4	RORgt(NR)/EL4-RORgt.Flag-ChIP-Seq(GSE56019)/Homer	AAYTAGGTCA	1e-20	-46.93	0	143	0.0643	1236.8	0.0266
MSGA4	RORgt(NR)/EL4-RORgt.Flag-ChIP-Seq(GSE56019)/Homer	AAYTAGGTCA	1e-20	-46.93	0	143	0.0643	1236.8	0.0266
MSGA4	Mef2d(MADS)/Retina-Mef2d-ChIP-Seq(GSE61391)/Homer	GCTATTTTTAGC	1e-19	-46	0	257	0.1155	2912.1	0.0626
MSGA4	RORa(NR)/Liver-Rora-ChIP-Seq(GSE101115)/Homer	AAWCTAGGTCARDNN	1e-18	-42.86	0	151	0.0679	1406.5	0.0302
MSGA4	NFIL3(bZIP)/HepG2-NFIL3-ChIP-Seq(Encode)/Homer	VTTACGTAAYNNNNN	1e-16	-38.88	0	620	0.2787	9457.1	0.2033
MSGA4	Hoxb4(Homeobox)/ES-Hoxb4-ChIP-Seq(GSE34014)/Homer	TGATTRATGGCY	1e-16	-37.02	0	221	0.0993	2562.7	0.0551
MSGA4	OCT:OCT(POU,Homeobox)/NPC-Brn1-ChIP-Seq(GSE35496)/Homer	ATGAATATTCATGAG	1e-15	-35.06	0	42	0.0189	185.6	0.004
MSGA4	HLF(bZIP)/HSC-HLF.Flag-ChIP-Seq(GSE69817)/Homer	RTTATGYAAB	1e-14	-33.8	0	762	0.3425	12406.9	0.2668
MSGA4	HNF1b(Homeobox)/PDAC-HNF1B-ChIP-Seq(GSE64557)/Homer	GTTAATNATTAA	1e-14	-32.71	0	256	0.1151	3241.8	0.0697
MSGA4	BORIS(Zf)/K562-CTCFL-ChIP-Seq(GSE32465)/Homer	CNNBRGCGCCCCCTGSTGGC	1e-13	-32.15	0	149	0.067	1571.9	0.0338
MSGA4	Fra1(bZIP)/BT549-Fra1-ChIP-Seq(GSE46166)/Homer	NNATGASTCATH	1e-13	-31.75	0	412	0.1852	5963.7	0.1282
MSGA4	OCT4-SOX2-TCF-NANOG(POU,Homeobox,HMG)/mES-Oct4-ChIP-Seq(GSE11431)/Homer	ATTTGCATAACAATG	1e-13	-31.09	0	282	0.1267	3725.3	0.0801
MSGA4	Mef2b(MADS)/HEK293-Mef2b.V5-ChIP-Seq(GSE67450)/Homer	GCTATTTTTGGM	1e-13	-31.04	0	731	0.3285	11955.9	0.2571
MSGA4	Mef2a(MADS)/HL1-Mef2a.biotin-ChIP-Seq(GSE21529)/Homer	CYAAAAATAG	1e-12	-29.25	0	410	0.1843	6031.2	0.1297
MSGA4	Fos(bZIP)/TSC-Fos-ChIP-Seq(GSE110950)/Homer	NDATGASTCAYN	1e-12	-28.81	0	426	0.1915	6339.2	0.1363
MSGA4	ERRg(NR)/Kidney-ESRRG-ChIP-Seq(GSE104905)/Homer	GTGACCTTGRVN	1e-12	-28.36	0	475	0.2135	7254.8	0.156
MSGA4	Hoxc9(Homeobox)/Ainv15-Hoxc9-ChIP-Seq(GSE21812)/Homer	GGCCATAAATCA	1e-12	-27.98	0	514	0.231	7994.4	0.1719
MSGA4	Pax7(Paired,Homeobox)/Myoblast-Pax7-ChIP-Seq(GSE25064)/Homer	TAATCAATTA	1e-11	-27.13	0	183	0.0822	2213.5	0.0476
MSGA4	Mef2c(MADS)/GM12878-Mef2c-ChIP-Seq(GSE32465)/Homer	DCYAAAAATAGM	1e-11	-27.01	0	480	0.2157	7411.5	0.1593
MSGA4	Hoxa10(Homeobox)/ChickenMSG-Hoxa10.Flag-ChIP-Seq(GSE86088)/Homer	GGYAATGAAA	1e-11	-26.28	0	537	0.2413	8511.3	0.183
MSGA4	Fra2(bZIP)/Striatum-Fra2-ChIP-Seq(GSE43429)/Homer	GGATGACTCATC	1e-10	-24.35	0	319	0.1434	4613.3	0.0992
MSGA4	AP-1(bZIP)/ThioMac-PU.1-ChIP-Seq(GSE21512)/Homer	VTGACTCATC	1e-09	-21.46	0	467	0.2099	7457.6	0.1603
MSGA4	Atf3(bZIP)/GBM-ATF3-ChIP-Seq(GSE33912)/Homer	DATGASTCATHN	1e-09	-21.2	0	433	0.1946	6836.9	0.147
MSGA4	Hoxd13(Homeobox)/ChickenMSG-Hoxd13.Flag-ChIP-Seq(GSE86088)/Homer	NCYAATAAAA	1e-09	-20.9	0	1278	0.5744	23741.9	0.5105
MSGA4	Duxbl(Homeobox)/NIH3T3-Duxbl.HA-ChIP-Seq(GSE119782)/Homer	TAAYCYAATCAA	1e-09	-20.81	0	106	0.0476	1169.4	0.0251
MSGA4	CUX1(Homeobox)/K562-CUX1-ChIP-Seq(GSE92882)/Homer	TATCGATNAN	1e-08	-20.67	0	687	0.3088	11730.1	0.2522
MSGA4	JunB(bZIP)/DendriticCells-Junb-ChIP-Seq(GSE36099)/Homer	RATGASTCAT	1e-08	-20.63	0	366	0.1645	5630	0.121
MSGA4	HOXA1(Homeobox)/mES-Hoxa1-ChIP-Seq(SRP084292)/Homer	TGATKGATGR	1e-08	-20.1	0	254	0.1142	3643.1	0.0783
MSGA4	Atf4(bZIP)/MEF-Atf4-ChIP-Seq(GSE35681)/Homer	MTGATGCAAT	1e-08	-19.54	0	238	0.107	3387	0.0728
MSGA4	Pax7(Paired,Homeobox),longest/Myoblast-Pax7-ChIP-Seq(GSE25064)/Homer	NTAATTDGCYAATTANNWWD	1e-08	-19.39	0	77	0.0346	771.9	0.0166
MSGA4	Fosl2(bZIP)/3T3L1-Fosl2-ChIP-Seq(GSE56872)/Homer	NATGASTCABNN	1e-08	-19.21	0	206	0.0926	2845.8	0.0612
MSGA4	Esrrb(NR)/mES-Esrrb-ChIP-Seq(GSE11431)/Homer	KTGACCTTGA	1e-08	-18.5	0	390	0.1753	6184.7	0.133
MSGA4	Gfi1b(Zf)/HPC7-Gfi1b-ChIP-Seq(GSE22178)/Homer	MAATCACTGC	1e-07	-18.12	0	436	0.196	7067.8	0.152
MSGA4	DUX4(Homeobox)/Myoblasts-DUX4.V5-ChIP-Seq(GSE75791)/Homer	NWTAAYCYAATCAWN	1e-07	-16.88	0	87	0.0391	970.3	0.0209
MSGA4	Hoxa9(Homeobox)/ChickenMSG-Hoxa9.Flag-ChIP-Seq(GSE86088)/Homer	RGCAATNAAA	1e-07	-16.63	0	1617	0.7267	31381.1	0.6747
MSGA4	Jun-AP1(bZIP)/K562-cJun-ChIP-Seq(GSE31477)/Homer	GATGASTCATCN	1e-07	-16.57	0	149	0.067	1973.1	0.0424
MSGA4	BATF(bZIP)/Th17-BATF-ChIP-Seq(GSE39756)/Homer	DATGASTCAT	1e-05	-12.86	0	415	0.1865	7011.1	0.1507
MSGA4	Unknown(Homeobox)/Limb-p300-ChIP-Seq/Homer	SSCMATWAAA	1e-05	-12.35	0	602	0.2706	10695	0.2299
MSGA4	CEBP:AP1(bZIP)/ThioMac-CEBPb-ChIP-Seq(GSE21512)/Homer	DRTGTTGCAA	1e-05	-11.72	0.0001	514	0.231	9018.9	0.1939
MSGA4	STAT6(Stat)/Macrophage-Stat6-ChIP-Seq(GSE38377)/Homer	TTCCKNAGAA	1e-05	-11.59	0.0001	391	0.1757	6644.7	0.1429
MSGA4	Zic3(Zf)/mES-Zic3-ChIP-Seq(GSE37889)/Homer	GGCCYCCTGCTGDGH	0.0001	-10.9	0.0001	219	0.0984	3455.9	0.0743
MSGA4	CREB5(bZIP)/LNCaP-CREB5.V5-ChIP-Seq(GSE137775)/Homer	VVATGACGTCAT	0.0001	-10.78	0.0001	264	0.1187	4295.4	0.0924
MSGA4	Nkx2.5(Homeobox)/HL1-Nkx2.5.biotin-ChIP-Seq(GSE21529)/Homer	RRSCACTYAA	0.0001	-10.72	0.0001	1143	0.5137	21871.5	0.4702
MSGA4	Hnf1(Homeobox)/Liver-Foxa2-Chip-Seq(GSE25694)/Homer	GGTTAAWCATTAA	0.0001	-10.23	0.0002	193	0.0867	3017.6	0.0649
MSGA4	Znf263(Zf)/K562-Znf263-ChIP-Seq(GSE31477)/Homer	CVGTSCTCCC	0.0001	-10.1	0.0002	696	0.3128	12783.3	0.2748
MSGA4	STAT6(Stat)/CD4-Stat6-ChIP-Seq(GSE22104)/Homer	ABTTCYYRRGAA	0.0001	-10.1	0.0002	391	0.1757	6760.8	0.1454
MSGA4	HIC1(Zf)/Treg-ZBTB29-ChIP-Seq(GSE99889)/Homer	TGCCAGCB	0.0001	-10.06	0.0002	823	0.3699	15356.6	0.3302
MSGA4	NF1-halfsite(CTF)/LNCaP-NF1-ChIP-Seq(Unpublished)/Homer	YTGCCAAG	0.0001	-9.563	0.0004	762	0.3425	14173.5	0.3047
MSGA4	SCL(bHLH)/HPC7-Scl-ChIP-Seq(GSE13511)/Homer	AVCAGCTG	0.0001	-9.482	0.0004	1655	0.7438	32907.8	0.7075
MSGA4	Bapx1(Homeobox)/VertebralCol-Bapx1-ChIP-Seq(GSE36672)/Homer	TTRAGTGSYK	0.0001	-9.233	0.0005	1120	0.5034	21568.5	0.4637
MSGA4	Hoxd11(Homeobox)/ChickenMSG-Hoxd11.Flag-ChIP-Seq(GSE86088)/Homer	VGCCATAAAA	0.001	-9.202	0.0006	1524	0.6849	30110.9	0.6474
MSGA4	Ets1-distal(ETS)/CD4+-PolII-ChIP-Seq(Barski_et_al.)/Homer	MACAGGAAGT	0.001	-8.859	0.0008	185	0.0831	2949.9	0.0634
MSGA4	Fli1(ETS)/CD8-FLI-ChIP-Seq(GSE20898)/Homer	NRYTTCCGGH	0.001	-8.796	0.0008	508	0.2283	9167.9	0.1971
MSGA4	Pax7(Paired,Homeobox),long/Myoblast-Pax7-ChIP-Seq(GSE25064)/Homer	TAATCHGATTAC	0.001	-8.652	0.0009	46	0.0207	537.8	0.0116
MSGA4	Nkx2.2(Homeobox)/NPC-Nkx2.2-ChIP-Seq(GSE61673)/Homer	BTBRAGTGSN	0.001	-8.424	0.0012	951	0.4274	18170.3	0.3907
MSGA4	Barx1(Homeobox)/Stomach-Barx1.3xFlag-ChIP-Seq(GSE69483)/Homer	AAACMATTAN	0.001	-8.191	0.0014	472	0.2121	8516.3	0.1831
MSGA4	EWS:ERG-fusion(ETS)/CADO_ES1-EWS:ERG-ChIP-Seq(SRA014231)/Homer	ATTTCCTGTN	0.001	-8.106	0.0015	459	0.2063	8268.8	0.1778
MSGA4	Hoxd12(Homeobox)/ChickenMSG-Hoxd12.Flag-ChIP-Seq(GSE86088)/Homer	HDGYAATGAAAN	0.001	-7.859	0.002	1313	0.5901	25793	0.5546
MSGA4	GRE(NR),IR3/A549-GR-ChIP-Seq(GSE32465)/Homer	NRGVACABNVTGTYCY	0.001	-7.258	0.0035	80	0.036	1145.2	0.0246
MSGA4	AR-halfsite(NR)/LNCaP-AR-ChIP-Seq(GSE27824)/Homer	CCAGGAACAG	0.001	-7.112	0.004	1576	0.7083	31493.9	0.6771
MSGA4	MafF(bZIP)/HepG2-MafF-ChIP-Seq(GSE31477)/Homer	HWWGTCAGCAWWTTT	0.001	-7.043	0.0043	235	0.1056	4011.5	0.0862
MSGA4	PGR(NR)/EndoStromal-PGR-ChIP-Seq(GSE69539)/Homer	AAGAACATWHTGTTC	0.001	-6.921	0.0048	173	0.0778	2849.9	0.0613
MSGA4	EBF1(EBF)/Near-E2A-ChIP-Seq(GSE21512)/Homer	GTCCCCWGGGGA	0.01	-6.851	0.0051	368	0.1654	6604.2	0.142
MSGA4	ZNF264(Zf)/HEK293-ZNF264.GFP-ChIP-Seq(GSE58341)/Homer	RGGGCACTAACY	0.01	-6.849	0.0051	326	0.1465	5783.1	0.1243
MSGA4	EWS:FLI1-fusion(ETS)/SK_N_MC-EWS:FLI1-ChIP-Seq(SRA014231)/Homer	VACAGGAAAT	0.01	-6.769	0.0054	300	0.1348	5285.9	0.1136
MSGA4	SF1(NR)/H295R-Nr5a1-ChIP-Seq(GSE44220)/Homer	CAAGGHCANV	0.01	-6.557	0.0066	275	0.1236	4820.4	0.1036
MSGA4	GATA(Zf),IR3/iTreg-Gata3-ChIP-Seq(GSE20898)/Homer	NNNNNBAGATAWYATCTVHN	0.01	-6.37	0.0078	126	0.0566	2013.3	0.0433
MSGA4	Elk4(ETS)/Hela-Elk4-ChIP-Seq(GSE31477)/Homer	NRYTTCCGGY	0.01	-6.368	0.0078	212	0.0953	3626.1	0.078
MSGA4	Rfx1(HTH)/NPC-H3K4me1-ChIP-Seq(GSE16256)/Homer	KGTTGCCATGGCAA	0.01	-6.331	0.008	100	0.0449	1542.9	0.0332
MSGA4	Chop(bZIP)/MEF-Chop-ChIP-Seq(GSE35681)/Homer	ATTGCATCAT	0.01	-6.287	0.0083	157	0.0706	2594	0.0558
MSGA4	Nr5a2(NR)/Pancreas-LRH1-ChIP-Seq(GSE34295)/Homer	BTCAAGGTCA	0.01	-6.18	0.0091	385	0.173	7009.6	0.1507
MSGA4	GATA(Zf),IR4/iTreg-Gata3-ChIP-Seq(GSE20898)/Homer	NAGATWNBNATCTNN	0.01	-6.094	0.0098	81	0.0364	1214.5	0.0261
MSGA4	ETV1(ETS)/GIST48-ETV1-ChIP-Seq(GSE22441)/Homer	AACCGGAAGT	0.01	-5.853	0.0124	623	0.28	11816.8	0.2541
MSGA4	Npas4(bHLH)/Neuron-Npas4-ChIP-Seq(GSE127793)/Homer	NHRTCACGACDN	0.01	-5.843	0.0124	287	0.129	5120.2	0.1101
MSGA4	Unknown-ESC-element(?)/mES-Nanog-ChIP-Seq(GSE11724)/Homer	CACAGCAGGGGG	0.01	-5.778	0.0131	241	0.1083	4233.9	0.091
MSGA4	Hoxa13(Homeobox)/ChickenMSG-Hoxa13.Flag-ChIP-Seq(GSE86088)/Homer	CYHATAAAAN	0.01	-5.696	0.0141	1590	0.7146	31997.8	0.688
MSGA4	ETV4(ETS)/HepG2-ETV4-ChIP-Seq(ENCODE)/Homer	ACCGGAAGTG	0.01	-5.683	0.0141	452	0.2031	8398.8	0.1806
MSGA4	ETS1(ETS)/Jurkat-ETS1-ChIP-Seq(GSE17954)/Homer	ACAGGAAGTG	0.01	-5.57	0.0157	504	0.2265	9454.1	0.2033
MSGA4	Eomes(T-box)/H9-Eomes-ChIP-Seq(GSE26097)/Homer	ATTAACACCT	0.01	-5.564	0.0157	1165	0.5236	23028.4	0.4951
MSGA4	Bach1(bZIP)/K562-Bach1-ChIP-Seq(GSE31477)/Homer	AWWNTGCTGAGTCAT	0.01	-5.533	0.016	42	0.0189	562.9	0.0121
MSGA4	Hoxd10(Homeobox)/ChickenMSG-Hoxd10.Flag-ChIP-Seq(GSE86088)/Homer	GGCMATGAAA	0.01	-5.422	0.0177	831	0.3735	16126.2	0.3467
MSGA4	ZFP3(Zf)/HEK293-ZFP3.GFP-ChIP-Seq(GSE58341)/Homer	GGGTTTTGAAGGATGARTAGGAGTT	0.01	-5.324	0.0193	3	0.0013	7.2	0.0002
MSGA4	AMYB(HTH)/Testes-AMYB-ChIP-Seq(GSE44588)/Homer	TGGCAGTTGG	0.01	-5.278	0.0201	784	0.3524	15184.5	0.3265
MSGA4	Tgif2(Homeobox)/mES-Tgif2-ChIP-Seq(GSE55404)/Homer	TGTCANYT	0.01	-5.179	0.0219	1481	0.6656	29754.9	0.6397
MSGA4	CEBP(bZIP)/ThioMac-CEBPb-ChIP-Seq(GSE21512)/Homer	ATTGCGCAAC	0.01	-5.147	0.0225	461	0.2072	8647.2	0.1859
MSGA4	PBX1(Homeobox)/MCF7-PBX1-ChIP-Seq(GSE28007)/Homer	GSCTGTCACTCA	0.01	-5.128	0.0227	45	0.0202	627.8	0.0135
MSGA4	X-box(HTH)/NPC-H3K4me1-ChIP-Seq(GSE16256)/Homer	GGTTGCCATGGCAA	0.01	-5.048	0.0244	63	0.0283	944.8	0.0203
MSGA4	BMYB(HTH)/Hela-BMYB-ChIP-Seq(GSE27030)/Homer	NHAACBGYYV	0.01	-5.032	0.0245	798	0.3587	15511.1	0.3335
MSGA4	Pknox1(Homeobox)/ES-Prep1-ChIP-Seq(GSE63282)/Homer	SCTGTCAVTCAV	0.01	-5.024	0.0245	119	0.0535	1969.9	0.0424
MSGA4	PR(NR)/T47D-PR-ChIP-Seq(GSE31130)/Homer	VAGRACAKNCTGTBC	0.01	-4.981	0.0254	1162	0.5222	23065.8	0.4959
MSGA4	GRE(NR),IR3/RAW264.7-GRE-ChIP-Seq(Unpublished)/Homer	VAGRACAKWCTGTYC	0.01	-4.795	0.0303	138	0.062	2343.6	0.0504
MSGA4	JunD(bZIP)/K562-JunD-ChIP-Seq/Homer	ATGACGTCATCN	0.01	-4.725	0.0322	49	0.022	712.3	0.0153
MSGA4	GLIS3(Zf)/Thyroid-Glis3.GFP-ChIP-Seq(GSE103297)/Homer	CTCCCTGGGAGGCCN	0.01	-4.723	0.0322	440	0.1978	8283.5	0.1781
MSGA4	Zic2(Zf)/ESC-Zic2-ChIP-Seq(SRP197560)/Homer	CHCAGCRGGRGG	0.1	-4.576	0.0368	160	0.0719	2780.1	0.0598
MSGA4	WT1(Zf)/Kidney-WT1-ChIP-Seq(GSE90016)/Homer	MCTCCCMCRCAB	0.1	-4.557	0.0372	211	0.0948	3767.1	0.081
MSGA4	CHR(?)/Hela-CellCycle-Expression/Homer	SRGTTTCAAA	0.1	-4.509	0.0387	501	0.2252	9542.5	0.2052
MSGA4	Etv2(ETS)/ES-ER71-ChIP-Seq(GSE59402)/Homer	NNAYTTCCTGHN	0.1	-4.409	0.0425	455	0.2045	8629.5	0.1855
MSGA4	ARE(NR)/LNCAP-AR-ChIP-Seq(GSE27824)/Homer	RGRACASNSTGTYCYB	0.1	-4.237	0.0501	161	0.0724	2829.8	0.0608
MSGA4	Pbx3(Homeobox)/GM12878-PBX3-ChIP-Seq(GSE32465)/Homer	SCTGTCAMTCAN	0.1	-4.208	0.0512	125	0.0562	2142.3	0.0461
MSGA4	Bach2(bZIP)/OCILy7-Bach2-ChIP-Seq(GSE44420)/Homer	TGCTGAGTCA	0.1	-4.121	0.0554	95	0.0427	1582.6	0.034
MSGA4	THRb(NR)/HepG2-THRb.Flag-ChIP-Seq(Encode)/Homer	GGTCACCTGAGGTCA	0.1	-4.111	0.0555	206	0.0926	3715	0.0799
MSGA4	c-Jun-CRE(bZIP)/K562-cJun-ChIP-Seq(GSE31477)/Homer	ATGACGTCATCY	0.1	-4.009	0.0609	148	0.0665	2599.9	0.0559
MSGA4	Tbr1(T-box)/Cortex-Tbr1-ChIP-Seq(GSE71384)/Homer	AAGGTGTKAA	0.1	-3.955	0.0639	789	0.3546	15517	0.3336
MSGA4	Nkx3.1(Homeobox)/LNCaP-Nkx3.1-ChIP-Seq(GSE28264)/Homer	AAGCACTTAA	0.1	-3.73	0.0793	1204	0.5411	24184.8	0.52
MSGA4	MafA(bZIP)/Islet-MafA-ChIP-Seq(GSE30298)/Homer	TGCTGACTCA	0.1	-3.702	0.0811	400	0.1798	7627.6	0.164
MSGA4	Atf1(bZIP)/K562-ATF1-ChIP-Seq(GSE31477)/Homer	GATGACGTCA	0.1	-3.661	0.0838	336	0.151	6347.6	0.1365
MSGA4	Zfp281(Zf)/ES-Zfp281-ChIP-Seq(GSE81042)/Homer	CCCCTCCCCCAC	0.1	-3.652	0.0839	92	0.0413	1560	0.0335
MSGA4	GABPA(ETS)/Jurkat-GABPa-ChIP-Seq(GSE17954)/Homer	RACCGGAAGT	0.1	-3.536	0.0936	389	0.1748	7431.5	0.1598
MSGA4	ERG(ETS)/VCaP-ERG-ChIP-Seq(GSE14097)/Homer	ACAGGAAGTG	0.1	-3.468	0.0994	741	0.333	14624	0.3144
MSGA4	Pitx1(Homeobox)/Chicken-Pitx1-ChIP-Seq(GSE38910)/Homer	TAATCCCN	0.1	-3.454	0.1001	1882	0.8458	38650.3	0.831
MSGA4	SPDEF(ETS)/VCaP-SPDEF-ChIP-Seq(SRA014231)/Homer	ASWTCCTGBT	0.1	-3.343	0.111	510	0.2292	9916	0.2132
MSGA4	ZNF189(Zf)/HEK293-ZNF189.GFP-ChIP-Seq(GSE58341)/Homer	TGGAACAGMA	0.1	-3.336	0.1111	421	0.1892	8110.6	0.1744
MSGA4	Tbx20(T-box)/Heart-Tbx20-ChIP-Seq(GSE29636)/Homer	GGTGYTGACAGS	0.1	-3.285	0.1161	106	0.0476	1855.9	0.0399
MSGA4	RFX(HTH)/K562-RFX3-ChIP-Seq(SRA012198)/Homer	CGGTTGCCATGGCAAC	0.1	-3.177	0.1283	37	0.0166	569.5	0.0122
MSGA4	ZNF467(Zf)/HEK293-ZNF467.GFP-ChIP-Seq(GSE58341)/Homer	TGGGGAAGGGCM	0.1	-3.162	0.1294	310	0.1393	5899.2	0.1268
MSGA4	NF1(CTF)/LNCAP-NF1-ChIP-Seq(Unpublished)/Homer	CYTGGCABNSTGCCAR	0.1	-3.087	0.1385	146	0.0656	2650.8	0.057
MSGA4	HIF2a(bHLH)/785_O-HIF2a-ChIP-Seq(GSE34871)/Homer	GCACGTACCC	0.1	-3.086	0.1385	124	0.0557	2221.6	0.0478
MSGA4	Nr5a2(NR)/mES-Nr5a2-ChIP-Seq(GSE19019)/Homer	BTCAAGGTCA	0.1	-3.054	0.1411	277	0.1245	5253.6	0.113
MSGA4	PRDM9(Zf)/Testis-DMC1-ChIP-Seq(GSE35498)/Homer	ADGGYAGYAGCATCT	0.1	-3.029	0.1438	185	0.0831	3424.6	0.0736
MSGA4	EBF2(EBF)/BrownAdipose-EBF2-ChIP-Seq(GSE97114)/Homer	NABTCCCWDGGGAVH	0.1	-2.979	0.1501	373	0.1676	7199.7	0.1548
MSGA4	Oct4:Sox17(POU,Homeobox,HMG)/F9-Sox17-ChIP-Seq(GSE44553)/Homer	CCATTGTATGCAAAT	0.1	-2.956	0.1527	122	0.0548	2195.8	0.0472
MSGA4	Srebp1a(bHLH)/HepG2-Srebp1a-ChIP-Seq(GSE31477)/Homer	RTCACSCCAY	0.1	-2.953	0.1527	84	0.0378	1462	0.0314
MSGA4	Tbet(T-box)/CD8-Tbet-ChIP-Seq(GSE33802)/Homer	AGGTGTGAAM	0.1	-2.915	0.1569	589	0.2647	11614.3	0.2497
MSGA4	Rfx6(HTH)/Min6b1-Rfx6.HA-ChIP-Seq(GSE62844)/Homer	TGTTKCCTAGCAACM	0.1	-2.901	0.1581	481	0.2162	9408.3	0.2023
MSGA4	Tgif1(Homeobox)/mES-Tgif1-ChIP-Seq(GSE55404)/Homer	YTGWCADY	0.1	-2.886	0.1595	1425	0.6404	29019.9	0.6239
MSGA4	HOXA2(Homeobox)/mES-Hoxa2-ChIP-Seq(Donaldson_et_al.)/Homer	GYCATCMATCAT	0.1	-2.883	0.1595	85	0.0382	1486.5	0.032
MSGA4	MafB(bZIP)/BMM-Mafb-ChIP-Seq(GSE75722)/Homer	WNTGCTGASTCAGCANWTTY	0.1	-2.839	0.1649	257	0.1155	4884.6	0.105
MSGA4	Gata4(Zf)/Heart-Gata4-ChIP-Seq(GSE35151)/Homer	NBWGATAAGR	0.1	-2.812	0.1684	662	0.2975	13136.5	0.2824
MSGA4	Meis1(Homeobox)/MastCells-Meis1-ChIP-Seq(GSE48085)/Homer	VGCTGWCAVB	0.1	-2.809	0.1684	752	0.338	14992.3	0.3223
MSGA4	Elf4(ETS)/BMDM-Elf4-ChIP-Seq(GSE88699)/Homer	ACTTCCKGKT	0.1	-2.777	0.1723	470	0.2112	9208.4	0.198
MSGA4	Hoxa11(Homeobox)/ChickenMSG-Hoxa11.Flag-ChIP-Seq(GSE86088)/Homer	TTTTATGGCM	0.1	-2.762	0.1738	1484	0.667	30294.5	0.6513
MSGA4	CEBP:CEBP(bZIP)/MEF-Chop-ChIP-Seq(GSE35681)/Homer	NTNATGCAAYMNNHTGMAAY	0.1	-2.682	0.187	107	0.0481	1930.8	0.0415
MSGA4	NFkB-p65(RHD)/GM12787-p65-ChIP-Seq(GSE19485)/Homer	WGGGGATTTCCC	0.1	-2.677	0.187	212	0.0953	4007.7	0.0862
MSGA4	TRPS1(Zf)/MCF7-TRPS1-ChIP-Seq(GSE107013)/Homer	AGATAAGANN	0.1	-2.607	0.1991	1281	0.5757	26059.2	0.5603
MSGA4	DUX(Homeobox)/C2C12-Dux-ChIP-Seq(GSE87279)/Homer	BCWGATTCAATCAAN	0.1	-2.486	0.2232	5	0.0022	48.1	0.001
MSGA4	Rbpj1(?)/Panc1-Rbpj1-ChIP-Seq(GSE47459)/Homer	HTTTCCCASG	0.1	-2.469	0.2258	679	0.3052	13567	0.2917
MSGA4	PAX3:FKHR-fusion(Paired,Homeobox)/Rh4-PAX3:FKHR-ChIP-Seq(GSE19063)/Homer	ACCRTGACTAATTNN	0.1	-2.465	0.2258	162	0.0728	3039.1	0.0653
MSGA4	Zac1(Zf)/Neuro2A-Plagl1-ChIP-Seq(GSE75942)/Homer	HAWGRGGCCM	0.1	-2.462	0.2258	914	0.4108	18434.3	0.3963
MSGA4	Foxh1(Forkhead)/hESC-FOXH1-ChIP-Seq(GSE29422)/Homer	NNTGTGGATTSS	0.1	-2.443	0.2277	400	0.1798	7847.9	0.1687
MSGA4	Atf2(bZIP)/3T3L1-Atf2-ChIP-Seq(GSE56872)/Homer	NRRTGACGTCAT	0.1	-2.413	0.2331	145	0.0652	2708.5	0.0582
MSGA4	MyoD(bHLH)/Myotube-MyoD-ChIP-Seq(GSE21614)/Homer	RRCAGCTGYTSY	0.1	-2.389	0.2375	285	0.1281	5521.4	0.1187
MSGA4	Nkx2.1(Homeobox)/LungAC-Nkx2.1-ChIP-Seq(GSE43252)/Homer	RSCACTYRAG	0.1	-2.38	0.2382	1324	0.5951	27022.1	0.581
MSGA4	Sp5(Zf)/mES-Sp5.Flag-ChIP-Seq(GSE72989)/Homer	RGKGGGCGGAGC	0.1	-2.374	0.2383	278	0.1249	5382.8	0.1157
MSGA4	ETS:E-box(ETS,bHLH)/HPC7-Scl-ChIP-Seq(GSE22178)/Homer	AGGAARCAGCTG	0.1	-2.322	0.2496	45	0.0202	766.8	0.0165
MSGA4	Maz(Zf)/HepG2-Maz-ChIP-Seq(GSE31477)/Homer	GGGGGGGG	0.1	-2.321	0.2496	375	0.1685	7362.8	0.1583
MSGA4	Fox:Ebox(Forkhead,bHLH)/Panc1-Foxa2-ChIP-Seq(GSE47459)/Homer	NNNVCTGWGYAAACASN	0.1	-2.313	0.2496	622	0.2796	12429.3	0.2672
MSGA4	Pitx1:Ebox(Homeobox,bHLH)/Hindlimb-Pitx1-ChIP-Seq(GSE41591)/Homer	YTAATTRAWWCCAGATGT	1	-2.281	0.2555	157	0.0706	2964.1	0.0637
MSGA4	MYB(HTH)/ERMYB-Myb-ChIPSeq(GSE22095)/Homer	GGCVGTTR	1	-2.267	0.2577	864	0.3883	17448.1	0.3751
MSGA4	Smad4(MAD)/ESC-SMAD4-ChIP-Seq(GSE29422)/Homer	VBSYGTCTGG	1	-2.263	0.2577	655	0.2944	13122.7	0.2821
MSGA4	Tbx5(T-box)/HL1-Tbx5.biotin-ChIP-Seq(GSE21529)/Homer	AGGTGTCA	1	-2.21	0.2696	1272	0.5717	25978.6	0.5585
MSGA4	PAX5(Paired,Homeobox)/GM12878-PAX5-ChIP-Seq(GSE32465)/Homer	GCAGCCAAGCRTGACH	1	-2.199	0.271	141	0.0634	2656.5	0.0571
MSGA4	EBF(EBF)/proBcell-EBF-ChIP-Seq(GSE21978)/Homer	DGTCCCYRGGGA	1	-2.183	0.274	71	0.0319	1278	0.0275
MSGA4	LXRE(NR),DR4/RAW-LXRb.biotin-ChIP-Seq(GSE21512)/Homer	RGGTTACTANAGGTCA	1	-2.137	0.2854	23	0.0103	366.3	0.0079
MSGA4	ZNF322(Zf)/HEK293-ZNF322.GFP-ChIP-Seq(GSE58341)/Homer	GAGCCTGGTACTGWGCCTGR	1	-2.127	0.2866	102	0.0458	1891.6	0.0407
MSGA4	Gata2(Zf)/K562-GATA2-ChIP-Seq(GSE18829)/Homer	BBCTTATCTS	1	-2.098	0.2936	413	0.1856	8186.3	0.176
MSGA4	NFE2L2(bZIP)/HepG2-NFE2L2-ChIP-Seq(Encode)/Homer	AWWWTGCTGAGTCAT	1	-2.097	0.2936	45	0.0202	782.3	0.0168
MSGA4	Tbx21(T-box)/GM12878-TBX21-ChIP-Seq(Encode)/Homer	AGGTGTGAAA	1	-2.06	0.3014	523	0.2351	10453.8	0.2248
MSGA4	Atf7(bZIP)/3T3L1-Atf7-ChIP-Seq(GSE56872)/Homer	NGRTGACGTCAY	1	-2.044	0.3048	218	0.098	4226.4	0.0909
MSGA4	NFkB-p65-Rel(RHD)/ThioMac-LPS-Expression(GSE23622)/Homer	GGAAATTCCC	1	-2.028	0.3079	24	0.0108	390.5	0.0084
MSGA4	Zfp57(Zf)/H1-ZFP57.HA-ChIP-Seq(GSE115387)/Homer	NANTGCSGCA	1	-2.002	0.3145	77	0.0346	1412.6	0.0304
MSGA4	Tbx6(T-box)/ESC-Tbx6-ChIP-Seq(GSE93524)/Homer	DAGGTGTBAA	1	-1.983	0.3189	503	0.2261	10061.1	0.2163
MSGA4	Zic(Zf)/Cerebellum-ZIC1.2-ChIP-Seq(GSE60731)/Homer	CCTGCTGAGH	1	-1.975	0.3197	340	0.1528	6720.7	0.1445
MSGA4	THRa(NR)/C17.2-THRa-ChIP-Seq(GSE38347)/Homer	GGTCANYTGAGGWCA	1	-1.95	0.3261	152	0.0683	2911.8	0.0626
MSGA4	ZNF528(Zf)/HEK293-ZNF528.GFP-ChIP-Seq(GSE58341)/Homer	AGAAATGACTTCCCT	1	-1.909	0.338	5	0.0022	58.1	0.0013
MSGA4	MITF(bHLH)/MastCells-MITF-ChIP-Seq(GSE48085)/Homer	RTCATGTGAC	1	-1.856	0.3544	436	0.196	8715.2	0.1874
MSGA4	ZNF7(Zf)/HepG2-ZNF7.Flag-ChIP-Seq(Encode)/Homer	CTGCCWVCTTTTRTA	1	-1.828	0.3629	345	0.1551	6855.2	0.1474
MSGA4	PAX5(Paired,Homeobox),condensed/GM12878-PAX5-ChIP-Seq(GSE32465)/Homer	GTCACGCTCSCTGM	1	-1.777	0.3798	39	0.0175	691.6	0.0149
MSGA4	Rfx2(HTH)/LoVo-RFX2-ChIP-Seq(GSE49402)/Homer	GTTGCCATGGCAACM	1	-1.76	0.3843	38	0.0171	673.4	0.0145
MSGA4	FOXK2(Forkhead)/U2OS-FOXK2-ChIP-Seq(E-MTAB-2204)/Homer	SCHTGTTTACAT	1	-1.755	0.3843	417	0.1874	8350	0.1795
MSGA4	ZSCAN22(Zf)/HEK293-ZSCAN22.GFP-ChIP-Seq(GSE58341)/Homer	SMCAGTCWGAKGGAGGAGGC	1	-1.744	0.3866	25	0.0112	425.4	0.0091
MSGA4	Srebp2(bHLH)/HepG2-Srebp2-ChIP-Seq(GSE31477)/Homer	CGGTCACSCCAC	1	-1.665	0.4163	45	0.0202	817.9	0.0176
MSGA4	CDX4(Homeobox)/ZebrafishEmbryos-Cdx4.Myc-ChIP-Seq(GSE48254)/Homer	NGYCATAAAWCH	1	-1.646	0.422	709	0.3187	14415.5	0.3099
MSGA4	Elk1(ETS)/Hela-Elk1-ChIP-Seq(GSE31477)/Homer	HACTTCCGGY	1	-1.575	0.4508	184	0.0827	3621.9	0.0779
MSGA4	NF1:FOXA1(CTF,Forkhead)/LNCAP-FOXA1-ChIP-Seq(GSE27824)/Homer	WNTGTTTRYTTTGGCA	1	-1.555	0.4578	35	0.0157	631.9	0.0136
MSGA4	Smad2(MAD)/ES-SMAD2-ChIP-Seq(GSE29422)/Homer	CTGTCTGG	1	-1.449	0.5062	641	0.2881	13069.7	0.281
MSGA4	ZNF415(Zf)/HEK293-ZNF415.GFP-ChIP-Seq(GSE58341)/Homer	GRTGMTRGAGCC	1	-1.396	0.5314	192	0.0863	3820	0.0821
MSGA4	KLF14(Zf)/HEK293-KLF14.GFP-ChIP-Seq(GSE58341)/Homer	RGKGGGCGKGGC	1	-1.38	0.5372	492	0.2211	10004.8	0.2151
MSGA4	E2F6(E2F)/Hela-E2F6-ChIP-Seq(GSE31477)/Homer	GGCGGGAARN	1	-1.373	0.5388	109	0.049	2133.8	0.0459
MSGA4	Sp2(Zf)/HEK293-Sp2.eGFP-ChIP-Seq(Encode)/Homer	YGGCCCCGCCCC	1	-1.361	0.5423	390	0.1753	7901.6	0.1699
MSGA4	ZNF669(Zf)/HEK293-ZNF669.GFP-ChIP-Seq(GSE58341)/Homer	GARTGGTCATCGCCC	1	-1.327	0.5587	24	0.0108	434.4	0.0093
MSGA4	STAT4(Stat)/CD4-Stat4-ChIP-Seq(GSE22104)/Homer	NYTTCCWGGAAR	1	-1.305	0.568	537	0.2413	10961.6	0.2357
MSGA4	HNF6(Homeobox)/Liver-Hnf6-ChIP-Seq(ERP000394)/Homer	NTATYGATCH	1	-1.303	0.568	394	0.1771	8001.3	0.172
MSGA4	THRb(NR)/Liver-NR1A2-ChIP-Seq(GSE52613)/Homer	TRAGGTCA	1	-1.297	0.568	1562	0.702	32367.5	0.6959
MSGA4	COUP-TFII(NR)/K562-NR2F1-ChIP-Seq(Encode)/Homer	GKBCARAGGTCA	1	-1.292	0.568	591	0.2656	12086.6	0.2599
MSGA4	ZNF41(Zf)/HEK293-ZNF41.GFP-ChIP-Seq(GSE58341)/Homer	CCTCATGGTGYCYTWYTCCCTTGTG	1	-1.281	0.5712	15	0.0067	262.5	0.0056
MSGA4	Tbox:Smad(T-box,MAD)/ESCd5-Smad2_3-ChIP-Seq(GSE29422)/Homer	AGGTGHCAGACA	1	-1.251	0.5855	81	0.0364	1584.9	0.0341
MSGA4	AP-2alpha(AP2)/Hela-AP2alpha-ChIP-Seq(GSE31477)/Homer	ATGCCCTGAGGC	1	-1.243	0.5877	213	0.0957	4286	0.0921
MSGA4	Cux2(Homeobox)/Liver-Cux2-ChIP-Seq(GSE35985)/Homer	HNRAATCAAT	1	-1.226	0.5949	340	0.1528	6908	0.1485
MSGA4	Brachyury(T-box)/Mesoendoderm-Brachyury-ChIP-exo(GSE54963)/Homer	ANTTMRCASBNNNGTGYKAAN	1	-1.225	0.5949	150	0.0674	2996.3	0.0644
MSGA4	EBNA1(EBV-virus)/Raji-EBNA1-ChIP-Seq(GSE30709)/Homer	GGYAGCAYDTGCTDCCCNNN	1	-1.207	0.6009	7	0.0031	113.5	0.0024
MSGA4	REST-NRSF(Zf)/Jurkat-NRSF-ChIP-Seq/Homer	GGMGCTGTCCATGGTGCTGA	1	-1.2	0.6022	2	0.0009	24	0.0005
MSGA4	Nrf2(bZIP)/Lymphoblast-Nrf2-ChIP-Seq(GSE37589)/Homer	HTGCTGAGTCAT	1	-1.198	0.6022	24	0.0108	444.2	0.0096
MSGA4	EHF(ETS)/LoVo-EHF-ChIP-Seq(GSE49402)/Homer	AVCAGGAAGT	1	-1.131	0.6393	638	0.2867	13123	0.2821
MSGA4	Myf5(bHLH)/GM-Myf5-ChIP-Seq(GSE24852)/Homer	BAACAGCTGT	1	-1.126	0.6397	263	0.1182	5346.4	0.1149
MSGA4	PU.1:IRF8(ETS:IRF)/pDC-Irf8-ChIP-Seq(GSE66899)/Homer	GGAAGTGAAAST	1	-1.12	0.6411	105	0.0472	2095.4	0.0451
MSGA4	ELF3(ETS)/PDAC-ELF3-ChIP-Seq(GSE64557)/Homer	ANCAGGAAGT	1	-1.107	0.6463	382	0.1717	7815.7	0.168
MSGA4	ELF1(ETS)/Jurkat-ELF1-ChIP-Seq(SRA014231)/Homer	AVCCGGAAGT	1	-1.098	0.6496	167	0.0751	3373.6	0.0725
MSGA4	AP-2gamma(AP2)/MCF7-TFAP2C-ChIP-Seq(GSE21234)/Homer	SCCTSAGGSCAW	1	-1.074	0.6625	283	0.1272	5775.2	0.1242
MSGA4	ZKSCAN1(Zf)/HepG2-ZKSCAN1-ChIP-Seq(Encode)/Homer	GCACAYAGTAGGKCY	1	-1.008	0.7039	13	0.0058	240.4	0.0052
MSGA4	Nur77(NR)/K562-NR4A1-ChIP-Seq(GSE31363)/Homer	TGACCTTTNCNT	1	-1.005	0.7039	105	0.0472	2117.6	0.0455
MSGA4	E2F3(E2F)/MEF-E2F3-ChIP-Seq(GSE71376)/Homer	BTKGGCGGGAAA	1	-0.9918	0.7096	124	0.0557	2512	0.054
MSGA4	Tcf12(bHLH)/GM12878-Tcf12-ChIP-Seq(GSE32465)/Homer	VCAGCTGYTG	1	-0.9856	0.7109	328	0.1474	6736.3	0.1448
MSGA4	Atoh1(bHLH)/Cerebellum-Atoh1-ChIP-Seq(GSE22111)/Homer	VNRVCAGCTGGY	1	-0.9661	0.7218	447	0.2009	9216.8	0.1982
MSGA4	Gata1(Zf)/K562-GATA1-ChIP-Seq(GSE18829)/Homer	SAGATAAGRV	1	-0.948	0.7318	346	0.1555	7123.6	0.1532
MSGA4	COUP-TFII(NR)/Artia-Nr2f2-ChIP-Seq(GSE46497)/Homer	AGRGGTCA	1	-0.9251	0.7455	697	0.3133	14441.7	0.3105
MSGA4	GFX(?)/Promoter/Homer	ATTCTCGCGAGA	1	-0.9068	0.7561	2	0.0009	29.9	0.0006
MSGA4	E2F4(E2F)/K562-E2F4-ChIP-Seq(GSE31477)/Homer	GGCGGGAAAH	1	-0.9041	0.7561	73	0.0328	1477.9	0.0318
MSGA4	Usf2(bHLH)/C2C12-Usf2-ChIP-Seq(GSE36030)/Homer	GTCACGTGGT	1	-0.8853	0.766	128	0.0575	2618.1	0.0563
MSGA4	IRF4(IRF)/GM12878-IRF4-ChIP-Seq(GSE32465)/Homer	ACTGAAACCA	1	-0.8828	0.766	248	0.1115	5109.1	0.1098
MSGA4	GFY(?)/Promoter/Homer	ACTACAATTCCC	1	-0.8677	0.773	25	0.0112	495.1	0.0106
MSGA4	NeuroD1(bHLH)/Islet-NeuroD1-ChIP-Seq(GSE30298)/Homer	GCCATCTGTT	1	-0.8672	0.773	340	0.1528	7028.1	0.1511
MSGA4	HOXB13(Homeobox)/ProstateTumor-HOXB13-ChIP-Seq(GSE56288)/Homer	TTTTATKRGG	1	-0.8497	0.7806	770	0.3461	16001.5	0.344
MSGA4	Ap4(bHLH)/AML-Tfap4-ChIP-Seq(GSE45738)/Homer	NAHCAGCTGD	1	-0.8495	0.7806	477	0.2144	9889.9	0.2126
MSGA4	Foxo1(Forkhead)/RAW-Foxo1-ChIP-Seq(Fan_et_al.)/Homer	CTGTTTAC	1	-0.8366	0.7844	965	0.4337	20080.7	0.4317
MSGA4	Tcf21(bHLH)/ArterySmoothMuscle-Tcf21-ChIP-Seq(GSE61369)/Homer	NAACAGCTGG	1	-0.8316	0.785	362	0.1627	7500	0.1613
MSGA4	NF-E2(bZIP)/K562-NFE2-ChIP-Seq(GSE31477)/Homer	GATGACTCAGCA	1	-0.7986	0.8081	27	0.0121	544.6	0.0117
MSGA4	NFAT(RHD)/Jurkat-NFATC1-ChIP-Seq(Jolma_et_al.)/Homer	ATTTTCCATT	1	-0.7975	0.8081	539	0.2422	11206.8	0.2409
MSGA4	Smad3(MAD)/NPC-Smad3-ChIP-Seq(GSE36673)/Homer	TWGTCTGV	1	-0.7951	0.8081	1200	0.5393	25015	0.5378
MSGA4	NeuroG2(bHLH)/Fibroblast-NeuroG2-ChIP-Seq(GSE75910)/Homer	ACCATCTGTT	1	-0.769	0.8223	705	0.3169	14686.5	0.3158
MSGA4	TFE3(bHLH)/MEF-TFE3-ChIP-Seq(GSE75757)/Homer	GTCACGTGACYV	1	-0.7668	0.8223	34	0.0153	693.2	0.0149
MSGA4	GATA3(Zf)/iTreg-Gata3-ChIP-Seq(GSE20898)/Homer	AGATAASR	1	-0.7635	0.8223	951	0.4274	19828.5	0.4263
MSGA4	PAX6(Paired,Homeobox)/Forebrain-Pax6-ChIP-Seq(GSE66961)/Homer	NGTGTTCAVTSAAGCGKAAA	1	-0.7489	0.829	46	0.0207	945.4	0.0203
MSGA4	p63(p53)/Keratinocyte-p63-ChIP-Seq(GSE17611)/Homer	NNDRCATGYCYNRRCATGYH	1	-0.7409	0.8323	148	0.0665	3072.1	0.0661
MSGA4	Egr1(Zf)/K562-Egr1-ChIP-Seq(GSE32465)/Homer	TGCGTGGGYG	1	-0.7224	0.8445	200	0.0899	4163.8	0.0895
MSGA4	Pax8(Paired,Homeobox)/Thyroid-Pax8-ChIP-Seq(GSE26938)/Homer	GTCATGCHTGRCTGS	1	-0.7126	0.8495	118	0.053	2454.6	0.0528
MSGA4	Arnt:Ahr(bHLH)/MCF7-Arnt-ChIP-Seq(Lo_et_al.)/Homer	TBGCACGCAA	1	-0.7118	0.8495	241	0.1083	5023.7	0.108
MSGA4	IRF8(IRF)/BMDM-IRF8-ChIP-Seq(GSE77884)/Homer	GRAASTGAAAST	1	-0.7096	0.8495	177	0.0796	3687.2	0.0793
MSGA4	OCT:OCT(POU,Homeobox)/NPC-OCT6-ChIP-Seq(GSE43916)/Homer	YATGCATATRCATRT	1	-0.6989	0.8511	163	0.0733	3398.7	0.0731
MSGA4	ZNF675(Zf)/HEK293-ZNF675.GFP-ChIP-Seq(GSE58341)/Homer	ARGAGGMCAAAATGW	1	-0.6987	0.8511	69	0.031	1434.3	0.0308
MSGA4	ZFX(Zf)/mES-Zfx-ChIP-Seq(GSE11431)/Homer	AGGCCTRG	1	-0.6711	0.8684	399	0.1793	8343.6	0.1794
MSGA4	Stat3+il21(Stat)/CD4-Stat3-ChIP-Seq(GSE19198)/Homer	SVYTTCCNGGAARB	1	-0.6467	0.8864	332	0.1492	6953	0.1495
MSGA4	SpiB(ETS)/OCILY3-SPIB-ChIP-Seq(GSE56857)/Homer	AAAGRGGAAGTG	1	-0.608	0.9178	109	0.049	2295.7	0.0494
MSGA4	ETS(ETS)/Promoter/Homer	AACCGGAAGT	1	-0.608	0.9178	106	0.0476	2232.6	0.048
MSGA4	STAT5(Stat)/mCD4+-Stat5-ChIP-Seq(GSE12346)/Homer	RTTTCTNAGAAA	1	-0.6046	0.9178	200	0.0899	4206.9	0.0904
MSGA4	CRX(Homeobox)/Retina-Crx-ChIP-Seq(GSE20012)/Homer	GCTAATCC	1	-0.5658	0.9465	1282	0.5762	26871.3	0.5777
MSGA4	CRE(bZIP)/Promoter/Homer	CSGTGACGTCAC	1	-0.5642	0.9465	61	0.0274	1296.9	0.0279
MSGA4	ZNF652/HepG2-ZNF652.Flag-ChIP-Seq(Encode)/Homer	TTAACCCTTTVNKKN	1	-0.554	0.9505	154	0.0692	3259.9	0.0701
MSGA4	Tlx?(NR)/NPC-H3K4me1-ChIP-Seq(GSE16256)/Homer	CTGGCAGSCTGCCA	1	-0.5428	0.9576	151	0.0679	3200.6	0.0688
MSGA4	T1ISRE(IRF)/ThioMac-Ifnb-Expression/Homer	ACTTTCGTTTCT	1	-0.5325	0.9639	9	0.004	195.9	0.0042
MSGA4	Reverb(NR),DR2/RAW-Reverba.biotin-ChIP-Seq(GSE45914)/Homer	GTRGGTCASTGGGTCA	1	-0.5235	0.9691	44	0.0198	945.8	0.0203
MSGA4	Tcfcp2l1(CP2)/mES-Tcfcp2l1-ChIP-Seq(GSE11431)/Homer	NRAACCRGTTYRAACCRGYT	1	-0.5136	0.9751	51	0.0229	1096.2	0.0236
MSGA4	Sox9(HMG)/Limb-SOX9-ChIP-Seq(GSE73225)/Homer	AGGVNCCTTTGT	1	-0.5043	0.9806	448	0.2013	9461.2	0.2034
MSGA4	E-box(bHLH)/Promoter/Homer	SSGGTCACGTGA	1	-0.5027	0.9806	18	0.0081	393.8	0.0085
MSGA4	MafK(bZIP)/C2C12-MafK-ChIP-Seq(GSE36030)/Homer	GCTGASTCAGCA	1	-0.4698	1	101	0.0454	2170.6	0.0467
MSGA4	ZNF768(Zf)/Rajj-ZNF768-ChIP-Seq(GSE111879)/Homer	RHHCAGAGAGGB	1	-0.4481	1	11	0.0049	248.2	0.0053
MSGA4	IRF:BATF(IRF:bZIP)/pDC-Irf8-ChIP-Seq(GSE66899)/Homer	CTTTCANTATGACTV	1	-0.4472	1	86	0.0387	1859.6	0.04
MSGA4	Six4(Homeobox)/MCF7-SIX4-ChIP-Seq(Encode)/Homer	TGWAAYCTGABACCB	1	-0.4429	1	22	0.0099	489.2	0.0105
MSGA4	GATA:SCL(Zf,bHLH)/Ter119-SCL-ChIP-Seq(GSE18720)/Homer	CRGCTGBNGNSNNSAGATAA	1	-0.4199	1	52	0.0234	1141.4	0.0245
MSGA4	PU.1(ETS)/ThioMac-PU.1-ChIP-Seq(GSE21512)/Homer	AGAGGAAGTG	1	-0.4111	1	228	0.1025	4885.5	0.105
MSGA4	GATA3(Zf),DR4/iTreg-Gata3-ChIP-Seq(GSE20898)/Homer	AGATGKDGAGATAAG	1	-0.3991	1	74	0.0333	1619.3	0.0348
MSGA4	ZNF317(Zf)/HEK293-ZNF317.GFP-ChIP-Seq(GSE58341)/Homer	GTCWGCTGTYYCTCT	1	-0.3972	1	36	0.0162	802.8	0.0173
MSGA4	EAR2(NR)/K562-NR2F6-ChIP-Seq(Encode)/Homer	NRBCARRGGTCA	1	-0.3962	1	524	0.2355	11134	0.2394
MSGA4	ZNF341(Zf)/EBV-ZNF341-ChIP-Seq(GSE113194)/Homer	GGAACAGCCG	1	-0.3896	1	290	0.1303	6208.6	0.1335
MSGA4	ZNF16(Zf)/HEK293-ZNF16.GFP-ChIP-Seq(GSE58341)/Homer	MACCTTCYATGGCTCCCTAKTGCCY	1	-0.3866	1	2	0.0009	49.6	0.0011
MSGA4	ZBTB33(Zf)/GM12878-ZBTB33-ChIP-Seq(GSE32465)/Homer	GGVTCTCGCGAGAAC	1	-0.3729	1	4	0.0018	98.9	0.0021
MSGA4	RBPJ:Ebox(?,bHLH)/Panc1-Rbpj1-ChIP-Seq(GSE47459)/Homer	GGGRAARRGRMCAGMTG	1	-0.3699	1	131	0.0589	2848.8	0.0612
MSGA4	Hand2(bHLH)/Mesoderm-Hand2-ChIP-Seq(GSE61475)/Homer	TGACANARRCCAGRC	1	-0.3696	1	214	0.0962	4612.2	0.0992
MSGA4	Ascl1(bHLH)/NeuralTubes-Ascl1-ChIP-Seq(GSE55840)/Homer	NNVVCAGCTGBN	1	-0.363	1	552	0.2481	11749	0.2526
MSGA4	PRDM14(Zf)/H1-PRDM14-ChIP-Seq(GSE22767)/Homer	RGGTCTCTAACY	1	-0.3536	1	144	0.0647	3133	0.0674
MSGA4	MyoG(bHLH)/C2C12-MyoG-ChIP-Seq(GSE36024)/Homer	AACAGCTG	1	-0.3494	1	366	0.1645	7841.2	0.1686
MSGA4	RAR:RXR(NR),DR5/ES-RAR-ChIP-Seq(GSE56893)/Homer	RGGTCADNNAGAGGTCAV	1	-0.3447	1	8	0.0036	194.5	0.0042
MSGA4	VDR(NR),DR3/GM10855-VDR+vitD-ChIP-Seq(GSE22484)/Homer	ARAGGTCANWGAGTTCANNN	1	-0.3422	1	79	0.0355	1747.5	0.0376
MSGA4	Foxa2(Forkhead)/Liver-Foxa2-ChIP-Seq(GSE25694)/Homer	CYTGTTTACWYW	1	-0.3365	1	527	0.2369	11246.3	0.2418
MSGA4	ZBTB18(Zf)/HEK293-ZBTB18.GFP-ChIP-Seq(GSE58341)/Homer	AACATCTGGA	1	-0.3272	1	207	0.093	4489.2	0.0965
MSGA4	Gata6(Zf)/HUG1N-GATA6-ChIP-Seq(GSE51936)/Homer	YCTTATCTBN	1	-0.3101	1	573	0.2575	12239.5	0.2632
MSGA4	Sp1(Zf)/Promoter/Homer	GGCCCCGCCCCC	1	-0.3032	1	41	0.0184	937.6	0.0202
MSGA4	HRE(HSF)/Striatum-HSF1-ChIP-Seq(GSE38000)/Homer	TTCTAGAABNTTCTA	1	-0.3011	1	110	0.0494	2432	0.0523
MSGA4	HRE(HSF)/HepG2-HSF1-ChIP-Seq(GSE31477)/Homer	BSTTCTRGAABVTTCYAGAA	1	-0.297	1	63	0.0283	1419.4	0.0305
MSGA4	p53(p53)/mES-cMyc-ChIP-Seq(GSE11431)/Homer	ACATGCCCGGGCAT	1	-0.2942	1	4	0.0018	106.2	0.0023
MSGA4	Foxo3(Forkhead)/U2OS-Foxo3-ChIP-Seq(E-MTAB-2701)/Homer	DGTAAACA	1	-0.288	1	519	0.2333	11123.5	0.2392
MSGA4	PSE(SNAPc)/K562-mStart-Seq/Homer	WAVTCACCMTAASYDAAAAG	1	-0.2764	1	376	0.169	8113.3	0.1744
MSGA4	p53(p53)/Saos-p53-ChIP-Seq(GSE15780)/Homer	RRCATGYCYRGRCATGYYYN	1	-0.2732	1	41	0.0184	947.1	0.0204
MSGA4	p53(p53)/Saos-p53-ChIP-Seq/Homer	RRCATGYCYRGRCATGYYYN	1	-0.2732	1	41	0.0184	947.1	0.0204
MSGA4	GATA3(Zf),DR8/iTreg-Gata3-ChIP-Seq(GSE20898)/Homer	AGATSTNDNNDSAGATAASN	1	-0.2692	1	60	0.027	1365.8	0.0294
MSGA4	ELF5(ETS)/T47D-ELF5-ChIP-Seq(GSE30407)/Homer	ACVAGGAAGT	1	-0.2672	1	352	0.1582	7613	0.1637
MSGA4	KLF1(Zf)/HUDEP2-KLF1-CutnRun(GSE136251)/Homer	VDGGGYGGGGCY	1	-0.2668	1	225	0.1011	4914.8	0.1057
MSGA4	CTCF-SatelliteElement(Zf?)/CD4+-CTCF-ChIP-Seq(Barski_et_al.)/Homer	TGCAGTTCCMVNWRTGGCCA	1	-0.2543	1	6	0.0027	160.3	0.0034
MSGA4	ZNF692(Zf)/HEK293-ZNF692.GFP-ChIP-Seq(GSE58341)/Homer	GTGGGCCCCA	1	-0.2477	1	26	0.0117	622.6	0.0134
MSGA4	GLI3(Zf)/Limb-GLI3-ChIP-Chip(GSE11077)/Homer	CGTGGGTGGTCC	1	-0.2407	1	33	0.0148	781.7	0.0168
MSGA4	FXR(NR),IR1/Liver-FXR-ChIP-Seq(Chong_et_al.)/Homer	AGGTCANTGACCTB	1	-0.2191	1	129	0.058	2890.2	0.0621
MSGA4	ERE(NR),IR3/MCF7-ERa-ChIP-Seq(Unpublished)/Homer	VAGGTCACNSTGACC	1	-0.2186	1	100	0.0449	2262.1	0.0486
MSGA4	Twist(bHLH)/HMLE-TWIST1-ChIP-Seq(Chang_et_al)/Homer	VCAKCTGGNNNCCAGMTGBN	1	-0.2075	1	43	0.0193	1017.3	0.0219
MSGA4	Egr2(Zf)/Thymocytes-Egr2-ChIP-Seq(GSE34254)/Homer	NGCGTGGGCGGR	1	-0.2069	1	42	0.0189	995.1	0.0214
MSGA4	Foxa3(Forkhead)/Liver-Foxa3-ChIP-Seq(GSE77670)/Homer	BSNTGTTTACWYWGN	1	-0.1991	1	226	0.1016	4993.3	0.1074
MSGA4	Ronin(THAP)/ES-Thap11-ChIP-Seq(GSE51522)/Homer	RACTACAACTCCCAGVAKGC	1	-0.1816	1	4	0.0018	123	0.0026
MSGA4	ZNF416(Zf)/HEK293-ZNF416.GFP-ChIP-Seq(GSE58341)/Homer	WDNCTGGGCA	1	-0.1797	1	514	0.231	11145.3	0.2396
MSGA4	Klf9(Zf)/GBM-Klf9-ChIP-Seq(GSE62211)/Homer	GCCACRCCCACY	1	-0.174	1	103	0.0463	2358.3	0.0507
MSGA4	bHLHE40(bHLH)/HepG2-BHLHE40-ChIP-Seq(GSE31477)/Homer	KCACGTGMCN	1	-0.1737	1	83	0.0373	1920.3	0.0413
[truncated: 4,083 more rows]

## Sheet: opposite
SubType	Motif Name	Consensus	P-value	Log P-value	q-value (Benjamini)	# of Target Sequences with Motif	% of Target Sequences with Motif	# of Background Sequences with Motif	% of Background Sequences with Motif
[truncated: 5,720 more rows]
