# Supplementary material for: An atlas of gene regulatory elements in adult mouse cerebrum
Source: Nature. 2021 Oct 6;598(7879):129–36. doi: 10.1038/s41586-021-03604-1 (PMC8494637; doi:10.1038/s41586-021-03604-1)
Supplement: Supplementary file 16 — Known motif enrichment in the cell types of SSTGA. [file 41586_2021_3604_MOESM16_ESM.xlsx]

## Sheet: intro
This file contains the motif analysis for sub-types of SSTGA
Motif enrichment have been performed by againsting different background
invariable:	invariable cCREs from differential analysis are used as background; used in main figure
random:	randomly selected background regions that match the GC-content distribution of the input sequences
opposite:	variable cCREs from opposite/other clusters are used as background

## Sheet: invariable
SubType	Motif Name	Consensus	P-value	Log P-value	q-value (Benjamini)	# of Target Sequences with Motif	% of Target Sequences with Motif	# of Background Sequences with Motif	% of Background Sequences with Motif
SSTGA1	Tcf21(bHLH)/ArterySmoothMuscle-Tcf21-ChIP-Seq(GSE61369)/Homer	NAACAGCTGG	1e-209	-481.8	0	3083	0.4795	15401	0.2958
SSTGA1	BHLHA15(bHLH)/NIH3T3-BHLHB8.HA-ChIP-Seq(GSE119782)/Homer	NAMCAGCTGK	1e-184	-424.7	0	3900	0.6066	22201.9	0.4265
SSTGA1	E2A(bHLH)/proBcell-E2A-ChIP-Seq(GSE21978)/Homer	DNRCAGCTGY	1e-181	-419	0	3479	0.5411	18965.8	0.3643
SSTGA1	Twist2(bHLH)/Myoblast-Twist2.Ty1-ChIP-Seq(GSE127998)/Homer	MCAGCTGBYH	1e-181	-418.3	0	4400	0.6844	26403.7	0.5072
SSTGA1	HEB(bHLH)/mES-Heb-ChIP-Seq(GSE53233)/Homer	VCAGCTGBNN	1e-170	-391.5	0	4088	0.6359	24104.4	0.463
SSTGA1	Ascl1(bHLH)/NeuralTubes-Ascl1-ChIP-Seq(GSE55840)/Homer	NNVVCAGCTGBN	1e-166	-383.3	0	3815	0.5934	21987.8	0.4223
SSTGA1	Ascl2(bHLH)/ESC-Ascl2-ChIP-Seq(GSE97712)/Homer	SSRGCAGCTGCH	1e-163	-377.2	0	2958	0.4601	15516.5	0.298
SSTGA1	Ap4(bHLH)/AML-Tfap4-ChIP-Seq(GSE45738)/Homer	NAHCAGCTGD	1e-160	-369	0	3333	0.5184	18396.7	0.3534
SSTGA1	Tcf12(bHLH)/GM12878-Tcf12-ChIP-Seq(GSE32465)/Homer	VCAGCTGYTG	1e-156	-361.1	0	2894	0.4501	15220.9	0.2924
SSTGA1	MyoG(bHLH)/C2C12-MyoG-ChIP-Seq(GSE36024)/Homer	AACAGCTG	1e-145	-334.8	0	2868	0.4461	15316	0.2942
SSTGA1	Atoh1(bHLH)/Cerebellum-Atoh1-ChIP-Seq(GSE22111)/Homer	VNRVCAGCTGGY	1e-141	-326.1	0	3190	0.4962	17806.1	0.342
SSTGA1	Myf5(bHLH)/GM-Myf5-ChIP-Seq(GSE24852)/Homer	BAACAGCTGT	1e-140	-323.2	0	2299	0.3576	11412.5	0.2192
SSTGA1	TCF4(bHLH)/SHSY5Y-TCF4-ChIP-Seq(GSE96915)/Homer	SMCATCTGKH	1e-136	-314.9	0	3912	0.6085	23605	0.4534
SSTGA1	Ptf1a(bHLH)/Panc1-Ptf1a-ChIP-Seq(GSE47459)/Homer	ACAGCTGTTN	1e-131	-303.5	0	4904	0.7628	32252.4	0.6195
SSTGA1	MyoD(bHLH)/Myotube-MyoD-ChIP-Seq(GSE21614)/Homer	RRCAGCTGYTSY	1e-120	-278.1	0	2342	0.3643	12186.4	0.2341
SSTGA1	NeuroG2(bHLH)/Fibroblast-NeuroG2-ChIP-Seq(GSE75910)/Homer	ACCATCTGTT	1e-114	-264.7	0	3848	0.5985	23761.8	0.4564
SSTGA1	ZBTB18(Zf)/HEK293-ZBTB18.GFP-ChIP-Seq(GSE58341)/Homer	AACATCTGGA	1e-98	-226.2	0	1720	0.2675	8502.9	0.1633
SSTGA1	Olig2(bHLH)/Neuron-Olig2-ChIP-Seq(GSE30882)/Homer	RCCATMTGTT	1e-78	-180.7	0	4160	0.6471	27647.7	0.5311
SSTGA1	NeuroD1(bHLH)/Islet-NeuroD1-ChIP-Seq(GSE30298)/Homer	GCCATCTGTT	1e-67	-154.6	0	2351	0.3657	13880.7	0.2666
SSTGA1	SCL(bHLH)/HPC7-Scl-ChIP-Seq(GSE13511)/Homer	AVCAGCTG	1e-39	-91.77	0	5890	0.9162	44907.6	0.8626
SSTGA1	Pitx1:Ebox(Homeobox,bHLH)/Hindlimb-Pitx1-ChIP-Seq(GSE41591)/Homer	YTAATTRAWWCCAGATGT	1e-37	-85.3	0	667	0.1037	3217.5	0.0618
SSTGA1	Oct6(POU,Homeobox)/NPC-Pou3f1-ChIP-Seq(GSE35496)/Homer	WATGCAAATGAG	1e-30	-71.22	0	1177	0.1831	6845.1	0.1315
SSTGA1	Slug(Zf)/Mesoderm-Snai2-ChIP-Seq(GSE61475)/Homer	SNGCACCTGCHS	1e-29	-67.88	0	1104	0.1717	6392.5	0.1228
SSTGA1	DLX2(Homeobox)/BasalGanglia-Dlx2-ChIP-seq(GSE124936)/Homer	NNNTAATTAS	1e-24	-57.42	0	2991	0.4652	20881.8	0.4011
SSTGA1	Snail1(Zf)/LS174T-SNAIL1.HA-ChIP-Seq(GSE127183)/Homer	TRCACCTGCY	1e-24	-57.41	0	1502	0.2336	9466.5	0.1818
SSTGA1	Brn1(POU,Homeobox)/NPC-Brn1-ChIP-Seq(GSE35496)/Homer	TATGCWAATBAV	1e-23	-54.99	0	912	0.1419	5282.1	0.1015
SSTGA1	E2A(bHLH),near_PU.1/Bcell-PU.1-ChIP-Seq(GSE21512)/Homer	NVCACCTGBN	1e-23	-53.01	0	2175	0.3383	14642.3	0.2812
SSTGA1	Oct4(POU,Homeobox)/mES-Oct4-ChIP-Seq(GSE11431)/Homer	ATTTGCATAW	1e-19	-45.81	0	1200	0.1867	7527.3	0.1446
SSTGA1	En1(Homeobox)/SUM149-EN1-ChIP-Seq(GSE120957)/Homer	NDCTAATTAS	1e-19	-45.48	0	3371	0.5243	24309.8	0.4669
SSTGA1	DLX1(Homeobox)/BasalGanglia-Dlx1-ChIP-seq(GSE124936)/Homer	NSNNTAATTA	1e-18	-43.69	0	2675	0.4161	18821.5	0.3615
SSTGA1	Lhx3(Homeobox)/Neuron-Lhx3-ChIP-Seq(GSE31456)/Homer	ADBTAATTAR	1e-18	-42.31	0	3101	0.4823	22251.8	0.4274
SSTGA1	Oct11(POU,Homeobox)/NCIH1048-POU2F3-ChIP-seq(GSE115123)/Homer	GATTTGCATA	1e-17	-41.27	0	865	0.1345	5219.2	0.1003
SSTGA1	Twist(bHLH)/HMLE-TWIST1-ChIP-Seq(Chang_et_al)/Homer	VCAKCTGGNNNCCAGMTGBN	1e-17	-40.02	0	394	0.0613	2022.9	0.0389
SSTGA1	LHX9(Homeobox)/Hct116-LHX9.V5-ChIP-Seq(GSE116822)/Homer	NGCTAATTAG	1e-16	-37.07	0	2722	0.4234	19427.9	0.3732
SSTGA1	Oct2(POU,Homeobox)/Bcell-Oct2-ChIP-Seq(GSE21512)/Homer	ATATGCAAAT	1e-14	-33.73	0	752	0.117	4579.1	0.088
SSTGA1	Lhx1(Homeobox)/EmbryoCarcinoma-Lhx1-ChIP-Seq(GSE70957)/Homer	NNYTAATTAR	1e-12	-28.08	0	2261	0.3517	16150.4	0.3102
SSTGA1	TEAD3(TEA)/HepG2-TEAD3-ChIP-Seq(Encode)/Homer	TRCATTCCAG	1e-11	-26.4	0	2088	0.3248	14867.1	0.2856
SSTGA1	Nanog(Homeobox)/mES-Nanog-ChIP-Seq(GSE11724)/Homer	RGCCATTAAC	1e-11	-26	0	5331	0.8292	41422.6	0.7956
SSTGA1	Lhx2(Homeobox)/HFSC-Lhx2-ChIP-Seq(GSE48068)/Homer	TAATTAGN	1e-10	-24.77	0	2164	0.3366	15530	0.2983
SSTGA1	Nkx6.1(Homeobox)/Islet-Nkx6.1-ChIP-Seq(GSE40975)/Homer	GKTAATGR	1e-10	-23.86	0	4089	0.636	31053.2	0.5965
SSTGA1	OCT:OCT(POU,Homeobox)/NPC-Brn1-ChIP-Seq(GSE35496)/Homer	ATGAATATTCATGAG	1e-10	-23.71	0	63	0.0098	198.6	0.0038
SSTGA1	RBPJ:Ebox(?,bHLH)/Panc1-Rbpj1-ChIP-Seq(GSE47459)/Homer	GGGRAARRGRMCAGMTG	1e-10	-23.69	0	686	0.1067	4346.3	0.0835
SSTGA1	DLX5(Homeobox)/BasalGanglia-Dlx5-ChIP-seq(GSE124936)/Homer	SSTAATTA	1e-09	-22.55	0	1683	0.2618	11884.5	0.2283
SSTGA1	Isl1(Homeobox)/Neuron-Isl1-ChIP-Seq(GSE31456)/Homer	CTAATKGV	1e-09	-21.09	0	3227	0.5019	24164.6	0.4642
SSTGA1	Brn2(POU,Homeobox)/NPC-Brn2-ChIP-Seq(GSE35496)/Homer	ATGAATATTC	1e-08	-20.11	0	306	0.0476	1744	0.0335
SSTGA1	TEAD4(TEA)/Tropoblast-Tead4-ChIP-Seq(GSE37350)/Homer	CCWGGAATGY	1e-08	-19.97	0	1520	0.2364	10736.1	0.2062
SSTGA1	TEAD1(TEAD)/HepG2-TEAD1-ChIP-Seq(Encode)/Homer	CYRCATTCCA	1e-08	-19.45	0	1757	0.2733	12593.3	0.2419
SSTGA1	TEAD(TEA)/Fibroblast-PU.1-ChIP-Seq(Unpublished)/Homer	YCWGGAATGY	1e-08	-18.61	0	1279	0.1989	8944.5	0.1718
SSTGA1	Pit1(Homeobox)/GCrat-Pit1-ChIP-Seq(GSE58009)/Homer	ATGMATATDC	1e-07	-17.51	0	2073	0.3224	15159.5	0.2912
SSTGA1	Dlx3(Homeobox)/Kerainocytes-Dlx3-ChIP-Seq(GSE89884)/Homer	NDGTAATTAC	1e-06	-15.72	0	1474	0.2293	10574.2	0.2031
SSTGA1	ZEB1(Zf)/PDAC-ZEB1-ChIP-Seq(GSE64557)/Homer	VCAGGTRDRY	1e-06	-14.59	0	2274	0.3537	16908.6	0.3248
SSTGA1	ZEB2(Zf)/SNU398-ZEB2-ChIP-Seq(GSE103048)/Homer	GNMCAGGTGTGC	1e-05	-13	0	1251	0.1946	8984.9	0.1726
SSTGA1	OCT:OCT(POU,Homeobox)/NPC-OCT6-ChIP-Seq(GSE43916)/Homer	YATGCATATRCATRT	1e-05	-12.01	0.0001	312	0.0485	1960.3	0.0377
SSTGA1	ZNF416(Zf)/HEK293-ZNF416.GFP-ChIP-Seq(GSE58341)/Homer	WDNCTGGGCA	1e-05	-11.75	0.0001	2073	0.3224	15492.2	0.2976
SSTGA1	PRDM9(Zf)/Testis-DMC1-ChIP-Seq(GSE35498)/Homer	ADGGYAGYAGCATCT	1e-05	-11.58	0.0001	865	0.1345	6090.2	0.117
SSTGA1	OCT:OCT(POU,Homeobox,IR1)/NPC-Brn2-ChIP-Seq(GSE35496)/Homer	ATGAATWATTCATGA	0.0001	-11.35	0.0001	76	0.0118	362.5	0.007
SSTGA1	Stat3+il21(Stat)/CD4-Stat3-ChIP-Seq(GSE19198)/Homer	SVYTTCCNGGAARB	0.0001	-10.84	0.0002	1284	0.1997	9355.5	0.1797
SSTGA1	Bapx1(Homeobox)/VertebralCol-Bapx1-ChIP-Seq(GSE36672)/Homer	TTRAGTGSYK	0.0001	-10.75	0.0002	3274	0.5093	25180.8	0.4837
SSTGA1	Gfi1b(Zf)/HPC7-Gfi1b-ChIP-Seq(GSE22178)/Homer	MAATCACTGC	0.0001	-10.7	0.0002	1294	0.2013	9441.2	0.1813
SSTGA1	STAT4(Stat)/CD4-Stat4-ChIP-Seq(GSE22104)/Homer	NYTTCCWGGAAR	0.0001	-10.18	0.0003	1751	0.2724	13052	0.2507
SSTGA1	ZNF341(Zf)/EBV-ZNF341-ChIP-Seq(GSE113194)/Homer	GGAACAGCCG	0.0001	-9.971	0.0003	1268	0.1972	9281.5	0.1783
SSTGA1	TEAD2(TEA)/Py2T-Tead2-ChIP-Seq(GSE55709)/Homer	CCWGGAATGY	0.0001	-9.52	0.0005	943	0.1467	6790	0.1304
SSTGA1	Mef2b(MADS)/HEK293-Mef2b.V5-ChIP-Seq(GSE67450)/Homer	GCTATTTTTGGM	0.0001	-9.365	0.0006	1786	0.2778	13384.9	0.2571
SSTGA1	NF1-halfsite(CTF)/LNCaP-NF1-ChIP-Seq(Unpublished)/Homer	YTGCCAAG	0.001	-8.779	0.0011	2858	0.4445	21980.9	0.4222
SSTGA1	Rfx6(HTH)/Min6b1-Rfx6.HA-ChIP-Seq(GSE62844)/Homer	TGTTKCCTAGCAACM	0.001	-8.503	0.0014	1875	0.2916	14151.5	0.2718
SSTGA1	Atf4(bZIP)/MEF-Atf4-ChIP-Seq(GSE35681)/Homer	MTGATGCAAT	0.001	-8.258	0.0017	561	0.0873	3932	0.0755
SSTGA1	Nkx2.2(Homeobox)/NPC-Nkx2.2-ChIP-Seq(GSE61673)/Homer	BTBRAGTGSN	0.001	-8.073	0.002	2967	0.4615	22918.7	0.4402
SSTGA1	HLF(bZIP)/HSC-HLF.Flag-ChIP-Seq(GSE69817)/Homer	RTTATGYAAB	0.001	-8.07	0.002	1552	0.2414	11631.9	0.2234
SSTGA1	Hoxa9(Homeobox)/ChickenMSG-Hoxa9.Flag-ChIP-Seq(GSE86088)/Homer	RGCAATNAAA	0.001	-7.823	0.0026	4008	0.6234	31390.4	0.6029
SSTGA1	c-Myc(bHLH)/LNCAP-cMyc-ChIP-Seq(Unpublished)/Homer	VCCACGTG	0.001	-7.817	0.0026	559	0.0869	3936.5	0.0756
SSTGA1	NFAT(RHD)/Jurkat-NFATC1-ChIP-Seq(Jolma_et_al.)/Homer	ATTTTCCATT	0.001	-7.776	0.0026	1612	0.2507	12126.5	0.2329
SSTGA1	Six2(Homeobox)/NephronProgenitor-Six2-ChIP-Seq(GSE39837)/Homer	GWAAYHTGAKMC	0.001	-7.673	0.0028	1650	0.2566	12434.6	0.2388
SSTGA1	HIF-1b(HLH)/T47D-HIF1b-ChIP-Seq(GSE59937)/Homer	RTACGTGC	0.001	-7.469	0.0034	1489	0.2316	11179.5	0.2147
SSTGA1	NFIL3(bZIP)/HepG2-NFIL3-ChIP-Seq(Encode)/Homer	VTTACGTAAYNNNNN	0.001	-7.416	0.0036	1224	0.1904	9101.2	0.1748
SSTGA1	bHLHE40(bHLH)/HepG2-BHLHE40-ChIP-Seq(GSE31477)/Homer	KCACGTGMCN	0.001	-7.347	0.0038	429	0.0667	2974.9	0.0571
SSTGA1	Bcl6(Zf)/Liver-Bcl6-ChIP-Seq(GSE31578)/Homer	NNNCTTTCCAGGAAA	0.001	-7.267	0.004	2333	0.3629	17899.3	0.3438
SSTGA1	ETS:E-box(ETS,bHLH)/HPC7-Scl-ChIP-Seq(GSE22178)/Homer	AGGAARCAGCTG	0.001	-7.132	0.0046	219	0.0341	1424.7	0.0274
SSTGA1	RFX(HTH)/K562-RFX3-ChIP-Seq(SRA012198)/Homer	CGGTTGCCATGGCAAC	0.001	-7	0.0051	320	0.0498	2172.6	0.0417
SSTGA1	Rbpj1(?)/Panc1-Rbpj1-ChIP-Seq(GSE47459)/Homer	HTTTCCCASG	0.001	-6.913	0.0055	2394	0.3724	18419.6	0.3538
SSTGA1	Nkx2.1(Homeobox)/LungAC-Nkx2.1-ChIP-Seq(GSE43252)/Homer	RSCACTYRAG	0.01	-6.806	0.0061	4048	0.6296	31810.3	0.611
SSTGA1	bHLHE41(bHLH)/proB-Bhlhe41-ChIP-Seq(GSE93764)/Homer	KCACGTGMCN	0.01	-6.781	0.0062	1445	0.2248	10885.3	0.2091
SSTGA1	OCT:OCT-short(POU,Homeobox)/NPC-OCT6-ChIP-Seq(GSE43916)/Homer	ATGCATWATGCATRW	0.01	-6.371	0.0092	1397	0.2173	10539.1	0.2024
SSTGA1	Nkx2.5(Homeobox)/HL1-Nkx2.5.biotin-ChIP-Seq(GSE21529)/Homer	RRSCACTYAA	0.01	-4.788	0.0442	3314	0.5155	26055.3	0.5005
SSTGA1	Hoxb4(Homeobox)/ES-Hoxb4-ChIP-Seq(GSE34014)/Homer	TGATTRATGGCY	0.01	-4.78	0.0442	358	0.0557	2554.1	0.0491
SSTGA1	Rfx2(HTH)/LoVo-RFX2-ChIP-Seq(GSE49402)/Homer	GTTGCCATGGCAACM	0.01	-4.683	0.0479	334	0.052	2376.8	0.0457
SSTGA1	CHR(?)/Hela-CellCycle-Expression/Homer	SRGTTTCAAA	0.01	-4.625	0.0502	1182	0.1839	8991.3	0.1727
SSTGA1	Mef2d(MADS)/Retina-Mef2d-ChIP-Seq(GSE61391)/Homer	GCTATTTTTAGC	0.1	-4.504	0.0559	531	0.0826	3900.3	0.0749
SSTGA1	Rfx1(HTH)/NPC-H3K4me1-ChIP-Seq(GSE16256)/Homer	KGTTGCCATGGCAA	0.1	-4.466	0.0575	506	0.0787	3709.8	0.0713
SSTGA1	CLOCK(bHLH)/Liver-Clock-ChIP-Seq(GSE39860)/Homer	GHCACGTG	0.1	-4.451	0.0577	787	0.1224	5898.6	0.1133
SSTGA1	Mef2a(MADS)/HL1-Mef2a.biotin-ChIP-Seq(GSE21529)/Homer	CYAAAAATAG	0.1	-4.403	0.0599	945	0.147	7143	0.1372
SSTGA1	Tcfcp2l1(CP2)/mES-Tcfcp2l1-ChIP-Seq(GSE11431)/Homer	NRAACCRGTTYRAACCRGYT	0.1	-4.357	0.0619	239	0.0372	1671.8	0.0321
SSTGA1	HOXA1(Homeobox)/mES-Hoxa1-ChIP-Seq(SRP084292)/Homer	TGATKGATGR	0.1	-4.292	0.0654	461	0.0717	3372.8	0.0648
SSTGA1	X-box(HTH)/NPC-H3K4me1-ChIP-Seq(GSE16256)/Homer	GGTTGCCATGGCAA	0.1	-4.239	0.0682	359	0.0558	2590.4	0.0498
SSTGA1	HOXA2(Homeobox)/mES-Hoxa2-ChIP-Seq(Donaldson_et_al.)/Homer	GYCATCMATCAT	0.1	-4.144	0.0743	189	0.0294	1304	0.025
SSTGA1	Npas4(bHLH)/Neuron-Npas4-ChIP-Seq(GSE127793)/Homer	NHRTCACGACDN	0.1	-4.036	0.0819	990	0.154	7529.5	0.1446
SSTGA1	EBF1(EBF)/Near-E2A-ChIP-Seq(GSE21512)/Homer	GTCCCCWGGGGA	0.1	-4.004	0.0836	1345	0.2092	10343.3	0.1987
SSTGA1	Mouse_Recombination_Hotspot(Zf)/Testis-DMC1-ChIP-Seq(GSE24438)/Homer	ACTYKNATTCGTGNTACTTC	0.1	-3.858	0.0958	127	0.0198	853.6	0.0164
SSTGA1	USF1(bHLH)/GM12878-Usf1-ChIP-Seq(GSE32465)/Homer	SGTCACGTGR	0.1	-3.736	0.1071	625	0.0972	4686	0.09
SSTGA1	Chop(bZIP)/MEF-Chop-ChIP-Seq(GSE35681)/Homer	ATTGCATCAT	0.1	-3.694	0.1105	399	0.0621	2930.5	0.0563
SSTGA1	ZNF136(Zf)/HEK293-ZNF136.GFP-ChIP-Seq(GSE58341)/Homer	YTKGATAHAGTATTCTWGGTNGGCA	0.1	-3.656	0.1137	172	0.0268	1196.2	0.023
SSTGA1	NFY(CCAAT)/Promoter/Homer	RGCCAATSRG	0.1	-3.604	0.1186	1169	0.1818	8988.8	0.1727
SSTGA1	ZNF669(Zf)/HEK293-ZNF669.GFP-ChIP-Seq(GSE58341)/Homer	GARTGGTCATCGCCC	0.1	-3.542	0.1249	79	0.0123	511.4	0.0098
SSTGA1	STAT5(Stat)/mCD4+-Stat5-ChIP-Seq(GSE12346)/Homer	RTTTCTNAGAAA	0.1	-3.412	0.1408	664	0.1033	5018.8	0.0964
SSTGA1	Nkx3.1(Homeobox)/LNCaP-Nkx3.1-ChIP-Seq(GSE28264)/Homer	AAGCACTTAA	0.1	-3.37	0.1456	3453	0.5371	27368.5	0.5257
SSTGA1	PRDM10(Zf)/HEK293-PRDM10.eGFP-ChIP-Seq(Encode)/Homer	TGGTACATTCCA	0.1	-3.322	0.1512	903	0.1405	6910.6	0.1327
SSTGA1	Eomes(T-box)/H9-Eomes-ChIP-Seq(GSE26097)/Homer	ATTAACACCT	0.1	-3.322	0.1512	3248	0.5052	25714.3	0.4939
SSTGA1	Smad3(MAD)/NPC-Smad3-ChIP-Seq(GSE36673)/Homer	TWGTCTGV	0.1	-3.315	0.1512	4085	0.6354	32512.7	0.6245
SSTGA1	Smad4(MAD)/ESC-SMAD4-ChIP-Seq(GSE29422)/Homer	VBSYGTCTGG	0.1	-3.282	0.153	2509	0.3903	19752.8	0.3794
SSTGA1	Stat3(Stat)/mES-Stat3-ChIP-Seq(GSE11431)/Homer	CTTCCGGGAA	0.1	-3.251	0.1563	841	0.1308	6427.9	0.1235
SSTGA1	Duxbl(Homeobox)/NIH3T3-Duxbl.HA-ChIP-Seq(GSE119782)/Homer	TAAYCYAATCAA	0.1	-3.246	0.1563	132	0.0205	912.1	0.0175
SSTGA1	T1ISRE(IRF)/ThioMac-Ifnb-Expression/Homer	ACTTTCGTTTCT	0.1	-3.165	0.1673	26	0.004	145.5	0.0028
SSTGA1	CEBP:AP1(bZIP)/ThioMac-CEBPb-ChIP-Seq(GSE21512)/Homer	DRTGTTGCAA	0.1	-3.133	0.1712	1320	0.2053	10242.4	0.1967
SSTGA1	PAX6(Paired,Homeobox)/Forebrain-Pax6-ChIP-Seq(GSE66961)/Homer	NGTGTTCAVTSAAGCGKAAA	0.1	-3.06	0.1825	157	0.0244	1108.1	0.0213
SSTGA1	Otx2(Homeobox)/EpiLC-Otx2-ChIP-Seq(GSE56098)/Homer	NYTAATCCYB	0.1	-2.903	0.2118	1264	0.1966	9824.5	0.1887
SSTGA1	EBNA1(EBV-virus)/Raji-EBNA1-ChIP-Seq(GSE30709)/Homer	GGYAGCAYDTGCTDCCCNNN	0.1	-2.879	0.2149	30	0.0047	177.4	0.0034
SSTGA1	HIF2a(bHLH)/785_O-HIF2a-ChIP-Seq(GSE34871)/Homer	GCACGTACCC	0.1	-2.878	0.2149	434	0.0675	3259	0.0626
SSTGA1	GATA(Zf),IR3/iTreg-Gata3-ChIP-Seq(GSE20898)/Homer	NNNNNBAGATAWYATCTVHN	0.1	-2.877	0.2149	275	0.0428	2022	0.0388
SSTGA1	Smad2(MAD)/ES-SMAD2-ChIP-Seq(GSE29422)/Homer	CTGTCTGG	0.1	-2.814	0.2236	2463	0.3831	19452.1	0.3736
SSTGA1	NPAS2(bHLH)/Liver-NPAS2-ChIP-Seq(GSE39860)/Homer	KCCACGTGAC	0.1	-2.758	0.2346	1617	0.2515	12664.9	0.2433
SSTGA1	HIF-1a(bHLH)/MCF7-HIF1a-ChIP-Seq(GSE28352)/Homer	TACGTGCV	0.1	-2.753	0.2346	290	0.0451	2146.5	0.0412
SSTGA1	STAT1(Stat)/HelaS3-STAT1-ChIP-Seq(GSE12782)/Homer	NATTTCCNGGAAAT	0.1	-2.744	0.2346	559	0.0869	4251.1	0.0817
SSTGA1	RUNX-AML(Runt)/CD4+-PolII-ChIP-Seq(Barski_et_al.)/Homer	GCTGTGGTTW	0.1	-2.713	0.2393	1191	0.1853	9267	0.178
SSTGA1	Srebp2(bHLH)/HepG2-Srebp2-ChIP-Seq(GSE31477)/Homer	CGGTCACSCCAC	0.1	-2.694	0.2419	179	0.0278	1293.9	0.0249
SSTGA1	SPDEF(ETS)/VCaP-SPDEF-ChIP-Seq(SRA014231)/Homer	ASWTCCTGBT	0.1	-2.599	0.2639	1691	0.263	13280.1	0.2551
SSTGA1	Rfx5(HTH)/GM12878-Rfx5-ChIP-Seq(GSE31477)/Homer	SCCTAGCAACAG	0.1	-2.568	0.27	714	0.1111	5492.8	0.1055
SSTGA1	CEBP:CEBP(bZIP)/MEF-Chop-ChIP-Seq(GSE35681)/Homer	NTNATGCAAYMNNHTGMAAY	0.1	-2.549	0.2729	266	0.0414	1973.6	0.0379
SSTGA1	PBX2(Homeobox)/K562-PBX2-ChIP-Seq(Encode)/Homer	RTGATTKATRGN	0.1	-2.363	0.326	1439	0.2238	11296.9	0.217
SSTGA1	EKLF(Zf)/Erythrocyte-Klf1-ChIP-Seq(GSE20478)/Homer	NWGGGTGTGGCY	1	-2.262	0.3579	279	0.0434	2094.6	0.0402
SSTGA1	Foxh1(Forkhead)/hESC-FOXH1-ChIP-Seq(GSE29422)/Homer	NNTGTGGATTSS	1	-2.207	0.3752	1051	0.1635	8216.6	0.1578
SSTGA1	Zfp57(Zf)/H1-ZFP57.HA-ChIP-Seq(GSE115387)/Homer	NANTGCSGCA	1	-2.175	0.3846	299	0.0465	2257.1	0.0434
SSTGA1	EBF2(EBF)/BrownAdipose-EBF2-ChIP-Seq(GSE97114)/Homer	NABTCCCWDGGGAVH	1	-2.117	0.4042	1266	0.1969	9948.9	0.1911
SSTGA1	EWS:ERG-fusion(ETS)/CADO_ES1-EWS:ERG-ChIP-Seq(SRA014231)/Homer	ATTTCCTGTN	1	-2.074	0.4191	1295	0.2014	10187.7	0.1957
SSTGA1	BMYB(HTH)/Hela-BMYB-ChIP-Seq(GSE27030)/Homer	NHAACBGYYV	1	-2.055	0.4237	2394	0.3724	19027.9	0.3655
SSTGA1	Pit1+1bp(Homeobox)/GCrat-Pit1-ChIP-Seq(GSE58009)/Homer	ATGCATAATTCA	1	-2.029	0.4318	696	0.1083	5410.3	0.1039
SSTGA1	Six1(Homeobox)/Myoblast-Six1-ChIP-Chip(GSE20150)/Homer	GKVTCADRTTWC	1	-2.002	0.4402	384	0.0597	2940.8	0.0565
SSTGA1	CRX(Homeobox)/Retina-Crx-ChIP-Seq(GSE20012)/Homer	GCTAATCC	1	-1.971	0.4509	3426	0.5329	27388.6	0.5261
SSTGA1	ELF3(ETS)/PDAC-ELF3-ChIP-Seq(GSE64557)/Homer	ANCAGGAAGT	1	-1.969	0.4509	1247	0.194	9819	0.1886
SSTGA1	Arnt:Ahr(bHLH)/MCF7-Arnt-ChIP-Seq(Lo_et_al.)/Homer	TBGCACGCAA	1	-1.929	0.4631	904	0.1406	7081.4	0.136
SSTGA1	PAX5(Paired,Homeobox)/GM12878-PAX5-ChIP-Seq(GSE32465)/Homer	GCAGCCAAGCRTGACH	1	-1.927	0.4631	515	0.0801	3984.2	0.0765
SSTGA1	ZNF317(Zf)/HEK293-ZNF317.GFP-ChIP-Seq(GSE58341)/Homer	GTCWGCTGTYYCTCT	1	-1.917	0.4631	146	0.0227	1082	0.0208
SSTGA1	IRF8(IRF)/BMDM-IRF8-ChIP-Seq(GSE77884)/Homer	GRAASTGAAAST	1	-1.894	0.4695	541	0.0841	4194.4	0.0806
SSTGA1	CREB5(bZIP)/LNCaP-CREB5.V5-ChIP-Seq(GSE137775)/Homer	VVATGACGTCAT	1	-1.884	0.4708	643	0.1	5006.2	0.0962
SSTGA1	GATA:SCL(Zf,bHLH)/Ter119-SCL-ChIP-Seq(GSE18720)/Homer	CRGCTGBNGNSNNSAGATAA	1	-1.831	0.4929	208	0.0324	1570.1	0.0302
SSTGA1	Mef2c(MADS)/GM12878-Mef2c-ChIP-Seq(GSE32465)/Homer	DCYAAAAATAGM	1	-1.779	0.5159	1025	0.1594	8071.6	0.155
SSTGA1	PRDM14(Zf)/H1-PRDM14-ChIP-Seq(GSE22767)/Homer	RGGTCTCTAACY	1	-1.759	0.5223	444	0.0691	3439.4	0.0661
SSTGA1	GSC(Homeobox)/FrogEmbryos-GSC-ChIP-Seq(DRA000576)/Homer	RGGATTAR	1	-1.757	0.5223	1848	0.2874	14685.9	0.2821
SSTGA1	ZNF692(Zf)/HEK293-ZNF692.GFP-ChIP-Seq(GSE58341)/Homer	GTGGGCCCCA	1	-1.722	0.5351	122	0.019	906.1	0.0174
SSTGA1	AR-halfsite(NR)/LNCaP-AR-ChIP-Seq(GSE27824)/Homer	CCAGGAACAG	1	-1.664	0.5629	4879	0.7589	39259.9	0.7541
SSTGA1	E-box(bHLH)/Promoter/Homer	SSGGTCACGTGA	1	-1.648	0.5685	86	0.0134	631.7	0.0121
SSTGA1	HRE(HSF)/HepG2-HSF1-ChIP-Seq(GSE31477)/Homer	BSTTCTRGAABVTTCYAGAA	1	-1.636	0.5712	255	0.0397	1955.8	0.0376
SSTGA1	IRF3(IRF)/BMDM-Irf3-ChIP-Seq(GSE67343)/Homer	AGTTTCAKTTTC	1	-1.624	0.5744	580	0.0902	4537.2	0.0872
SSTGA1	TFE3(bHLH)/MEF-TFE3-ChIP-Seq(GSE75757)/Homer	GTCACGTGACYV	1	-1.592	0.5888	120	0.0187	898.1	0.0173
SSTGA1	SCRT1(Zf)/HEK293-SCRT1.eGFP-ChIP-Seq(Encode)/Homer	GCAACAGGTG	1	-1.561	0.6035	369	0.0574	2866	0.055
SSTGA1	Brachyury(T-box)/Mesoendoderm-Brachyury-ChIP-exo(GSE54963)/Homer	ANTTMRCASBNNNGTGYKAAN	1	-1.522	0.6235	505	0.0786	3952.8	0.0759
SSTGA1	ZSCAN22(Zf)/HEK293-ZSCAN22.GFP-ChIP-Seq(GSE58341)/Homer	SMCAGTCWGAKGGAGGAGGC	1	-1.463	0.6573	93	0.0145	695.8	0.0134
SSTGA1	HRE(HSF)/Striatum-HSF1-ChIP-Seq(GSE38000)/Homer	TTCTAGAABNTTCTA	1	-1.461	0.6573	394	0.0613	3075.3	0.0591
SSTGA1	BMAL1(bHLH)/Liver-Bmal1-ChIP-Seq(GSE39860)/Homer	GNCACGTG	1	-1.458	0.6573	2692	0.4187	21562.9	0.4142
SSTGA1	REST-NRSF(Zf)/Jurkat-NRSF-ChIP-Seq/Homer	GGMGCTGTCCATGGTGCTGA	1	-1.432	0.6651	11	0.0017	69.6	0.0013
SSTGA1	IRF2(IRF)/Erythroblas-IRF2-ChIP-Seq(GSE36985)/Homer	GAAASYGAAASY	1	-1.424	0.6663	169	0.0263	1294.9	0.0249
SSTGA1	ZNF675(Zf)/HEK293-ZNF675.GFP-ChIP-Seq(GSE58341)/Homer	ARGAGGMCAAAATGW	1	-1.422	0.6663	222	0.0345	1713.5	0.0329
SSTGA1	Pax8(Paired,Homeobox)/Thyroid-Pax8-ChIP-Seq(GSE26938)/Homer	GTCATGCHTGRCTGS	1	-1.402	0.6723	476	0.074	3736.9	0.0718
SSTGA1	MNT(bHLH)/HepG2-MNT-ChIP-Seq(Encode)/Homer	DGCACACGTG	1	-1.399	0.6723	1624	0.2526	12955.9	0.2489
SSTGA1	Klf4(Zf)/mES-Klf4-ChIP-Seq(GSE11431)/Homer	GCCACACCCA	1	-1.392	0.6723	440	0.0684	3450.1	0.0663
SSTGA1	ZNF264(Zf)/HEK293-ZNF264.GFP-ChIP-Seq(GSE58341)/Homer	RGGGCACTAACY	1	-1.369	0.6821	866	0.1347	6864.9	0.1319
SSTGA1	Gli2(Zf)/GM2-Gli2-ChIP-Chip(GSE112702)/Homer	YSTGGGTGGTCT	1	-1.354	0.6887	295	0.0459	2299.6	0.0442
SSTGA1	Zfp809(Zf)/ES-Zfp809-ChIP-Seq(GSE70799)/Homer	GGGGCTYGKCTGGGA	1	-1.352	0.6887	212	0.033	1640.6	0.0315
SSTGA1	ZNF165(Zf)/WHIM12-ZNF165-ChIP-Seq(GSE65937)/Homer	AAGGKGRCGCAGGCA	1	-1.325	0.7006	138	0.0215	1057.5	0.0203
SSTGA1	GLI3(Zf)/Limb-GLI3-ChIP-Chip(GSE11077)/Homer	CGTGGGTGGTCC	1	-1.32	0.7006	132	0.0205	1010.5	0.0194
SSTGA1	Max(bHLH)/K562-Max-ChIP-Seq(GSE31477)/Homer	RCCACGTGGYYN	1	-1.31	0.7026	996	0.1549	7919.7	0.1521
SSTGA1	NFkB-p65(RHD)/GM12787-p65-ChIP-Seq(GSE19485)/Homer	WGGGGATTTCCC	1	-1.286	0.7153	690	0.1073	5466.3	0.105
SSTGA1	Tbr1(T-box)/Cortex-Tbr1-ChIP-Seq(GSE71384)/Homer	AAGGTGTKAA	1	-1.27	0.7225	2250	0.35	18037.6	0.3465
SSTGA1	Unknown-ESC-element(?)/mES-Nanog-ChIP-Seq(GSE11724)/Homer	CACAGCAGGGGG	1	-1.263	0.7237	1041	0.1619	8290	0.1592
SSTGA1	NFAT:AP1(RHD,bZIP)/Jurkat-NFATC1-ChIP-Seq(Jolma_et_al.)/Homer	SARTGGAAAAWRTGAGTCAB	1	-1.249	0.7291	310	0.0482	2430.5	0.0467
SSTGA1	FOXK2(Forkhead)/U2OS-FOXK2-ChIP-Seq(E-MTAB-2204)/Homer	SCHTGTTTACAT	1	-1.241	0.7313	1097	0.1706	8746	0.168
SSTGA1	IRF4(IRF)/GM12878-IRF4-ChIP-Seq(GSE32465)/Homer	ACTGAAACCA	1	-1.213	0.7471	686	0.1067	5446.8	0.1046
SSTGA1	ZNF519(Zf)/HEK293-ZNF519.GFP-ChIP-Seq(GSE58341)/Homer	GAGSCCGAGC	1	-1.213	0.7471	237	0.0369	1852.7	0.0356
SSTGA1	RUNX1(Runt)/Jurkat-RUNX1-ChIP-Seq(GSE29180)/Homer	AAACCACARM	1	-1.199	0.7496	1621	0.2521	12977.9	0.2493
SSTGA1	Srebp1a(bHLH)/HepG2-Srebp1a-ChIP-Seq(GSE31477)/Homer	RTCACSCCAY	1	-1.194	0.7496	278	0.0432	2182	0.0419
SSTGA1	DUX(Homeobox)/C2C12-Dux-ChIP-Seq(GSE87279)/Homer	BCWGATTCAATCAAN	1	-1.192	0.7496	7	0.0011	44.3	0.0008
SSTGA1	PAX5(Paired,Homeobox),condensed/GM12878-PAX5-ChIP-Seq(GSE32465)/Homer	GTCACGCTCSCTGM	1	-1.134	0.7867	135	0.021	1048.7	0.0201
SSTGA1	TATA-Box(TBP)/Promoter/Homer	CCTTTTAWAGSC	1	-1.102	0.8078	2112	0.3285	16967.6	0.3259
SSTGA1	IRF:BATF(IRF:bZIP)/pDC-Irf8-ChIP-Seq(GSE66899)/Homer	CTTTCANTATGACTV	1	-1.102	0.8078	225	0.035	1768.3	0.034
SSTGA1	n-Myc(bHLH)/mES-nMyc-ChIP-Seq(GSE11431)/Homer	VRCCACGTGG	1	-1.099	0.8078	952	0.1481	7607.9	0.1461
SSTGA1	GRHL2(CP2)/HBE-GRHL2-ChIP-Seq(GSE46194)/Homer	AAACYKGTTWDACMRGTTTB	1	-1.058	0.83	554	0.0862	4412.5	0.0848
SSTGA1	Hnf1(Homeobox)/Liver-Foxa2-Chip-Seq(GSE25694)/Homer	GGTTAAWCATTAA	1	-1.057	0.83	203	0.0316	1597.2	0.0307
SSTGA1	NPAS(bHLH)/Liver-NPAS-ChIP-Seq(GSE39860)/Homer	NVCACGTG	1	-1.037	0.8389	2410	0.3749	19395.6	0.3726
SSTGA1	Pdx1(Homeobox)/Islet-Pdx1-ChIP-Seq(SRA008281)/Homer	YCATYAATCA	1	-0.987	0.8769	1636	0.2545	13153.6	0.2527
SSTGA1	ZNF768(Zf)/Rajj-ZNF768-ChIP-Seq(GSE111879)/Homer	RHHCAGAGAGGB	1	-0.9181	0.9345	47	0.0073	364.2	0.007
SSTGA1	CRE(bZIP)/Promoter/Homer	CSGTGACGTCAC	1	-0.903	0.9437	280	0.0436	2233	0.0429
SSTGA1	Usf2(bHLH)/C2C12-Usf2-ChIP-Seq(GSE36030)/Homer	GTCACGTGGT	1	-0.9004	0.9437	449	0.0698	3594.7	0.069
SSTGA1	EHF(ETS)/LoVo-EHF-ChIP-Seq(GSE49402)/Homer	AVCAGGAAGT	1	-0.8767	0.9587	2050	0.3189	16533.6	0.3176
SSTGA1	RORa(NR)/Liver-Rora-ChIP-Seq(GSE101115)/Homer	AAWCTAGGTCARDNN	1	-0.8648	0.9651	212	0.033	1691.2	0.0325
SSTGA1	DUX4(Homeobox)/Myoblasts-DUX4.V5-ChIP-Seq(GSE75791)/Homer	NWTAAYCYAATCAWN	1	-0.8495	0.9749	74	0.0115	584	0.0112
SSTGA1	FOXP1(Forkhead)/H9-FOXP1-ChIP-Seq(GSE31006)/Homer	NYYTGTTTACHN	1	-0.8484	0.9749	741	0.1153	5960.5	0.1145
SSTGA1	ELF5(ETS)/T47D-ELF5-ChIP-Seq(GSE30407)/Homer	ACVAGGAAGT	1	-0.8455	0.9749	1161	0.1806	9354.5	0.1797
SSTGA1	EWS:FLI1-fusion(ETS)/SK_N_MC-EWS:FLI1-ChIP-Seq(SRA014231)/Homer	VACAGGAAAT	1	-0.8408	0.9749	949	0.1476	7642.5	0.1468
SSTGA1	ZNF467(Zf)/HEK293-ZNF467.GFP-ChIP-Seq(GSE58341)/Homer	TGGGGAAGGGCM	1	-0.8002	1	1108	0.1723	8938.1	0.1717
SSTGA1	ZNF415(Zf)/HEK293-ZNF415.GFP-ChIP-Seq(GSE58341)/Homer	GRTGMTRGAGCC	1	-0.768	1	767	0.1193	6189.1	0.1189
SSTGA1	KLF10(Zf)/HEK293-KLF10.GFP-ChIP-Seq(GSE58341)/Homer	GGGGGTGTGTCC	1	-0.764	1	949	0.1476	7662.5	0.1472
SSTGA1	IRF1(IRF)/PBMC-IRF1-ChIP-Seq(GSE43036)/Homer	GAAAGTGAAAGT	1	-0.7563	1	224	0.0348	1802.3	0.0346
SSTGA1	ETS:RUNX(ETS,Runt)/Jurkat-RUNX1-ChIP-Seq(GSE17954)/Homer	RCAGGATGTGGT	1	-0.7471	1	117	0.0182	939.1	0.018
SSTGA1	Foxo1(Forkhead)/RAW-Foxo1-ChIP-Seq(Fan_et_al.)/Homer	CTGTTTAC	1	-0.747	1	3018	0.4694	24414.7	0.469
SSTGA1	CArG(MADS)/PUER-Srf-ChIP-Seq(Sullivan_et_al.)/Homer	CCATATATGGNM	1	-0.7454	1	455	0.0708	3671.9	0.0705
SSTGA1	ZKSCAN1(Zf)/HepG2-ZKSCAN1-ChIP-Seq(Encode)/Homer	GCACAYAGTAGGKCY	1	-0.742	1	37	0.0058	294.8	0.0057
SSTGA1	ZNF16(Zf)/HEK293-ZNF16.GFP-ChIP-Seq(GSE58341)/Homer	MACCTTCYATGGCTCCCTAKTGCCY	1	-0.7353	1	10	0.0016	77.9	0.0015
SSTGA1	c-Myc(bHLH)/mES-cMyc-ChIP-Seq(GSE11431)/Homer	VVCCACGTGG	1	-0.7284	1	703	0.1093	5681.1	0.1091
SSTGA1	Hoxa10(Homeobox)/ChickenMSG-Hoxa10.Flag-ChIP-Seq(GSE86088)/Homer	GGYAATGAAA	1	-0.7195	1	989	0.1538	7998.4	0.1536
SSTGA1	Hoxd11(Homeobox)/ChickenMSG-Hoxd11.Flag-ChIP-Seq(GSE86088)/Homer	VGCCATAAAA	1	-0.7079	1	3558	0.5534	28802.3	0.5532
SSTGA1	Pax7(Paired,Homeobox),longest/Myoblast-Pax7-ChIP-Seq(GSE25064)/Homer	NTAATTDGCYAATTANNWWD	1	-0.6942	1	49	0.0076	394.6	0.0076
SSTGA1	JunD(bZIP)/K562-JunD-ChIP-Seq/Homer	ATGACGTCATCN	1	-0.6892	1	146	0.0227	1180.7	0.0227
SSTGA1	Tcf3(HMG)/mES-Tcf3-ChIP-Seq(GSE11724)/Homer	ASWTCAAAGG	1	-0.6671	1	415	0.0646	3363.7	0.0646
SSTGA1	CEBP(bZIP)/ThioMac-CEBPb-ChIP-Seq(GSE21512)/Homer	ATTGCGCAAC	1	-0.6531	1	1012	0.1574	8204.7	0.1576
SSTGA1	PAX3:FKHR-fusion(Paired,Homeobox)/Rh4-PAX3:FKHR-ChIP-Seq(GSE19063)/Homer	ACCRTGACTAATTNN	1	-0.6262	1	357	0.0555	2901.7	0.0557
SSTGA1	Maz(Zf)/HepG2-Maz-ChIP-Seq(GSE31477)/Homer	GGGGGGGG	1	-0.6158	1	1412	0.2196	11458.8	0.2201
SSTGA1	PU.1(ETS)/ThioMac-PU.1-ChIP-Seq(GSE21512)/Homer	AGAGGAAGTG	1	-0.598	1	772	0.1201	6276	0.1205
SSTGA1	Tbx21(T-box)/GM12878-TBX21-ChIP-Seq(Encode)/Homer	AGGTGTGAAA	1	-0.5693	1	1546	0.2405	12562.9	0.2413
SSTGA1	Hoxc9(Homeobox)/Ainv15-Hoxc9-ChIP-Seq(GSE21812)/Homer	GGCCATAAATCA	1	-0.5568	1	870	0.1353	7083.3	0.1361
SSTGA1	PU.1-IRF(ETS:IRF)/Bcell-PU.1-ChIP-Seq(GSE21512)/Homer	MGGAAGTGAAAC	1	-0.5545	1	2148	0.3341	17448.3	0.3351
SSTGA1	ZNF652/HepG2-ZNF652.Flag-ChIP-Seq(Encode)/Homer	TTAACCCTTTVNKKN	1	-0.5514	1	337	0.0524	2754.3	0.0529
SSTGA1	c-Jun-CRE(bZIP)/K562-cJun-ChIP-Seq(GSE31477)/Homer	ATGACGTCATCY	1	-0.5388	1	449	0.0698	3668.5	0.0705
SSTGA1	FoxD3(forkhead)/ZebrafishEmbryo-Foxd3.biotin-ChIP-seq(GSE106676)/Homer	TGTTTAYTTAGC	1	-0.5337	1	1478	0.2299	12025.8	0.231
SSTGA1	OCT4-SOX2-TCF-NANOG(POU,Homeobox,HMG)/mES-Oct4-ChIP-Seq(GSE11431)/Homer	ATTTGCATAACAATG	1	-0.527	1	370	0.0576	3029	0.0582
SSTGA1	GATA3(Zf),DR8/iTreg-Gata3-ChIP-Seq(GSE20898)/Homer	AGATSTNDNNDSAGATAASN	1	-0.5254	1	129	0.0201	1063.9	0.0204
SSTGA1	ZNF528(Zf)/HEK293-ZNF528.GFP-ChIP-Seq(GSE58341)/Homer	AGAAATGACTTCCCT	1	-0.5115	1	13	0.002	110.2	0.0021
SSTGA1	STAT6(Stat)/CD4-Stat6-ChIP-Seq(GSE22104)/Homer	ABTTCYYRRGAA	1	-0.4966	1	938	0.1459	7656.1	0.1471
SSTGA1	TR4(NR),DR1/Hela-TR4-ChIP-Seq(GSE24685)/Homer	GAGGTCAAAGGTCA	1	-0.4932	1	101	0.0157	838.9	0.0161
SSTGA1	ZNF189(Zf)/HEK293-ZNF189.GFP-ChIP-Seq(GSE58341)/Homer	TGGAACAGMA	1	-0.4913	1	1324	0.2059	10793.4	0.2073
SSTGA1	Cux2(Homeobox)/Liver-Cux2-ChIP-Seq(GSE35985)/Homer	HNRAATCAAT	1	-0.4756	1	640	0.0995	5240.8	0.1007
SSTGA1	AMYB(HTH)/Testes-AMYB-ChIP-Seq(GSE44588)/Homer	TGGCAGTTGG	1	-0.4683	1	2333	0.3629	18989.9	0.3648
SSTGA1	Pitx1(Homeobox)/Chicken-Pitx1-ChIP-Seq(GSE38910)/Homer	TAATCCCN	1	-0.4591	1	5079	0.79	41213.3	0.7916
SSTGA1	PRDM1(Zf)/Hela-PRDM1-ChIP-Seq(GSE31477)/Homer	ACTTTCACTTTC	1	-0.4369	1	888	0.1381	7272.9	0.1397
SSTGA1	ZFP3(Zf)/HEK293-ZFP3.GFP-ChIP-Seq(GSE58341)/Homer	GGGTTTTGAAGGATGARTAGGAGTT	1	-0.4292	1	2	0.0003	18	0.0003
SSTGA1	ERG(ETS)/VCaP-ERG-ChIP-Seq(GSE14097)/Homer	ACAGGAAGTG	1	-0.4178	1	2442	0.3798	19900	0.3822
SSTGA1	Tbx6(T-box)/ESC-Tbx6-ChIP-Seq(GSE93524)/Homer	DAGGTGTBAA	1	-0.416	1	1535	0.2388	12541.5	0.2409
SSTGA1	RORg(NR)/Liver-Rorc-ChIP-Seq(GSE101115)/Homer	WAABTAGGTCAV	1	-0.4155	1	134	0.0208	1121.1	0.0215
SSTGA1	Foxo3(Forkhead)/U2OS-Foxo3-ChIP-Seq(E-MTAB-2701)/Homer	DGTAAACA	1	-0.412	1	1258	0.1957	10292.6	0.1977
SSTGA1	NF1:FOXA1(CTF,Forkhead)/LNCAP-FOXA1-ChIP-Seq(GSE27824)/Homer	WNTGTTTRYTTTGGCA	1	-0.4079	1	90	0.014	759.7	0.0146
SSTGA1	Ets1-distal(ETS)/CD4+-PolII-ChIP-Seq(Barski_et_al.)/Homer	MACAGGAAGT	1	-0.4037	1	531	0.0826	4375.2	0.084
SSTGA1	bZIP:IRF(bZIP,IRF)/Th17-BatF-ChIP-Seq(GSE39756)/Homer	NAGTTTCABTHTGACTNW	1	-0.4006	1	808	0.1257	6635.5	0.1275
SSTGA1	EBF(EBF)/proBcell-EBF-ChIP-Seq(GSE21978)/Homer	DGTCCCYRGGGA	1	-0.3986	1	261	0.0406	2168.7	0.0417
SSTGA1	Atf1(bZIP)/K562-ATF1-ChIP-Seq(GSE31477)/Homer	GATGACGTCA	1	-0.3981	1	932	0.145	7646.5	0.1469
SSTGA1	RUNX2(Runt)/PCa-RUNX2-ChIP-Seq(GSE33889)/Homer	NWAACCACADNN	1	-0.3934	1	1312	0.2041	10740.5	0.2063
SSTGA1	GATA3(Zf),DR4/iTreg-Gata3-ChIP-Seq(GSE20898)/Homer	AGATGKDGAGATAAG	1	-0.3898	1	136	0.0212	1142.2	0.0219
SSTGA1	Zic(Zf)/Cerebellum-ZIC1.2-ChIP-Seq(GSE60731)/Homer	CCTGCTGAGH	1	-0.3889	1	1364	0.2122	11165.5	0.2145
SSTGA1	KLF3(Zf)/MEF-Klf3-ChIP-Seq(GSE44748)/Homer	NRGCCCCRCCCHBNN	1	-0.3883	1	518	0.0806	4274.4	0.0821
SSTGA1	RORgt(NR)/EL4-RORgt.Flag-ChIP-Seq(GSE56019)/Homer	AAYTAGGTCA	1	-0.3878	1	180	0.028	1505.1	0.0289
SSTGA1	RORgt(NR)/EL4-RORgt.Flag-ChIP-Seq(GSE56019)/Homer	AAYTAGGTCA	1	-0.3878	1	180	0.028	1505.1	0.0289
SSTGA1	GABPA(ETS)/Jurkat-GABPa-ChIP-Seq(GSE17954)/Homer	RACCGGAAGT	1	-0.3875	1	1343	0.2089	10995.1	0.2112
SSTGA1	Hoxd12(Homeobox)/ChickenMSG-Hoxd12.Flag-ChIP-Seq(GSE86088)/Homer	HDGYAATGAAAN	1	-0.3821	1	2869	0.4463	23382.3	0.4491
SSTGA1	THRa(NR)/C17.2-THRa-ChIP-Seq(GSE38347)/Homer	GGTCANYTGAGGWCA	1	-0.3809	1	515	0.0801	4253	0.0817
SSTGA1	ETS1(ETS)/Jurkat-ETS1-ChIP-Seq(GSE17954)/Homer	ACAGGAAGTG	1	-0.3805	1	1628	0.2532	13315.6	0.2558
SSTGA1	Foxa2(Forkhead)/Liver-Foxa2-ChIP-Seq(GSE25694)/Homer	CYTGTTTACWYW	1	-0.373	1	1325	0.2061	10856.2	0.2085
SSTGA1	RUNX(Runt)/HPC7-Runx1-ChIP-Seq(GSE22178)/Homer	SAAACCACAG	1	-0.3696	1	1066	0.1658	8751	0.1681
SSTGA1	E2F7(E2F)/Hela-E2F7-ChIP-Seq(GSE32673)/Homer	VDTTTCCCGCCA	1	-0.3558	1	61	0.0095	525.5	0.0101
SSTGA1	p73(p53)/Trachea-p73-ChIP-Seq(PRJNA310161)/Homer	NRRRCAWGTCCDGRCATGYY	1	-0.3544	1	66	0.0103	567.8	0.0109
SSTGA1	Tbx5(T-box)/HL1-Tbx5.biotin-ChIP-Seq(GSE21529)/Homer	AGGTGTCA	1	-0.3529	1	4130	0.6424	33605.2	0.6455
SSTGA1	HNF6(Homeobox)/Liver-Hnf6-ChIP-Seq(ERP000394)/Homer	NTATYGATCH	1	-0.3394	1	752	0.117	6204.6	0.1192
SSTGA1	Atf7(bZIP)/3T3L1-Atf7-ChIP-Seq(GSE56872)/Homer	NGRTGACGTCAY	1	-0.3138	1	657	0.1022	5439.6	0.1045
SSTGA1	Etv2(ETS)/ES-ER71-ChIP-Seq(GSE59402)/Homer	NNAYTTCCTGHN	1	-0.2769	1	1490	0.2318	12255.5	0.2354
SSTGA1	TCFL2(HMG)/K562-TCF7L2-ChIP-Seq(GSE29196)/Homer	ACWTCAAAGG	1	-0.2692	1	116	0.018	1000.1	0.0192
SSTGA1	NFkB-p50,p52(RHD)/Monocyte-p50-ChIP-Chip(Schreiber_et_al.)/Homer	GGGGGAATCCCC	1	-0.2649	1	85	0.0132	741.9	0.0143
SSTGA1	ISRE(IRF)/ThioMac-LPS-Expression(GSE23622)/Homer	AGTTTCASTTTC	1	-0.261	1	88	0.0137	767.5	0.0147
SSTGA1	ZNF7(Zf)/HepG2-ZNF7.Flag-ChIP-Seq(Encode)/Homer	CTGCCWVCTTTTRTA	1	-0.2566	1	916	0.1425	7586	0.1457
SSTGA1	Pax7(Paired,Homeobox)/Myoblast-Pax7-ChIP-Seq(GSE25064)/Homer	TAATCAATTA	1	-0.2533	1	142	0.0221	1221.9	0.0235
SSTGA1	Hoxd10(Homeobox)/ChickenMSG-Hoxd10.Flag-ChIP-Seq(GSE86088)/Homer	GGCMATGAAA	1	-0.2507	1	1817	0.2826	14935	0.2869
SSTGA1	Six4(Homeobox)/MCF7-SIX4-ChIP-Seq(Encode)/Homer	TGWAAYCTGABACCB	1	-0.2472	1	62	0.0096	550.3	0.0106
SSTGA1	PR(NR)/T47D-PR-ChIP-Seq(GSE31130)/Homer	VAGRACAKNCTGTBC	1	-0.235	1	3363	0.5231	27491	0.528
SSTGA1	FOXK1(Forkhead)/HEK293-FOXK1-ChIP-Seq(GSE51673)/Homer	NVWTGTTTAC	1	-0.2325	1	1706	0.2654	14046.3	0.2698
SSTGA1	Atf2(bZIP)/3T3L1-Atf2-ChIP-Seq(GSE56872)/Homer	NRRTGACGTCAT	1	-0.231	1	461	0.0717	3869.9	0.0743
SSTGA1	Zfp281(Zf)/ES-Zfp281-ChIP-Seq(GSE81042)/Homer	CCCCTCCCCCAC	1	-0.2199	1	308	0.0479	2611.5	0.0502
SSTGA1	Elf4(ETS)/BMDM-Elf4-ChIP-Seq(GSE88699)/Homer	ACTTCCKGKT	1	-0.2168	1	1549	0.2409	12780.8	0.2455
SSTGA1	Nur77(NR)/K562-NR4A1-ChIP-Seq(GSE31363)/Homer	TGACCTTTNCNT	1	-0.213	1	225	0.035	1925.3	0.037
SSTGA1	CDX4(Homeobox)/ZebrafishEmbryos-Cdx4.Myc-ChIP-Seq(GSE48254)/Homer	NGYCATAAAWCH	1	-0.2065	1	1467	0.2282	12120.6	0.2328
SSTGA1	Tlx?(NR)/NPC-H3K4me1-ChIP-Seq(GSE16256)/Homer	CTGGCAGSCTGCCA	1	-0.2035	1	709	0.1103	5923.6	0.1138
SSTGA1	E2F1(E2F)/Hela-E2F1-ChIP-Seq(GSE22478)/Homer	CWGGCGGGAA	1	-0.2001	1	120	0.0187	1051.1	0.0202
SSTGA1	PU.1:IRF8(ETS:IRF)/pDC-Irf8-ChIP-Seq(GSE66899)/Homer	GGAAGTGAAAST	1	-0.1905	1	312	0.0485	2657.2	0.051
SSTGA1	NF1(CTF)/LNCAP-NF1-ChIP-Seq(Unpublished)/Homer	CYTGGCABNSTGCCAR	1	-0.1876	1	591	0.0919	4963.7	0.0953
SSTGA1	Hoxa11(Homeobox)/ChickenMSG-Hoxa11.Flag-ChIP-Seq(GSE86088)/Homer	TTTTATGGCM	1	-0.1866	1	3463	0.5387	28347	0.5445
SSTGA1	Hand2(bHLH)/Mesoderm-Hand2-ChIP-Seq(GSE61475)/Homer	TGACANARRCCAGRC	1	-0.184	1	780	0.1213	6519.3	0.1252
SSTGA1	MafF(bZIP)/HepG2-MafF-ChIP-Seq(GSE31477)/Homer	HWWGTCAGCAWWTTT	1	-0.1781	1	481	0.0748	4062.2	0.078
SSTGA1	Egr1(Zf)/K562-Egr1-ChIP-Seq(GSE32465)/Homer	TGCGTGGGYG	1	-0.1768	1	846	0.1316	7067	0.1357
SSTGA1	ETS(ETS)/Promoter/Homer	AACCGGAAGT	1	-0.1736	1	411	0.0639	3487	0.067
SSTGA1	Foxf1(Forkhead)/Lung-Foxf1-ChIP-Seq(GSE77951)/Homer	WWATRTAAACAN	1	-0.1664	1	1609	0.2503	13315.6	0.2558
SSTGA1	Tbox:Smad(T-box,MAD)/ESCd5-Smad2_3-ChIP-Seq(GSE29422)/Homer	AGGTGHCAGACA	1	-0.1657	1	302	0.047	2586.5	0.0497
SSTGA1	FoxL2(Forkhead)/Ovary-FoxL2-ChIP-Seq(GSE60858)/Homer	WWTRTAAACAVG	1	-0.162	1	1457	0.2266	12079.6	0.232
SSTGA1	Zic3(Zf)/mES-Zic3-ChIP-Seq(GSE37889)/Homer	GGCCYCCTGCTGDGH	1	-0.1612	1	897	0.1395	7497.3	0.144
SSTGA1	E2F6(E2F)/Hela-E2F6-ChIP-Seq(GSE31477)/Homer	GGCGGGAARN	1	-0.1536	1	408	0.0635	3473.7	0.0667
SSTGA1	p63(p53)/Keratinocyte-p63-ChIP-Seq(GSE17611)/Homer	NNDRCATGYCYNRRCATGYH	1	-0.1522	1	498	0.0775	4219.3	0.081
SSTGA1	GRE(NR),IR3/A549-GR-ChIP-Seq(GSE32465)/Homer	NRGVACABNVTGTYCY	1	-0.1498	1	208	0.0324	1809.3	0.0348
SSTGA1	p53(p53)/mES-cMyc-ChIP-Seq(GSE11431)/Homer	ACATGCCCGGGCAT	1	-0.1465	1	15	0.0023	156.3	0.003
SSTGA1	Fli1(ETS)/CD8-FLI-ChIP-Seq(GSE20898)/Homer	NRYTTCCGGH	1	-0.1441	1	1616	0.2514	13396.7	0.2573
SSTGA1	MYB(HTH)/ERMYB-Myb-ChIPSeq(GSE22095)/Homer	GGCVGTTR	1	-0.1428	1	2562	0.3985	21097.4	0.4052
SSTGA1	E2F3(E2F)/MEF-E2F3-ChIP-Seq(GSE71376)/Homer	BTKGGCGGGAAA	1	-0.1399	1	492	0.0765	4178.4	0.0803
SSTGA1	Gata1(Zf)/K562-GATA1-ChIP-Seq(GSE18829)/Homer	SAGATAAGRV	1	-0.1291	1	859	0.1336	7214.7	0.1386
SSTGA1	ZNF143|STAF(Zf)/CUTLL-ZNF143-ChIP-Seq(GSE29600)/Homer	ATTTCCCAGVAKSCY	1	-0.1259	1	536	0.0834	4553	0.0875
SSTGA1	Phox2a(Homeobox)/Neuron-Phox2a-ChIP-Seq(GSE31456)/Homer	YTAATYNRATTA	1	-0.1182	1	626	0.0974	5304.9	0.1019
SSTGA1	Barx1(Homeobox)/Stomach-Barx1.3xFlag-ChIP-Seq(GSE69483)/Homer	AAACMATTAN	1	-0.115	1	793	0.1233	6685.3	0.1284
SSTGA1	FOXA1:AR(Forkhead,NR)/LNCAP-AR-ChIP-Seq(GSE27824)/Homer	AGTAAACAAAAAAGAACAND	1	-0.1097	1	103	0.016	938.9	0.018
SSTGA1	GATA(Zf),IR4/iTreg-Gata3-ChIP-Seq(GSE20898)/Homer	NAGATWNBNATCTNN	1	-0.1097	1	128	0.0199	1152.3	0.0221
SSTGA1	ZNF711(Zf)/SHSY5Y-ZNF711-ChIP-Seq(GSE20673)/Homer	AGGCCTAG	1	-0.1092	1	1772	0.2756	14715	0.2826
SSTGA1	Pax7(Paired,Homeobox),long/Myoblast-Pax7-ChIP-Seq(GSE25064)/Homer	TAATCHGATTAC	1	-0.09333	1	27	0.0042	277.3	0.0053
SSTGA1	ZNF382(Zf)/HEK293-ZNF382.GFP-ChIP-Seq(GSE58341)/Homer	GNCTGTASTRNTGBCTCHTT	1	-0.09207	1	37	0.0058	368.8	0.0071
SSTGA1	Foxa3(Forkhead)/Liver-Foxa3-ChIP-Seq(GSE77670)/Homer	BSNTGTTTACWYWGN	1	-0.08681	1	516	0.0803	4424.1	0.085
SSTGA1	ZFX(Zf)/mES-Zfx-ChIP-Seq(GSE11431)/Homer	AGGCCTRG	1	-0.08379	1	1377	0.2142	11524.7	0.2214
SSTGA1	LXRE(NR),DR4/RAW-LXRb.biotin-ChIP-Seq(GSE21512)/Homer	RGGTTACTANAGGTCA	1	-0.07986	1	47	0.0073	462.7	0.0089
SSTGA1	WT1(Zf)/Kidney-WT1-ChIP-Seq(GSE90016)/Homer	MCTCCCMCRCAB	1	-0.07743	1	790	0.1229	6706	0.1288
SSTGA1	ETV4(ETS)/HepG2-ETV4-ChIP-Seq(ENCODE)/Homer	ACCGGAAGTG	1	-0.07648	1	1541	0.2397	12880.4	0.2474
SSTGA1	PGR(NR)/EndoStromal-PGR-ChIP-Seq(GSE69539)/Homer	AAGAACATWHTGTTC	1	-0.0748	1	402	0.0625	3487.1	0.067
SSTGA1	KLF6(Zf)/PDAC-KLF6-ChIP-Seq(GSE64557)/Homer	MKGGGYGTGGCC	1	-0.07237	1	1076	0.1674	9073	0.1743
SSTGA1	Pbx3(Homeobox)/GM12878-PBX3-ChIP-Seq(GSE32465)/Homer	SCTGTCAMTCAN	1	-0.07006	1	356	0.0554	3107.9	0.0597
SSTGA1	HNF1b(Homeobox)/PDAC-HNF1B-ChIP-Seq(GSE64557)/Homer	GTTAATNATTAA	1	-0.06241	1	199	0.031	1789.9	0.0344
SSTGA1	ELF1(ETS)/Jurkat-ELF1-ChIP-Seq(SRA014231)/Homer	AVCCGGAAGT	1	-0.06183	1	617	0.096	5296.2	0.1017
SSTGA1	ZNF322(Zf)/HEK293-ZNF322.GFP-ChIP-Seq(GSE58341)/Homer	GAGCCTGGTACTGWGCCTGR	1	-0.06135	1	358	0.0557	3134.2	0.0602
SSTGA1	PBX1(Homeobox)/MCF7-PBX1-ChIP-Seq(GSE28007)/Homer	GSCTGTCACTCA	1	-0.05936	1	116	0.018	1079.5	0.0207
SSTGA1	FOXM1(Forkhead)/MCF7-FOXM1-ChIP-Seq(GSE72977)/Homer	TRTTTACTTW	1	-0.0582	1	1707	0.2655	14277.8	0.2742
SSTGA1	Fox:Ebox(Forkhead,bHLH)/Panc1-Foxa2-ChIP-Seq(GSE47459)/Homer	NNNVCTGWGYAAACASN	1	-0.05818	1	1729	0.2689	14457.7	0.2777
SSTGA1	Hoxd13(Homeobox)/ChickenMSG-Hoxd13.Flag-ChIP-Seq(GSE86088)/Homer	NCYAATAAAA	1	-0.05403	1	2514	0.391	20869.8	0.4009
SSTGA1	Znf263(Zf)/K562-Znf263-ChIP-Seq(GSE31477)/Homer	CVGTSCTCCC	1	-0.05352	1	2378	0.3699	19764.8	0.3796
SSTGA1	GRE(NR),IR3/RAW264.7-GRE-ChIP-Seq(Unpublished)/Homer	VAGRACAKWCTGTYC	1	-0.05018	1	387	0.0602	3393.9	0.0652
SSTGA1	KLF5(Zf)/LoVo-KLF5-ChIP-Seq(GSE49402)/Homer	DGGGYGKGGC	1	-0.04871	1	1320	0.2053	11128.9	0.2138
SSTGA1	STAT6(Stat)/Macrophage-Stat6-ChIP-Seq(GSE38377)/Homer	TTCCKNAGAA	1	-0.04813	1	920	0.1431	7833.9	0.1505
SSTGA1	ZBTB33(Zf)/GM12878-ZBTB33-ChIP-Seq(GSE32465)/Homer	GGVTCTCGCGAGAAC	1	-0.0463	1	11	0.0017	139.6	0.0027
SSTGA1	ZNF41(Zf)/HEK293-ZNF41.GFP-ChIP-Seq(GSE58341)/Homer	CCTCATGGTGYCYTWYTCCCTTGTG	1	-0.04617	1	26	0.004	285.8	0.0055
SSTGA1	E2F(E2F)/Hela-CellCycle-Expression/Homer	TTSGCGCGAAAA	1	-0.04113	1	29	0.0045	316.3	0.0061
SSTGA1	SF1(NR)/H295R-Nr5a1-ChIP-Seq(GSE44220)/Homer	CAAGGHCANV	1	-0.04019	1	570	0.0887	4944.5	0.095
SSTGA1	Pknox1(Homeobox)/ES-Prep1-ChIP-Seq(GSE63282)/Homer	SCTGTCAVTCAV	1	-0.03914	1	316	0.0492	2812.5	0.054
SSTGA1	RAR:RXR(NR),DR5/ES-RAR-ChIP-Seq(GSE56893)/Homer	RGGTCADNNAGAGGTCAV	1	-0.03778	1	20	0.0031	232	0.0045
SSTGA1	Nr5a2(NR)/mES-Nr5a2-ChIP-Seq(GSE19019)/Homer	BTCAAGGTCA	1	-0.0373	1	632	0.0983	5468.9	0.105
SSTGA1	Gata2(Zf)/K562-GATA2-ChIP-Seq(GSE18829)/Homer	BBCTTATCTS	1	-0.03704	1	967	0.1504	8250.7	0.1585
SSTGA1	Hoxa13(Homeobox)/ChickenMSG-Hoxa13.Flag-ChIP-Seq(GSE86088)/Homer	CYHATAAAAN	1	-0.03694	1	3661	0.5695	30218.3	0.5804
SSTGA1	Sp1(Zf)/Promoter/Homer	GGCCCCGCCCCC	1	-0.03643	1	172	0.0268	1587.3	0.0305
SSTGA1	SpiB(ETS)/OCILY3-SPIB-ChIP-Seq(GSE56857)/Homer	AAAGRGGAAGTG	1	-0.03345	1	334	0.052	2975.5	0.0572
SSTGA1	p53(p53)/Saos-p53-ChIP-Seq(GSE15780)/Homer	RRCATGYCYRGRCATGYYYN	1	-0.02967	1	126	0.0196	1197.6	0.023
SSTGA1	p53(p53)/Saos-p53-ChIP-Seq/Homer	RRCATGYCYRGRCATGYYYN	1	-0.02967	1	126	0.0196	1197.6	0.023
SSTGA1	Hnf6b(Homeobox)/LNCaP-Hnf6b-ChIP-Seq(GSE106305)/Homer	TATTGAYY	1	-0.02826	1	1199	0.1865	10197	0.1959
SSTGA1	NFkB-p65-Rel(RHD)/ThioMac-LPS-Expression(GSE23622)/Homer	GGAAATTCCC	1	-0.02767	1	64	0.01	649.7	0.0125
SSTGA1	GFY(?)/Promoter/Homer	ACTACAATTCCC	1	-0.02609	1	81	0.0126	804.3	0.0154
SSTGA1	Phox2b(Homeobox)/CLBGA-PHOX2B-ChIP-Seq(GSE90683)/Homer	TTAATTNAATTA	1	-0.02609	1	313	0.0487	2813.6	0.054
SSTGA1	Elk4(ETS)/Hela-Elk4-ChIP-Seq(GSE31477)/Homer	NRYTTCCGGY	1	-0.0244	1	654	0.1017	5689.2	0.1093
SSTGA1	AP-2gamma(AP2)/MCF7-TFAP2C-ChIP-Seq(GSE21234)/Homer	SCCTSAGGSCAW	1	-0.02299	1	1022	0.159	8755.4	0.1682
SSTGA1	MITF(bHLH)/MastCells-MITF-ChIP-Seq(GSE48085)/Homer	RTCATGTGAC	1	-0.02221	1	1301	0.2024	11064.9	0.2125
SSTGA1	Unknown(Homeobox)/Limb-p300-ChIP-Seq/Homer	SSCMATWAAA	1	-0.02201	1	1017	0.1582	8718.9	0.1675
SSTGA1	ETV1(ETS)/GIST48-ETV1-ChIP-Seq(GSE22441)/Homer	AACCGGAAGT	1	-0.02072	1	1992	0.3098	16745.6	0.3216
SSTGA1	GFX(?)/Promoter/Homer	ATTCTCGCGAGA	1	-0.02069	1	2	0.0003	47.8	0.0009
SSTGA1	Sp2(Zf)/HEK293-Sp2.eGFP-ChIP-Seq(Encode)/Homer	YGGCCCCGCCCC	1	-0.01976	1	1505	0.2341	12757	0.245
SSTGA1	PSE(SNAPc)/K562-mStart-Seq/Homer	WAVTCACCMTAASYDAAAAG	1	-0.01873	1	795	0.1237	6889.7	0.1323
SSTGA1	Reverb(NR),DR2/RAW-Reverba.biotin-ChIP-Seq(GSE45914)/Homer	GTRGGTCASTGGGTCA	1	-0.01817	1	129	0.0201	1244.3	0.0239
SSTGA1	ZBTB12(Zf)/HEK293-ZBTB12.GFP-ChIP-Seq(GSE58341)/Homer	NGNTCTAGAACCNGV	1	-0.01339	1	568	0.0883	5016.4	0.0964
SSTGA1	Tcf7(HMG)/GM12878-TCF7-ChIP-Seq(Encode)/Homer	CTTTGATGTGSB	1	-0.01301	1	494	0.0768	4394.9	0.0844
SSTGA1	Klf9(Zf)/GBM-Klf9-ChIP-Seq(GSE62211)/Homer	GCCACRCCCACY	1	-0.01258	1	395	0.0614	3557.4	0.0683
SSTGA1	AP-2alpha(AP2)/Hela-AP2alpha-ChIP-Seq(GSE31477)/Homer	ATGCCCTGAGGC	1	-0.01137	1	736	0.1145	6439.2	0.1237
SSTGA1	Prop1(Homeobox)/GHFT1-PROP1.biotin-ChIP-Seq(GSE77302)/Homer	NTAATBNAATTA	1	-0.01136	1	991	0.1541	8566.1	0.1645
SSTGA1	Sp5(Zf)/mES-Sp5.Flag-ChIP-Seq(GSE72989)/Homer	RGKGGGCGGAGC	1	-0.005132	1	1045	0.1625	9086.4	0.1745
SSTGA1	FOXA1(Forkhead)/MCF7-FOXA1-ChIP-Seq(GSE26831)/Homer	WAAGTAAACA	1	-0.004695	1	1631	0.2537	13947.1	0.2679
SSTGA1	TRPS1(Zf)/MCF7-TRPS1-ChIP-Seq(GSE107013)/Homer	AGATAAGANN	1	-0.004669	1	2948	0.4585	24711.7	0.4747
SSTGA1	Nr5a2(NR)/Pancreas-LRH1-ChIP-Seq(GSE34295)/Homer	BTCAAGGTCA	1	-0.004668	1	831	0.1293	7306.6	0.1403
SSTGA1	RARg(NR)/ES-RARg-ChIP-Seq(GSE30538)/Homer	AGGTCAAGGTCA	1	-0.004535	1	45	0.007	521	0.01
SSTGA1	DMRT6(DM)/Testis-DMRT6-ChIP-Seq(GSE60440)/Homer	YDGHTACAWTGTADC	1	-0.00445	1	277	0.0431	2602.1	0.05
SSTGA1	FOXA1(Forkhead)/LNCAP-FOXA1-ChIP-Seq(GSE27824)/Homer	WAAGTAAACA	1	-0.004252	1	1960	0.3049	16662.8	0.3201
SSTGA1	PRDM15(Zf)/ESC-Prdm15-ChIP-Seq(GSE73694)/Homer	YCCDNTCCAGGTTTT	1	-0.003928	1	1412	0.2196	12156.3	0.2335
SSTGA1	VDR(NR),DR3/GM10855-VDR+vitD-ChIP-Seq(GSE22484)/Homer	ARAGGTCANWGAGTTCANNN	1	-0.003722	1	185	0.0288	1804.4	0.0347
SSTGA1	RAR:RXR(NR),DR0/ES-RAR-ChIP-Seq(GSE56893)/Homer	AGGTCAAGGTCA	1	-0.00315	1	134	0.0208	1355.8	0.026
SSTGA1	MafB(bZIP)/BMM-Mafb-ChIP-Seq(GSE75722)/Homer	WNTGCTGASTCAGCANWTTY	1	-0.00237	1	806	0.1254	7147	0.1373
SSTGA1	KLF1(Zf)/HUDEP2-KLF1-CutnRun(GSE136251)/Homer	VDGGGYGGGGCY	1	-0.002315	1	871	0.1355	7695.8	0.1478
SSTGA1	Tbet(T-box)/CD8-Tbet-ChIP-Seq(GSE33802)/Homer	AGGTGTGAAM	1	-0.001971	1	1545	0.2403	13319	0.2558
SSTGA1	Tbx20(T-box)/Heart-Tbx20-ChIP-Seq(GSE29636)/Homer	GGTGYTGACAGS	1	-0.001711	1	315	0.049	2980	0.0572
SSTGA1	HIC1(Zf)/Treg-ZBTB29-ChIP-Seq(GSE99889)/Homer	TGCCAGCB	1	-0.001457	1	2946	0.4582	24817.8	0.4767
SSTGA1	Elk1(ETS)/Hela-Elk1-ChIP-Seq(GSE31477)/Homer	HACTTCCGGY	1	-0.001452	1	635	0.0988	5735.7	0.1102
SSTGA1	KLF14(Zf)/HEK293-KLF14.GFP-ChIP-Seq(GSE58341)/Homer	RGKGGGCGKGGC	1	-0.001284	1	1859	0.2892	15948.9	0.3063
SSTGA1	Nrf2(bZIP)/Lymphoblast-Nrf2-ChIP-Seq(GSE37589)/Homer	HTGCTGAGTCAT	1	-0.001226	1	126	0.0196	1314.8	0.0253
SSTGA1	Gata4(Zf)/Heart-Gata4-ChIP-Seq(GSE35151)/Homer	NBWGATAAGR	1	-0.001099	1	1467	0.2282	12724.1	0.2444
SSTGA1	Egr2(Zf)/Thymocytes-Egr2-ChIP-Seq(GSE34254)/Homer	NGCGTGGGCGGR	1	-0.001092	1	167	0.026	1690.4	0.0325
SSTGA1	HINFP(Zf)/K562-HINFP.eGFP-ChIP-Seq(Encode)/Homer	TWVGGTCCGC	1	-0.000662	1	109	0.017	1176.3	0.0226
SSTGA1	ERE(NR),IR3/MCF7-ERa-ChIP-Seq(Unpublished)/Homer	VAGGTCACNSTGACC	1	-0.00065	1	286	0.0445	2769.6	0.0532
SSTGA1	Oct4:Sox17(POU,Homeobox,HMG)/F9-Sox17-ChIP-Seq(GSE44553)/Homer	CCATTGTATGCAAAT	1	-0.000543	1	202	0.0314	2030.2	0.039
SSTGA1	NRF(NRF)/Promoter/Homer	STGCGCATGCGC	1	-0.000528	1	140	0.0218	1469.5	0.0282
SSTGA1	FXR(NR),IR1/Liver-FXR-ChIP-Seq(Chong_et_al.)/Homer	AGGTCANTGACCTB	1	-0.000415	1	352	0.0548	3368.5	0.0647
SSTGA1	GATA3(Zf)/iTreg-Gata3-ChIP-Seq(GSE20898)/Homer	AGATAASR	1	-0.000374	1	2178	0.3388	18679.5	0.3588
SSTGA1	Zic2(Zf)/ESC-Zic2-ChIP-Seq(SRP197560)/Homer	CHCAGCRGGRGG	1	-0.000286	1	591	0.0919	5455.2	0.1048
SSTGA1	ARE(NR)/LNCAP-AR-ChIP-Seq(GSE27824)/Homer	RGRACASNSTGTYCYB	1	-0.000276	1	389	0.0605	3710.1	0.0713
SSTGA1	HOXB13(Homeobox)/ProstateTumor-HOXB13-ChIP-Seq(GSE56288)/Homer	TTTTATKRGG	1	-0.00025	1	1610	0.2504	14029.7	0.2695
SSTGA1	YY1(Zf)/Promoter/Homer	CAAGATGGCGGC	1	-0.000209	1	54	0.0084	677.5	0.013
SSTGA1	Gata6(Zf)/HUG1N-GATA6-ChIP-Seq(GSE51936)/Homer	YCTTATCTBN	1	-0.000145	1	1324	0.2059	11690.2	0.2245
SSTGA1	DMRT1(DM)/Testis-DMRT1-ChIP-Seq(GSE64892)/Homer	TWGHWACAWTGTWDC	1	-0.000127	1	330	0.0513	3226.5	0.062
SSTGA1	E2F4(E2F)/K562-E2F4-ChIP-Seq(GSE31477)/Homer	GGCGGGAAAH	1	-0.000118	1	243	0.0378	2454.6	0.0471
SSTGA1	RXR(NR),DR1/3T3L1-RXR-ChIP-Seq(GSE13511)/Homer	TAGGGCAAAGGTCA	1	-0.000115	1	1193	0.1856	10610.4	0.2038
SSTGA1	Zac1(Zf)/Neuro2A-Plagl1-ChIP-Seq(GSE75942)/Homer	HAWGRGGCCM	1	-0.000113	1	2924	0.4548	24869.4	0.4777
SSTGA1	NFE2L2(bZIP)/HepG2-NFE2L2-ChIP-Seq(Encode)/Homer	AWWWTGCTGAGTCAT	1	-9.9e-05	1	135	0.021	1473.1	0.0283
SSTGA1	ERRg(NR)/Kidney-ESRRG-ChIP-Seq(GSE104905)/Homer	GTGACCTTGRVN	1	-9.7e-05	1	912	0.1419	8253.2	0.1585
SSTGA1	Esrrb(NR)/mES-Esrrb-ChIP-Seq(GSE11431)/Homer	KTGACCTTGA	1	-9.1e-05	1	701	0.109	6460.6	0.1241
SSTGA1	PPARa(NR),DR1/Liver-Ppara-ChIP-Seq(GSE47954)/Homer	VNAGGKCAAAGGTCA	1	-7e-05	1	1152	0.1792	10298.9	0.1978
SSTGA1	HNF4a(NR),DR1/HepG2-HNF4a-ChIP-Seq(GSE25021)/Homer	CARRGKBCAAAGTYCA	1	-2.6e-05	1	505	0.0786	4830.2	0.0928
SSTGA1	EAR2(NR)/K562-NR2F6-ChIP-Seq(Encode)/Homer	NRBCARRGGTCA	1	-2e-05	1	1285	0.1999	11496	0.2208
SSTGA1	NF-E2(bZIP)/K562-NFE2-ChIP-Seq(GSE31477)/Homer	GATGACTCAGCA	1	-1.8e-05	1	139	0.0216	1557.3	0.0299
SSTGA1	PPARE(NR),DR1/3T3L1-Pparg-ChIP-Seq(GSE13511)/Homer	TGACCTTTGCCCCA	1	-1.4e-05	1	1002	0.1559	9130.2	0.1754
SSTGA1	CUX1(Homeobox)/K562-CUX1-ChIP-Seq(GSE92882)/Homer	TATCGATNAN	1	-1.3e-05	1	863	0.1342	7951.1	0.1527
SSTGA1	GLIS3(Zf)/Thyroid-Glis3.GFP-ChIP-Seq(GSE103297)/Homer	CTCCCTGGGAGGCCN	1	-1.1e-05	1	1596	0.2483	14133.9	0.2715
SSTGA1	Cdx2(Homeobox)/mES-Cdx2-ChIP-Seq(GSE14586)/Homer	GYMATAAAAH	1	-1e-05	1	1021	0.1588	9312	0.1789
SSTGA1	GFY-Staf(?,Zf)/Promoter/Homer	RACTACAATTCCCAGAAKGC	1	-6e-06	1	39	0.0061	585.6	0.0112
SSTGA1	MYNN(Zf)/HEK293-MYNN.eGFP-ChIP-Seq(Encode)/Homer	TTCAAAWTAAAAGTC	1	-4e-06	1	346	0.0538	3498.7	0.0672
SSTGA1	MafA(bZIP)/Islet-MafA-ChIP-Seq(GSE30298)/Homer	TGCTGACTCA	1	-2e-06	1	1385	0.2154	12475	0.2396
SSTGA1	LEF1(HMG)/H1-LEF1-ChIP-Seq(GSE64758)/Homer	CCTTTGATST	1	-2e-06	1	989	0.1538	9126.5	0.1753
SSTGA1	NRF1(NRF)/MCF7-NRF1-ChIP-Seq(Unpublished)/Homer	CTGCGCATGCGC	1	-2e-06	1	60	0.0093	833.3	0.016
SSTGA1	LRF(Zf)/Erythroblasts-ZBTB7A-ChIP-Seq(GSE74977)/Homer	AAGACCCYYN	1	-1e-06	1	1171	0.1821	10691.4	0.2054
SSTGA1	COUP-TFII(NR)/K562-NR2F1-ChIP-Seq(Encode)/Homer	GKBCARAGGTCA	1	-1e-06	1	1426	0.2218	12846.7	0.2468
SSTGA1	Bcl11a(Zf)/HSPC-BCL11A-ChIP-Seq(GSE104676)/Homer	TYTGACCASWRG	1	0	1	940	0.1462	8813.5	0.1693
SSTGA1	Meis1(Homeobox)/MastCells-Meis1-ChIP-Seq(GSE48085)/Homer	VGCTGWCAVB	1	0	1	2373	0.3691	20842.5	0.4003
SSTGA1	Bach1(bZIP)/K562-Bach1-ChIP-Seq(GSE31477)/Homer	AWWNTGCTGAGTCAT	1	0	1	124	0.0193	1534.7	0.0295
SSTGA1	CTCF-SatelliteElement(Zf?)/CD4+-CTCF-ChIP-Seq(Barski_et_al.)/Homer	TGCAGTTCCMVNWRTGGCCA	1	0	1	32	0.005	613.7	0.0118
SSTGA1	MafK(bZIP)/C2C12-MafK-ChIP-Seq(GSE36030)/Homer	GCTGASTCAGCA	1	0	1	393	0.0611	4163.5	0.08
SSTGA1	RARa(NR)/K562-RARa-ChIP-Seq(Encode)/Homer	TTGAMCTTTG	1	0	1	3092	0.4809	27058.4	0.5197
SSTGA1	THRb(NR)/Liver-NR1A2-ChIP-Seq(GSE52613)/Homer	TRAGGTCA	1	0	1	4139	0.6438	35437	0.6807
SSTGA1	THRb(NR)/HepG2-THRb.Flag-ChIP-Seq(Encode)/Homer	GGTCACCTGAGGTCA	1	0	1	612	0.0952	6262.2	0.1203
SSTGA1	Tgif2(Homeobox)/mES-Tgif2-ChIP-Seq(GSE55404)/Homer	TGTCANYT	1	0	1	4272	0.6645	36551.4	0.7021
SSTGA1	Ronin(THAP)/ES-Thap11-ChIP-Seq(GSE51522)/Homer	RACTACAACTCCCAGVAKGC	1	0	1	8	0.0012	343.8	0.0066
SSTGA1	Tgif1(Homeobox)/mES-Tgif1-ChIP-Seq(GSE55404)/Homer	YTGWCADY	1	0	1	3954	0.615	34072.2	0.6545
SSTGA1	Bach2(bZIP)/OCILy7-Bach2-ChIP-Seq(GSE44420)/Homer	TGCTGAGTCA	1	0	1	376	0.0585	4323.1	0.083
SSTGA1	Erra(NR)/HepG2-Erra-ChIP-Seq(GSE31477)/Homer	CAAAGGTCAG	1	0	1	2361	0.3672	21620	0.4153
SSTGA1	AP-1(bZIP)/ThioMac-PU.1-ChIP-Seq(GSE21512)/Homer	VTGACTCATC	1	0	1	1317	0.2049	12913.5	0.248
SSTGA1	Atf3(bZIP)/GBM-ATF3-ChIP-Seq(GSE33912)/Homer	DATGASTCATHN	1	0	1	1206	0.1876	11945.9	0.2295
SSTGA1	Fra1(bZIP)/BT549-Fra1-ChIP-Seq(GSE46166)/Homer	NNATGASTCATH	1	0	1	1052	0.1636	10604.8	0.2037
SSTGA1	BATF(bZIP)/Th17-BATF-ChIP-Seq(GSE39756)/Homer	DATGASTCAT	1	0	1	1182	0.1839	11879.3	0.2282
SSTGA1	BORIS(Zf)/K562-CTCFL-ChIP-Seq(GSE32465)/Homer	CNNBRGCGCCCCCTGSTGGC	1	0	1	183	0.0285	9995.6	0.192
SSTGA1	COUP-TFII(NR)/Artia-Nr2f2-ChIP-Seq(GSE46497)/Homer	AGRGGTCA	1	0	1	1652	0.257	15969.8	0.3067
SSTGA1	CTCF(Zf)/CD4+-CTCF-ChIP-Seq(Barski_et_al.)/Homer	AYAGTGCCMYCTRGTGGCCA	1	0	1	159	0.0247	10233.2	0.1966
SSTGA1	Fosl2(bZIP)/3T3L1-Fosl2-ChIP-Seq(GSE56872)/Homer	NATGASTCABNN	1	0	1	625	0.0972	7086.8	0.1361
SSTGA1	Fos(bZIP)/TSC-Fos-ChIP-Seq(GSE110950)/Homer	NDATGASTCAYN	1	0	1	1072	0.1667	11078.8	0.2128
SSTGA1	Fra2(bZIP)/Striatum-Fra2-ChIP-Seq(GSE43429)/Homer	GGATGACTCATC	1	0	1	895	0.1392	9457.9	0.1817
SSTGA1	Jun-AP1(bZIP)/K562-cJun-ChIP-Seq(GSE31477)/Homer	GATGASTCATCN	1	0	1	480	0.0747	5542.1	0.1065
SSTGA1	JunB(bZIP)/DendriticCells-Junb-ChIP-Seq(GSE36099)/Homer	RATGASTCAT	1	0	1	1001	0.1557	10305.8	0.198
SSTGA1	Sox10(HMG)/SciaticNerve-Sox3-ChIP-Seq(GSE35132)/Homer	CCWTTGTYYB	1	0	1	1690	0.2629	19385.8	0.3724
SSTGA1	Sox15(HMG)/CPA-Sox15-ChIP-Seq(GSE62909)/Homer	RAACAATGGN	1	0	1	1070	0.1664	12852.7	0.2469
SSTGA1	Sox17(HMG)/Endoderm-Sox17-ChIP-Seq(GSE61475)/Homer	CCATTGTTYB	1	0	1	651	0.1013	8626.9	0.1657
SSTGA1	Sox21(HMG)/ESC-SOX21-ChIP-Seq(GSE110505)/Homer	BCCWTTGTBYKV	1	0	1	1856	0.2887	20955.7	0.4025
SSTGA1	Sox2(HMG)/mES-Sox2-ChIP-Seq(GSE11431)/Homer	BCCATTGTTC	1	0	1	815	0.1268	10616.3	0.2039
SSTGA1	Sox3(HMG)/NPC-Sox3-ChIP-Seq(GSE33059)/Homer	CCWTTGTY	1	0	1	1737	0.2702	20423.7	0.3923
SSTGA1	Sox4(HMG)/proB-Sox4-ChIP-Seq(GSE50066)/Homer	YCTTTGTTCC	1	0	1	860	0.1338	10380.3	0.1994
SSTGA1	Sox6(HMG)/Myotubes-Sox6-ChIP-Seq(GSE32627)/Homer	CCATTGTTNY	1	0	1	1688	0.2626	18932.8	0.3637
SSTGA1	Sox7(HMG)/ESC-Sox7-ChIP-Seq(GSE133899)/Homer	VVRRAACAATGG	1	0	1	223	0.0347	3333.7	0.064
SSTGA1	Sox9(HMG)/Limb-SOX9-ChIP-Seq(GSE73225)/Homer	AGGVNCCTTTGT	1	0	1	1054	0.1639	11087.1	0.213
SSTGA2	Ap4(bHLH)/AML-Tfap4-ChIP-Seq(GSE45738)/Homer	NAHCAGCTGD	1e-122	-282.2	0	1649	0.5543	17533.3	0.3424
SSTGA2	Tcf21(bHLH)/ArterySmoothMuscle-Tcf21-ChIP-Seq(GSE61369)/Homer	NAACAGCTGG	1e-121	-279.4	0	1457	0.4897	14609.9	0.2853
SSTGA2	Mef2b(MADS)/HEK293-Mef2b.V5-ChIP-Seq(GSE67450)/Homer	GCTATTTTTGGM	1e-104	-240.6	0	1381	0.4642	14154.9	0.2765
SSTGA2	BHLHA15(bHLH)/NIH3T3-BHLHB8.HA-ChIP-Seq(GSE119782)/Homer	NAMCAGCTGK	1e-89	-206.8	0	1774	0.5963	21117.2	0.4124
SSTGA2	Twist2(bHLH)/Myoblast-Twist2.Ty1-ChIP-Seq(GSE127998)/Homer	MCAGCTGBYH	1e-89	-206.2	0	2005	0.6739	25148.6	0.4912
SSTGA2	MyoG(bHLH)/C2C12-MyoG-ChIP-Seq(GSE36024)/Homer	AACAGCTG	1e-86	-198.9	0	1345	0.4521	14414.4	0.2815
SSTGA2	Myf5(bHLH)/GM-Myf5-ChIP-Seq(GSE24852)/Homer	BAACAGCTGT	1e-82	-189.8	0	1087	0.3654	10794.9	0.2108
SSTGA2	Tcf12(bHLH)/GM12878-Tcf12-ChIP-Seq(GSE32465)/Homer	VCAGCTGYTG	1e-81	-188.1	0	1323	0.4447	14302.8	0.2793
SSTGA2	MyoD(bHLH)/Myotube-MyoD-ChIP-Seq(GSE21614)/Homer	RRCAGCTGYTSY	1e-78	-181.9	0	1122	0.3771	11447	0.2236
SSTGA2	TCF4(bHLH)/SHSY5Y-TCF4-ChIP-Seq(GSE96915)/Homer	SMCATCTGKH	1e-73	-169.2	0	1798	0.6044	22426.3	0.438
SSTGA2	Ptf1a(bHLH)/Panc1-Ptf1a-ChIP-Seq(GSE47459)/Homer	ACAGCTGTTN	1e-73	-168.8	0	2250	0.7563	30621.5	0.5981
SSTGA2	Ascl1(bHLH)/NeuralTubes-Ascl1-ChIP-Seq(GSE55840)/Homer	NNVVCAGCTGBN	1e-72	-167.2	0	1689	0.5677	20631.1	0.4029
SSTGA2	Mef2c(MADS)/GM12878-Mef2c-ChIP-Seq(GSE32465)/Homer	DCYAAAAATAGM	1e-69	-160.1	0	902	0.3032	8754	0.171
SSTGA2	Atoh1(bHLH)/Cerebellum-Atoh1-ChIP-Seq(GSE22111)/Homer	VNRVCAGCTGGY	1e-63	-145.5	0	1423	0.4783	16840.1	0.3289
SSTGA2	Ascl2(bHLH)/ESC-Ascl2-ChIP-Seq(GSE97712)/Homer	SSRGCAGCTGCH	1e-58	-134.6	0	1251	0.4205	14419.2	0.2816
SSTGA2	NeuroG2(bHLH)/Fibroblast-NeuroG2-ChIP-Seq(GSE75910)/Homer	ACCATCTGTT	1e-57	-131.4	0	1755	0.5899	22714	0.4436
SSTGA2	ZBTB18(Zf)/HEK293-ZBTB18.GFP-ChIP-Seq(GSE58341)/Homer	AACATCTGGA	1e-56	-129.1	0	807	0.2713	8035.8	0.1569
SSTGA2	HEB(bHLH)/mES-Heb-ChIP-Seq(GSE53233)/Homer	VCAGCTGBNN	1e-55	-128.9	0	1742	0.5855	22564.3	0.4407
SSTGA2	E2A(bHLH)/proBcell-E2A-ChIP-Seq(GSE21978)/Homer	DNRCAGCTGY	1e-55	-128.5	0	1447	0.4864	17673	0.3452
SSTGA2	Mef2a(MADS)/HL1-Mef2a.biotin-ChIP-Seq(GSE21529)/Homer	CYAAAAATAG	1e-55	-127.3	0	773	0.2598	7603.3	0.1485
SSTGA2	Olig2(bHLH)/Neuron-Olig2-ChIP-Seq(GSE30882)/Homer	RCCATMTGTT	1e-36	-83.14	0	1901	0.639	26839.6	0.5242
SSTGA2	Mef2d(MADS)/Retina-Mef2d-ChIP-Seq(GSE61391)/Homer	GCTATTTTTAGC	1e-35	-81.96	0	454	0.1526	4227	0.0826
SSTGA2	ERG(ETS)/VCaP-ERG-ChIP-Seq(GSE14097)/Homer	ACAGGAAGTG	1e-32	-74.84	0	1450	0.4874	19426.5	0.3794
SSTGA2	SCL(bHLH)/HPC7-Scl-ChIP-Seq(GSE13511)/Homer	AVCAGCTG	1e-32	-74.14	0	2748	0.9237	43637.9	0.8523
SSTGA2	ETV1(ETS)/GIST48-ETV1-ChIP-Seq(GSE22441)/Homer	AACCGGAAGT	1e-31	-73.66	0	1253	0.4212	16252.9	0.3174
SSTGA2	Etv2(ETS)/ES-ER71-ChIP-Seq(GSE59402)/Homer	NNAYTTCCTGHN	1e-30	-69.97	0	972	0.3267	11955.1	0.2335
SSTGA2	ETS1(ETS)/Jurkat-ETS1-ChIP-Seq(GSE17954)/Homer	ACAGGAAGTG	1e-28	-66.26	0	1026	0.3449	12917.7	0.2523
SSTGA2	Fli1(ETS)/CD8-FLI-ChIP-Seq(GSE20898)/Homer	NRYTTCCGGH	1e-28	-65.26	0	1026	0.3449	12952.4	0.253
SSTGA2	ETV4(ETS)/HepG2-ETV4-ChIP-Seq(ENCODE)/Homer	ACCGGAAGTG	1e-28	-65.24	0	983	0.3304	12284.3	0.2399
SSTGA2	GABPA(ETS)/Jurkat-GABPa-ChIP-Seq(GSE17954)/Homer	RACCGGAAGT	1e-27	-63.76	0	872	0.2931	10630.6	0.2076
SSTGA2	NeuroD1(bHLH)/Islet-NeuroD1-ChIP-Seq(GSE30298)/Homer	GCCATCTGTT	1e-24	-57.01	0	1014	0.3408	13065	0.2552
SSTGA2	Elf4(ETS)/BMDM-Elf4-ChIP-Seq(GSE88699)/Homer	ACTTCCKGKT	1e-23	-54.82	0	971	0.3264	12474.4	0.2436
SSTGA2	EWS:FLI1-fusion(ETS)/SK_N_MC-EWS:FLI1-ChIP-Seq(SRA014231)/Homer	VACAGGAAAT	1e-17	-41.41	0	607	0.204	7404.5	0.1446
SSTGA2	EHF(ETS)/LoVo-EHF-ChIP-Seq(GSE49402)/Homer	AVCAGGAAGT	1e-17	-40.71	0	1180	0.3966	16431	0.3209
SSTGA2	EWS:ERG-fusion(ETS)/CADO_ES1-EWS:ERG-ChIP-Seq(SRA014231)/Homer	ATTTCCTGTN	1e-15	-36.43	0	778	0.2615	10210.5	0.1994
SSTGA2	ELF1(ETS)/Jurkat-ELF1-ChIP-Seq(SRA014231)/Homer	AVCCGGAAGT	1e-15	-35.95	0	432	0.1452	5021	0.0981
SSTGA2	Elk4(ETS)/Hela-Elk4-ChIP-Seq(GSE31477)/Homer	NRYTTCCGGY	1e-12	-29.62	0	443	0.1489	5397.5	0.1054
SSTGA2	PU.1(ETS)/ThioMac-PU.1-ChIP-Seq(GSE21512)/Homer	AGAGGAAGTG	1e-12	-27.7	0	483	0.1624	6066.7	0.1185
SSTGA2	Ets1-distal(ETS)/CD4+-PolII-ChIP-Seq(Barski_et_al.)/Homer	MACAGGAAGT	1e-11	-26.77	0	358	0.1203	4255.3	0.0831
SSTGA2	ELF3(ETS)/PDAC-ELF3-ChIP-Seq(GSE64557)/Homer	ANCAGGAAGT	1e-11	-26.45	0	720	0.242	9772.3	0.1909
SSTGA2	Elk1(ETS)/Hela-Elk1-ChIP-Seq(GSE31477)/Homer	HACTTCCGGY	1e-11	-26.13	0	437	0.1469	5441.8	0.1063
SSTGA2	ETS(ETS)/Promoter/Homer	AACCGGAAGT	1e-11	-25.63	0	289	0.0971	3303.6	0.0645
SSTGA2	Pitx1:Ebox(Homeobox,bHLH)/Hindlimb-Pitx1-ChIP-Seq(GSE41591)/Homer	YTAATTRAWWCCAGATGT	1e-10	-23.11	0	284	0.0955	3313.5	0.0647
SSTGA2	ELF5(ETS)/T47D-ELF5-ChIP-Seq(GSE30407)/Homer	ACVAGGAAGT	1e-07	-18.36	0	661	0.2222	9288.5	0.1814
SSTGA2	SPDEF(ETS)/VCaP-SPDEF-ChIP-Seq(SRA014231)/Homer	ASWTCCTGBT	1e-07	-18.15	0	880	0.2958	12832.4	0.2506
SSTGA2	USF1(bHLH)/GM12878-Usf1-ChIP-Seq(GSE32465)/Homer	SGTCACGTGR	1e-05	-12.86	0	318	0.1069	4240.6	0.0828
SSTGA2	RBPJ:Ebox(?,bHLH)/Panc1-Rbpj1-ChIP-Seq(GSE47459)/Homer	GGGRAARRGRMCAGMTG	0.0001	-10.83	0.0002	303	0.1018	4120.2	0.0805
SSTGA2	BMAL1(bHLH)/Liver-Bmal1-ChIP-Seq(GSE39860)/Homer	GNCACGTG	0.0001	-10.72	0.0002	1283	0.4313	20190.5	0.3943
SSTGA2	MafF(bZIP)/HepG2-MafF-ChIP-Seq(GSE31477)/Homer	HWWGTCAGCAWWTTT	0.0001	-10.28	0.0003	304	0.1022	4167.9	0.0814
SSTGA2	En1(Homeobox)/SUM149-EN1-ChIP-Seq(GSE120957)/Homer	NDCTAATTAS	0.0001	-10.2	0.0003	1542	0.5183	24671.7	0.4819
SSTGA2	CLOCK(bHLH)/Liver-Clock-ChIP-Seq(GSE39860)/Homer	GHCACGTG	0.0001	-10.05	0.0004	379	0.1274	5355.9	0.1046
SSTGA2	RORa(NR)/Liver-Rora-ChIP-Seq(GSE101115)/Homer	AAWCTAGGTCARDNN	0.0001	-10.04	0.0004	137	0.0461	1660.7	0.0324
SSTGA2	Max(bHLH)/K562-Max-ChIP-Seq(GSE31477)/Homer	RCCACGTGGYYN	0.0001	-9.903	0.0004	497	0.1671	7244.8	0.1415
SSTGA2	CArG(MADS)/PUER-Srf-ChIP-Seq(Sullivan_et_al.)/Homer	CCATATATGGNM	0.0001	-9.715	0.0005	270	0.0908	3674.9	0.0718
SSTGA2	DLX2(Homeobox)/BasalGanglia-Dlx2-ChIP-seq(GSE124936)/Homer	NNNTAATTAS	0.0001	-9.665	0.0005	1352	0.4545	21479.3	0.4195
SSTGA2	SpiB(ETS)/OCILY3-SPIB-ChIP-Seq(GSE56857)/Homer	AAAGRGGAAGTG	0.0001	-9.451	0.0006	224	0.0753	2983.8	0.0583
SSTGA2	RORg(NR)/Liver-Rorc-ChIP-Seq(GSE101115)/Homer	WAABTAGGTCAV	0.0001	-9.277	0.0007	96	0.0323	1101.8	0.0215
SSTGA2	ETS:E-box(ETS,bHLH)/HPC7-Scl-ChIP-Seq(GSE22178)/Homer	AGGAARCAGCTG	0.0001	-9.272	0.0007	115	0.0387	1371.8	0.0268
SSTGA2	Foxo1(Forkhead)/RAW-Foxo1-ChIP-Seq(Fan_et_al.)/Homer	CTGTTTAC	0.001	-8.668	0.0013	1516	0.5096	24403.4	0.4766
SSTGA2	DLX5(Homeobox)/BasalGanglia-Dlx5-ChIP-seq(GSE124936)/Homer	SSTAATTA	0.001	-8.642	0.0013	806	0.2709	12409.5	0.2424
SSTGA2	DLX1(Homeobox)/BasalGanglia-Dlx1-ChIP-seq(GSE124936)/Homer	NSNNTAATTA	0.001	-8.558	0.0014	1223	0.4111	19416	0.3792
SSTGA2	MNT(bHLH)/HepG2-MNT-ChIP-Seq(Encode)/Homer	DGCACACGTG	0.001	-8.416	0.0016	777	0.2612	11952.9	0.2334
SSTGA2	NPAS(bHLH)/Liver-NPAS-ChIP-Seq(GSE39860)/Homer	NVCACGTG	0.001	-8.376	0.0016	1147	0.3855	18150.4	0.3545
SSTGA2	MITF(bHLH)/MastCells-MITF-ChIP-Seq(GSE48085)/Homer	RTCATGTGAC	0.001	-8.218	0.0019	676	0.2272	10305.8	0.2013
SSTGA2	Twist(bHLH)/HMLE-TWIST1-ChIP-Seq(Chang_et_al)/Homer	VCAKCTGGNNNCCAGMTGBN	0.001	-8.162	0.0019	143	0.0481	1825.7	0.0357
SSTGA2	Lhx2(Homeobox)/HFSC-Lhx2-ChIP-Seq(GSE48068)/Homer	TAATTAGN	0.001	-8.064	0.0021	1017	0.3418	15996.2	0.3124
SSTGA2	c-Myc(bHLH)/mES-cMyc-ChIP-Seq(GSE11431)/Homer	VVCCACGTGG	0.001	-7.931	0.0024	354	0.119	5109.3	0.0998
SSTGA2	bHLHE40(bHLH)/HepG2-BHLHE40-ChIP-Seq(GSE31477)/Homer	KCACGTGMCN	0.001	-7.594	0.0033	197	0.0662	2671.9	0.0522
SSTGA2	STAT4(Stat)/CD4-Stat4-ChIP-Seq(GSE22104)/Homer	NYTTCCWGGAAR	0.001	-7.588	0.0033	852	0.2864	13289.8	0.2596
SSTGA2	n-Myc(bHLH)/mES-nMyc-ChIP-Seq(GSE11431)/Homer	VRCCACGTGG	0.001	-7.564	0.0033	462	0.1553	6873.2	0.1342
SSTGA2	CEBP:CEBP(bZIP)/MEF-Chop-ChIP-Seq(GSE35681)/Homer	NTNATGCAAYMNNHTGMAAY	0.001	-7.426	0.0037	157	0.0528	2070.8	0.0404
SSTGA2	Nkx6.1(Homeobox)/Islet-Nkx6.1-ChIP-Seq(GSE40975)/Homer	GKTAATGR	0.001	-7.315	0.0041	1915	0.6437	31490.6	0.615
SSTGA2	ZNF317(Zf)/HEK293-ZNF317.GFP-ChIP-Seq(GSE58341)/Homer	GTCWGCTGTYYCTCT	0.001	-7.187	0.0046	87	0.0292	1044.5	0.0204
SSTGA2	Tbx20(T-box)/Heart-Tbx20-ChIP-Seq(GSE29636)/Homer	GGTGYTGACAGS	0.01	-6.883	0.0061	204	0.0686	2821.9	0.0551
SSTGA2	Lhx3(Homeobox)/Neuron-Lhx3-ChIP-Seq(GSE31456)/Homer	ADBTAATTAR	0.01	-6.843	0.0063	1411	0.4743	22840.7	0.4461
SSTGA2	c-Myc(bHLH)/LNCAP-cMyc-ChIP-Seq(Unpublished)/Homer	VCCACGTG	0.01	-6.454	0.0091	248	0.0834	3538.4	0.0691
SSTGA2	PU.1-IRF(ETS:IRF)/Bcell-PU.1-ChIP-Seq(GSE21512)/Homer	MGGAAGTGAAAC	0.01	-6.375	0.0097	1107	0.3721	17729.7	0.3463
SSTGA2	LHX9(Homeobox)/Hct116-LHX9.V5-ChIP-Seq(GSE116822)/Homer	NGCTAATTAG	0.01	-6.288	0.0105	1226	0.4121	19761.4	0.386
SSTGA2	Atf7(bZIP)/3T3L1-Atf7-ChIP-Seq(GSE56872)/Homer	NGRTGACGTCAY	0.01	-6.264	0.0106	344	0.1156	5084	0.0993
SSTGA2	RORgt(NR)/EL4-RORgt.Flag-ChIP-Seq(GSE56019)/Homer	AAYTAGGTCA	0.01	-5.808	0.0163	111	0.0373	1456	0.0284
SSTGA2	RORgt(NR)/EL4-RORgt.Flag-ChIP-Seq(GSE56019)/Homer	AAYTAGGTCA	0.01	-5.808	0.0163	111	0.0373	1456	0.0284
SSTGA2	Atf1(bZIP)/K562-ATF1-ChIP-Seq(GSE31477)/Homer	GATGACGTCA	0.01	-5.666	0.0186	475	0.1597	7269.5	0.142
SSTGA2	PRDM9(Zf)/Testis-DMC1-ChIP-Seq(GSE35498)/Homer	ADGGYAGYAGCATCT	0.01	-5.389	0.0242	379	0.1274	5730.2	0.1119
SSTGA2	Unknown-ESC-element(?)/mES-Nanog-ChIP-Seq(GSE11724)/Homer	CACAGCAGGGGG	0.01	-5.389	0.0242	500	0.1681	7710.6	0.1506
SSTGA2	Chop(bZIP)/MEF-Chop-ChIP-Seq(GSE35681)/Homer	ATTGCATCAT	0.01	-5.332	0.025	202	0.0679	2893.3	0.0565
SSTGA2	STAT5(Stat)/mCD4+-Stat5-ChIP-Seq(GSE12346)/Homer	RTTTCTNAGAAA	0.01	-5.216	0.0278	346	0.1163	5211.9	0.1018
SSTGA2	ETS:RUNX(ETS,Runt)/Jurkat-RUNX1-ChIP-Seq(GSE17954)/Homer	RCAGGATGTGGT	0.01	-5.006	0.0339	69	0.0232	866.1	0.0169
SSTGA2	CEBP:AP1(bZIP)/ThioMac-CEBPb-ChIP-Seq(GSE21512)/Homer	DRTGTTGCAA	0.01	-4.97	0.0347	652	0.2192	10279.4	0.2008
SSTGA2	TFE3(bHLH)/MEF-TFE3-ChIP-Seq(GSE75757)/Homer	GTCACGTGACYV	0.01	-4.814	0.0401	65	0.0218	815.7	0.0159
SSTGA2	Atf4(bZIP)/MEF-Atf4-ChIP-Seq(GSE35681)/Homer	MTGATGCAAT	0.01	-4.705	0.0442	262	0.0881	3901.1	0.0762
SSTGA2	E-box(bHLH)/Promoter/Homer	SSGGTCACGTGA	0.1	-4.582	0.0495	47	0.0158	562.2	0.011
SSTGA2	TATA-Box(TBP)/Promoter/Homer	CCTTTTAWAGSC	0.1	-4.56	0.0501	1084	0.3644	17614.3	0.344
SSTGA2	ZNF341(Zf)/EBV-ZNF341-ChIP-Seq(GSE113194)/Homer	GGAACAGCCG	0.1	-4.514	0.0518	566	0.1903	8909.8	0.174
SSTGA2	Rfx6(HTH)/Min6b1-Rfx6.HA-ChIP-Seq(GSE62844)/Homer	TGTTKCCTAGCAACM	0.1	-4.409	0.057	841	0.2827	13528.6	0.2642
SSTGA2	Usf2(bHLH)/C2C12-Usf2-ChIP-Seq(GSE36030)/Homer	GTCACGTGGT	0.1	-4.377	0.0582	221	0.0743	3271.2	0.0639
SSTGA2	Nur77(NR)/K562-NR4A1-ChIP-Seq(GSE31363)/Homer	TGACCTTTNCNT	0.1	-4.334	0.0601	139	0.0467	1972.8	0.0385
SSTGA2	Srebp1a(bHLH)/HepG2-Srebp1a-ChIP-Seq(GSE31477)/Homer	RTCACSCCAY	0.1	-4.3	0.0615	140	0.0471	1990.5	0.0389
SSTGA2	Foxf1(Forkhead)/Lung-Foxf1-ChIP-Seq(GSE77951)/Homer	WWATRTAAACAN	0.1	-4.081	0.0758	866	0.2911	14003.3	0.2735
SSTGA2	GATA:SCL(Zf,bHLH)/Ter119-SCL-ChIP-Seq(GSE18720)/Homer	CRGCTGBNGNSNNSAGATAA	0.1	-4.065	0.0763	109	0.0366	1521.3	0.0297
SSTGA2	Npas4(bHLH)/Neuron-Npas4-ChIP-Seq(GSE127793)/Homer	NHRTCACGACDN	0.1	-4.065	0.0763	456	0.1533	7144.6	0.1395
SSTGA2	BMYB(HTH)/Hela-BMYB-ChIP-Seq(GSE27030)/Homer	NHAACBGYYV	0.1	-4.044	0.0764	1154	0.3879	18895.6	0.369
SSTGA2	NF1-halfsite(CTF)/LNCaP-NF1-ChIP-Seq(Unpublished)/Homer	YTGCCAAG	0.1	-4.036	0.0764	1269	0.4266	20859.6	0.4074
SSTGA2	Stat3+il21(Stat)/CD4-Stat3-ChIP-Seq(GSE19198)/Homer	SVYTTCCNGGAARB	0.1	-3.858	0.0901	582	0.1956	9269	0.181
SSTGA2	NFAT(RHD)/Jurkat-NFATC1-ChIP-Seq(Jolma_et_al.)/Homer	ATTTTCCATT	0.1	-3.856	0.0901	763	0.2565	12304.4	0.2403
SSTGA2	STAT1(Stat)/HelaS3-STAT1-ChIP-Seq(GSE12782)/Homer	NATTTCCNGGAAAT	0.1	-3.717	0.1018	287	0.0965	4405.5	0.086
SSTGA2	PRDM10(Zf)/HEK293-PRDM10.eGFP-ChIP-Seq(Encode)/Homer	TGGTACATTCCA	0.1	-3.696	0.103	410	0.1378	6431.9	0.1256
SSTGA2	FoxL2(Forkhead)/Ovary-FoxL2-ChIP-Seq(GSE60858)/Homer	WWTRTAAACAVG	0.1	-3.659	0.106	786	0.2642	12725.6	0.2485
SSTGA2	Dlx3(Homeobox)/Kerainocytes-Dlx3-ChIP-Seq(GSE89884)/Homer	NDGTAATTAC	0.1	-3.625	0.1086	692	0.2326	11148.5	0.2177
SSTGA2	Tlx?(NR)/NPC-H3K4me1-ChIP-Seq(GSE16256)/Homer	CTGGCAGSCTGCCA	0.1	-3.578	0.1128	347	0.1166	5406.4	0.1056
SSTGA2	Hoxa11(Homeobox)/ChickenMSG-Hoxa11.Flag-ChIP-Seq(GSE86088)/Homer	TTTTATGGCM	0.1	-3.572	0.1128	1745	0.5866	29137.6	0.5691
SSTGA2	bHLHE41(bHLH)/proB-Bhlhe41-ChIP-Seq(GSE93764)/Homer	KCACGTGMCN	0.1	-3.553	0.1136	621	0.2087	9968.9	0.1947
SSTGA2	CREB5(bZIP)/LNCaP-CREB5.V5-ChIP-Seq(GSE137775)/Homer	VVATGACGTCAT	0.1	-3.41	0.1298	311	0.1045	4834.8	0.0944
SSTGA2	HRE(HSF)/Striatum-HSF1-ChIP-Seq(GSE38000)/Homer	TTCTAGAABNTTCTA	0.1	-3.313	0.1418	206	0.0692	3128.8	0.0611
SSTGA2	Bcl6(Zf)/Liver-Bcl6-ChIP-Seq(GSE31578)/Homer	NNNCTTTCCAGGAAA	0.1	-3.286	0.1443	1094	0.3677	18019.8	0.3519
SSTGA2	STAT6(Stat)/Macrophage-Stat6-ChIP-Seq(GSE38377)/Homer	TTCCKNAGAA	0.1	-3.265	0.1461	506	0.1701	8089.4	0.158
SSTGA2	Six2(Homeobox)/NephronProgenitor-Six2-ChIP-Seq(GSE39837)/Homer	GWAAYHTGAKMC	0.1	-3.255	0.1463	771	0.2592	12544.3	0.245
SSTGA2	Tcfcp2l1(CP2)/mES-Tcfcp2l1-ChIP-Seq(GSE11431)/Homer	NRAACCRGTTYRAACCRGYT	0.1	-3.246	0.1464	109	0.0366	1576.2	0.0308
SSTGA2	IRF8(IRF)/BMDM-IRF8-ChIP-Seq(GSE77884)/Homer	GRAASTGAAAST	0.1	-3.196	0.1526	282	0.0948	4383.8	0.0856
SSTGA2	Hoxd11(Homeobox)/ChickenMSG-Hoxd11.Flag-ChIP-Seq(GSE86088)/Homer	VGCCATAAAA	0.1	-3.175	0.1545	1757	0.5906	29428.2	0.5748
SSTGA2	PRDM14(Zf)/H1-PRDM14-ChIP-Seq(GSE22767)/Homer	RGGTCTCTAACY	0.1	-3.026	0.1779	219	0.0736	3370.5	0.0658
SSTGA2	Nanog(Homeobox)/mES-Nanog-ChIP-Seq(GSE11724)/Homer	RGCCATTAAC	0.1	-3.012	0.1789	2401	0.8071	40690.7	0.7947
SSTGA2	NFIL3(bZIP)/HepG2-NFIL3-ChIP-Seq(Encode)/Homer	VTTACGTAAYNNNNN	0.1	-2.855	0.2076	576	0.1936	9332	0.1823
SSTGA2	PU.1:IRF8(ETS:IRF)/pDC-Irf8-ChIP-Seq(GSE66899)/Homer	GGAAGTGAAAST	0.1	-2.853	0.2076	179	0.0602	2736.4	0.0534
SSTGA2	ZNF416(Zf)/HEK293-ZNF416.GFP-ChIP-Seq(GSE58341)/Homer	WDNCTGGGCA	0.1	-2.69	0.2408	880	0.2958	14504	0.2833
SSTGA2	MafA(bZIP)/Islet-MafA-ChIP-Seq(GSE30298)/Homer	TGCTGACTCA	0.1	-2.69	0.2408	725	0.2437	11876.3	0.232
SSTGA2	RARg(NR)/ES-RARg-ChIP-Seq(GSE30538)/Homer	AGGTCAAGGTCA	0.1	-2.668	0.2424	38	0.0128	505.6	0.0099
SSTGA2	c-Jun-CRE(bZIP)/K562-cJun-ChIP-Seq(GSE31477)/Homer	ATGACGTCATCY	0.1	-2.652	0.2443	219	0.0736	3413.2	0.0667
SSTGA2	ZNF669(Zf)/HEK293-ZNF669.GFP-ChIP-Seq(GSE58341)/Homer	GARTGGTCATCGCCC	0.1	-2.635	0.2466	34	0.0114	446.6	0.0087
SSTGA2	HRE(HSF)/HepG2-HSF1-ChIP-Seq(GSE31477)/Homer	BSTTCTRGAABVTTCYAGAA	0.1	-2.63	0.2466	126	0.0424	1898.3	0.0371
SSTGA2	IRF2(IRF)/Erythroblas-IRF2-ChIP-Seq(GSE36985)/Homer	GAAASYGAAASY	0.1	-2.618	0.247	91	0.0306	1337.9	0.0261
SSTGA2	Stat3(Stat)/mES-Stat3-ChIP-Seq(GSE11431)/Homer	CTTCCGGGAA	0.1	-2.525	0.2688	394	0.1324	6336.9	0.1238
SSTGA2	Lhx1(Homeobox)/EmbryoCarcinoma-Lhx1-ChIP-Seq(GSE70957)/Homer	NNYTAATTAR	0.1	-2.426	0.2947	1010	0.3395	16778.8	0.3277
SSTGA2	GATA3(Zf),DR8/iTreg-Gata3-ChIP-Seq(GSE20898)/Homer	AGATSTNDNNDSAGATAASN	0.1	-2.409	0.2973	72	0.0242	1050.1	0.0205
SSTGA2	Hoxa10(Homeobox)/ChickenMSG-Hoxa10.Flag-ChIP-Seq(GSE86088)/Homer	GGYAATGAAA	1	-2.193	0.3663	498	0.1674	8143.5	0.159
SSTGA2	Pax8(Paired,Homeobox)/Thyroid-Pax8-ChIP-Seq(GSE26938)/Homer	GTCATGCHTGRCTGS	1	-2.192	0.3663	212	0.0713	3356.4	0.0656
SSTGA2	Zfp809(Zf)/ES-Zfp809-ChIP-Seq(GSE70799)/Homer	GGGGCTYGKCTGGGA	1	-2.155	0.3751	96	0.0323	1456.3	0.0284
SSTGA2	Zic3(Zf)/mES-Zic3-ChIP-Seq(GSE37889)/Homer	GGCCYCCTGCTGDGH	1	-2.097	0.3946	421	0.1415	6865.3	0.1341
SSTGA2	HLF(bZIP)/HSC-HLF.Flag-ChIP-Seq(GSE69817)/Homer	RTTATGYAAB	1	-2.05	0.4104	723	0.243	11984.2	0.2341
SSTGA2	Atf2(bZIP)/3T3L1-Atf2-ChIP-Seq(GSE56872)/Homer	NRRTGACGTCAT	1	-2.04	0.4114	225	0.0756	3593.3	0.0702
SSTGA2	Foxo3(Forkhead)/U2OS-Foxo3-ChIP-Seq(E-MTAB-2701)/Homer	DGTAAACA	1	-2.004	0.4238	643	0.2161	10637.8	0.2078
SSTGA2	Nr5a2(NR)/Pancreas-LRH1-ChIP-Seq(GSE34295)/Homer	BTCAAGGTCA	1	-2.002	0.4238	424	0.1425	6934.2	0.1354
SSTGA2	TCFL2(HMG)/K562-TCF7L2-ChIP-Seq(GSE29196)/Homer	ACWTCAAAGG	1	-1.974	0.4302	68	0.0229	1019.4	0.0199
SSTGA2	Rbpj1(?)/Panc1-Rbpj1-ChIP-Seq(GSE47459)/Homer	HTTTCCCASG	1	-1.953	0.4367	1065	0.358	17841.7	0.3485
SSTGA2	IRF3(IRF)/BMDM-Irf3-ChIP-Seq(GSE67343)/Homer	AGTTTCAKTTTC	1	-1.937	0.4404	300	0.1008	4863	0.095
SSTGA2	Gata4(Zf)/Heart-Gata4-ChIP-Seq(GSE35151)/Homer	NBWGATAAGR	1	-1.936	0.4404	781	0.2625	12999	0.2539
SSTGA2	Reverb(NR),DR2/RAW-Reverba.biotin-ChIP-Seq(GSE45914)/Homer	GTRGGTCASTGGGTCA	1	-1.925	0.4404	74	0.0249	1120.8	0.0219
SSTGA2	STAT6(Stat)/CD4-Stat6-ChIP-Seq(GSE22104)/Homer	ABTTCYYRRGAA	1	-1.904	0.446	484	0.1627	7967.9	0.1556
SSTGA2	MafB(bZIP)/BMM-Mafb-ChIP-Seq(GSE75722)/Homer	WNTGCTGASTCAGCANWTTY	1	-1.88	0.4538	422	0.1418	6926	0.1353
SSTGA2	NPAS2(bHLH)/Liver-NPAS2-ChIP-Seq(GSE39860)/Homer	KCCACGTGAC	1	-1.865	0.4573	701	0.2356	11656.5	0.2277
SSTGA2	Tcf3(HMG)/mES-Tcf3-ChIP-Seq(GSE11724)/Homer	ASWTCAAAGG	1	-1.857	0.4579	214	0.0719	3437.5	0.0671
SSTGA2	ZNF467(Zf)/HEK293-ZNF467.GFP-ChIP-Seq(GSE58341)/Homer	TGGGGAAGGGCM	1	-1.849	0.4588	510	0.1714	8419.6	0.1644
SSTGA2	CRE(bZIP)/Promoter/Homer	CSGTGACGTCAC	1	-1.833	0.4632	128	0.043	2013.1	0.0393
SSTGA2	Six1(Homeobox)/Myoblast-Six1-ChIP-Chip(GSE20150)/Homer	GKVTCADRTTWC	1	-1.823	0.4646	185	0.0622	2960	0.0578
SSTGA2	Hand2(bHLH)/Mesoderm-Hand2-ChIP-Seq(GSE61475)/Homer	TGACANARRCCAGRC	1	-1.768	0.4876	383	0.1287	6290.1	0.1229
SSTGA2	IRF1(IRF)/PBMC-IRF1-ChIP-Seq(GSE43036)/Homer	GAAAGTGAAAGT	1	-1.752	0.4922	123	0.0413	1941	0.0379
SSTGA2	PAX5(Paired,Homeobox)/GM12878-PAX5-ChIP-Seq(GSE32465)/Homer	GCAGCCAAGCRTGACH	1	-1.738	0.496	223	0.075	3606.5	0.0704
SSTGA2	Pdx1(Homeobox)/Islet-Pdx1-ChIP-Seq(SRA008281)/Homer	YCATYAATCA	1	-1.725	0.4992	791	0.2659	13226	0.2583
SSTGA2	PRDM1(Zf)/Hela-PRDM1-ChIP-Seq(GSE31477)/Homer	ACTTTCACTTTC	1	-1.68	0.519	459	0.1543	7594.6	0.1483
SSTGA2	Brachyury(T-box)/Mesoendoderm-Brachyury-ChIP-exo(GSE54963)/Homer	ANTTMRCASBNNNGTGYKAAN	1	-1.658	0.5275	237	0.0797	3854.6	0.0753
SSTGA2	p63(p53)/Keratinocyte-p63-ChIP-Seq(GSE17611)/Homer	NNDRCATGYCYNRRCATGYH	1	-1.645	0.531	238	0.08	3873.5	0.0757
SSTGA2	FOXP1(Forkhead)/H9-FOXP1-ChIP-Seq(GSE31006)/Homer	NYYTGTTTACHN	1	-1.644	0.531	375	0.1261	6181.8	0.1207
SSTGA2	Tcf7(HMG)/GM12878-TCF7-ChIP-Seq(Encode)/Homer	CTTTGATGTGSB	1	-1.632	0.531	275	0.0924	4498	0.0878
SSTGA2	Hoxd13(Homeobox)/ChickenMSG-Hoxd13.Flag-ChIP-Seq(GSE86088)/Homer	NCYAATAAAA	1	-1.615	0.537	1287	0.4326	21749.2	0.4248
SSTGA2	T1ISRE(IRF)/ThioMac-Ifnb-Expression/Homer	ACTTTCGTTTCT	1	-1.539	0.5757	12	0.004	158.5	0.0031
SSTGA2	AMYB(HTH)/Testes-AMYB-ChIP-Seq(GSE44588)/Homer	TGGCAGTTGG	1	-1.515	0.5863	1104	0.3711	18643.8	0.3641
SSTGA2	ZNF16(Zf)/HEK293-ZNF16.GFP-ChIP-Seq(GSE58341)/Homer	MACCTTCYATGGCTCCCTAKTGCCY	1	-1.49	0.5974	6	0.002	70.2	0.0014
SSTGA2	Arnt:Ahr(bHLH)/MCF7-Arnt-ChIP-Seq(Lo_et_al.)/Homer	TBGCACGCAA	1	-1.46	0.612	396	0.1331	6578	0.1285
SSTGA2	PPARE(NR),DR1/3T3L1-Pparg-ChIP-Seq(GSE13511)/Homer	TGACCTTTGCCCCA	1	-1.438	0.622	519	0.1745	8673.3	0.1694
SSTGA2	ZKSCAN1(Zf)/HepG2-ZKSCAN1-ChIP-Seq(Encode)/Homer	GCACAYAGTAGGKCY	1	-1.422	0.6278	19	0.0064	272.1	0.0053
SSTGA2	PAX3:FKHR-fusion(Paired,Homeobox)/Rh4-PAX3:FKHR-ChIP-Seq(GSE19063)/Homer	ACCRTGACTAATTNN	1	-1.377	0.6528	179	0.0602	2928.9	0.0572
SSTGA2	GATA3(Zf),DR4/iTreg-Gata3-ChIP-Seq(GSE20898)/Homer	AGATGKDGAGATAAG	1	-1.354	0.6647	75	0.0252	1192.1	0.0233
SSTGA2	TRPS1(Zf)/MCF7-TRPS1-ChIP-Seq(GSE107013)/Homer	AGATAAGANN	1	-1.341	0.6691	1484	0.4988	25232.4	0.4928
SSTGA2	Duxbl(Homeobox)/NIH3T3-Duxbl.HA-ChIP-Seq(GSE119782)/Homer	TAAYCYAATCAA	1	-1.321	0.6784	60	0.0202	947	0.0185
SSTGA2	FOXK1(Forkhead)/HEK293-FOXK1-ChIP-Seq(GSE51673)/Homer	NVWTGTTTAC	1	-1.317	0.6784	860	0.2891	14531.6	0.2838
SSTGA2	Nr5a2(NR)/mES-Nr5a2-ChIP-Seq(GSE19019)/Homer	BTCAAGGTCA	1	-1.313	0.6784	312	0.1049	5189	0.1013
SSTGA2	DUX(Homeobox)/C2C12-Dux-ChIP-Seq(GSE87279)/Homer	BCWGATTCAATCAAN	1	-1.229	0.7318	4	0.0013	47.8	0.0009
SSTGA2	NF1(CTF)/LNCAP-NF1-ChIP-Seq(Unpublished)/Homer	CYTGGCABNSTGCCAR	1	-1.202	0.7473	271	0.0911	4518.8	0.0883
SSTGA2	Pax7(Paired,Homeobox),long/Myoblast-Pax7-ChIP-Seq(GSE25064)/Homer	TAATCHGATTAC	1	-1.187	0.7545	19	0.0064	285.2	0.0056
SSTGA2	Hoxc9(Homeobox)/Ainv15-Hoxc9-ChIP-Seq(GSE21812)/Homer	GGCCATAAATCA	1	-1.18	0.7552	435	0.1462	7314.2	0.1429
SSTGA2	Gata6(Zf)/HUG1N-GATA6-ChIP-Seq(GSE51936)/Homer	YCTTATCTBN	1	-1.139	0.7825	710	0.2387	12026.7	0.2349
SSTGA2	TEAD1(TEAD)/HepG2-TEAD1-ChIP-Seq(Encode)/Homer	CYRCATTCCA	1	-1.137	0.7825	737	0.2477	12489.9	0.2439
SSTGA2	Srebp2(bHLH)/HepG2-Srebp2-ChIP-Seq(GSE31477)/Homer	CGGTCACSCCAC	1	-1.135	0.7825	71	0.0239	1151.3	0.0225
SSTGA2	Hoxa13(Homeobox)/ChickenMSG-Hoxa13.Flag-ChIP-Seq(GSE86088)/Homer	CYHATAAAAN	1	-1.11	0.7926	1821	0.6121	31129.7	0.608
SSTGA2	ZFX(Zf)/mES-Zfx-ChIP-Seq(GSE11431)/Homer	AGGCCTRG	1	-1.098	0.7979	626	0.2104	10603.7	0.2071
SSTGA2	ZNF165(Zf)/WHIM12-ZNF165-ChIP-Seq(GSE65937)/Homer	AAGGKGRCGCAGGCA	1	-1.096	0.7979	58	0.0195	938.9	0.0183
SSTGA2	ZNF768(Zf)/Rajj-ZNF768-ChIP-Seq(GSE111879)/Homer	RHHCAGAGAGGB	1	-1.064	0.8165	22	0.0074	342.5	0.0067
SSTGA2	NF1:FOXA1(CTF,Forkhead)/LNCAP-FOXA1-ChIP-Seq(GSE27824)/Homer	WNTGTTTRYTTTGGCA	1	-1.056	0.8181	48	0.0161	775.5	0.0151
SSTGA2	AR-halfsite(NR)/LNCaP-AR-ChIP-Seq(GSE27824)/Homer	CCAGGAACAG	1	-1.049	0.8199	2225	0.7479	38126.2	0.7446
SSTGA2	HIF-1b(HLH)/T47D-HIF1b-ChIP-Seq(GSE59937)/Homer	RTACGTGC	1	-0.9966	0.8593	616	0.2071	10468.6	0.2045
SSTGA2	ZNF415(Zf)/HEK293-ZNF415.GFP-ChIP-Seq(GSE58341)/Homer	GRTGMTRGAGCC	1	-0.9888	0.8615	338	0.1136	5714.4	0.1116
SSTGA2	GATA(Zf),IR3/iTreg-Gata3-ChIP-Seq(GSE20898)/Homer	NNNNNBAGATAWYATCTVHN	1	-0.9812	0.8635	120	0.0403	2001.3	0.0391
SSTGA2	RAR:RXR(NR),DR0/ES-RAR-ChIP-Seq(GSE56893)/Homer	AGGTCAAGGTCA	1	-0.9768	0.8635	78	0.0262	1290.5	0.0252
SSTGA2	Meis1(Homeobox)/MastCells-Meis1-ChIP-Seq(GSE48085)/Homer	VGCTGWCAVB	1	-0.9653	0.8683	1163	0.3909	19869.1	0.3881
SSTGA2	ZNF382(Zf)/HEK293-ZNF382.GFP-ChIP-Seq(GSE58341)/Homer	GNCTGTASTRNTGBCTCHTT	1	-0.951	0.8763	23	0.0077	368	0.0072
SSTGA2	FoxD3(forkhead)/ZebrafishEmbryo-Foxd3.biotin-ChIP-seq(GSE106676)/Homer	TGTTTAYTTAGC	1	-0.9217	0.8977	742	0.2494	12659	0.2472
SSTGA2	PGR(NR)/EndoStromal-PGR-ChIP-Seq(GSE69539)/Homer	AAGAACATWHTGTTC	1	-0.9181	0.8977	209	0.0703	3530.4	0.069
SSTGA2	THRa(NR)/C17.2-THRa-ChIP-Seq(GSE38347)/Homer	GGTCANYTGAGGWCA	1	-0.9014	0.9068	231	0.0776	3910.8	0.0764
SSTGA2	SF1(NR)/H295R-Nr5a1-ChIP-Seq(GSE44220)/Homer	CAAGGHCANV	1	-0.8878	0.9146	274	0.0921	4649.5	0.0908
SSTGA2	p53(p53)/Saos-p53-ChIP-Seq(GSE15780)/Homer	RRCATGYCYRGRCATGYYYN	1	-0.8635	0.9277	65	0.0218	1086.1	0.0212
SSTGA2	p53(p53)/Saos-p53-ChIP-Seq/Homer	RRCATGYCYRGRCATGYYYN	1	-0.8635	0.9277	65	0.0218	1086.1	0.0212
SSTGA2	Tgif1(Homeobox)/mES-Tgif1-ChIP-Seq(GSE55404)/Homer	YTGWCADY	1	-0.8626	0.9277	1941	0.6524	33308.1	0.6505
SSTGA2	Zfp281(Zf)/ES-Zfp281-ChIP-Seq(GSE81042)/Homer	CCCCTCCCCCAC	1	-0.8297	0.9501	143	0.0481	2423.9	0.0473
SSTGA2	ZNF528(Zf)/HEK293-ZNF528.GFP-ChIP-Seq(GSE58341)/Homer	AGAAATGACTTCCCT	1	-0.8258	0.9501	7	0.0024	108.8	0.0021
SSTGA2	Hoxd10(Homeobox)/ChickenMSG-Hoxd10.Flag-ChIP-Seq(GSE86088)/Homer	GGCMATGAAA	1	-0.8172	0.9526	891	0.2995	15264.5	0.2981
SSTGA2	HOXB13(Homeobox)/ProstateTumor-HOXB13-ChIP-Seq(GSE56288)/Homer	TTTTATKRGG	1	-0.8152	0.9526	854	0.2871	14629.2	0.2857
SSTGA2	Unknown(Homeobox)/Limb-p300-ChIP-Seq/Homer	SSCMATWAAA	1	-0.7858	0.9735	536	0.1802	9178.9	0.1793
SSTGA2	NRF(NRF)/Promoter/Homer	STGCGCATGCGC	1	-0.7825	0.9735	73	0.0245	1235.1	0.0241
SSTGA2	CUX1(Homeobox)/K562-CUX1-ChIP-Seq(GSE92882)/Homer	TATCGATNAN	1	-0.741	1	474	0.1593	8131.1	0.1588
SSTGA2	AP-2gamma(AP2)/MCF7-TFAP2C-ChIP-Seq(GSE21234)/Homer	SCCTSAGGSCAW	1	-0.7241	1	464	0.156	7966.7	0.1556
SSTGA2	NFkB-p65(RHD)/GM12787-p65-ChIP-Seq(GSE19485)/Homer	WGGGGATTTCCC	1	-0.7148	1	309	0.1039	5304.5	0.1036
SSTGA2	PAX6(Paired,Homeobox)/Forebrain-Pax6-ChIP-Seq(GSE66961)/Homer	NGTGTTCAVTSAAGCGKAAA	1	-0.7075	1	63	0.0212	1076.5	0.021
SSTGA2	ZNF189(Zf)/HEK293-ZNF189.GFP-ChIP-Seq(GSE58341)/Homer	TGGAACAGMA	1	-0.6984	1	615	0.2067	10575.8	0.2066
SSTGA2	ERRg(NR)/Kidney-ESRRG-ChIP-Seq(GSE104905)/Homer	GTGACCTTGRVN	1	-0.6944	1	457	0.1536	7858.1	0.1535
SSTGA2	GATA3(Zf)/iTreg-Gata3-ChIP-Seq(GSE20898)/Homer	AGATAASR	1	-0.693	1	1111	0.3734	19113.3	0.3733
SSTGA2	TR4(NR),DR1/Hela-TR4-ChIP-Seq(GSE24685)/Homer	GAGGTCAAAGGTCA	1	-0.6838	1	45	0.0151	770.4	0.015
SSTGA2	NFAT:AP1(RHD,bZIP)/Jurkat-NFATC1-ChIP-Seq(Jolma_et_al.)/Homer	SARTGGAAAAWRTGAGTCAB	1	-0.6785	1	144	0.0484	2476.5	0.0484
SSTGA2	ARE(NR)/LNCAP-AR-ChIP-Seq(GSE27824)/Homer	RGRACASNSTGTYCYB	1	-0.6577	1	206	0.0692	3550.5	0.0693
SSTGA2	Mouse_Recombination_Hotspot(Zf)/Testis-DMC1-ChIP-Seq(GSE24438)/Homer	ACTYKNATTCGTGNTACTTC	1	-0.646	1	50	0.0168	862.2	0.0168
SSTGA2	Eomes(T-box)/H9-Eomes-ChIP-Seq(GSE26097)/Homer	ATTAACACCT	1	-0.641	1	1488	0.5002	25632.4	0.5006
SSTGA2	p73(p53)/Trachea-p73-ChIP-Seq(PRJNA310161)/Homer	NRRRCAWGTCCDGRCATGYY	1	-0.6395	1	30	0.0101	517.6	0.0101
SSTGA2	HIC1(Zf)/Treg-ZBTB29-ChIP-Seq(GSE99889)/Homer	TGCCAGCB	1	-0.633	1	1345	0.4521	23177	0.4527
SSTGA2	ZNF692(Zf)/HEK293-ZNF692.GFP-ChIP-Seq(GSE58341)/Homer	GTGGGCCCCA	1	-0.6237	1	45	0.0151	779.6	0.0152
SSTGA2	MYB(HTH)/ERMYB-Myb-ChIPSeq(GSE22095)/Homer	GGCVGTTR	1	-0.6212	1	1202	0.404	20723	0.4047
SSTGA2	Esrrb(NR)/mES-Esrrb-ChIP-Seq(GSE11431)/Homer	KTGACCTTGA	1	-0.6195	1	357	0.12	6167.4	0.1205
SSTGA2	DUX4(Homeobox)/Myoblasts-DUX4.V5-ChIP-Seq(GSE75791)/Homer	NWTAAYCYAATCAWN	1	-0.5261	1	35	0.0118	620.2	0.0121
SSTGA2	Tbr1(T-box)/Cortex-Tbr1-ChIP-Seq(GSE71384)/Homer	AAGGTGTKAA	1	-0.5052	1	1042	0.3503	18043.3	0.3524
SSTGA2	GRE(NR),IR3/RAW264.7-GRE-ChIP-Seq(Unpublished)/Homer	VAGRACAKWCTGTYC	1	-0.5033	1	190	0.0639	3325.7	0.065
SSTGA2	PAX5(Paired,Homeobox),condensed/GM12878-PAX5-ChIP-Seq(GSE32465)/Homer	GTCACGCTCSCTGM	1	-0.5008	1	53	0.0178	940.7	0.0184
SSTGA2	FOXM1(Forkhead)/MCF7-FOXM1-ChIP-Seq(GSE72977)/Homer	TRTTTACTTW	1	-0.497	1	861	0.2894	14928.7	0.2916
SSTGA2	IRF:BATF(IRF:bZIP)/pDC-Irf8-ChIP-Seq(GSE66899)/Homer	CTTTCANTATGACTV	1	-0.4969	1	107	0.036	1884.1	0.0368
SSTGA2	Phox2a(Homeobox)/Neuron-Phox2a-ChIP-Seq(GSE31456)/Homer	YTAATYNRATTA	1	-0.4909	1	329	0.1106	5740.1	0.1121
SSTGA2	Hoxa9(Homeobox)/ChickenMSG-Hoxa9.Flag-ChIP-Seq(GSE86088)/Homer	RGCAATNAAA	1	-0.4887	1	1828	0.6145	31583.6	0.6169
SSTGA2	TEAD3(TEA)/HepG2-TEAD3-ChIP-Seq(Encode)/Homer	TRCATTCCAG	1	-0.4852	1	845	0.284	14660.9	0.2863
SSTGA2	RUNX2(Runt)/PCa-RUNX2-ChIP-Seq(GSE33889)/Homer	NWAACCACADNN	1	-0.4842	1	593	0.1993	10310.3	0.2014
SSTGA2	Hoxb4(Homeobox)/ES-Hoxb4-ChIP-Seq(GSE34014)/Homer	TGATTRATGGCY	1	-0.4793	1	142	0.0477	2499.5	0.0488
SSTGA2	Zfp57(Zf)/H1-ZFP57.HA-ChIP-Seq(GSE115387)/Homer	NANTGCSGCA	1	-0.4693	1	116	0.039	2049.3	0.04
SSTGA2	HIF2a(bHLH)/785_O-HIF2a-ChIP-Seq(GSE34871)/Homer	GCACGTACCC	1	-0.4548	1	172	0.0578	3030.4	0.0592
SSTGA2	LXRE(NR),DR4/RAW-LXRb.biotin-ChIP-Seq(GSE21512)/Homer	RGGTTACTANAGGTCA	1	-0.4454	1	24	0.0081	438.9	0.0086
SSTGA2	FOXA1(Forkhead)/LNCAP-FOXA1-ChIP-Seq(GSE27824)/Homer	WAAGTAAACA	1	-0.4426	1	1001	0.3365	17382.9	0.3395
SSTGA2	PBX2(Homeobox)/K562-PBX2-ChIP-Seq(Encode)/Homer	RTGATTKATRGN	1	-0.4223	1	655	0.2202	11422.6	0.2231
SSTGA2	CHR(?)/Hela-CellCycle-Expression/Homer	SRGTTTCAAA	1	-0.4162	1	552	0.1855	9644.7	0.1884
SSTGA2	HIF-1a(bHLH)/MCF7-HIF1a-ChIP-Seq(GSE28352)/Homer	TACGTGCV	1	-0.4156	1	110	0.037	1961.8	0.0383
SSTGA2	GRE(NR),IR3/A549-GR-ChIP-Seq(GSE32465)/Homer	NRGVACABNVTGTYCY	1	-0.4059	1	97	0.0326	1736.3	0.0339
SSTGA2	Zic2(Zf)/ESC-Zic2-ChIP-Seq(SRP197560)/Homer	CHCAGCRGGRGG	1	-0.3959	1	284	0.0955	5006.9	0.0978
SSTGA2	LEF1(HMG)/H1-LEF1-ChIP-Seq(GSE64758)/Homer	CCTTTGATST	1	-0.3897	1	537	0.1805	9402.8	0.1836
SSTGA2	PBX1(Homeobox)/MCF7-PBX1-ChIP-Seq(GSE28007)/Homer	GSCTGTCACTCA	1	-0.3852	1	55	0.0185	1001.8	0.0196
SSTGA2	FOXA1(Forkhead)/MCF7-FOXA1-ChIP-Seq(GSE26831)/Homer	WAAGTAAACA	1	-0.3772	1	842	0.283	14690	0.2869
SSTGA2	ZBTB12(Zf)/HEK293-ZBTB12.GFP-ChIP-Seq(GSE58341)/Homer	NGNTCTAGAACCNGV	1	-0.3767	1	274	0.0921	4842.8	0.0946
SSTGA2	Barx1(Homeobox)/Stomach-Barx1.3xFlag-ChIP-Seq(GSE69483)/Homer	AAACMATTAN	1	-0.3747	1	397	0.1334	6983	0.1364
SSTGA2	ZNF322(Zf)/HEK293-ZNF322.GFP-ChIP-Seq(GSE58341)/Homer	GAGCCTGGTACTGWGCCTGR	1	-0.368	1	158	0.0531	2820.4	0.0551
SSTGA2	Maz(Zf)/HepG2-Maz-ChIP-Seq(GSE31477)/Homer	GGGGGGGG	1	-0.3581	1	607	0.204	10638.7	0.2078
SSTGA2	E2F6(E2F)/Hela-E2F6-ChIP-Seq(GSE31477)/Homer	GGCGGGAARN	1	-0.3459	1	183	0.0615	3268.3	0.0638
SSTGA2	Gata2(Zf)/K562-GATA2-ChIP-Seq(GSE18829)/Homer	BBCTTATCTS	1	-0.3459	1	477	0.1603	8392.7	0.1639
SSTGA2	REST-NRSF(Zf)/Jurkat-NRSF-ChIP-Seq/Homer	GGMGCTGTCCATGGTGCTGA	1	-0.3453	1	3	0.001	64	0.0012
SSTGA2	ZNF136(Zf)/HEK293-ZNF136.GFP-ChIP-Seq(GSE58341)/Homer	YTKGATAHAGTATTCTWGGTNGGCA	1	-0.3443	1	68	0.0229	1243.9	0.0243
SSTGA2	FXR(NR),IR1/Liver-FXR-ChIP-Seq(Chong_et_al.)/Homer	AGGTCANTGACCTB	1	-0.3263	1	173	0.0582	3102.2	0.0606
SSTGA2	PPARa(NR),DR1/Liver-Ppara-ChIP-Seq(GSE47954)/Homer	VNAGGKCAAAGGTCA	1	-0.3253	1	564	0.1896	9918	0.1937
SSTGA2	GATA(Zf),IR4/iTreg-Gata3-ChIP-Seq(GSE20898)/Homer	NAGATWNBNATCTNN	1	-0.3148	1	63	0.0212	1163.6	0.0227
SSTGA2	Gata1(Zf)/K562-GATA1-ChIP-Seq(GSE18829)/Homer	SAGATAAGRV	1	-0.313	1	413	0.1388	7303.2	0.1426
SSTGA2	EBF1(EBF)/Near-E2A-ChIP-Seq(GSE21512)/Homer	GTCCCCWGGGGA	1	-0.3102	1	544	0.1829	9583.8	0.1872
SSTGA2	Otx2(Homeobox)/EpiLC-Otx2-ChIP-Seq(GSE56098)/Homer	NYTAATCCYB	1	-0.3091	1	569	0.1913	10018.9	0.1957
SSTGA2	RUNX-AML(Runt)/CD4+-PolII-ChIP-Seq(Barski_et_al.)/Homer	GCTGTGGTTW	1	-0.3065	1	504	0.1694	8891.6	0.1737
SSTGA2	Isl1(Homeobox)/Neuron-Isl1-ChIP-Seq(GSE31456)/Homer	CTAATKGV	1	-0.3052	1	1394	0.4686	24280.7	0.4742
SSTGA2	JunD(bZIP)/K562-JunD-ChIP-Seq/Homer	ATGACGTCATCN	1	-0.3039	1	58	0.0195	1077.6	0.021
SSTGA2	RXR(NR),DR1/3T3L1-RXR-ChIP-Seq(GSE13511)/Homer	TAGGGCAAAGGTCA	1	-0.302	1	569	0.1913	10024.8	0.1958
SSTGA2	ISRE(IRF)/ThioMac-LPS-Expression(GSE23622)/Homer	AGTTTCASTTTC	1	-0.2949	1	43	0.0145	810.6	0.0158
SSTGA2	AP-2alpha(AP2)/Hela-AP2alpha-ChIP-Seq(GSE31477)/Homer	ATGCCCTGAGGC	1	-0.2764	1	326	0.1096	5813	0.1135
SSTGA2	Foxh1(Forkhead)/hESC-FOXH1-ChIP-Seq(GSE29422)/Homer	NNTGTGGATTSS	1	-0.2749	1	464	0.156	8221.5	0.1606
SSTGA2	RUNX1(Runt)/Jurkat-RUNX1-ChIP-Seq(GSE29180)/Homer	AAACCACARM	1	-0.2745	1	715	0.2403	12583.4	0.2458
SSTGA2	Foxa2(Forkhead)/Liver-Foxa2-ChIP-Seq(GSE25694)/Homer	CYTGTTTACWYW	1	-0.2706	1	628	0.2111	11077	0.2163
SSTGA2	ZNF41(Zf)/HEK293-ZNF41.GFP-ChIP-Seq(GSE58341)/Homer	CCTCATGGTGYCYTWYTCCCTTGTG	1	-0.2678	1	14	0.0047	284.4	0.0056
SSTGA2	HNF1b(Homeobox)/PDAC-HNF1B-ChIP-Seq(GSE64557)/Homer	GTTAATNATTAA	1	-0.244	1	105	0.0353	1940.7	0.0379
SSTGA2	FOXK2(Forkhead)/U2OS-FOXK2-ChIP-Seq(E-MTAB-2204)/Homer	SCHTGTTTACAT	1	-0.2433	1	501	0.1684	8894.3	0.1737
SSTGA2	Nkx2.2(Homeobox)/NPC-Nkx2.2-ChIP-Seq(GSE61673)/Homer	BTBRAGTGSN	1	-0.2402	1	1269	0.4266	22201.5	0.4336
SSTGA2	ZSCAN22(Zf)/HEK293-ZSCAN22.GFP-ChIP-Seq(GSE58341)/Homer	SMCAGTCWGAKGGAGGAGGC	1	-0.2392	1	34	0.0114	662.9	0.0129
SSTGA2	IRF4(IRF)/GM12878-IRF4-ChIP-Seq(GSE32465)/Homer	ACTGAAACCA	1	-0.233	1	306	0.1029	5495.8	0.1073
SSTGA2	TEAD2(TEA)/Py2T-Tead2-ChIP-Seq(GSE55709)/Homer	CCWGGAATGY	1	-0.231	1	372	0.125	6653.6	0.13
SSTGA2	Pknox1(Homeobox)/ES-Prep1-ChIP-Seq(GSE63282)/Homer	SCTGTCAVTCAV	1	-0.2308	1	143	0.0481	2623.1	0.0512
SSTGA2	Pitx1(Homeobox)/Chicken-Pitx1-ChIP-Seq(GSE38910)/Homer	TAATCCCN	1	-0.2289	1	2372	0.7973	41123	0.8032
SSTGA2	Foxa3(Forkhead)/Liver-Foxa3-ChIP-Seq(GSE77670)/Homer	BSNTGTTTACWYWGN	1	-0.2234	1	254	0.0854	4589.7	0.0896
SSTGA2	Prop1(Homeobox)/GHFT1-PROP1.biotin-ChIP-Seq(GSE77302)/Homer	NTAATBNAATTA	1	-0.222	1	519	0.1745	9230	0.1803
SSTGA2	Hnf1(Homeobox)/Liver-Foxa2-Chip-Seq(GSE25694)/Homer	GGTTAAWCATTAA	1	-0.2203	1	94	0.0316	1755.3	0.0343
SSTGA2	CEBP(bZIP)/ThioMac-CEBPb-ChIP-Seq(GSE21512)/Homer	ATTGCGCAAC	1	-0.2186	1	473	0.159	8430.4	0.1647
SSTGA2	TEAD4(TEA)/Tropoblast-Tead4-ChIP-Seq(GSE37350)/Homer	CCWGGAATGY	1	-0.2179	1	589	0.198	10453.4	0.2042
SSTGA2	Oct4:Sox17(POU,Homeobox,HMG)/F9-Sox17-ChIP-Seq(GSE44553)/Homer	CCATTGTATGCAAAT	1	-0.2164	1	113	0.038	2097.1	0.041
SSTGA2	EAR2(NR)/K562-NR2F6-ChIP-Seq(Encode)/Homer	NRBCARRGGTCA	1	-0.2156	1	605	0.2034	10734.5	0.2097
SSTGA2	CRX(Homeobox)/Retina-Crx-ChIP-Seq(GSE20012)/Homer	GCTAATCC	1	-0.2125	1	1579	0.5308	27575.4	0.5386
SSTGA2	Znf263(Zf)/K562-Znf263-ChIP-Seq(GSE31477)/Homer	CVGTSCTCCC	1	-0.2076	1	1059	0.356	18618.9	0.3636
SSTGA2	ZNF652/HepG2-ZNF652.Flag-ChIP-Seq(Encode)/Homer	TTAACCCTTTVNKKN	1	-0.2068	1	155	0.0521	2851.7	0.0557
SSTGA2	p53(p53)/mES-cMyc-ChIP-Seq(GSE11431)/Homer	ACATGCCCGGGCAT	1	-0.2033	1	6	0.002	139.5	0.0027
SSTGA2	Pax7(Paired,Homeobox)/Myoblast-Pax7-ChIP-Seq(GSE25064)/Homer	TAATCAATTA	1	-0.2011	1	69	0.0232	1314.1	0.0257
SSTGA2	Nkx2.1(Homeobox)/LungAC-Nkx2.1-ChIP-Seq(GSE43252)/Homer	RSCACTYRAG	1	-0.1969	1	1781	0.5987	31065.3	0.6067
SSTGA2	NFY(CCAAT)/Promoter/Homer	RGCCAATSRG	1	-0.1953	1	480	0.1613	8577.5	0.1675
SSTGA2	GSC(Homeobox)/FrogEmbryos-GSC-ChIP-Seq(DRA000576)/Homer	RGGATTAR	1	-0.1942	1	849	0.2854	15000.4	0.293
SSTGA2	ZNF711(Zf)/SHSY5Y-ZNF711-ChIP-Seq(GSE20673)/Homer	AGGCCTAG	1	-0.1929	1	763	0.2565	13509.1	0.2638
SSTGA2	DMRT6(DM)/Testis-DMRT6-ChIP-Seq(GSE60440)/Homer	YDGHTACAWTGTADC	1	-0.1907	1	144	0.0484	2666.7	0.0521
SSTGA2	GRHL2(CP2)/HBE-GRHL2-ChIP-Seq(GSE46194)/Homer	AAACYKGTTWDACMRGTTTB	1	-0.1834	1	240	0.0807	4375.2	0.0855
SSTGA2	Gfi1b(Zf)/HPC7-Gfi1b-ChIP-Seq(GSE22178)/Homer	MAATCACTGC	1	-0.1818	1	523	0.1758	9344.2	0.1825
SSTGA2	DMRT1(DM)/Testis-DMRT1-ChIP-Seq(GSE64892)/Homer	TWGHWACAWTGTWDC	1	-0.1802	1	182	0.0612	3350.6	0.0654
SSTGA2	RUNX(Runt)/HPC7-Runx1-ChIP-Seq(GSE22178)/Homer	SAAACCACAG	1	-0.1739	1	468	0.1573	8392.9	0.1639
SSTGA2	TEAD(TEA)/Fibroblast-PU.1-ChIP-Seq(Unpublished)/Homer	YCWGGAATGY	1	-0.1701	1	501	0.1684	8975	0.1753
SSTGA2	HOXA1(Homeobox)/mES-Hoxa1-ChIP-Seq(SRP084292)/Homer	TGATKGATGR	1	-0.1679	1	177	0.0595	3271.2	0.0639
SSTGA2	Cux2(Homeobox)/Liver-Cux2-ChIP-Seq(GSE35985)/Homer	HNRAATCAAT	1	-0.1631	1	294	0.0988	5348.7	0.1045
SSTGA2	NFkB-p65-Rel(RHD)/ThioMac-LPS-Expression(GSE23622)/Homer	GGAAATTCCC	1	-0.1626	1	31	0.0104	633	0.0124
SSTGA2	GLI3(Zf)/Limb-GLI3-ChIP-Chip(GSE11077)/Homer	CGTGGGTGGTCC	1	-0.1527	1	44	0.0148	879.4	0.0172
SSTGA2	GFY(?)/Promoter/Homer	ACTACAATTCCC	1	-0.1517	1	37	0.0124	749.1	0.0146
SSTGA2	Fox:Ebox(Forkhead,bHLH)/Panc1-Foxa2-ChIP-Seq(GSE47459)/Homer	NNNVCTGWGYAAACASN	1	-0.1508	1	806	0.2709	14318.5	0.2797
SSTGA2	COUP-TFII(NR)/K562-NR2F1-ChIP-Seq(Encode)/Homer	GKBCARAGGTCA	1	-0.1504	1	680	0.2286	12126.4	0.2368
SSTGA2	ZNF7(Zf)/HepG2-ZNF7.Flag-ChIP-Seq(Encode)/Homer	CTGCCWVCTTTTRTA	1	-0.1491	1	424	0.1425	7652	0.1494
SSTGA2	Zac1(Zf)/Neuro2A-Plagl1-ChIP-Seq(GSE75942)/Homer	HAWGRGGCCM	1	-0.1458	1	1328	0.4464	23361.7	0.4563
SSTGA2	ERE(NR),IR3/MCF7-ERa-ChIP-Seq(Unpublished)/Homer	VAGGTCACNSTGACC	1	-0.139	1	135	0.0454	2544.3	0.0497
SSTGA2	Phox2b(Homeobox)/CLBGA-PHOX2B-ChIP-Seq(GSE90683)/Homer	TTAATTNAATTA	1	-0.138	1	165	0.0555	3084	0.0602
SSTGA2	RAR:RXR(NR),DR5/ES-RAR-ChIP-Seq(GSE56893)/Homer	RGGTCADNNAGAGGTCAV	1	-0.137	1	9	0.003	214.6	0.0042
SSTGA2	HNF6(Homeobox)/Liver-Hnf6-ChIP-Seq(ERP000394)/Homer	NTATYGATCH	1	-0.1349	1	347	0.1166	6317	0.1234
SSTGA2	RARa(NR)/K562-RARa-ChIP-Seq(Encode)/Homer	TTGAMCTTTG	1	-0.1316	1	1502	0.5049	26385.8	0.5153
SSTGA2	NFkB-p50,p52(RHD)/Monocyte-p50-ChIP-Chip(Schreiber_et_al.)/Homer	GGGGGAATCCCC	1	-0.1276	1	32	0.0108	666.4	0.013
SSTGA2	MafK(bZIP)/C2C12-MafK-ChIP-Seq(GSE36030)/Homer	GCTGASTCAGCA	1	-0.1274	1	213	0.0716	3951.3	0.0772
SSTGA2	Gli2(Zf)/GM2-Gli2-ChIP-Chip(GSE112702)/Homer	YSTGGGTGGTCT	1	-0.1159	1	106	0.0356	2040	0.0398
SSTGA2	KLF10(Zf)/HEK293-KLF10.GFP-ChIP-Seq(GSE58341)/Homer	GGGGGTGTGTCC	1	-0.1146	1	380	0.1277	6927.6	0.1353
SSTGA2	Pax7(Paired,Homeobox),longest/Myoblast-Pax7-ChIP-Seq(GSE25064)/Homer	NTAATTDGCYAATTANNWWD	1	-0.1126	1	20	0.0067	442.4	0.0086
SSTGA2	ZNF264(Zf)/HEK293-ZNF264.GFP-ChIP-Seq(GSE58341)/Homer	RGGGCACTAACY	1	-0.1123	1	353	0.1187	6454.2	0.1261
SSTGA2	VDR(NR),DR3/GM10855-VDR+vitD-ChIP-Seq(GSE22484)/Homer	ARAGGTCANWGAGTTCANNN	1	-0.1103	1	86	0.0289	1680.8	0.0328
SSTGA2	NFE2L2(bZIP)/HepG2-NFE2L2-ChIP-Seq(Encode)/Homer	AWWWTGCTGAGTCAT	1	-0.1093	1	73	0.0245	1442.5	0.0282
SSTGA2	GFX(?)/Promoter/Homer	ATTCTCGCGAGA	1	-0.1029	1	1	0.0003	40.2	0.0008
SSTGA2	Smad4(MAD)/ESC-SMAD4-ChIP-Seq(GSE29422)/Homer	VBSYGTCTGG	1	-0.1003	1	1054	0.3543	18722.3	0.3657
SSTGA2	HOXA2(Homeobox)/mES-Hoxa2-ChIP-Seq(Donaldson_et_al.)/Homer	GYCATCMATCAT	1	-0.09846	1	62	0.0208	1247.2	0.0244
SSTGA2	SCRT1(Zf)/HEK293-SCRT1.eGFP-ChIP-Seq(Encode)/Homer	GCAACAGGTG	1	-0.09429	1	140	0.0471	2679.1	0.0523
SSTGA2	ZNF143|STAF(Zf)/CUTLL-ZNF143-ChIP-Seq(GSE29600)/Homer	ATTTCCCAGVAKSCY	1	-0.09399	1	224	0.0753	4190.9	0.0819
SSTGA2	Pit1+1bp(Homeobox)/GCrat-Pit1-ChIP-Seq(GSE58009)/Homer	ATGCATAATTCA	1	-0.08981	1	310	0.1042	5729.9	0.1119
SSTGA2	PR(NR)/T47D-PR-ChIP-Seq(GSE31130)/Homer	VAGRACAKNCTGTBC	1	-0.08545	1	1535	0.516	27062.3	0.5285
SSTGA2	Smad3(MAD)/NPC-Smad3-ChIP-Seq(GSE36673)/Homer	TWGTCTGV	1	-0.07913	1	1790	0.6017	31453.1	0.6143
SSTGA2	CDX4(Homeobox)/ZebrafishEmbryos-Cdx4.Myc-ChIP-Seq(GSE48254)/Homer	NGYCATAAAWCH	1	-0.07736	1	704	0.2366	12691.1	0.2479
SSTGA2	E2F1(E2F)/Hela-E2F1-ChIP-Seq(GSE22478)/Homer	CWGGCGGGAA	1	-0.07395	1	44	0.0148	929.9	0.0182
SSTGA2	PSE(SNAPc)/K562-mStart-Seq/Homer	WAVTCACCMTAASYDAAAAG	1	-0.07266	1	379	0.1274	6987.6	0.1365
SSTGA2	HNF4a(NR),DR1/HepG2-HNF4a-ChIP-Seq(GSE25021)/Homer	CARRGKBCAAAGTYCA	1	-0.07263	1	247	0.083	4637.7	0.0906
SSTGA2	E2F3(E2F)/MEF-E2F3-ChIP-Seq(GSE71376)/Homer	BTKGGCGGGAAA	1	-0.06995	1	207	0.0696	3924.3	0.0766
SSTGA2	EBF(EBF)/proBcell-EBF-ChIP-Seq(GSE21978)/Homer	DGTCCCYRGGGA	1	-0.06762	1	101	0.0339	2001.8	0.0391
SSTGA2	NRF1(NRF)/MCF7-NRF1-ChIP-Seq(Unpublished)/Homer	CTGCGCATGCGC	1	-0.06575	1	32	0.0108	705.5	0.0138
SSTGA2	ZNF519(Zf)/HEK293-ZNF519.GFP-ChIP-Seq(GSE58341)/Homer	GAGSCCGAGC	1	-0.0623	1	83	0.0279	1676	0.0327
SSTGA2	EBF2(EBF)/BrownAdipose-EBF2-ChIP-Seq(GSE97114)/Homer	NABTCCCWDGGGAVH	1	-0.0623	1	516	0.1734	9435	0.1843
SSTGA2	WT1(Zf)/Kidney-WT1-ChIP-Seq(GSE90016)/Homer	MCTCCCMCRCAB	1	-0.0615	1	334	0.1123	6214.2	0.1214
SSTGA2	Tgif2(Homeobox)/mES-Tgif2-ChIP-Seq(GSE55404)/Homer	TGTCANYT	1	-0.05221	1	2029	0.682	35620.8	0.6957
SSTGA2	THRb(NR)/Liver-NR1A2-ChIP-Seq(GSE52613)/Homer	TRAGGTCA	1	-0.04925	1	1948	0.6548	34254.4	0.669
SSTGA2	Pbx3(Homeobox)/GM12878-PBX3-ChIP-Seq(GSE32465)/Homer	SCTGTCAMTCAN	1	-0.04586	1	148	0.0497	2902.6	0.0567
SSTGA2	Hnf6b(Homeobox)/LNCaP-Hnf6b-ChIP-Seq(GSE106305)/Homer	TATTGAYY	1	-0.04423	1	571	0.1919	10464.8	0.2044
SSTGA2	FOXA1:AR(Forkhead,NR)/LNCAP-AR-ChIP-Seq(GSE27824)/Homer	AGTAAACAAAAAAGAACAND	1	-0.04354	1	49	0.0165	1059.7	0.0207
SSTGA2	Bach1(bZIP)/K562-Bach1-ChIP-Seq(GSE31477)/Homer	AWWNTGCTGAGTCAT	1	-0.04035	1	71	0.0239	1484.4	0.029
SSTGA2	Nkx2.5(Homeobox)/HL1-Nkx2.5.biotin-ChIP-Seq(GSE21529)/Homer	RRSCACTYAA	1	-0.03816	1	1429	0.4803	25421.8	0.4965
SSTGA2	Nkx3.1(Homeobox)/LNCaP-Nkx3.1-ChIP-Seq(GSE28264)/Homer	AAGCACTTAA	1	-0.03798	1	1513	0.5086	26867.6	0.5247
SSTGA2	Six4(Homeobox)/MCF7-SIX4-ChIP-Seq(Encode)/Homer	TGWAAYCTGABACCB	1	-0.03626	1	23	0.0077	556.1	0.0109
SSTGA2	ZBTB33(Zf)/GM12878-ZBTB33-ChIP-Seq(GSE32465)/Homer	GGVTCTCGCGAGAAC	1	-0.03495	1	3	0.001	117.9	0.0023
SSTGA2	E2F4(E2F)/K562-E2F4-ChIP-Seq(GSE31477)/Homer	GGCGGGAAAH	1	-0.03456	1	112	0.0376	2265.1	0.0442
SSTGA2	MYNN(Zf)/HEK293-MYNN.eGFP-ChIP-Seq(Encode)/Homer	TTCAAAWTAAAAGTC	1	-0.0312	1	193	0.0649	3766	0.0736
SSTGA2	NF-E2(bZIP)/K562-NFE2-ChIP-Seq(GSE31477)/Homer	GATGACTCAGCA	1	-0.03059	1	70	0.0235	1485.5	0.029
SSTGA2	OCT:OCT-short(POU,Homeobox)/NPC-OCT6-ChIP-Seq(GSE43916)/Homer	ATGCATWATGCATRW	1	-0.03007	1	585	0.1966	10777.6	0.2105
SSTGA2	Slug(Zf)/Mesoderm-Snai2-ChIP-Seq(GSE61475)/Homer	SNGCACCTGCHS	1	-0.02867	1	305	0.1025	5802.9	0.1133
SSTGA2	E2F(E2F)/Hela-CellCycle-Expression/Homer	TTSGCGCGAAAA	1	-0.02428	1	10	0.0034	295.8	0.0058
SSTGA2	HINFP(Zf)/K562-HINFP.eGFP-ChIP-Seq(Encode)/Homer	TWVGGTCCGC	1	-0.02251	1	44	0.0148	1001.4	0.0196
SSTGA2	Hoxd12(Homeobox)/ChickenMSG-Hoxd12.Flag-ChIP-Seq(GSE86088)/Homer	HDGYAATGAAAN	1	-0.02204	1	1344	0.4518	24067.3	0.4701
SSTGA2	AP-1(bZIP)/ThioMac-PU.1-ChIP-Seq(GSE21512)/Homer	VTGACTCATC	1	-0.01907	1	682	0.2292	12563.4	0.2454
SSTGA2	Bapx1(Homeobox)/VertebralCol-Bapx1-ChIP-Seq(GSE36672)/Homer	TTRAGTGSYK	1	-0.01866	1	1372	0.4612	24582.6	0.4801
SSTGA2	PRDM15(Zf)/ESC-Prdm15-ChIP-Seq(GSE73694)/Homer	YCCDNTCCAGGTTTT	1	-0.01854	1	646	0.2171	11933.9	0.2331
SSTGA2	Smad2(MAD)/ES-SMAD2-ChIP-Seq(GSE29422)/Homer	CTGTCTGG	1	-0.01837	1	1021	0.3432	18504.9	0.3614
SSTGA2	Tbx21(T-box)/GM12878-TBX21-ChIP-Seq(Encode)/Homer	AGGTGTGAAA	1	-0.01828	1	674	0.2266	12429.8	0.2428
SSTGA2	EBNA1(EBV-virus)/Raji-EBNA1-ChIP-Seq(GSE30709)/Homer	GGYAGCAYDTGCTDCCCNNN	1	-0.01583	1	4	0.0013	162.9	0.0032
SSTGA2	E2F7(E2F)/Hela-E2F7-ChIP-Seq(GSE32673)/Homer	VDTTTCCCGCCA	1	-0.01484	1	17	0.0057	467	0.0091
SSTGA2	LRF(Zf)/Erythroblasts-ZBTB7A-ChIP-Seq(GSE74977)/Homer	AAGACCCYYN	1	-0.01162	1	521	0.1751	9789.6	0.1912
SSTGA2	Zic(Zf)/Cerebellum-ZIC1.2-ChIP-Seq(GSE60731)/Homer	CCTGCTGAGH	1	-0.009388	1	556	0.1869	10442.6	0.204
SSTGA2	OCT:OCT(POU,Homeobox,IR1)/NPC-Brn2-ChIP-Seq(GSE35496)/Homer	ATGAATWATTCATGA	1	-0.008395	1	12	0.004	375.5	0.0073
SSTGA2	Nrf2(bZIP)/Lymphoblast-Nrf2-ChIP-Seq(GSE37589)/Homer	HTGCTGAGTCAT	1	-0.006577	1	54	0.0182	1268.1	0.0248
SSTGA2	Tbox:Smad(T-box,MAD)/ESCd5-Smad2_3-ChIP-Seq(GSE29422)/Homer	AGGTGHCAGACA	1	-0.006068	1	113	0.038	2422.9	0.0473
SSTGA2	YY1(Zf)/Promoter/Homer	CAAGATGGCGGC	1	-0.005985	1	23	0.0077	632.3	0.0123
SSTGA2	OCT:OCT(POU,Homeobox)/NPC-OCT6-ChIP-Seq(GSE43916)/Homer	YATGCATATRCATRT	1	-0.005941	1	89	0.0299	1962.8	0.0383
SSTGA2	Cdx2(Homeobox)/mES-Cdx2-ChIP-Seq(GSE14586)/Homer	GYMATAAAAH	1	-0.00562	1	521	0.1751	9888.6	0.1931
SSTGA2	bZIP:IRF(bZIP,IRF)/Th17-BatF-ChIP-Seq(GSE39756)/Homer	NAGTTTCABTHTGACTNW	1	-0.00323	1	361	0.1213	7073.6	0.1382
SSTGA2	Sox9(HMG)/Limb-SOX9-ChIP-Seq(GSE73225)/Homer	AGGVNCCTTTGT	1	-0.003196	1	578	0.1943	10979.4	0.2144
SSTGA2	ZEB2(Zf)/SNU398-ZEB2-ChIP-Seq(GSE103048)/Homer	GNMCAGGTGTGC	1	-0.003016	1	422	0.1418	8186.4	0.1599
SSTGA2	Tbet(T-box)/CD8-Tbet-ChIP-Seq(GSE33802)/Homer	AGGTGTGAAM	1	-0.002714	1	693	0.2329	13046.6	0.2548
SSTGA2	Rfx1(HTH)/NPC-H3K4me1-ChIP-Seq(GSE16256)/Homer	KGTTGCCATGGCAA	1	-0.00255	1	165	0.0555	3475.1	0.0679
SSTGA2	Atf3(bZIP)/GBM-ATF3-ChIP-Seq(GSE33912)/Homer	DATGASTCATHN	1	-0.002213	1	614	0.2064	11668.7	0.2279
SSTGA2	THRb(NR)/HepG2-THRb.Flag-ChIP-Seq(Encode)/Homer	GGTCACCTGAGGTCA	1	-0.001597	1	283	0.0951	5716.4	0.1116
SSTGA2	Rfx5(HTH)/GM12878-Rfx5-ChIP-Seq(GSE31477)/Homer	SCCTAGCAACAG	1	-0.001429	1	257	0.0864	5245.6	0.1025
SSTGA2	Sox7(HMG)/ESC-Sox7-ChIP-Seq(GSE133899)/Homer	VVRRAACAATGG	1	-0.001409	1	154	0.0518	3311.4	0.0647
SSTGA2	ZNF675(Zf)/HEK293-ZNF675.GFP-ChIP-Seq(GSE58341)/Homer	ARGAGGMCAAAATGW	1	-0.001163	1	72	0.0242	1723.6	0.0337
SSTGA2	JunB(bZIP)/DendriticCells-Junb-ChIP-Seq(GSE36099)/Homer	RATGASTCAT	1	-0.000696	1	515	0.1731	10029.1	0.1959
SSTGA2	Snail1(Zf)/LS174T-SNAIL1.HA-ChIP-Seq(GSE127183)/Homer	TRCACCTGCY	1	-0.000659	1	440	0.1479	8677.5	0.1695
SSTGA2	GFY-Staf(?,Zf)/Promoter/Homer	RACTACAATTCCCAGAAKGC	1	-0.000474	1	15	0.005	535.4	0.0105
SSTGA2	Fra2(bZIP)/Striatum-Fra2-ChIP-Seq(GSE43429)/Homer	GGATGACTCATC	1	-0.000446	1	464	0.156	9153.5	0.1788
SSTGA2	Sp1(Zf)/Promoter/Homer	GGCCCCGCCCCC	1	-0.000399	1	51	0.0171	1344	0.0262
SSTGA2	Bach2(bZIP)/OCILy7-Bach2-ChIP-Seq(GSE44420)/Homer	TGCTGAGTCA	1	-0.000369	1	192	0.0645	4133.2	0.0807
SSTGA2	Egr1(Zf)/K562-Egr1-ChIP-Seq(GSE32465)/Homer	TGCGTGGGYG	1	-0.00033	1	311	0.1045	6376.1	0.1245
SSTGA2	Ronin(THAP)/ES-Thap11-ChIP-Seq(GSE51522)/Homer	RACTACAACTCCCAGVAKGC	1	-0.000312	1	6	0.002	310.6	0.0061
SSTGA2	COUP-TFII(NR)/Artia-Nr2f2-ChIP-Seq(GSE46497)/Homer	AGRGGTCA	1	-0.000266	1	793	0.2666	15109.2	0.2951
SSTGA2	EKLF(Zf)/Erythrocyte-Klf1-ChIP-Seq(GSE20478)/Homer	NWGGGTGTGGCY	1	-0.000189	1	75	0.0252	1877.6	0.0367
SSTGA2	GLIS3(Zf)/Thyroid-Glis3.GFP-ChIP-Seq(GSE103297)/Homer	CTCCCTGGGAGGCCN	1	-0.000186	1	667	0.2242	12904.6	0.252
SSTGA2	Fra1(bZIP)/BT549-Fra1-ChIP-Seq(GSE46166)/Homer	NNATGASTCATH	1	-0.000182	1	525	0.1765	10350.8	0.2022
SSTGA2	BATF(bZIP)/Th17-BATF-ChIP-Seq(GSE39756)/Homer	DATGASTCAT	1	-8.6e-05	1	591	0.1987	11619.6	0.2269
SSTGA2	Fos(bZIP)/TSC-Fos-ChIP-Seq(GSE110950)/Homer	NDATGASTCAYN	1	-8.1e-05	1	546	0.1835	10811.3	0.2112
SSTGA2	Jun-AP1(bZIP)/K562-cJun-ChIP-Seq(GSE31477)/Homer	GATGASTCATCN	1	-6.1e-05	1	245	0.0824	5272.7	0.103
SSTGA2	Pit1(Homeobox)/GCrat-Pit1-ChIP-Seq(GSE58009)/Homer	ATGMATATDC	1	-6e-05	1	806	0.2709	15506.4	0.3029
SSTGA2	Sp5(Zf)/mES-Sp5.Flag-ChIP-Seq(GSE72989)/Homer	RGKGGGCGGAGC	1	-4.5e-05	1	405	0.1361	8286.9	0.1618
SSTGA2	KLF14(Zf)/HEK293-KLF14.GFP-ChIP-Seq(GSE58341)/Homer	RGKGGGCGKGGC	1	-4.5e-05	1	759	0.2551	14699.5	0.2871
SSTGA2	Brn2(POU,Homeobox)/NPC-Brn2-ChIP-Seq(GSE35496)/Homer	ATGAATATTC	1	-4e-05	1	68	0.0229	1804.1	0.0352
SSTGA2	Fosl2(bZIP)/3T3L1-Fosl2-ChIP-Seq(GSE56872)/Homer	NATGASTCABNN	1	-3.4e-05	1	323	0.1086	6786.4	0.1325
SSTGA2	RFX(HTH)/K562-RFX3-ChIP-Seq(SRA012198)/Homer	CGGTTGCCATGGCAAC	1	-3.2e-05	1	78	0.0262	2023.2	0.0395
SSTGA2	KLF6(Zf)/PDAC-KLF6-ChIP-Seq(GSE64557)/Homer	MKGGGYGTGGCC	1	-2.7e-05	1	394	0.1324	8125.7	0.1587
SSTGA2	X-box(HTH)/NPC-H3K4me1-ChIP-Seq(GSE16256)/Homer	GGTTGCCATGGCAA	1	-1.6e-05	1	97	0.0326	2451.8	0.0479
SSTGA2	CTCF-SatelliteElement(Zf?)/CD4+-CTCF-ChIP-Seq(Barski_et_al.)/Homer	TGCAGTTCCMVNWRTGGCCA	1	-1.4e-05	1	12	0.004	553.2	0.0108
SSTGA2	Tbx5(T-box)/HL1-Tbx5.biotin-ChIP-Seq(GSE21529)/Homer	AGGTGTCA	1	-1e-05	1	1769	0.5946	32375.9	0.6323
SSTGA2	Erra(NR)/HepG2-Erra-ChIP-Seq(GSE31477)/Homer	CAAAGGTCAG	1	-1e-05	1	1084	0.3644	20604	0.4024
SSTGA2	Rfx2(HTH)/LoVo-RFX2-ChIP-Seq(GSE49402)/Homer	GTTGCCATGGCAACM	1	-9e-06	1	85	0.0286	2228.5	0.0435
SSTGA2	Egr2(Zf)/Thymocytes-Egr2-ChIP-Seq(GSE34254)/Homer	NGCGTGGGCGGR	1	-6e-06	1	50	0.0168	1493	0.0292
SSTGA2	OCT:OCT(POU,Homeobox)/NPC-Brn1-ChIP-Seq(GSE35496)/Homer	ATGAATATTCATGAG	1	-5e-06	1	1	0.0003	209.2	0.0041
SSTGA2	Klf9(Zf)/GBM-Klf9-ChIP-Seq(GSE62211)/Homer	GCCACRCCCACY	1	-3e-06	1	127	0.0427	3143.2	0.0614
SSTGA2	Sp2(Zf)/HEK293-Sp2.eGFP-ChIP-Seq(Encode)/Homer	YGGCCCCGCCCC	1	-2e-06	1	568	0.1909	11534.4	0.2253
SSTGA2	Tbx6(T-box)/ESC-Tbx6-ChIP-Seq(GSE93524)/Homer	DAGGTGTBAA	1	-1e-06	1	598	0.201	12123.3	0.2368
SSTGA2	Sox4(HMG)/proB-Sox4-ChIP-Seq(GSE50066)/Homer	YCTTTGTTCC	1	-1e-06	1	506	0.1701	10454.6	0.2042
SSTGA2	Klf4(Zf)/mES-Klf4-ChIP-Seq(GSE11431)/Homer	GCCACACCCA	1	0	1	114	0.0383	3037.8	0.0593
SSTGA2	KLF3(Zf)/MEF-Klf3-ChIP-Seq(GSE44748)/Homer	NRGCCCCRCCCHBNN	1	0	1	148	0.0497	3769	0.0736
SSTGA2	Oct2(POU,Homeobox)/Bcell-Oct2-ChIP-Seq(GSE21512)/Homer	ATATGCAAAT	1	0	1	196	0.0659	4774.3	0.0932
SSTGA2	E2A(bHLH),near_PU.1/Bcell-PU.1-ChIP-Seq(GSE21512)/Homer	NVCACCTGBN	1	0	1	649	0.2182	13425.6	0.2622
SSTGA2	Sox10(HMG)/SciaticNerve-Sox3-ChIP-Seq(GSE35132)/Homer	CCWTTGTYYB	1	0	1	974	0.3274	19288.3	0.3767
SSTGA2	Sox17(HMG)/Endoderm-Sox17-ChIP-Seq(GSE61475)/Homer	CCATTGTTYB	1	0	1	388	0.1304	8605.9	0.1681
SSTGA2	Oct6(POU,Homeobox)/NPC-Pou3f1-ChIP-Seq(GSE35496)/Homer	WATGCAAATGAG	1	0	1	306	0.1029	7032.8	0.1374
SSTGA2	KLF5(Zf)/LoVo-KLF5-ChIP-Seq(GSE49402)/Homer	DGGGYGKGGC	1	0	1	455	0.1529	10018.5	0.1957
SSTGA2	Sox15(HMG)/CPA-Sox15-ChIP-Seq(GSE62909)/Homer	RAACAATGGN	1	0	1	617	0.2074	13059.8	0.2551
SSTGA2	OCT4-SOX2-TCF-NANOG(POU,Homeobox,HMG)/mES-Oct4-ChIP-Seq(GSE11431)/Homer	ATTTGCATAACAATG	1	0	1	113	0.038	3266.1	0.0638
SSTGA2	KLF1(Zf)/HUDEP2-KLF1-CutnRun(GSE136251)/Homer	VDGGGYGGGGCY	1	0	1	287	0.0965	6840.8	0.1336
SSTGA2	Bcl11a(Zf)/HSPC-BCL11A-ChIP-Seq(GSE104676)/Homer	TYTGACCASWRG	1	0	1	359	0.1207	8267.3	0.1615
SSTGA2	Oct11(POU,Homeobox)/NCIH1048-POU2F3-ChIP-seq(GSE115123)/Homer	GATTTGCATA	1	0	1	211	0.0709	5367	0.1048
SSTGA2	Sox3(HMG)/NPC-Sox3-ChIP-Seq(GSE33059)/Homer	CCWTTGTY	1	0	1	1003	0.3371	20577.5	0.4019
SSTGA2	ZEB1(Zf)/PDAC-ZEB1-ChIP-Seq(GSE64557)/Homer	VCAGGTRDRY	1	0	1	732	0.2461	15684.8	0.3063
SSTGA2	Sox2(HMG)/mES-Sox2-ChIP-Seq(GSE11431)/Homer	BCCATTGTTC	1	0	1	467	0.157	10746.8	0.2099
SSTGA2	Brn1(POU,Homeobox)/NPC-Brn1-ChIP-Seq(GSE35496)/Homer	TATGCWAATBAV	1	0	1	200	0.0672	5434.7	0.1061
SSTGA2	Sox6(HMG)/Myotubes-Sox6-ChIP-Seq(GSE32627)/Homer	CCATTGTTNY	1	0	1	921	0.3096	19190	0.3748
SSTGA2	Oct4(POU,Homeobox)/mES-Oct4-ChIP-Seq(GSE11431)/Homer	ATTTGCATAW	1	0	1	303	0.1018	7772.7	0.1518
SSTGA2	BORIS(Zf)/K562-CTCFL-ChIP-Seq(GSE32465)/Homer	CNNBRGCGCCCCCTGSTGGC	1	0	1	96	0.0323	9603.5	0.1876
SSTGA2	CTCF(Zf)/CD4+-CTCF-ChIP-Seq(Barski_et_al.)/Homer	AYAGTGCCMYCTRGTGGCCA	1	0	1	83	0.0279	9943.7	0.1942
SSTGA2	Sox21(HMG)/ESC-SOX21-ChIP-Seq(GSE110505)/Homer	BCCWTTGTBYKV	1	0	1	1009	0.3392	21176.2	0.4136
SSTGA2	ZFP3(Zf)/HEK293-ZFP3.GFP-ChIP-Seq(GSE58341)/Homer	GGGTTTTGAAGGATGARTAGGAGTT	1	0	1	0	0	17.1	0.0003
SSTGA3	Oct6(POU,Homeobox)/NPC-Pou3f1-ChIP-Seq(GSE35496)/Homer	WATGCAAATGAG	1e-30	-69.9	0	623	0.2079	6757.3	0.1315
SSTGA3	Oct11(POU,Homeobox)/NCIH1048-POU2F3-ChIP-seq(GSE115123)/Homer	GATTTGCATA	1e-27	-63.81	0	501	0.1672	5211.5	0.1014
SSTGA3	Oct4(POU,Homeobox)/mES-Oct4-ChIP-Seq(GSE11431)/Homer	ATTTGCATAW	1e-26	-61.76	0	659	0.2199	7491.9	0.1458
SSTGA3	Brn1(POU,Homeobox)/NPC-Brn1-ChIP-Seq(GSE35496)/Homer	TATGCWAATBAV	1e-26	-60.61	0	496	0.1655	5219.5	0.1016
SSTGA3	Pit1(Homeobox)/GCrat-Pit1-ChIP-Seq(GSE58009)/Homer	ATGMATATDC	1e-25	-58.38	0	1146	0.3824	15040.4	0.2927
SSTGA3	Oct2(POU,Homeobox)/Bcell-Oct2-ChIP-Seq(GSE21512)/Homer	ATATGCAAAT	1e-25	-57.97	0	446	0.1488	4599	0.0895
SSTGA3	Brn2(POU,Homeobox)/NPC-Brn2-ChIP-Seq(GSE35496)/Homer	ATGAATATTC	1e-24	-55.97	0	219	0.0731	1745.7	0.034
SSTGA3	MafA(bZIP)/Islet-MafA-ChIP-Seq(GSE30298)/Homer	TGCTGACTCA	1e-23	-53.3	0	960	0.3203	12306.9	0.2395
SSTGA3	MafB(bZIP)/BMM-Mafb-ChIP-Seq(GSE75722)/Homer	WNTGCTGASTCAGCANWTTY	1e-21	-49.87	0	606	0.2022	7077.4	0.1378
SSTGA3	OCT:OCT(POU,Homeobox)/NPC-Brn1-ChIP-Seq(GSE35496)/Homer	ATGAATATTCATGAG	1e-18	-42.54	0	54	0.018	204.1	0.004
SSTGA3	MafF(bZIP)/HepG2-MafF-ChIP-Seq(GSE31477)/Homer	HWWGTCAGCAWWTTT	1e-18	-42.39	0	374	0.1248	3999.2	0.0778
SSTGA3	OCT:OCT-short(POU,Homeobox)/NPC-OCT6-ChIP-Seq(GSE43916)/Homer	ATGCATWATGCATRW	1e-17	-41	0	807	0.2693	10422.4	0.2029
SSTGA3	OCT:OCT(POU,Homeobox)/NPC-OCT6-ChIP-Seq(GSE43916)/Homer	YATGCATATRCATRT	1e-12	-28.09	0	200	0.0667	2008	0.0391
SSTGA3	Pit1+1bp(Homeobox)/GCrat-Pit1-ChIP-Seq(GSE58009)/Homer	ATGCATAATTCA	1e-09	-21.22	0	419	0.1398	5354.8	0.1042
SSTGA3	GRE(NR),IR3/RAW264.7-GRE-ChIP-Seq(Unpublished)/Homer	VAGRACAKWCTGTYC	1e-09	-21.11	0	282	0.0941	3339.8	0.065
SSTGA3	Mef2b(MADS)/HEK293-Mef2b.V5-ChIP-Seq(GSE67450)/Homer	GCTATTTTTGGM	1e-08	-20.65	0	918	0.3063	13227.8	0.2575
SSTGA3	MafK(bZIP)/C2C12-MafK-ChIP-Seq(GSE36030)/Homer	GCTGASTCAGCA	1e-08	-20.54	0	334	0.1114	4117.6	0.0801
SSTGA3	OCT4-SOX2-TCF-NANOG(POU,Homeobox,HMG)/mES-Oct4-ChIP-Seq(GSE11431)/Homer	ATTTGCATAACAATG	1e-08	-18.93	0	254	0.0848	3013.1	0.0586
SSTGA3	OCT:OCT(POU,Homeobox,IR1)/NPC-Brn2-ChIP-Seq(GSE35496)/Homer	ATGAATWATTCATGA	1e-08	-18.8	0	52	0.0174	360	0.007
SSTGA3	GRE(NR),IR3/A549-GR-ChIP-Seq(GSE32465)/Homer	NRGVACABNVTGTYCY	1e-08	-18.78	0	165	0.0551	1770.3	0.0345
SSTGA3	PGR(NR)/EndoStromal-PGR-ChIP-Seq(GSE69539)/Homer	AAGAACATWHTGTTC	1e-06	-15.65	0	275	0.0918	3446.3	0.0671
SSTGA3	ARE(NR)/LNCAP-AR-ChIP-Seq(GSE27824)/Homer	RGRACASNSTGTYCYB	1e-06	-15.62	0	288	0.0961	3640.9	0.0709
SSTGA3	TEAD1(TEAD)/HepG2-TEAD1-ChIP-Seq(Encode)/Homer	CYRCATTCCA	1e-05	-12.69	0.0001	825	0.2753	12297	0.2393
SSTGA3	Egr1(Zf)/K562-Egr1-ChIP-Seq(GSE32465)/Homer	TGCGTGGGYG	1e-05	-11.76	0.0001	484	0.1615	6873.1	0.1338
SSTGA3	TEAD4(TEA)/Tropoblast-Tead4-ChIP-Seq(GSE37350)/Homer	CCWGGAATGY	0.0001	-11.2	0.0002	706	0.2356	10481.9	0.204
SSTGA3	AP-1(bZIP)/ThioMac-PU.1-ChIP-Seq(GSE21512)/Homer	VTGACTCATC	0.0001	-10.38	0.0005	837	0.2793	12698.8	0.2472
SSTGA3	TEAD3(TEA)/HepG2-TEAD3-ChIP-Seq(Encode)/Homer	TRCATTCCAG	0.0001	-10.15	0.0006	944	0.315	14489.5	0.282
SSTGA3	THRa(NR)/C17.2-THRa-ChIP-Seq(GSE38347)/Homer	GGTCANYTGAGGWCA	0.0001	-10	0.0007	302	0.1008	4136.3	0.0805
SSTGA3	TEAD2(TEA)/Py2T-Tead2-ChIP-Seq(GSE55709)/Homer	CCWGGAATGY	0.0001	-9.472	0.0012	459	0.1532	6641.1	0.1293
SSTGA3	TEAD(TEA)/Fibroblast-PU.1-ChIP-Seq(Unpublished)/Homer	YCWGGAATGY	0.001	-9.141	0.0016	589	0.1965	8759.7	0.1705
SSTGA3	Mef2a(MADS)/HL1-Mef2a.biotin-ChIP-Seq(GSE21529)/Homer	CYAAAAATAG	0.001	-7.387	0.0088	475	0.1585	7071.5	0.1376
SSTGA3	Atf3(bZIP)/GBM-ATF3-ChIP-Seq(GSE33912)/Homer	DATGASTCATHN	0.001	-7.203	0.0102	760	0.2536	11754.4	0.2288
SSTGA3	Mef2c(MADS)/GM12878-Mef2c-ChIP-Seq(GSE32465)/Homer	DCYAAAAATAGM	0.01	-6.703	0.0164	529	0.1765	8013.5	0.156
SSTGA3	Egr2(Zf)/Thymocytes-Egr2-ChIP-Seq(GSE34254)/Homer	NGCGTGGGCGGR	0.01	-6.659	0.0166	125	0.0417	1619	0.0315
SSTGA3	BATF(bZIP)/Th17-BATF-ChIP-Seq(GSE39756)/Homer	DATGASTCAT	0.01	-6.632	0.0166	753	0.2513	11704.8	0.2278
SSTGA3	Stat3+il21(Stat)/CD4-Stat3-ChIP-Seq(GSE19198)/Homer	SVYTTCCNGGAARB	0.01	-6.266	0.0232	601	0.2005	9238.2	0.1798
SSTGA3	Klf4(Zf)/mES-Klf4-ChIP-Seq(GSE11431)/Homer	GCCACACCCA	0.01	-6.009	0.0292	233	0.0777	3320.8	0.0646
SSTGA3	AR-halfsite(NR)/LNCaP-AR-ChIP-Seq(GSE27824)/Homer	CCAGGAACAG	0.01	-5.916	0.0312	2321	0.7744	38663.4	0.7525
SSTGA3	Bcl6(Zf)/Liver-Bcl6-ChIP-Seq(GSE31578)/Homer	NNNCTTTCCAGGAAA	0.01	-5.755	0.0357	1105	0.3687	17711.1	0.3447
SSTGA3	Bach2(bZIP)/OCILy7-Bach2-ChIP-Seq(GSE44420)/Homer	TGCTGAGTCA	0.01	-5.667	0.0381	291	0.0971	4266.9	0.083
SSTGA3	Mef2d(MADS)/Retina-Mef2d-ChIP-Seq(GSE61391)/Homer	GCTATTTTTAGC	0.01	-5.663	0.0381	267	0.0891	3884.2	0.0756
SSTGA3	NF1-halfsite(CTF)/LNCaP-NF1-ChIP-Seq(Unpublished)/Homer	YTGCCAAG	0.01	-5.621	0.0381	1326	0.4424	21478	0.418
SSTGA3	EKLF(Zf)/Erythrocyte-Klf1-ChIP-Seq(GSE20478)/Homer	NWGGGTGTGGCY	0.01	-5.523	0.0409	147	0.049	2013.9	0.0392
SSTGA3	Gfi1b(Zf)/HPC7-Gfi1b-ChIP-Seq(GSE22178)/Homer	MAATCACTGC	0.01	-5.515	0.0409	599	0.1999	9292.7	0.1809
SSTGA3	STAT6(Stat)/Macrophage-Stat6-ChIP-Seq(GSE38377)/Homer	TTCCKNAGAA	0.01	-5.29	0.0493	509	0.1698	7838.8	0.1526
SSTGA3	HRE(HSF)/HepG2-HSF1-ChIP-Seq(GSE31477)/Homer	BSTTCTRGAABVTTCYAGAA	0.01	-5.126	0.0568	140	0.0467	1929.8	0.0376
SSTGA3	Tlx?(NR)/NPC-H3K4me1-ChIP-Seq(GSE16256)/Homer	CTGGCAGSCTGCCA	0.01	-5.056	0.0596	380	0.1268	5757.3	0.1121
SSTGA3	ZNF341(Zf)/EBV-ZNF341-ChIP-Seq(GSE113194)/Homer	GGAACAGCCG	0.01	-5.029	0.06	591	0.1972	9220.2	0.1795
SSTGA3	ZNF317(Zf)/HEK293-ZNF317.GFP-ChIP-Seq(GSE58341)/Homer	GTCWGCTGTYYCTCT	0.01	-4.908	0.0664	83	0.0277	1074.6	0.0209
SSTGA3	STAT4(Stat)/CD4-Stat4-ChIP-Seq(GSE22104)/Homer	NYTTCCWGGAAR	0.01	-4.876	0.0671	815	0.2719	12967.9	0.2524
SSTGA3	JunB(bZIP)/DendriticCells-Junb-ChIP-Seq(GSE36099)/Homer	RATGASTCAT	0.01	-4.811	0.0702	645	0.2152	10143.2	0.1974
SSTGA3	PAX5(Paired,Homeobox)/GM12878-PAX5-ChIP-Seq(GSE32465)/Homer	GCAGCCAAGCRTGACH	0.01	-4.667	0.0796	263	0.0878	3905.8	0.076
SSTGA3	Rbpj1(?)/Panc1-Rbpj1-ChIP-Seq(GSE47459)/Homer	HTTTCCCASG	0.01	-4.631	0.0809	1119	0.3734	18123.4	0.3527
SSTGA3	Foxa3(Forkhead)/Liver-Foxa3-ChIP-Seq(GSE77670)/Homer	BSNTGTTTACWYWGN	0.1	-4.472	0.093	290	0.0968	4358.5	0.0848
SSTGA3	STAT5(Stat)/mCD4+-Stat5-ChIP-Seq(GSE12346)/Homer	RTTTCTNAGAAA	0.1	-4.415	0.0968	331	0.1104	5028	0.0979
SSTGA3	STAT6(Stat)/CD4-Stat6-ChIP-Seq(GSE22104)/Homer	ABTTCYYRRGAA	0.1	-4.384	0.098	492	0.1642	7668.9	0.1493
SSTGA3	CHR(?)/Hela-CellCycle-Expression/Homer	SRGTTTCAAA	0.1	-4.359	0.0988	569	0.1899	8944.5	0.1741
SSTGA3	WT1(Zf)/Kidney-WT1-ChIP-Seq(GSE90016)/Homer	MCTCCCMCRCAB	0.1	-4.356	0.0988	431	0.1438	6668.5	0.1298
SSTGA3	PR(NR)/T47D-PR-ChIP-Seq(GSE31130)/Homer	VAGRACAKNCTGTBC	0.1	-4.323	0.0989	1646	0.5492	27170.2	0.5288
SSTGA3	NF1(CTF)/LNCAP-NF1-ChIP-Seq(Unpublished)/Homer	CYTGGCABNSTGCCAR	0.1	-4.198	0.1102	315	0.1051	4791.6	0.0933
SSTGA3	Nrf2(bZIP)/Lymphoblast-Nrf2-ChIP-Seq(GSE37589)/Homer	HTGCTGAGTCAT	0.1	-4.196	0.1102	96	0.032	1307.9	0.0255
SSTGA3	Fra1(bZIP)/BT549-Fra1-ChIP-Seq(GSE46166)/Homer	NNATGASTCATH	0.1	-4.101	0.1175	656	0.2189	10427.3	0.203
SSTGA3	Hoxc9(Homeobox)/Ainv15-Hoxc9-ChIP-Seq(GSE21812)/Homer	GGCCATAAATCA	0.1	-4.099	0.1175	443	0.1478	6897.9	0.1343
SSTGA3	Fra2(bZIP)/Striatum-Fra2-ChIP-Seq(GSE43429)/Homer	GGATGACTCATC	0.1	-4.075	0.1175	588	0.1962	9299.2	0.181
SSTGA3	Tbx20(T-box)/Heart-Tbx20-ChIP-Seq(GSE29636)/Homer	GGTGYTGACAGS	0.1	-3.955	0.1297	198	0.0661	2927.7	0.057
SSTGA3	HRE(HSF)/Striatum-HSF1-ChIP-Seq(GSE38000)/Homer	TTCTAGAABNTTCTA	0.1	-3.9	0.135	206	0.0687	3060	0.0596
SSTGA3	NFE2L2(bZIP)/HepG2-NFE2L2-ChIP-Seq(Encode)/Homer	AWWWTGCTGAGTCAT	0.1	-3.848	0.14	104	0.0347	1451.5	0.0283
SSTGA3	NFAT(RHD)/Jurkat-NFATC1-ChIP-Seq(Jolma_et_al.)/Homer	ATTTTCCATT	0.1	-3.753	0.1518	737	0.2459	11836.5	0.2304
SSTGA3	VDR(NR),DR3/GM10855-VDR+vitD-ChIP-Seq(GSE22484)/Homer	ARAGGTCANWGAGTTCANNN	0.1	-3.741	0.1518	125	0.0417	1786.3	0.0348
SSTGA3	Fosl2(bZIP)/3T3L1-Fosl2-ChIP-Seq(GSE56872)/Homer	NATGASTCABNN	0.1	-3.676	0.1591	444	0.1481	6969.1	0.1356
SSTGA3	Fox:Ebox(Forkhead,bHLH)/Panc1-Foxa2-ChIP-Seq(GSE47459)/Homer	NNNVCTGWGYAAACASN	0.1	-3.579	0.1729	879	0.2933	14253.2	0.2774
SSTGA3	CArG(MADS)/PUER-Srf-ChIP-Seq(Sullivan_et_al.)/Homer	CCATATATGGNM	0.1	-3.559	0.174	235	0.0784	3560.1	0.0693
SSTGA3	RBPJ:Ebox(?,bHLH)/Panc1-Rbpj1-ChIP-Seq(GSE47459)/Homer	GGGRAARRGRMCAGMTG	0.1	-3.499	0.1821	281	0.0938	4314.5	0.084
SSTGA3	Foxa2(Forkhead)/Liver-Foxa2-ChIP-Seq(GSE25694)/Homer	CYTGTTTACWYW	0.1	-3.405	0.1974	666	0.2222	10705.7	0.2084
SSTGA3	Znf263(Zf)/K562-Znf263-ChIP-Seq(GSE31477)/Homer	CVGTSCTCCC	0.1	-3.353	0.2051	1195	0.3987	19649.8	0.3825
SSTGA3	NF-E2(bZIP)/K562-NFE2-ChIP-Seq(GSE31477)/Homer	GATGACTCAGCA	0.1	-3.344	0.2051	108	0.036	1547.5	0.0301
SSTGA3	Nkx3.1(Homeobox)/LNCaP-Nkx3.1-ChIP-Seq(GSE28264)/Homer	AAGCACTTAA	0.1	-3.261	0.2192	1623	0.5415	26985.5	0.5252
SSTGA3	LXRE(NR),DR4/RAW-LXRb.biotin-ChIP-Seq(GSE21512)/Homer	RGGTTACTANAGGTCA	0.1	-3.194	0.2312	36	0.012	451.6	0.0088
SSTGA3	Bapx1(Homeobox)/VertebralCol-Bapx1-ChIP-Seq(GSE36672)/Homer	TTRAGTGSYK	0.1	-2.958	0.2891	1488	0.4965	24737.5	0.4815
SSTGA3	CEBP:AP1(bZIP)/ThioMac-CEBPb-ChIP-Seq(GSE21512)/Homer	DRTGTTGCAA	0.1	-2.882	0.308	630	0.2102	10194.9	0.1984
SSTGA3	Nkx2.5(Homeobox)/HL1-Nkx2.5.biotin-ChIP-Seq(GSE21529)/Homer	RRSCACTYAA	0.1	-2.844	0.316	1543	0.5148	25706.6	0.5003
SSTGA3	Fos(bZIP)/TSC-Fos-ChIP-Seq(GSE110950)/Homer	NDATGASTCAYN	0.1	-2.817	0.3208	670	0.2236	10878	0.2117
SSTGA3	ZNF467(Zf)/HEK293-ZNF467.GFP-ChIP-Seq(GSE58341)/Homer	TGGGGAAGGGCM	0.1	-2.785	0.3273	562	0.1875	9073	0.1766
SSTGA3	NFkB-p65(RHD)/GM12787-p65-ChIP-Seq(GSE19485)/Homer	WGGGGATTTCCC	0.1	-2.584	0.3954	338	0.1128	5371.7	0.1046
SSTGA3	KLF6(Zf)/PDAC-KLF6-ChIP-Seq(GSE64557)/Homer	MKGGGYGTGGCC	0.1	-2.572	0.3955	546	0.1822	8843.8	0.1721
SSTGA3	Maz(Zf)/HepG2-Maz-ChIP-Seq(GSE31477)/Homer	GGGGGGGG	0.1	-2.547	0.4008	706	0.2356	11538.6	0.2246
SSTGA3	STAT1(Stat)/HelaS3-STAT1-ChIP-Seq(GSE12782)/Homer	NATTTCCNGGAAAT	0.1	-2.499	0.4155	268	0.0894	4225	0.0822
SSTGA3	Bach1(bZIP)/K562-Bach1-ChIP-Seq(GSE31477)/Homer	AWWNTGCTGAGTCAT	0.1	-2.496	0.4155	102	0.034	1517.2	0.0295
SSTGA3	EBF1(EBF)/Near-E2A-ChIP-Seq(GSE21512)/Homer	GTCCCCWGGGGA	0.1	-2.482	0.4155	627	0.2092	10221.4	0.1989
SSTGA3	HIF-1a(bHLH)/MCF7-HIF1a-ChIP-Seq(GSE28352)/Homer	TACGTGCV	0.1	-2.479	0.4155	135	0.045	2050.5	0.0399
SSTGA3	TATA-Box(TBP)/Promoter/Homer	CCTTTTAWAGSC	0.1	-2.467	0.4155	1016	0.339	16803.8	0.3271
SSTGA3	Zfp809(Zf)/ES-Zfp809-ChIP-Seq(GSE70799)/Homer	GGGGCTYGKCTGGGA	0.1	-2.417	0.4265	107	0.0357	1604.3	0.0312
SSTGA3	ZNF675(Zf)/HEK293-ZNF675.GFP-ChIP-Seq(GSE58341)/Homer	ARGAGGMCAAAATGW	0.1	-2.401	0.4286	113	0.0377	1702.9	0.0331
SSTGA3	Hnf1(Homeobox)/Liver-Foxa2-Chip-Seq(GSE25694)/Homer	GGTTAAWCATTAA	1	-2.256	0.4904	103	0.0344	1554.1	0.0302
SSTGA3	KLF5(Zf)/LoVo-KLF5-ChIP-Seq(GSE49402)/Homer	DGGGYGKGGC	1	-2.244	0.491	661	0.2206	10844.4	0.2111
SSTGA3	RAR:RXR(NR),DR5/ES-RAR-ChIP-Seq(GSE56893)/Homer	RGGTCADNNAGAGGTCAV	1	-2.069	0.5788	18	0.006	228.4	0.0044
SSTGA3	Hoxa10(Homeobox)/ChickenMSG-Hoxa10.Flag-ChIP-Seq(GSE86088)/Homer	GGYAATGAAA	1	-2.052	0.5829	485	0.1618	7921.8	0.1542
SSTGA3	ZNF322(Zf)/HEK293-ZNF322.GFP-ChIP-Seq(GSE58341)/Homer	GAGCCTGGTACTGWGCCTGR	1	-2.019	0.5963	194	0.0647	3069.7	0.0597
SSTGA3	CEBP:CEBP(bZIP)/MEF-Chop-ChIP-Seq(GSE35681)/Homer	NTNATGCAAYMNNHTGMAAY	1	-1.99	0.6073	128	0.0427	1987.6	0.0387
SSTGA3	NFAT:AP1(RHD,bZIP)/Jurkat-NFATC1-ChIP-Seq(Jolma_et_al.)/Homer	SARTGGAAAAWRTGAGTCAB	1	-1.958	0.6212	153	0.0511	2401.5	0.0467
SSTGA3	PAX6(Paired,Homeobox)/Forebrain-Pax6-ChIP-Seq(GSE66961)/Homer	NGTGTTCAVTSAAGCGKAAA	1	-1.93	0.6321	73	0.0244	1099.2	0.0214
SSTGA3	ZNF143|STAF(Zf)/CUTLL-ZNF143-ChIP-Seq(GSE29600)/Homer	ATTTCCCAGVAKSCY	1	-1.908	0.6402	274	0.0914	4414.9	0.0859
SSTGA3	USF1(bHLH)/GM12878-Usf1-ChIP-Seq(GSE32465)/Homer	SGTCACGTGR	1	-1.78	0.7204	277	0.0924	4486.3	0.0873
SSTGA3	Pax8(Paired,Homeobox)/Thyroid-Pax8-ChIP-Seq(GSE26938)/Homer	GTCATGCHTGRCTGS	1	-1.776	0.7204	228	0.0761	3669.6	0.0714
SSTGA3	PRDM10(Zf)/HEK293-PRDM10.eGFP-ChIP-Seq(Encode)/Homer	TGGTACATTCCA	1	-1.737	0.738	403	0.1345	6608.6	0.1286
SSTGA3	ZFX(Zf)/mES-Zfx-ChIP-Seq(GSE11431)/Homer	AGGCCTRG	1	-1.703	0.7557	682	0.2276	11330.7	0.2205
SSTGA3	FoxD3(forkhead)/ZebrafishEmbryo-Foxd3.biotin-ChIP-seq(GSE106676)/Homer	TGTTTAYTTAGC	1	-1.691	0.7582	717	0.2392	11927.4	0.2322
SSTGA3	Npas4(bHLH)/Neuron-Npas4-ChIP-Seq(GSE127793)/Homer	NHRTCACGACDN	1	-1.648	0.7838	446	0.1488	7352.8	0.1431
SSTGA3	NFkB-p50,p52(RHD)/Monocyte-p50-ChIP-Chip(Schreiber_et_al.)/Homer	GGGGGAATCCCC	1	-1.586	0.8264	48	0.016	724.6	0.0141
SSTGA3	Foxf1(Forkhead)/Lung-Foxf1-ChIP-Seq(GSE77951)/Homer	WWATRTAAACAN	1	-1.554	0.8456	783	0.2613	13087.3	0.2547
SSTGA3	Stat3(Stat)/mES-Stat3-ChIP-Seq(GSE11431)/Homer	CTTCCGGGAA	1	-1.536	0.8536	384	0.1281	6332.8	0.1233
SSTGA3	PSE(SNAPc)/K562-mStart-Seq/Homer	WAVTCACCMTAASYDAAAAG	1	-1.533	0.8536	404	0.1348	6670.2	0.1298
SSTGA3	EBF(EBF)/proBcell-EBF-ChIP-Seq(GSE21978)/Homer	DGTCCCYRGGGA	1	-1.512	0.8584	134	0.0447	2145.6	0.0418
SSTGA3	EBNA1(EBV-virus)/Raji-EBNA1-ChIP-Seq(GSE30709)/Homer	GGYAGCAYDTGCTDCCCNNN	1	-1.503	0.859	13	0.0043	174.1	0.0034
SSTGA3	AP-2gamma(AP2)/MCF7-TFAP2C-ChIP-Seq(GSE21234)/Homer	SCCTSAGGSCAW	1	-1.501	0.859	520	0.1735	8639.7	0.1682
SSTGA3	ZNF519(Zf)/HEK293-ZNF519.GFP-ChIP-Seq(GSE58341)/Homer	GAGSCCGAGC	1	-1.454	0.8859	116	0.0387	1854.1	0.0361
SSTGA3	THRb(NR)/HepG2-THRb.Flag-ChIP-Seq(Encode)/Homer	GGTCACCTGAGGTCA	1	-1.448	0.8859	369	0.1231	6099	0.1187
SSTGA3	KLF14(Zf)/HEK293-KLF14.GFP-ChIP-Seq(GSE58341)/Homer	RGKGGGCGKGGC	1	-1.413	0.9073	941	0.314	15822.9	0.308
SSTGA3	Tgif1(Homeobox)/mES-Tgif1-ChIP-Seq(GSE55404)/Homer	YTGWCADY	1	-1.386	0.9248	1971	0.6577	33478.9	0.6516
SSTGA3	FOXA1:AR(Forkhead,NR)/LNCAP-AR-ChIP-Seq(GSE27824)/Homer	AGTAAACAAAAAAGAACAND	1	-1.385	0.9248	60	0.02	937.9	0.0183
SSTGA3	FOXA1(Forkhead)/LNCAP-FOXA1-ChIP-Seq(GSE27824)/Homer	WAAGTAAACA	1	-1.379	0.9248	979	0.3267	16482.8	0.3208
SSTGA3	FoxL2(Forkhead)/Ovary-FoxL2-ChIP-Seq(GSE60858)/Homer	WWTRTAAACAVG	1	-1.372	0.9248	709	0.2366	11884.8	0.2313
SSTGA3	KLF10(Zf)/HEK293-KLF10.GFP-ChIP-Seq(GSE58341)/Homer	GGGGGTGTGTCC	1	-1.37	0.9248	445	0.1485	7403.9	0.1441
SSTGA3	Atf1(bZIP)/K562-ATF1-ChIP-Seq(GSE31477)/Homer	GATGACGTCA	1	-1.37	0.9248	447	0.1491	7437.8	0.1448
SSTGA3	CLOCK(bHLH)/Liver-Clock-ChIP-Seq(GSE39860)/Homer	GHCACGTG	1	-1.337	0.9248	341	0.1138	5652.3	0.11
SSTGA3	IRF:BATF(IRF:bZIP)/pDC-Irf8-ChIP-Seq(GSE66899)/Homer	CTTTCANTATGACTV	1	-1.313	0.9395	111	0.037	1790.7	0.0349
SSTGA3	ETS:E-box(ETS,bHLH)/HPC7-Scl-ChIP-Seq(GSE22178)/Homer	AGGAARCAGCTG	1	-1.292	0.9519	88	0.0294	1410.5	0.0275
SSTGA3	LEF1(HMG)/H1-LEF1-ChIP-Seq(GSE64758)/Homer	CCTTTGATST	1	-1.281	0.9546	544	0.1815	9107.4	0.1773
SSTGA3	HNF6(Homeobox)/Liver-Hnf6-ChIP-Seq(ERP000394)/Homer	NTATYGATCH	1	-1.279	0.9546	363	0.1211	6038.2	0.1175
SSTGA3	KLF1(Zf)/HUDEP2-KLF1-CutnRun(GSE136251)/Homer	VDGGGYGGGGCY	1	-1.272	0.9546	449	0.1498	7497.4	0.1459
SSTGA3	ZNF189(Zf)/HEK293-ZNF189.GFP-ChIP-Seq(GSE58341)/Homer	TGGAACAGMA	1	-1.268	0.9546	639	0.2132	10726.9	0.2088
SSTGA3	ZFP3(Zf)/HEK293-ZFP3.GFP-ChIP-Seq(GSE58341)/Homer	GGGTTTTGAAGGATGARTAGGAGTT	1	-1.264	0.9546	2	0.0007	18.8	0.0004
SSTGA3	Six2(Homeobox)/NephronProgenitor-Six2-ChIP-Seq(GSE39837)/Homer	GWAAYHTGAKMC	1	-1.223	0.9735	726	0.2422	12222.6	0.2379
SSTGA3	GRHL2(CP2)/HBE-GRHL2-ChIP-Seq(GSE46194)/Homer	AAACYKGTTWDACMRGTTTB	1	-1.208	0.9815	260	0.0868	4313.1	0.0839
SSTGA3	RXR(NR),DR1/3T3L1-RXR-ChIP-Seq(GSE13511)/Homer	TAGGGCAAAGGTCA	1	-1.184	0.9973	630	0.2102	10600.5	0.2063
SSTGA3	Cux2(Homeobox)/Liver-Cux2-ChIP-Seq(GSE35985)/Homer	HNRAATCAAT	1	-1.178	0.9973	306	0.1021	5098.2	0.0992
SSTGA3	ZNF382(Zf)/HEK293-ZNF382.GFP-ChIP-Seq(GSE58341)/Homer	GNCTGTASTRNTGBCTCHTT	1	-1.17	0.9973	24	0.008	366.3	0.0071
SSTGA3	NFkB-p65-Rel(RHD)/ThioMac-LPS-Expression(GSE23622)/Homer	GGAAATTCCC	1	-1.14	1	40	0.0133	631.3	0.0123
SSTGA3	TFE3(bHLH)/MEF-TFE3-ChIP-Seq(GSE75757)/Homer	GTCACGTGACYV	1	-1.139	1	54	0.018	863.8	0.0168
SSTGA3	FOXA1(Forkhead)/MCF7-FOXA1-ChIP-Seq(GSE26831)/Homer	WAAGTAAACA	1	-1.096	1	817	0.2726	13820.8	0.269
SSTGA3	Rfx6(HTH)/Min6b1-Rfx6.HA-ChIP-Seq(GSE62844)/Homer	TGTTKCCTAGCAACM	1	-1.084	1	823	0.2746	13927.2	0.2711
SSTGA3	AP-2alpha(AP2)/Hela-AP2alpha-ChIP-Seq(GSE31477)/Homer	ATGCCCTGAGGC	1	-1.068	1	378	0.1261	6349.6	0.1236
SSTGA3	Zfp281(Zf)/ES-Zfp281-ChIP-Seq(GSE81042)/Homer	CCCCTCCCCCAC	1	-1.057	1	160	0.0534	2655.7	0.0517
SSTGA3	CRE(bZIP)/Promoter/Homer	CSGTGACGTCAC	1	-1.055	1	130	0.0434	2149.8	0.0418
SSTGA3	EBF2(EBF)/BrownAdipose-EBF2-ChIP-Seq(GSE97114)/Homer	NABTCCCWDGGGAVH	1	-1.049	1	582	0.1942	9828	0.1913
SSTGA3	ZNF711(Zf)/SHSY5Y-ZNF711-ChIP-Seq(GSE20673)/Homer	AGGCCTAG	1	-1.043	1	848	0.2829	14370.6	0.2797
SSTGA3	CRX(Homeobox)/Retina-Crx-ChIP-Seq(GSE20012)/Homer	GCTAATCC	1	-1.033	1	1573	0.5249	26784	0.5213
SSTGA3	GATA3(Zf),DR8/iTreg-Gata3-ChIP-Seq(GSE20898)/Homer	AGATSTNDNNDSAGATAASN	1	-1.012	1	63	0.021	1028.2	0.02
SSTGA3	Jun-AP1(bZIP)/K562-cJun-ChIP-Seq(GSE31477)/Homer	GATGASTCATCN	1	-0.9864	1	323	0.1078	5437.8	0.1058
SSTGA3	GATA(Zf),IR3/iTreg-Gata3-ChIP-Seq(GSE20898)/Homer	NNNNNBAGATAWYATCTVHN	1	-0.9774	1	118	0.0394	1960.6	0.0382
SSTGA3	Atf4(bZIP)/MEF-Atf4-ChIP-Seq(GSE35681)/Homer	MTGATGCAAT	1	-0.9391	1	231	0.0771	3885.1	0.0756
SSTGA3	ZNF7(Zf)/HepG2-ZNF7.Flag-ChIP-Seq(Encode)/Homer	CTGCCWVCTTTTRTA	1	-0.9302	1	445	0.1485	7533.9	0.1466
SSTGA3	Chop(bZIP)/MEF-Chop-ChIP-Seq(GSE35681)/Homer	ATTGCATCAT	1	-0.9235	1	172	0.0574	2886.9	0.0562
SSTGA3	FOXK2(Forkhead)/U2OS-FOXK2-ChIP-Seq(E-MTAB-2204)/Homer	SCHTGTTTACAT	1	-0.9161	1	508	0.1695	8613.5	0.1677
SSTGA3	Hnf6b(Homeobox)/LNCaP-Hnf6b-ChIP-Seq(GSE106305)/Homer	TATTGAYY	1	-0.9134	1	587	0.1959	9963.6	0.1939
SSTGA3	Srebp2(bHLH)/HepG2-Srebp2-ChIP-Seq(GSE31477)/Homer	CGGTCACSCCAC	1	-0.9107	1	75	0.025	1244.2	0.0242
SSTGA3	Sp2(Zf)/HEK293-Sp2.eGFP-ChIP-Seq(Encode)/Homer	YGGCCCCGCCCC	1	-0.909	1	737	0.2459	12528	0.2438
SSTGA3	HLF(bZIP)/HSC-HLF.Flag-ChIP-Seq(GSE69817)/Homer	RTTATGYAAB	1	-0.9043	1	673	0.2246	11436.7	0.2226
SSTGA3	FOXM1(Forkhead)/MCF7-FOXM1-ChIP-Seq(GSE72977)/Homer	TRTTTACTTW	1	-0.8915	1	831	0.2773	14143.8	0.2753
SSTGA3	ISRE(IRF)/ThioMac-LPS-Expression(GSE23622)/Homer	AGTTTCASTTTC	1	-0.8898	1	47	0.0157	774.7	0.0151
SSTGA3	TCFL2(HMG)/K562-TCF7L2-ChIP-Seq(GSE29196)/Homer	ACWTCAAAGG	1	-0.8785	1	60	0.02	995.8	0.0194
SSTGA3	IRF2(IRF)/Erythroblas-IRF2-ChIP-Seq(GSE36985)/Homer	GAAASYGAAASY	1	-0.8701	1	78	0.026	1301.9	0.0253
SSTGA3	SCL(bHLH)/HPC7-Scl-ChIP-Seq(GSE13511)/Homer	AVCAGCTG	1	-0.8405	1	2587	0.8632	44282.8	0.8619
SSTGA3	Tbr1(T-box)/Cortex-Tbr1-ChIP-Seq(GSE71384)/Homer	AAGGTGTKAA	1	-0.8178	1	1040	0.347	17755.6	0.3456
SSTGA3	ZBTB12(Zf)/HEK293-ZBTB12.GFP-ChIP-Seq(GSE58341)/Homer	NGNTCTAGAACCNGV	1	-0.8056	1	288	0.0961	4894.9	0.0953
SSTGA3	AMYB(HTH)/Testes-AMYB-ChIP-Seq(GSE44588)/Homer	TGGCAGTTGG	1	-0.7862	1	1086	0.3624	18559.3	0.3612
SSTGA3	SF1(NR)/H295R-Nr5a1-ChIP-Seq(GSE44220)/Homer	CAAGGHCANV	1	-0.7789	1	284	0.0948	4834.6	0.0941
SSTGA3	HIF2a(bHLH)/785_O-HIF2a-ChIP-Seq(GSE34871)/Homer	GCACGTACCC	1	-0.7679	1	185	0.0617	3145.8	0.0612
SSTGA3	PAX5(Paired,Homeobox),condensed/GM12878-PAX5-ChIP-Seq(GSE32465)/Homer	GTCACGCTCSCTGM	1	-0.748	1	60	0.02	1014.1	0.0197
SSTGA3	PRDM9(Zf)/Testis-DMC1-ChIP-Seq(GSE35498)/Homer	ADGGYAGYAGCATCT	1	-0.7447	1	353	0.1178	6026.1	0.1173
SSTGA3	PPARE(NR),DR1/3T3L1-Pparg-ChIP-Seq(GSE13511)/Homer	TGACCTTTGCCCCA	1	-0.7139	1	532	0.1775	9104.1	0.1772
SSTGA3	Nkx2.2(Homeobox)/NPC-Nkx2.2-ChIP-Seq(GSE61673)/Homer	BTBRAGTGSN	1	-0.7127	1	1320	0.4404	22609.2	0.4401
SSTGA3	c-Jun-CRE(bZIP)/K562-cJun-ChIP-Seq(GSE31477)/Homer	ATGACGTCATCY	1	-0.7095	1	210	0.0701	3589.1	0.0699
SSTGA3	Usf2(bHLH)/C2C12-Usf2-ChIP-Seq(GSE36030)/Homer	GTCACGTGGT	1	-0.709	1	201	0.0671	3435.1	0.0669
SSTGA3	ZNF768(Zf)/Rajj-ZNF768-ChIP-Seq(GSE111879)/Homer	RHHCAGAGAGGB	1	-0.7074	1	22	0.0073	370.8	0.0072
SSTGA3	Foxo3(Forkhead)/U2OS-Foxo3-ChIP-Seq(E-MTAB-2701)/Homer	DGTAAACA	1	-0.6855	1	590	0.1969	10111.2	0.1968
SSTGA3	BMYB(HTH)/Hela-BMYB-ChIP-Seq(GSE27030)/Homer	NHAACBGYYV	1	-0.6776	1	1085	0.362	18601	0.362
SSTGA3	Zac1(Zf)/Neuro2A-Plagl1-ChIP-Seq(GSE75942)/Homer	HAWGRGGCCM	1	-0.6647	1	1432	0.4778	24557.6	0.478
SSTGA3	Hoxd11(Homeobox)/ChickenMSG-Hoxd11.Flag-ChIP-Seq(GSE86088)/Homer	VGCCATAAAA	1	-0.6629	1	1652	0.5512	28329.4	0.5514
SSTGA3	KLF3(Zf)/MEF-Klf3-ChIP-Seq(GSE44748)/Homer	NRGCCCCRCCCHBNN	1	-0.6606	1	242	0.0807	4154	0.0809
SSTGA3	IRF3(IRF)/BMDM-Irf3-ChIP-Seq(GSE67343)/Homer	AGTTTCAKTTTC	1	-0.6601	1	266	0.0888	4565.9	0.0889
SSTGA3	Nr5a2(NR)/Pancreas-LRH1-ChIP-Seq(GSE34295)/Homer	BTCAAGGTCA	1	-0.6598	1	418	0.1395	7173.3	0.1396
SSTGA3	PU.1-IRF(ETS:IRF)/Bcell-PU.1-ChIP-Seq(GSE21512)/Homer	MGGAAGTGAAAC	1	-0.6516	1	1029	0.3433	17656.5	0.3437
SSTGA3	FOXP1(Forkhead)/H9-FOXP1-ChIP-Seq(GSE31006)/Homer	NYYTGTTTACHN	1	-0.6495	1	341	0.1138	5856.3	0.114
SSTGA3	DUX4(Homeobox)/Myoblasts-DUX4.V5-ChIP-Seq(GSE75791)/Homer	NWTAAYCYAATCAWN	1	-0.6372	1	33	0.011	567.5	0.011
SSTGA3	GATA3(Zf),DR4/iTreg-Gata3-ChIP-Seq(GSE20898)/Homer	AGATGKDGAGATAAG	1	-0.628	1	65	0.0217	1120.9	0.0218
SSTGA3	Six1(Homeobox)/Myoblast-Six1-ChIP-Chip(GSE20150)/Homer	GKVTCADRTTWC	1	-0.6185	1	168	0.0561	2895.2	0.0564
SSTGA3	DMRT6(DM)/Testis-DMRT6-ChIP-Seq(GSE60440)/Homer	YDGHTACAWTGTADC	1	-0.6075	1	148	0.0494	2554.4	0.0497
SSTGA3	Atf2(bZIP)/3T3L1-Atf2-ChIP-Seq(GSE56872)/Homer	NRRTGACGTCAT	1	-0.6034	1	219	0.0731	3777.8	0.0735
SSTGA3	ZNF415(Zf)/HEK293-ZNF415.GFP-ChIP-Seq(GSE58341)/Homer	GRTGMTRGAGCC	1	-0.6028	1	353	0.1178	6081.5	0.1184
SSTGA3	ZNF669(Zf)/HEK293-ZNF669.GFP-ChIP-Seq(GSE58341)/Homer	GARTGGTCATCGCCC	1	-0.5947	1	28	0.0093	486.5	0.0095
SSTGA3	Atf7(bZIP)/3T3L1-Atf7-ChIP-Seq(GSE56872)/Homer	NGRTGACGTCAY	1	-0.5887	1	307	0.1024	5296.6	0.1031
SSTGA3	Otx2(Homeobox)/EpiLC-Otx2-ChIP-Seq(GSE56098)/Homer	NYTAATCCYB	1	-0.588	1	553	0.1845	9524.2	0.1854
SSTGA3	Tcf3(HMG)/mES-Tcf3-ChIP-Seq(GSE11724)/Homer	ASWTCAAAGG	1	-0.5755	1	194	0.0647	3356.2	0.0653
SSTGA3	c-Myc(bHLH)/LNCAP-cMyc-ChIP-Seq(Unpublished)/Homer	VCCACGTG	1	-0.5703	1	217	0.0724	3754.6	0.0731
SSTGA3	REST-NRSF(Zf)/Jurkat-NRSF-ChIP-Seq/Homer	GGMGCTGTCCATGGTGCTGA	1	-0.5399	1	4	0.0013	70.1	0.0014
SSTGA3	Nkx2.1(Homeobox)/LungAC-Nkx2.1-ChIP-Seq(GSE43252)/Homer	RSCACTYRAG	1	-0.533	1	1826	0.6093	31394.6	0.6111
SSTGA3	Hoxa11(Homeobox)/ChickenMSG-Hoxa11.Flag-ChIP-Seq(GSE86088)/Homer	TTTTATGGCM	1	-0.532	1	1621	0.5409	27883.7	0.5427
SSTGA3	Zic(Zf)/Cerebellum-ZIC1.2-ChIP-Seq(GSE60731)/Homer	CCTGCTGAGH	1	-0.5173	1	639	0.2132	11041.7	0.2149
SSTGA3	Arnt:Ahr(bHLH)/MCF7-Arnt-ChIP-Seq(Lo_et_al.)/Homer	TBGCACGCAA	1	-0.5163	1	400	0.1335	6929.8	0.1349
SSTGA3	NF1:FOXA1(CTF,Forkhead)/LNCAP-FOXA1-ChIP-Seq(GSE27824)/Homer	WNTGTTTRYTTTGGCA	1	-0.513	1	42	0.014	742	0.0144
SSTGA3	IRF4(IRF)/GM12878-IRF4-ChIP-Seq(GSE32465)/Homer	ACTGAAACCA	1	-0.5105	1	311	0.1038	5398.9	0.1051
SSTGA3	ZNF528(Zf)/HEK293-ZNF528.GFP-ChIP-Seq(GSE58341)/Homer	AGAAATGACTTCCCT	1	-0.5084	1	6	0.002	109	0.0021
SSTGA3	E-box(bHLH)/Promoter/Homer	SSGGTCACGTGA	1	-0.5075	1	34	0.0113	603.8	0.0118
SSTGA3	Esrrb(NR)/mES-Esrrb-ChIP-Seq(GSE11431)/Homer	KTGACCTTGA	1	-0.4842	1	366	0.1221	6359.6	0.1238
SSTGA3	Reverb(NR),DR2/RAW-Reverba.biotin-ChIP-Seq(GSE45914)/Homer	GTRGGTCASTGGGTCA	1	-0.4821	1	68	0.0227	1203	0.0234
SSTGA3	Sp5(Zf)/mES-Sp5.Flag-ChIP-Seq(GSE72989)/Homer	RGKGGGCGGAGC	1	-0.4639	1	521	0.1738	9042.6	0.176
SSTGA3	RAR:RXR(NR),DR0/ES-RAR-ChIP-Seq(GSE56893)/Homer	AGGTCAAGGTCA	1	-0.458	1	75	0.025	1330.3	0.0259
SSTGA3	Foxo1(Forkhead)/RAW-Foxo1-ChIP-Seq(Fan_et_al.)/Homer	CTGTTTAC	1	-0.4569	1	1400	0.4671	24152	0.4701
SSTGA3	ZNF16(Zf)/HEK293-ZNF16.GFP-ChIP-Seq(GSE58341)/Homer	MACCTTCYATGGCTCCCTAKTGCCY	1	-0.452	1	4	0.0013	75.1	0.0015
SSTGA3	Meis1(Homeobox)/MastCells-Meis1-ChIP-Seq(GSE48085)/Homer	VGCTGWCAVB	1	-0.45	1	1179	0.3934	20366	0.3964
SSTGA3	T1ISRE(IRF)/ThioMac-Ifnb-Expression/Homer	ACTTTCGTTTCT	1	-0.4477	1	8	0.0027	149.1	0.0029
SSTGA3	GATA:SCL(Zf,bHLH)/Ter119-SCL-ChIP-Seq(GSE18720)/Homer	CRGCTGBNGNSNNSAGATAA	1	-0.4448	1	87	0.029	1543.3	0.03
SSTGA3	Six4(Homeobox)/MCF7-SIX4-ChIP-Seq(Encode)/Homer	TGWAAYCTGABACCB	1	-0.4434	1	30	0.01	543.7	0.0106
SSTGA3	RARg(NR)/ES-RARg-ChIP-Seq(GSE30538)/Homer	AGGTCAAGGTCA	1	-0.4407	1	28	0.0093	508.2	0.0099
SSTGA3	ZNF416(Zf)/HEK293-ZNF416.GFP-ChIP-Seq(GSE58341)/Homer	WDNCTGGGCA	1	-0.4339	1	875	0.292	15155.4	0.295
SSTGA3	Ap4(bHLH)/AML-Tfap4-ChIP-Seq(GSE45738)/Homer	NAHCAGCTGD	1	-0.4311	1	1046	0.349	18096.7	0.3522
SSTGA3	Pax7(Paired,Homeobox)/Myoblast-Pax7-ChIP-Seq(GSE25064)/Homer	TAATCAATTA	1	-0.4122	1	66	0.022	1184.1	0.023
SSTGA3	ZBTB33(Zf)/GM12878-ZBTB33-ChIP-Seq(GSE32465)/Homer	GGVTCTCGCGAGAAC	1	-0.4094	1	7	0.0023	134.7	0.0026
SSTGA3	Pitx1(Homeobox)/Chicken-Pitx1-ChIP-Seq(GSE38910)/Homer	TAATCCCN	1	-0.4028	1	2350	0.7841	40443.8	0.7872
SSTGA3	Pitx1:Ebox(Homeobox,bHLH)/Hindlimb-Pitx1-ChIP-Seq(GSE41591)/Homer	YTAATTRAWWCCAGATGT	1	-0.3967	1	177	0.0591	3128.7	0.0609
SSTGA3	ZKSCAN1(Zf)/HepG2-ZKSCAN1-ChIP-Seq(Encode)/Homer	GCACAYAGTAGGKCY	1	-0.3656	1	15	0.005	286.7	0.0056
SSTGA3	ZNF165(Zf)/WHIM12-ZNF165-ChIP-Seq(GSE65937)/Homer	AAGGKGRCGCAGGCA	1	-0.3635	1	57	0.019	1038.7	0.0202
SSTGA3	RUNX-AML(Runt)/CD4+-PolII-ChIP-Seq(Barski_et_al.)/Homer	GCTGTGGTTW	1	-0.3508	1	509	0.1698	8909.9	0.1734
SSTGA3	DMRT1(DM)/Testis-DMRT1-ChIP-Seq(GSE64892)/Homer	TWGHWACAWTGTWDC	1	-0.35	1	178	0.0594	3166.3	0.0616
SSTGA3	bHLHE41(bHLH)/proB-Bhlhe41-ChIP-Seq(GSE93764)/Homer	KCACGTGMCN	1	-0.3437	1	605	0.2019	10573.5	0.2058
SSTGA3	FOXK1(Forkhead)/HEK293-FOXK1-ChIP-Seq(GSE51673)/Homer	NVWTGTTTAC	1	-0.338	1	794	0.2649	13838.3	0.2693
SSTGA3	ZNF136(Zf)/HEK293-ZNF136.GFP-ChIP-Seq(GSE58341)/Homer	YTKGATAHAGTATTCTWGGTNGGCA	1	-0.3376	1	65	0.0217	1187	0.0231
SSTGA3	Hoxd10(Homeobox)/ChickenMSG-Hoxd10.Flag-ChIP-Seq(GSE86088)/Homer	GGCMATGAAA	1	-0.3371	1	847	0.2826	14752.8	0.2871
SSTGA3	ZNF692(Zf)/HEK293-ZNF692.GFP-ChIP-Seq(GSE58341)/Homer	GTGGGCCCCA	1	-0.3342	1	47	0.0157	869	0.0169
SSTGA3	p73(p53)/Trachea-p73-ChIP-Seq(PRJNA310161)/Homer	NRRRCAWGTCCDGRCATGYY	1	-0.331	1	30	0.01	564.7	0.011
SSTGA3	PPARa(NR),DR1/Liver-Ppara-ChIP-Seq(GSE47954)/Homer	VNAGGKCAAAGGTCA	1	-0.3173	1	586	0.1955	10266.5	0.1998
SSTGA3	IRF1(IRF)/PBMC-IRF1-ChIP-Seq(GSE43036)/Homer	GAAAGTGAAAGT	1	-0.309	1	102	0.034	1852	0.036
SSTGA3	DUX(Homeobox)/C2C12-Dux-ChIP-Seq(GSE87279)/Homer	BCWGATTCAATCAAN	1	-0.3044	1	2	0.0007	45	0.0009
SSTGA3	CREB5(bZIP)/LNCaP-CREB5.V5-ChIP-Seq(GSE137775)/Homer	VVATGACGTCAT	1	-0.2966	1	275	0.0918	4887.8	0.0951
SSTGA3	ERRg(NR)/Kidney-ESRRG-ChIP-Seq(GSE104905)/Homer	GTGACCTTGRVN	1	-0.2836	1	462	0.1542	8147.9	0.1586
SSTGA3	E2F3(E2F)/MEF-E2F3-ChIP-Seq(GSE71376)/Homer	BTKGGCGGGAAA	1	-0.279	1	233	0.0777	4165.8	0.0811
SSTGA3	Foxh1(Forkhead)/hESC-FOXH1-ChIP-Seq(GSE29422)/Homer	NNTGTGGATTSS	1	-0.2713	1	450	0.1502	7949.1	0.1547
SSTGA3	ZBTB18(Zf)/HEK293-ZBTB18.GFP-ChIP-Seq(GSE58341)/Homer	AACATCTGGA	1	-0.2702	1	470	0.1568	8297.7	0.1615
SSTGA3	Zic2(Zf)/ESC-Zic2-ChIP-Seq(SRP197560)/Homer	CHCAGCRGGRGG	1	-0.268	1	304	0.1014	5412.4	0.1053
SSTGA3	Klf9(Zf)/GBM-Klf9-ChIP-Seq(GSE62211)/Homer	GCCACRCCCACY	1	-0.2625	1	192	0.0641	3457.6	0.0673
SSTGA3	TR4(NR),DR1/Hela-TR4-ChIP-Seq(GSE24685)/Homer	GAGGTCAAAGGTCA	1	-0.26	1	44	0.0147	835.2	0.0163
SSTGA3	PAX3:FKHR-fusion(Paired,Homeobox)/Rh4-PAX3:FKHR-ChIP-Seq(GSE19063)/Homer	ACCRTGACTAATTNN	1	-0.2528	1	155	0.0517	2812.9	0.0548
SSTGA3	Pdx1(Homeobox)/Islet-Pdx1-ChIP-Seq(SRA008281)/Homer	YCATYAATCA	1	-0.2514	1	731	0.2439	12834.7	0.2498
SSTGA3	HIF-1b(HLH)/T47D-HIF1b-ChIP-Seq(GSE59937)/Homer	RTACGTGC	1	-0.2503	1	616	0.2055	10846.7	0.2111
SSTGA3	CDX4(Homeobox)/ZebrafishEmbryos-Cdx4.Myc-ChIP-Seq(GSE48254)/Homer	NGYCATAAAWCH	1	-0.2439	1	676	0.2256	11891.5	0.2315
SSTGA3	Tbox:Smad(T-box,MAD)/ESCd5-Smad2_3-ChIP-Seq(GSE29422)/Homer	AGGTGHCAGACA	1	-0.2331	1	138	0.046	2523.4	0.0491
SSTGA3	Zfp57(Zf)/H1-ZFP57.HA-ChIP-Seq(GSE115387)/Homer	NANTGCSGCA	1	-0.2315	1	120	0.04	2205.2	0.0429
SSTGA3	PRDM15(Zf)/ESC-Prdm15-ChIP-Seq(GSE73694)/Homer	YCCDNTCCAGGTTTT	1	-0.2303	1	677	0.2259	11923.5	0.2321
SSTGA3	HOXA2(Homeobox)/mES-Hoxa2-ChIP-Seq(Donaldson_et_al.)/Homer	GYCATCMATCAT	1	-0.2281	1	66	0.022	1243.2	0.0242
SSTGA3	Nr5a2(NR)/mES-Nr5a2-ChIP-Seq(GSE19019)/Homer	BTCAAGGTCA	1	-0.2115	1	299	0.0998	5369.3	0.1045
SSTGA3	Nur77(NR)/K562-NR4A1-ChIP-Seq(GSE31363)/Homer	TGACCTTTNCNT	1	-0.2013	1	102	0.034	1901.6	0.037
SSTGA3	ZSCAN22(Zf)/HEK293-ZSCAN22.GFP-ChIP-Seq(GSE58341)/Homer	SMCAGTCWGAKGGAGGAGGC	1	-0.2001	1	37	0.0123	727.7	0.0142
SSTGA3	HIC1(Zf)/Treg-ZBTB29-ChIP-Seq(GSE99889)/Homer	TGCCAGCB	1	-0.1943	1	1378	0.4598	24049.8	0.4681
SSTGA3	Hand2(bHLH)/Mesoderm-Hand2-ChIP-Seq(GSE61475)/Homer	TGACANARRCCAGRC	1	-0.1931	1	362	0.1208	6488.7	0.1263
SSTGA3	ZNF264(Zf)/HEK293-ZNF264.GFP-ChIP-Seq(GSE58341)/Homer	RGGGCACTAACY	1	-0.1924	1	371	0.1238	6646.9	0.1294
SSTGA3	p53(p53)/Saos-p53-ChIP-Seq(GSE15780)/Homer	RRCATGYCYRGRCATGYYYN	1	-0.1908	1	62	0.0207	1187.2	0.0231
SSTGA3	p53(p53)/Saos-p53-ChIP-Seq/Homer	RRCATGYCYRGRCATGYYYN	1	-0.1908	1	62	0.0207	1187.2	0.0231
SSTGA3	ETS:RUNX(ETS,Runt)/Jurkat-RUNX1-ChIP-Seq(GSE17954)/Homer	RCAGGATGTGGT	1	-0.1882	1	47	0.0157	915.4	0.0178
SSTGA3	GSC(Homeobox)/FrogEmbryos-GSC-ChIP-Seq(DRA000576)/Homer	RGGATTAR	1	-0.1869	1	808	0.2696	14243.6	0.2772
SSTGA3	bHLHE40(bHLH)/HepG2-BHLHE40-ChIP-Seq(GSE31477)/Homer	KCACGTGMCN	1	-0.1847	1	155	0.0517	2855.2	0.0556
SSTGA3	Hoxd12(Homeobox)/ChickenMSG-Hoxd12.Flag-ChIP-Seq(GSE86088)/Homer	HDGYAATGAAAN	1	-0.1771	1	1321	0.4408	23097.2	0.4496
SSTGA3	Srebp1a(bHLH)/HepG2-Srebp1a-ChIP-Seq(GSE31477)/Homer	RTCACSCCAY	1	-0.1744	1	112	0.0374	2096.6	0.0408
SSTGA3	GATA(Zf),IR4/iTreg-Gata3-ChIP-Seq(GSE20898)/Homer	NAGATWNBNATCTNN	1	-0.1684	1	58	0.0194	1125.9	0.0219
SSTGA3	Gata1(Zf)/K562-GATA1-ChIP-Seq(GSE18829)/Homer	SAGATAAGRV	1	-0.1653	1	395	0.1318	7095.2	0.1381
SSTGA3	NRF(NRF)/Promoter/Homer	STGCGCATGCGC	1	-0.1647	1	75	0.025	1436.2	0.028
SSTGA3	Twist(bHLH)/HMLE-TWIST1-ChIP-Seq(Chang_et_al)/Homer	VCAKCTGGNNNCCAGMTGBN	1	-0.1499	1	103	0.0344	1951.1	0.038
SSTGA3	SpiB(ETS)/OCILY3-SPIB-ChIP-Seq(GSE56857)/Homer	AAAGRGGAAGTG	1	-0.1454	1	161	0.0537	2993.6	0.0583
SSTGA3	Duxbl(Homeobox)/NIH3T3-Duxbl.HA-ChIP-Seq(GSE119782)/Homer	TAAYCYAATCAA	1	-0.1436	1	44	0.0147	880.3	0.0171
SSTGA3	p63(p53)/Keratinocyte-p63-ChIP-Seq(GSE17611)/Homer	NNDRCATGYCYNRRCATGYH	1	-0.1432	1	226	0.0754	4149.2	0.0808
SSTGA3	MyoG(bHLH)/C2C12-MyoG-ChIP-Seq(GSE36024)/Homer	AACAGCTG	1	-0.1373	1	850	0.2836	15047.5	0.2929
SSTGA3	Mouse_Recombination_Hotspot(Zf)/Testis-DMC1-ChIP-Seq(GSE24438)/Homer	ACTYKNATTCGTGNTACTTC	1	-0.1334	1	42	0.014	848.7	0.0165
SSTGA3	CEBP(bZIP)/ThioMac-CEBPb-ChIP-Seq(GSE21512)/Homer	ATTGCGCAAC	1	-0.1288	1	449	0.1498	8089	0.1574
SSTGA3	p53(p53)/mES-cMyc-ChIP-Seq(GSE11431)/Homer	ACATGCCCGGGCAT	1	-0.1278	1	6	0.002	153.9	0.003
SSTGA3	PU.1:IRF8(ETS:IRF)/pDC-Irf8-ChIP-Seq(GSE66899)/Homer	GGAAGTGAAAST	1	-0.1271	1	143	0.0477	2688.8	0.0523
SSTGA3	RUNX1(Runt)/Jurkat-RUNX1-ChIP-Seq(GSE29180)/Homer	AAACCACARM	1	-0.1243	1	703	0.2346	12522.6	0.2437
SSTGA3	E2F6(E2F)/Hela-E2F6-ChIP-Seq(GSE31477)/Homer	GGCGGGAARN	1	-0.1239	1	188	0.0627	3495.7	0.068
SSTGA3	MyoD(bHLH)/Myotube-MyoD-ChIP-Seq(GSE21614)/Homer	RRCAGCTGYTSY	1	-0.1237	1	676	0.2256	12054.9	0.2346
SSTGA3	Myf5(bHLH)/GM-Myf5-ChIP-Seq(GSE24852)/Homer	BAACAGCTGT	1	-0.1179	1	629	0.2099	11247.4	0.2189
SSTGA3	NRF1(NRF)/MCF7-NRF1-ChIP-Seq(Unpublished)/Homer	CTGCGCATGCGC	1	-0.1145	1	40	0.0133	821.7	0.016
SSTGA3	bZIP:IRF(bZIP,IRF)/Th17-BatF-ChIP-Seq(GSE39756)/Homer	NAGTTTCABTHTGACTNW	1	-0.112	1	373	0.1245	6781.7	0.132
SSTGA3	Gata2(Zf)/K562-GATA2-ChIP-Seq(GSE18829)/Homer	BBCTTATCTS	1	-0.1083	1	449	0.1498	8121.6	0.1581
SSTGA3	Hoxa13(Homeobox)/ChickenMSG-Hoxa13.Flag-ChIP-Seq(GSE86088)/Homer	CYHATAAAAN	1	-0.09933	1	1700	0.5672	29743	0.5789
SSTGA3	Twist2(bHLH)/Myoblast-Twist2.Ty1-ChIP-Seq(GSE127998)/Homer	MCAGCTGBYH	1	-0.09647	1	1471	0.4908	25832.3	0.5028
SSTGA3	Tgif2(Homeobox)/mES-Tgif2-ChIP-Seq(GSE55404)/Homer	TGTCANYT	1	-0.09559	1	2057	0.6864	35830.7	0.6974
SSTGA3	Unknown-ESC-element(?)/mES-Nanog-ChIP-Seq(GSE11724)/Homer	CACAGCAGGGGG	1	-0.09108	1	451	0.1505	8188.7	0.1594
SSTGA3	PRDM14(Zf)/H1-PRDM14-ChIP-Seq(GSE22767)/Homer	RGGTCTCTAACY	1	-0.09016	1	179	0.0597	3375.8	0.0657
SSTGA3	ELF5(ETS)/T47D-ELF5-ChIP-Seq(GSE30407)/Homer	ACVAGGAAGT	1	-0.08835	1	514	0.1715	9298.4	0.181
SSTGA3	BMAL1(bHLH)/Liver-Bmal1-ChIP-Seq(GSE39860)/Homer	GNCACGTG	1	-0.08292	1	1183	0.3947	20920.7	0.4072
SSTGA3	GFY-Staf(?,Zf)/Promoter/Homer	RACTACAATTCCCAGAAKGC	1	-0.07018	1	25	0.0083	562.3	0.0109
SSTGA3	GLIS3(Zf)/Thyroid-Glis3.GFP-ChIP-Seq(GSE103297)/Homer	CTCCCTGGGAGGCCN	1	-0.06876	1	770	0.2569	13815.9	0.2689
SSTGA3	MITF(bHLH)/MastCells-MITF-ChIP-Seq(GSE48085)/Homer	RTCATGTGAC	1	-0.06813	1	591	0.1972	10695.3	0.2082
SSTGA3	Pknox1(Homeobox)/ES-Prep1-ChIP-Seq(GSE63282)/Homer	SCTGTCAVTCAV	1	-0.06584	1	143	0.0477	2762.6	0.0538
SSTGA3	ZNF41(Zf)/HEK293-ZNF41.GFP-ChIP-Seq(GSE58341)/Homer	CCTCATGGTGYCYTWYTCCCTTGTG	1	-0.06484	1	11	0.0037	282.7	0.0055
SSTGA3	COUP-TFII(NR)/K562-NR2F1-ChIP-Seq(Encode)/Homer	GKBCARAGGTCA	1	-0.06434	1	701	0.2339	12627.4	0.2458
SSTGA3	Pax7(Paired,Homeobox),long/Myoblast-Pax7-ChIP-Seq(GSE25064)/Homer	TAATCHGATTAC	1	-0.06087	1	10	0.0033	264	0.0051
SSTGA3	E2F(E2F)/Hela-CellCycle-Expression/Homer	TTSGCGCGAAAA	1	-0.05677	1	12	0.004	308.8	0.006
SSTGA3	HOXB13(Homeobox)/ProstateTumor-HOXB13-ChIP-Seq(GSE56288)/Homer	TTTTATKRGG	1	-0.05593	1	767	0.2559	13805.9	0.2687
SSTGA3	EHF(ETS)/LoVo-EHF-ChIP-Seq(GSE49402)/Homer	AVCAGGAAGT	1	-0.05526	1	920	0.307	16466.4	0.3205
SSTGA3	ZNF652/HepG2-ZNF652.Flag-ChIP-Seq(Encode)/Homer	TTAACCCTTTVNKKN	1	-0.0549	1	138	0.046	2690.8	0.0524
SSTGA3	IRF8(IRF)/BMDM-IRF8-ChIP-Seq(GSE77884)/Homer	GRAASTGAAAST	1	-0.05279	1	224	0.0747	4249.7	0.0827
SSTGA3	NFIL3(bZIP)/HepG2-NFIL3-ChIP-Seq(Encode)/Homer	VTTACGTAAYNNNNN	1	-0.05174	1	487	0.1625	8920.5	0.1736
SSTGA3	RARa(NR)/K562-RARa-ChIP-Seq(Encode)/Homer	TTGAMCTTTG	1	-0.05135	1	1508	0.5032	26614.9	0.518
SSTGA3	NPAS(bHLH)/Liver-NPAS-ChIP-Seq(GSE39860)/Homer	NVCACGTG	1	-0.05127	1	1053	0.3514	18785	0.3656
SSTGA3	SPDEF(ETS)/VCaP-SPDEF-ChIP-Seq(SRA014231)/Homer	ASWTCCTGBT	1	-0.05087	1	721	0.2406	13022.7	0.2535
SSTGA3	RUNX2(Runt)/PCa-RUNX2-ChIP-Seq(GSE33889)/Homer	NWAACCACADNN	1	-0.04876	1	565	0.1885	10301.8	0.2005
SSTGA3	Zic3(Zf)/mES-Zic3-ChIP-Seq(GSE37889)/Homer	GGCCYCCTGCTGDGH	1	-0.04618	1	400	0.1335	7403.4	0.1441
SSTGA3	MYNN(Zf)/HEK293-MYNN.eGFP-ChIP-Seq(Encode)/Homer	TTCAAAWTAAAAGTC	1	-0.04302	1	178	0.0594	3443.1	0.067
SSTGA3	NPAS2(bHLH)/Liver-NPAS2-ChIP-Seq(GSE39860)/Homer	KCCACGTGAC	1	-0.04105	1	673	0.2246	12224.6	0.2379
SSTGA3	Sox9(HMG)/Limb-SOX9-ChIP-Seq(GSE73225)/Homer	AGGVNCCTTTGT	1	-0.04035	1	601	0.2005	10966	0.2134
SSTGA3	EAR2(NR)/K562-NR2F6-ChIP-Seq(Encode)/Homer	NRBCARRGGTCA	1	-0.03947	1	618	0.2062	11268.8	0.2193
SSTGA3	E2F1(E2F)/Hela-E2F1-ChIP-Seq(GSE22478)/Homer	CWGGCGGGAA	1	-0.03916	1	47	0.0157	1023.1	0.0199
SSTGA3	Gata4(Zf)/Heart-Gata4-ChIP-Seq(GSE35151)/Homer	NBWGATAAGR	1	-0.03861	1	689	0.2299	12515.1	0.2436
SSTGA3	MNT(bHLH)/HepG2-MNT-ChIP-Seq(Encode)/Homer	DGCACACGTG	1	-0.03757	1	687	0.2292	12485.2	0.243
SSTGA3	Hoxa9(Homeobox)/ChickenMSG-Hoxa9.Flag-ChIP-Seq(GSE86088)/Homer	RGCAATNAAA	1	-0.0361	1	1752	0.5846	30857.6	0.6006
SSTGA3	Smad3(MAD)/NPC-Smad3-ChIP-Seq(GSE36673)/Homer	TWGTCTGV	1	-0.0349	1	1813	0.6049	31902.3	0.6209
SSTGA3	Oct4:Sox17(POU,Homeobox,HMG)/F9-Sox17-ChIP-Seq(GSE44553)/Homer	CCATTGTATGCAAAT	1	-0.03363	1	99	0.033	2017.9	0.0393
SSTGA3	Hoxd13(Homeobox)/ChickenMSG-Hoxd13.Flag-ChIP-Seq(GSE86088)/Homer	NCYAATAAAA	1	-0.032	1	1146	0.3824	20490.7	0.3988
SSTGA3	GFY(?)/Promoter/Homer	ACTACAATTCCC	1	-0.03112	1	34	0.0113	782.1	0.0152
SSTGA3	Eomes(T-box)/H9-Eomes-ChIP-Seq(GSE26097)/Homer	ATTAACACCT	1	-0.02852	1	1428	0.4765	25367.7	0.4937
SSTGA3	Nanog(Homeobox)/mES-Nanog-ChIP-Seq(GSE11724)/Homer	RGCCATTAAC	1	-0.02596	1	2321	0.7744	40531	0.7889
SSTGA3	GLI3(Zf)/Limb-GLI3-ChIP-Chip(GSE11077)/Homer	CGTGGGTGGTCC	1	-0.02494	1	42	0.014	952.1	0.0185
SSTGA3	E2F7(E2F)/Hela-E2F7-ChIP-Seq(GSE32673)/Homer	VDTTTCCCGCCA	1	-0.02456	1	20	0.0067	509.4	0.0099
SSTGA3	Tbx21(T-box)/GM12878-TBX21-ChIP-Seq(Encode)/Homer	AGGTGTGAAA	1	-0.02373	1	678	0.2262	12408.8	0.2415
SSTGA3	Brachyury(T-box)/Mesoendoderm-Brachyury-ChIP-exo(GSE54963)/Homer	ANTTMRCASBNNNGTGYKAAN	1	-0.02228	1	197	0.0657	3859.9	0.0751
SSTGA3	NeuroG2(bHLH)/Fibroblast-NeuroG2-ChIP-Seq(GSE75910)/Homer	ACCATCTGTT	1	-0.02033	1	1299	0.4334	23217	0.4519
SSTGA3	JunD(bZIP)/K562-JunD-ChIP-Seq/Homer	ATGACGTCATCN	1	-0.01936	1	51	0.017	1143	0.0222
SSTGA3	Tcf21(bHLH)/ArterySmoothMuscle-Tcf21-ChIP-Seq(GSE61369)/Homer	NAACAGCTGG	1	-0.01751	1	828	0.2763	15084.5	0.2936
SSTGA3	Barx1(Homeobox)/Stomach-Barx1.3xFlag-ChIP-Seq(GSE69483)/Homer	AAACMATTAN	1	-0.01734	1	342	0.1141	6507.2	0.1267
SSTGA3	MYB(HTH)/ERMYB-Myb-ChIPSeq(GSE22095)/Homer	GGCVGTTR	1	-0.01726	1	1146	0.3824	20609.3	0.4011
SSTGA3	c-Myc(bHLH)/mES-cMyc-ChIP-Seq(GSE11431)/Homer	VVCCACGTGG	1	-0.01563	1	280	0.0934	5404.3	0.1052
SSTGA3	RORa(NR)/Liver-Rora-ChIP-Seq(GSE101115)/Homer	AAWCTAGGTCARDNN	1	-0.01562	1	76	0.0254	1640.1	0.0319
SSTGA3	PBX2(Homeobox)/K562-PBX2-ChIP-Seq(Encode)/Homer	RTGATTKATRGN	1	-0.01478	1	594	0.1982	11007.8	0.2143
SSTGA3	Gli2(Zf)/GM2-Gli2-ChIP-Chip(GSE112702)/Homer	YSTGGGTGGTCT	1	-0.01345	1	105	0.035	2202.3	0.0429
SSTGA3	Tcfcp2l1(CP2)/mES-Tcfcp2l1-ChIP-Seq(GSE11431)/Homer	NRAACCRGTTYRAACCRGYT	1	-0.01257	1	74	0.0247	1616.9	0.0315
SSTGA3	Tbet(T-box)/CD8-Tbet-ChIP-Seq(GSE33802)/Homer	AGGTGTGAAM	1	-0.01243	1	708	0.2362	13040.9	0.2538
SSTGA3	Hoxb4(Homeobox)/ES-Hoxb4-ChIP-Seq(GSE34014)/Homer	TGATTRATGGCY	1	-0.01027	1	117	0.039	2449.5	0.0477
SSTGA3	ELF3(ETS)/PDAC-ELF3-ChIP-Seq(GSE64557)/Homer	ANCAGGAAGT	1	-0.009972	1	520	0.1735	9755.8	0.1899
SSTGA3	PU.1(ETS)/ThioMac-PU.1-ChIP-Seq(GSE21512)/Homer	AGAGGAAGTG	1	-0.009839	1	323	0.1078	6234.6	0.1213
SSTGA3	RORgt(NR)/EL4-RORgt.Flag-ChIP-Seq(GSE56019)/Homer	AAYTAGGTCA	1	-0.009818	1	65	0.0217	1457.7	0.0284
SSTGA3	RORgt(NR)/EL4-RORgt.Flag-ChIP-Seq(GSE56019)/Homer	AAYTAGGTCA	1	-0.009818	1	65	0.0217	1457.7	0.0284
SSTGA3	THRb(NR)/Liver-NR1A2-ChIP-Seq(GSE52613)/Homer	TRAGGTCA	1	-0.009541	1	1973	0.6583	34847.2	0.6783
SSTGA3	ETS(ETS)/Promoter/Homer	AACCGGAAGT	1	-0.009468	1	169	0.0564	3427.5	0.0667
SSTGA3	Phox2b(Homeobox)/CLBGA-PHOX2B-ChIP-Seq(GSE90683)/Homer	TTAATTNAATTA	1	-0.008613	1	132	0.044	2745.9	0.0534
SSTGA3	Tbx6(T-box)/ESC-Tbx6-ChIP-Seq(GSE93524)/Homer	DAGGTGTBAA	1	-0.008345	1	661	0.2206	12274.9	0.2389
SSTGA3	HNF4a(NR),DR1/HepG2-HNF4a-ChIP-Seq(GSE25021)/Homer	CARRGKBCAAAGTYCA	1	-0.007799	1	240	0.0801	4752.6	0.0925
SSTGA3	Gata6(Zf)/HUG1N-GATA6-ChIP-Seq(GSE51936)/Homer	YCTTATCTBN	1	-0.00764	1	618	0.2062	11528.6	0.2244
SSTGA3	n-Myc(bHLH)/mES-nMyc-ChIP-Seq(GSE11431)/Homer	VRCCACGTGG	1	-0.007533	1	378	0.1261	7256.5	0.1412
SSTGA3	Elk4(ETS)/Hela-Elk4-ChIP-Seq(GSE31477)/Homer	NRYTTCCGGY	1	-0.00737	1	284	0.0948	5560.3	0.1082
SSTGA3	Ets1-distal(ETS)/CD4+-PolII-ChIP-Seq(Barski_et_al.)/Homer	MACAGGAAGT	1	-0.00576	1	214	0.0714	4304.6	0.0838
SSTGA3	ERE(NR),IR3/MCF7-ERa-ChIP-Seq(Unpublished)/Homer	VAGGTCACNSTGACC	1	-0.005681	1	127	0.0424	2683.7	0.0522
SSTGA3	Phox2a(Homeobox)/Neuron-Phox2a-ChIP-Seq(GSE31456)/Homer	YTAATYNRATTA	1	-0.005436	1	260	0.0868	5154.6	0.1003
SSTGA3	HNF1b(Homeobox)/PDAC-HNF1B-ChIP-Seq(GSE64557)/Homer	GTTAATNATTAA	1	-0.005366	1	77	0.0257	1728.5	0.0336
SSTGA3	Olig2(bHLH)/Neuron-Olig2-ChIP-Seq(GSE30882)/Homer	RCCATMTGTT	1	-0.005095	1	1510	0.5038	27082.8	0.5271
SSTGA3	FXR(NR),IR1/Liver-FXR-ChIP-Seq(Chong_et_al.)/Homer	AGGTCANTGACCTB	1	-0.004609	1	158	0.0527	3283.5	0.0639
SSTGA3	Fli1(ETS)/CD8-FLI-ChIP-Seq(GSE20898)/Homer	NRYTTCCGGH	1	-0.004508	1	711	0.2372	13244.3	0.2578
SSTGA3	ERG(ETS)/VCaP-ERG-ChIP-Seq(GSE14097)/Homer	ACAGGAAGTG	1	-0.004063	1	1081	0.3607	19727.7	0.384
SSTGA3	Tcf7(HMG)/GM12878-TCF7-ChIP-Seq(Encode)/Homer	CTTTGATGTGSB	1	-0.004017	1	216	0.0721	4374.2	0.0851
SSTGA3	Unknown(Homeobox)/Limb-p300-ChIP-Seq/Homer	SSCMATWAAA	1	-0.003581	1	443	0.1478	8512.8	0.1657
SSTGA3	Elf4(ETS)/BMDM-Elf4-ChIP-Seq(GSE88699)/Homer	ACTTCCKGKT	1	-0.003462	1	679	0.2266	12716.2	0.2475
SSTGA3	Pbx3(Homeobox)/GM12878-PBX3-ChIP-Seq(GSE32465)/Homer	SCTGTCAMTCAN	1	-0.00307	1	144	0.048	3051.1	0.0594
SSTGA3	ETS1(ETS)/Jurkat-ETS1-ChIP-Seq(GSE17954)/Homer	ACAGGAAGTG	1	-0.002319	1	705	0.2352	13229.4	0.2575
SSTGA3	ETV4(ETS)/HepG2-ETV4-ChIP-Seq(ENCODE)/Homer	ACCGGAAGTG	1	-0.002061	1	675	0.2252	12714.3	0.2475
SSTGA3	Max(bHLH)/K562-Max-ChIP-Seq(GSE31477)/Homer	RCCACGTGGYYN	1	-0.002	1	387	0.1291	7568.7	0.1473
SSTGA3	Prop1(Homeobox)/GHFT1-PROP1.biotin-ChIP-Seq(GSE77302)/Homer	NTAATBNAATTA	1	-0.001979	1	431	0.1438	8364.7	0.1628
SSTGA3	PRDM1(Zf)/Hela-PRDM1-ChIP-Seq(GSE31477)/Homer	ACTTTCACTTTC	1	-0.001948	1	380	0.1268	7444.4	0.1449
SSTGA3	En1(Homeobox)/SUM149-EN1-ChIP-Seq(GSE120957)/Homer	NDCTAATTAS	1	-0.001873	1	1304	0.4351	23700.1	0.4613
SSTGA3	RORg(NR)/Liver-Rorc-ChIP-Seq(GSE101115)/Homer	WAABTAGGTCAV	1	-0.001813	1	42	0.014	1083	0.0211
SSTGA3	CUX1(Homeobox)/K562-CUX1-ChIP-Seq(GSE92882)/Homer	TATCGATNAN	1	-0.001703	1	395	0.1318	7730.2	0.1505
SSTGA3	GABPA(ETS)/Jurkat-GABPa-ChIP-Seq(GSE17954)/Homer	RACCGGAAGT	1	-0.001486	1	570	0.1902	10889.6	0.212
SSTGA3	Nkx6.1(Homeobox)/Islet-Nkx6.1-ChIP-Seq(GSE40975)/Homer	GKTAATGR	1	-0.001461	1	1687	0.5629	30289.6	0.5895
SSTGA3	DLX2(Homeobox)/BasalGanglia-Dlx2-ChIP-seq(GSE124936)/Homer	NNNTAATTAS	1	-0.001367	1	1108	0.3697	20357	0.3962
SSTGA3	Pax7(Paired,Homeobox),longest/Myoblast-Pax7-ChIP-Seq(GSE25064)/Homer	NTAATTDGCYAATTANNWWD	1	-0.001271	1	10	0.0033	381.5	0.0074
SSTGA3	RUNX(Runt)/HPC7-Runx1-ChIP-Seq(GSE22178)/Homer	SAAACCACAG	1	-0.00125	1	431	0.1438	8414.1	0.1638
SSTGA3	Cdx2(Homeobox)/mES-Cdx2-ChIP-Seq(GSE14586)/Homer	GYMATAAAAH	1	-0.001219	1	471	0.1572	9138.8	0.1779
SSTGA3	DLX1(Homeobox)/BasalGanglia-Dlx1-ChIP-seq(GSE124936)/Homer	NSNNTAATTA	1	-0.001169	1	990	0.3303	18324.1	0.3567
SSTGA3	Isl1(Homeobox)/Neuron-Isl1-ChIP-Seq(GSE31456)/Homer	CTAATKGV	1	-0.001146	1	1293	0.4314	23581.1	0.459
SSTGA3	Ronin(THAP)/ES-Thap11-ChIP-Seq(GSE51522)/Homer	RACTACAACTCCCAGVAKGC	1	-0.001113	1	8	0.0027	333.8	0.0065
SSTGA3	ELF1(ETS)/Jurkat-ELF1-ChIP-Seq(SRA014231)/Homer	AVCCGGAAGT	1	-0.001097	1	255	0.0851	5211.6	0.1014
SSTGA3	HINFP(Zf)/K562-HINFP.eGFP-ChIP-Seq(Encode)/Homer	TWVGGTCCGC	1	-0.001076	1	42	0.014	1105	0.0215
SSTGA3	Lhx1(Homeobox)/EmbryoCarcinoma-Lhx1-ChIP-Seq(GSE70957)/Homer	NNYTAATTAR	1	-0.001072	1	840	0.2803	15709.7	0.3058
SSTGA3	LHX9(Homeobox)/Hct116-LHX9.V5-ChIP-Seq(GSE116822)/Homer	NGCTAATTAG	1	-0.001058	1	1023	0.3413	18913.2	0.3681
SSTGA3	TRPS1(Zf)/MCF7-TRPS1-ChIP-Seq(GSE107013)/Homer	AGATAAGANN	1	-0.001043	1	1337	0.4461	24352.7	0.474
SSTGA3	HOXA1(Homeobox)/mES-Hoxa1-ChIP-Seq(SRP084292)/Homer	TGATKGATGR	1	-0.000883	1	149	0.0497	3236.1	0.063
SSTGA3	PBX1(Homeobox)/MCF7-PBX1-ChIP-Seq(GSE28007)/Homer	GSCTGTCACTCA	1	-0.0008	1	39	0.013	1054.5	0.0205
SSTGA3	EWS:ERG-fusion(ETS)/CADO_ES1-EWS:ERG-ChIP-Seq(SRA014231)/Homer	ATTTCCTGTN	1	-0.00078	1	521	0.1738	10086.3	0.1963
SSTGA3	ETV1(ETS)/GIST48-ETV1-ChIP-Seq(GSE22441)/Homer	AACCGGAAGT	1	-0.00077	1	887	0.296	16577.4	0.3227
SSTGA3	Smad4(MAD)/ESC-SMAD4-ChIP-Seq(GSE29422)/Homer	VBSYGTCTGG	1	-0.000725	1	1043	0.348	19312.7	0.3759
SSTGA3	GATA3(Zf)/iTreg-Gata3-ChIP-Seq(GSE20898)/Homer	AGATAASR	1	-0.000642	1	991	0.3307	18421.7	0.3586
SSTGA3	LRF(Zf)/Erythroblasts-ZBTB7A-ChIP-Seq(GSE74977)/Homer	AAGACCCYYN	1	-0.000614	1	545	0.1818	10543.6	0.2052
SSTGA3	Sox7(HMG)/ESC-Sox7-ChIP-Seq(GSE133899)/Homer	VVRRAACAATGG	1	-0.000561	1	149	0.0497	3267.4	0.0636
SSTGA3	E2F4(E2F)/K562-E2F4-ChIP-Seq(GSE31477)/Homer	GGCGGGAAAH	1	-0.000487	1	104	0.0347	2401.1	0.0467
SSTGA3	Erra(NR)/HepG2-Erra-ChIP-Seq(GSE31477)/Homer	CAAAGGTCAG	1	-0.000417	1	1152	0.3844	21279.6	0.4142
SSTGA3	Lhx3(Homeobox)/Neuron-Lhx3-ChIP-Seq(GSE31456)/Homer	ADBTAATTAR	1	-0.000405	1	1176	0.3924	21699.7	0.4224
SSTGA3	Smad2(MAD)/ES-SMAD2-ChIP-Seq(GSE29422)/Homer	CTGTCTGG	1	-0.00035	1	1021	0.3407	19022.9	0.3703
SSTGA3	NFY(CCAAT)/Promoter/Homer	RGCCAATSRG	1	-0.000222	1	432	0.1441	8606.6	0.1675
SSTGA3	DLX5(Homeobox)/BasalGanglia-Dlx5-ChIP-seq(GSE124936)/Homer	SSTAATTA	1	-0.000218	1	594	0.1982	11533.2	0.2245
SSTGA3	Lhx2(Homeobox)/HFSC-Lhx2-ChIP-Seq(GSE48068)/Homer	TAATTAGN	1	-0.000192	1	793	0.2646	15089.9	0.2937
SSTGA3	Atoh1(bHLH)/Cerebellum-Atoh1-ChIP-Seq(GSE22111)/Homer	VNRVCAGCTGGY	1	-0.000152	1	922	0.3076	17389.3	0.3385
SSTGA3	Elk1(ETS)/Hela-Elk1-ChIP-Seq(GSE31477)/Homer	HACTTCCGGY	1	-0.000126	1	268	0.0894	5630.2	0.1096
SSTGA3	EWS:FLI1-fusion(ETS)/SK_N_MC-EWS:FLI1-ChIP-Seq(SRA014231)/Homer	VACAGGAAAT	1	-0.000125	1	371	0.1238	7542.1	0.1468
SSTGA3	TCF4(bHLH)/SHSY5Y-TCF4-ChIP-Seq(GSE96915)/Homer	SMCATCTGKH	1	-0.00011	1	1243	0.4147	23020.5	0.4481
SSTGA3	Tbx5(T-box)/HL1-Tbx5.biotin-ChIP-Seq(GSE21529)/Homer	AGGTGTCA	1	-0.000103	1	1823	0.6083	32923.9	0.6408
SSTGA3	COUP-TFII(NR)/Artia-Nr2f2-ChIP-Seq(GSE46497)/Homer	AGRGGTCA	1	-9.5e-05	1	823	0.2746	15698	0.3055
SSTGA3	BHLHA15(bHLH)/NIH3T3-BHLHB8.HA-ChIP-Seq(GSE119782)/Homer	NAMCAGCTGK	1	-9.5e-05	1	1163	0.3881	21652.8	0.4214
SSTGA3	Sp1(Zf)/Promoter/Homer	GGCCCCGCCCCC	1	-9.3e-05	1	58	0.0194	1549.8	0.0302
SSTGA3	Etv2(ETS)/ES-ER71-ChIP-Seq(GSE59402)/Homer	NNAYTTCCTGHN	1	-8.4e-05	1	624	0.2082	12169.8	0.2369
SSTGA3	YY1(Zf)/Promoter/Homer	CAAGATGGCGGC	1	-3.7e-05	1	17	0.0057	656.3	0.0128
SSTGA3	Dlx3(Homeobox)/Kerainocytes-Dlx3-ChIP-Seq(GSE89884)/Homer	NDGTAATTAC	1	-3.1e-05	1	513	0.1712	10261.4	0.1997
SSTGA3	Tcf12(bHLH)/GM12878-Tcf12-ChIP-Seq(GSE32465)/Homer	VCAGCTGYTG	1	-1.5e-05	1	770	0.2569	14948.2	0.2909
SSTGA3	CTCF-SatelliteElement(Zf?)/CD4+-CTCF-ChIP-Seq(Barski_et_al.)/Homer	TGCAGTTCCMVNWRTGGCCA	1	-1.2e-05	1	13	0.0043	582	0.0113
SSTGA3	Sox4(HMG)/proB-Sox4-ChIP-Seq(GSE50066)/Homer	YCTTTGTTCC	1	-6e-06	1	508	0.1695	10313.6	0.2007
SSTGA3	Sox10(HMG)/SciaticNerve-Sox3-ChIP-Seq(GSE35132)/Homer	CCWTTGTYYB	1	-3e-06	1	996	0.3323	19116.9	0.3721
SSTGA3	Sox21(HMG)/ESC-SOX21-ChIP-Seq(GSE110505)/Homer	BCCWTTGTBYKV	1	-2e-06	1	1085	0.362	20723.3	0.4034
SSTGA3	Rfx5(HTH)/GM12878-Rfx5-ChIP-Seq(GSE31477)/Homer	SCCTAGCAACAG	1	0	1	232	0.0774	5337.8	0.1039
SSTGA3	Sox6(HMG)/Myotubes-Sox6-ChIP-Seq(GSE32627)/Homer	CCATTGTTNY	1	0	1	956	0.319	18630.2	0.3626
SSTGA3	Sox3(HMG)/NPC-Sox3-ChIP-Seq(GSE33059)/Homer	CCWTTGTY	1	0	1	1041	0.3473	20180.6	0.3928
SSTGA3	Sox2(HMG)/mES-Sox2-ChIP-Seq(GSE11431)/Homer	BCCATTGTTC	1	0	1	494	0.1648	10496.7	0.2043
SSTGA3	SCRT1(Zf)/HEK293-SCRT1.eGFP-ChIP-Seq(Encode)/Homer	GCAACAGGTG	1	0	1	97	0.0324	2761.7	0.0538
SSTGA3	Ascl1(bHLH)/NeuralTubes-Ascl1-ChIP-Seq(GSE55840)/Homer	NNVVCAGCTGBN	1	0	1	1101	0.3674	21457.6	0.4176
SSTGA3	NeuroD1(bHLH)/Islet-NeuroD1-ChIP-Seq(GSE30298)/Homer	GCCATCTGTT	1	0	1	648	0.2162	13401.8	0.2608
SSTGA3	Rfx1(HTH)/NPC-H3K4me1-ChIP-Seq(GSE16256)/Homer	KGTTGCCATGGCAA	1	0	1	132	0.044	3590.3	0.0699
SSTGA3	Sox15(HMG)/CPA-Sox15-ChIP-Seq(GSE62909)/Homer	RAACAATGGN	1	0	1	603	0.2012	12713.2	0.2474
SSTGA3	Ptf1a(bHLH)/Panc1-Ptf1a-ChIP-Seq(GSE47459)/Homer	ACAGCTGTTN	1	0	1	1673	0.5582	31484	0.6128
SSTGA3	X-box(HTH)/NPC-H3K4me1-ChIP-Seq(GSE16256)/Homer	GGTTGCCATGGCAA	1	0	1	79	0.0264	2501	0.0487
SSTGA3	Sox17(HMG)/Endoderm-Sox17-ChIP-Seq(GSE61475)/Homer	CCATTGTTYB	1	0	1	369	0.1231	8425.9	0.164
SSTGA3	Ascl2(bHLH)/ESC-Ascl2-ChIP-Seq(GSE97712)/Homer	SSRGCAGCTGCH	1	0	1	733	0.2446	15208.3	0.296
SSTGA3	RFX(HTH)/K562-RFX3-ChIP-Seq(SRA012198)/Homer	CGGTTGCCATGGCAAC	1	0	1	47	0.0157	2098.2	0.0408
SSTGA3	HEB(bHLH)/mES-Heb-ChIP-Seq(GSE53233)/Homer	VCAGCTGBNN	1	0	1	1146	0.3824	23454.5	0.4565
SSTGA3	Rfx2(HTH)/LoVo-RFX2-ChIP-Seq(GSE49402)/Homer	GTTGCCATGGCAACM	1	0	1	53	0.0177	2301.4	0.0448
SSTGA3	Bcl11a(Zf)/HSPC-BCL11A-ChIP-Seq(GSE104676)/Homer	TYTGACCASWRG	1	0	1	330	0.1101	8458.1	0.1646
SSTGA3	BORIS(Zf)/K562-CTCFL-ChIP-Seq(GSE32465)/Homer	CNNBRGCGCCCCCTGSTGGC	1	0	1	92	0.0307	9601.4	0.1869
SSTGA3	CTCF(Zf)/CD4+-CTCF-ChIP-Seq(Barski_et_al.)/Homer	AYAGTGCCMYCTRGTGGCCA	1	0	1	65	0.0217	9797.1	0.1907
SSTGA3	E2A(bHLH)/proBcell-E2A-ChIP-Seq(GSE21978)/Homer	DNRCAGCTGY	1	0	1	858	0.2863	18528.9	0.3606
SSTGA3	E2A(bHLH),near_PU.1/Bcell-PU.1-ChIP-Seq(GSE21512)/Homer	NVCACCTGBN	1	0	1	546	0.1822	14159.2	0.2756
SSTGA3	GFX(?)/Promoter/Homer	ATTCTCGCGAGA	1	0	1	0	0	46.4	0.0009
SSTGA3	Snail1(Zf)/LS174T-SNAIL1.HA-ChIP-Seq(GSE127183)/Homer	TRCACCTGCY	1	0	1	341	0.1138	9211.6	0.1793
SSTGA3	Slug(Zf)/Mesoderm-Snai2-ChIP-Seq(GSE61475)/Homer	SNGCACCTGCHS	1	0	1	221	0.0737	6205.6	0.1208
SSTGA3	ZEB1(Zf)/PDAC-ZEB1-ChIP-Seq(GSE64557)/Homer	VCAGGTRDRY	1	0	1	666	0.2222	16401.7	0.3192
SSTGA3	ZEB2(Zf)/SNU398-ZEB2-ChIP-Seq(GSE103048)/Homer	GNMCAGGTGTGC	1	0	1	331	0.1104	8713.5	0.1696
SSTGA4	Fos(bZIP)/TSC-Fos-ChIP-Seq(GSE110950)/Homer	NDATGASTCAYN	1e-708	-1632	0	2308	0.6973	11597.2	0.2296
SSTGA4	Fra2(bZIP)/Striatum-Fra2-ChIP-Seq(GSE43429)/Homer	GGATGACTCATC	1e-705	-1624	0	2160	0.6526	9970.6	0.1974
SSTGA4	Fra1(bZIP)/BT549-Fra1-ChIP-Seq(GSE46166)/Homer	NNATGASTCATH	1e-691	-1592	0	2245	0.6782	11094	0.2196
SSTGA4	Atf3(bZIP)/GBM-ATF3-ChIP-Seq(GSE33912)/Homer	DATGASTCATHN	1e-687	-1584	0	2359	0.7127	12500.2	0.2474
SSTGA4	JunB(bZIP)/DendriticCells-Junb-ChIP-Seq(GSE36099)/Homer	RATGASTCAT	1e-678	-1562	0	2209	0.6674	10854.5	0.2148
SSTGA4	AP-1(bZIP)/ThioMac-PU.1-ChIP-Seq(GSE21512)/Homer	VTGACTCATC	1e-660	-1520	0	2404	0.7263	13472.5	0.2667
SSTGA4	BATF(bZIP)/Th17-BATF-ChIP-Seq(GSE39756)/Homer	DATGASTCAT	1e-657	-1514	0	2318	0.7003	12425.2	0.2459
SSTGA4	Fosl2(bZIP)/3T3L1-Fosl2-ChIP-Seq(GSE56872)/Homer	NATGASTCABNN	1e-625	-1441	0	1831	0.5532	7584.6	0.1501
SSTGA4	Jun-AP1(bZIP)/K562-cJun-ChIP-Seq(GSE31477)/Homer	GATGASTCATCN	1e-551	-1270	0	1563	0.4722	5983.4	0.1184
SSTGA4	Bach2(bZIP)/OCILy7-Bach2-ChIP-Seq(GSE44420)/Homer	TGCTGAGTCA	1e-193	-444.7	0	892	0.2695	4590	0.0909
SSTGA4	MafK(bZIP)/C2C12-MafK-ChIP-Seq(GSE36030)/Homer	GCTGASTCAGCA	1e-38	-89.69	0	513	0.155	4280.4	0.0847
SSTGA4	NF-E2(bZIP)/K562-NFE2-ChIP-Seq(GSE31477)/Homer	GATGACTCAGCA	1e-36	-83.38	0	260	0.0785	1647.2	0.0326
SSTGA4	TCF4(bHLH)/SHSY5Y-TCF4-ChIP-Seq(GSE96915)/Homer	SMCATCTGKH	1e-30	-71.29	0	1840	0.5559	22967.9	0.4546
SSTGA4	Twist2(bHLH)/Myoblast-Twist2.Ty1-ChIP-Seq(GSE127998)/Homer	MCAGCTGBYH	1e-29	-67.13	0	2000	0.6042	25580.4	0.5063
SSTGA4	Tcf21(bHLH)/ArterySmoothMuscle-Tcf21-ChIP-Seq(GSE61369)/Homer	NAACAGCTGG	1e-28	-66.22	0	1266	0.3825	14725	0.2915
SSTGA4	Ptf1a(bHLH)/Panc1-Ptf1a-ChIP-Seq(GSE47459)/Homer	ACAGCTGTTN	1e-28	-65.04	0	2358	0.7124	31339.5	0.6203
SSTGA4	Ap4(bHLH)/AML-Tfap4-ChIP-Seq(GSE45738)/Homer	NAHCAGCTGD	1e-26	-61.32	0	1456	0.4399	17632.3	0.349
SSTGA4	Nrf2(bZIP)/Lymphoblast-Nrf2-ChIP-Seq(GSE37589)/Homer	HTGCTGAGTCAT	1e-25	-59.85	0	206	0.0622	1372.5	0.0272
SSTGA4	BHLHA15(bHLH)/NIH3T3-BHLHB8.HA-ChIP-Seq(GSE119782)/Homer	NAMCAGCTGK	1e-25	-59.41	0	1713	0.5175	21509.3	0.4257
SSTGA4	ZBTB18(Zf)/HEK293-ZBTB18.GFP-ChIP-Seq(GSE58341)/Homer	AACATCTGGA	1e-24	-55.75	0	769	0.2323	8240.2	0.1631
SSTGA4	MyoG(bHLH)/C2C12-MyoG-ChIP-Seq(GSE36024)/Homer	AACAGCTG	1e-23	-53.98	0	1231	0.3719	14670.7	0.2904
SSTGA4	Ascl1(bHLH)/NeuralTubes-Ascl1-ChIP-Seq(GSE55840)/Homer	NNVVCAGCTGBN	1e-20	-47.72	0	1648	0.4979	21032.8	0.4163
SSTGA4	Myf5(bHLH)/GM-Myf5-ChIP-Seq(GSE24852)/Homer	BAACAGCTGT	1e-20	-47.22	0	946	0.2858	10922.2	0.2162
SSTGA4	Bach1(bZIP)/K562-Bach1-ChIP-Seq(GSE31477)/Homer	AWWNTGCTGAGTCAT	1e-19	-44.09	0	211	0.0637	1630.2	0.0323
SSTGA4	NeuroG2(bHLH)/Fibroblast-NeuroG2-ChIP-Seq(GSE75910)/Homer	ACCATCTGTT	1e-18	-41.71	0	1765	0.5332	23079.2	0.4568
SSTGA4	HEB(bHLH)/mES-Heb-ChIP-Seq(GSE53233)/Homer	VCAGCTGBNN	1e-17	-41.05	0	1773	0.5356	23233.9	0.4599
SSTGA4	Ascl2(bHLH)/ESC-Ascl2-ChIP-Seq(GSE97712)/Homer	SSRGCAGCTGCH	1e-17	-40.22	0	1199	0.3622	14780.9	0.2926
SSTGA4	Atoh1(bHLH)/Cerebellum-Atoh1-ChIP-Seq(GSE22111)/Homer	VNRVCAGCTGGY	1e-17	-39.53	0	1355	0.4094	17075.2	0.338
SSTGA4	E2A(bHLH)/proBcell-E2A-ChIP-Seq(GSE21978)/Homer	DNRCAGCTGY	1e-15	-35.89	0	1415	0.4275	18134.7	0.359
SSTGA4	Tcf12(bHLH)/GM12878-Tcf12-ChIP-Seq(GSE32465)/Homer	VCAGCTGYTG	1e-14	-34.52	0	1155	0.3489	14411.6	0.2853
SSTGA4	MyoD(bHLH)/Myotube-MyoD-ChIP-Seq(GSE21614)/Homer	RRCAGCTGYTSY	1e-13	-30.77	0	936	0.2828	11464.8	0.2269
SSTGA4	Atf2(bZIP)/3T3L1-Atf2-ChIP-Seq(GSE56872)/Homer	NRRTGACGTCAT	1e-11	-25.82	0	374	0.113	4002.8	0.0792
SSTGA4	c-Jun-CRE(bZIP)/K562-cJun-ChIP-Seq(GSE31477)/Homer	ATGACGTCATCY	1e-10	-23.98	0	354	0.1069	3803.7	0.0753
SSTGA4	NFE2L2(bZIP)/HepG2-NFE2L2-ChIP-Seq(Encode)/Homer	AWWWTGCTGAGTCAT	1e-10	-23.74	0	171	0.0517	1535.6	0.0304
SSTGA4	Atf7(bZIP)/3T3L1-Atf7-ChIP-Seq(GSE56872)/Homer	NGRTGACGTCAY	1e-10	-23.65	0	488	0.1474	5586.7	0.1106
SSTGA4	JunD(bZIP)/K562-JunD-ChIP-Seq/Homer	ATGACGTCATCN	1e-10	-23.11	0	145	0.0438	1247.3	0.0247
SSTGA4	NFAT:AP1(RHD,bZIP)/Jurkat-NFATC1-ChIP-Seq(Jolma_et_al.)/Homer	SARTGGAAAAWRTGAGTCAB	1e-09	-22.26	0	242	0.0731	2430.6	0.0481
SSTGA4	Olig2(bHLH)/Neuron-Olig2-ChIP-Seq(GSE30882)/Homer	RCCATMTGTT	1e-08	-20.07	0	1925	0.5816	26800.5	0.5305
SSTGA4	Atf1(bZIP)/K562-ATF1-ChIP-Seq(GSE31477)/Homer	GATGACGTCA	1e-07	-17.88	0	625	0.1888	7737.1	0.1531
SSTGA4	SCL(bHLH)/HPC7-Scl-ChIP-Seq(GSE13511)/Homer	AVCAGCTG	1e-07	-17.55	0	2949	0.8909	43389.7	0.8588
SSTGA4	CREB5(bZIP)/LNCaP-CREB5.V5-ChIP-Seq(GSE137775)/Homer	VVATGACGTCAT	1e-06	-14.88	0	424	0.1281	5104.2	0.101
SSTGA4	MafA(bZIP)/Islet-MafA-ChIP-Seq(GSE30298)/Homer	TGCTGACTCA	1e-06	-14.33	0	937	0.2831	12429.7	0.246
SSTGA4	MafB(bZIP)/BMM-Mafb-ChIP-Seq(GSE75722)/Homer	WNTGCTGASTCAGCANWTTY	1e-05	-12.64	0	560	0.1692	7128	0.1411
SSTGA4	Npas4(bHLH)/Neuron-Npas4-ChIP-Seq(GSE127793)/Homer	NHRTCACGACDN	1e-05	-11.73	0.0001	575	0.1737	7399.3	0.1465
SSTGA4	bHLHE41(bHLH)/proB-Bhlhe41-ChIP-Seq(GSE93764)/Homer	KCACGTGMCN	0.0001	-9.928	0.0005	800	0.2417	10781	0.2134
SSTGA4	NeuroD1(bHLH)/Islet-NeuroD1-ChIP-Seq(GSE30298)/Homer	GCCATCTGTT	0.0001	-9.836	0.0005	977	0.2952	13387.7	0.265
SSTGA4	Pdx1(Homeobox)/Islet-Pdx1-ChIP-Seq(SRA008281)/Homer	YCATYAATCA	0.001	-8.197	0.0026	924	0.2792	12764.4	0.2527
SSTGA4	NPAS2(bHLH)/Liver-NPAS2-ChIP-Seq(GSE39860)/Homer	KCCACGTGAC	0.001	-7.985	0.0031	923	0.2789	12771.3	0.2528
SSTGA4	EWS:ERG-fusion(ETS)/CADO_ES1-EWS:ERG-ChIP-Seq(SRA014231)/Homer	ATTTCCTGTN	0.001	-7.851	0.0035	724	0.2187	9858.3	0.1951
SSTGA4	PBX2(Homeobox)/K562-PBX2-ChIP-Seq(Encode)/Homer	RTGATTKATRGN	0.001	-7.517	0.0048	801	0.242	11020.4	0.2181
SSTGA4	PAX5(Paired,Homeobox)/GM12878-PAX5-ChIP-Seq(GSE32465)/Homer	GCAGCCAAGCRTGACH	0.001	-6.96	0.0082	297	0.0897	3789	0.075
SSTGA4	BMAL1(bHLH)/Liver-Bmal1-ChIP-Seq(GSE39860)/Homer	GNCACGTG	0.001	-6.936	0.0082	1522	0.4598	21872	0.4329
SSTGA4	Fli1(ETS)/CD8-FLI-ChIP-Seq(GSE20898)/Homer	NRYTTCCGGH	0.01	-6.867	0.0086	915	0.2764	12774	0.2528
SSTGA4	NPAS(bHLH)/Liver-NPAS-ChIP-Seq(GSE39860)/Homer	NVCACGTG	0.01	-6.599	0.0111	1372	0.4145	19646.9	0.3889
SSTGA4	Srebp1a(bHLH)/HepG2-Srebp1a-ChIP-Seq(GSE31477)/Homer	RTCACSCCAY	0.01	-6.206	0.0161	181	0.0547	2221.4	0.044
SSTGA4	Ets1-distal(ETS)/CD4+-PolII-ChIP-Seq(Barski_et_al.)/Homer	MACAGGAAGT	0.01	-6.064	0.0183	331	0.1	4334.6	0.0858
SSTGA4	CLOCK(bHLH)/Liver-Clock-ChIP-Seq(GSE39860)/Homer	GHCACGTG	0.01	-6.005	0.019	449	0.1356	6032.2	0.1194
SSTGA4	HIF-1b(HLH)/T47D-HIF1b-ChIP-Seq(GSE59937)/Homer	RTACGTGC	0.01	-5.968	0.0194	796	0.2405	11114.9	0.22
SSTGA4	ETS1(ETS)/Jurkat-ETS1-ChIP-Seq(GSE17954)/Homer	ACAGGAAGTG	0.01	-5.561	0.0287	910	0.2749	12855.8	0.2545
SSTGA4	ZNF189(Zf)/HEK293-ZNF189.GFP-ChIP-Seq(GSE58341)/Homer	TGGAACAGMA	0.01	-5.533	0.029	746	0.2254	10426.5	0.2064
SSTGA4	Egr1(Zf)/K562-Egr1-ChIP-Seq(GSE32465)/Homer	TGCGTGGGYG	0.01	-5.415	0.0321	507	0.1532	6930.4	0.1372
SSTGA4	CRE(bZIP)/Promoter/Homer	CSGTGACGTCAC	0.01	-5.32	0.0347	182	0.055	2286.2	0.0453
SSTGA4	ELF1(ETS)/Jurkat-ELF1-ChIP-Seq(SRA014231)/Homer	AVCCGGAAGT	0.01	-5.297	0.035	368	0.1112	4927.5	0.0975
SSTGA4	Tgif1(Homeobox)/mES-Tgif1-ChIP-Seq(GSE55404)/Homer	YTGWCADY	0.01	-5.243	0.0363	2307	0.697	34159.7	0.6761
SSTGA4	ERG(ETS)/VCaP-ERG-ChIP-Seq(GSE14097)/Homer	ACAGGAAGTG	0.01	-4.849	0.0531	1321	0.3991	19123.1	0.3785
SSTGA4	WT1(Zf)/Kidney-WT1-ChIP-Seq(GSE90016)/Homer	MCTCCCMCRCAB	0.01	-4.795	0.0551	474	0.1432	6513.9	0.1289
SSTGA4	PAX3:FKHR-fusion(Paired,Homeobox)/Rh4-PAX3:FKHR-ChIP-Seq(GSE19063)/Homer	ACCRTGACTAATTNN	0.01	-4.745	0.0571	216	0.0653	2801.7	0.0555
SSTGA4	ELF5(ETS)/T47D-ELF5-ChIP-Seq(GSE30407)/Homer	ACVAGGAAGT	0.01	-4.704	0.0586	643	0.1943	9005.4	0.1782
SSTGA4	Elk1(ETS)/Hela-Elk1-ChIP-Seq(GSE31477)/Homer	HACTTCCGGY	0.1	-4.598	0.0642	391	0.1181	5325.7	0.1054
SSTGA4	MNT(bHLH)/HepG2-MNT-ChIP-Seq(Encode)/Homer	DGCACACGTG	0.1	-4.541	0.067	929	0.2807	13277.3	0.2628
SSTGA4	PAX5(Paired,Homeobox),condensed/GM12878-PAX5-ChIP-Seq(GSE32465)/Homer	GTCACGCTCSCTGM	0.1	-4.411	0.0752	89	0.0269	1058.7	0.021
SSTGA4	Etv2(ETS)/ES-ER71-ChIP-Seq(GSE59402)/Homer	NNAYTTCCTGHN	0.1	-4.265	0.0858	829	0.2505	11824.2	0.234
SSTGA4	c-Myc(bHLH)/LNCAP-cMyc-ChIP-Seq(Unpublished)/Homer	VCCACGTG	0.1	-4.142	0.0958	289	0.0873	3893.2	0.0771
SSTGA4	GABPA(ETS)/Jurkat-GABPa-ChIP-Seq(GSE17954)/Homer	RACCGGAAGT	0.1	-4.051	0.1035	742	0.2242	10559.9	0.209
SSTGA4	Smad2(MAD)/ES-SMAD2-ChIP-Seq(GSE29422)/Homer	CTGTCTGG	0.1	-4.051	0.1035	1314	0.397	19147.9	0.379
SSTGA4	EBF(EBF)/proBcell-EBF-ChIP-Seq(GSE21978)/Homer	DGTCCCYRGGGA	0.1	-3.925	0.1143	162	0.0489	2097.2	0.0415
SSTGA4	USF1(bHLH)/GM12878-Usf1-ChIP-Seq(GSE32465)/Homer	SGTCACGTGR	0.1	-3.839	0.123	343	0.1036	4705.5	0.0931
SSTGA4	Pitx1:Ebox(Homeobox,bHLH)/Hindlimb-Pitx1-ChIP-Seq(GSE41591)/Homer	YTAATTRAWWCCAGATGT	0.1	-3.838	0.123	228	0.0689	3043.1	0.0602
SSTGA4	Tbx5(T-box)/HL1-Tbx5.biotin-ChIP-Seq(GSE21529)/Homer	AGGTGTCA	0.1	-3.717	0.1354	2226	0.6725	33148.3	0.6561
SSTGA4	n-Myc(bHLH)/mES-nMyc-ChIP-Seq(GSE11431)/Homer	VRCCACGTGG	0.1	-3.697	0.1363	534	0.1613	7524.1	0.1489
SSTGA4	SpiB(ETS)/OCILY3-SPIB-ChIP-Seq(GSE56857)/Homer	AAAGRGGAAGTG	0.1	-3.685	0.1363	219	0.0662	2927.8	0.058
SSTGA4	Smad3(MAD)/NPC-Smad3-ChIP-Seq(GSE36673)/Homer	TWGTCTGV	0.1	-3.658	0.1384	2142	0.6471	31863.3	0.6307
SSTGA4	Six4(Homeobox)/MCF7-SIX4-ChIP-Seq(Encode)/Homer	TGWAAYCTGABACCB	0.1	-3.638	0.1394	48	0.0145	543.4	0.0108
SSTGA4	Smad4(MAD)/ESC-SMAD4-ChIP-Seq(GSE29422)/Homer	VBSYGTCTGG	0.1	-3.547	0.1508	1341	0.4051	19646	0.3889
SSTGA4	Srebp2(bHLH)/HepG2-Srebp2-ChIP-Seq(GSE31477)/Homer	CGGTCACSCCAC	0.1	-3.46	0.1626	104	0.0314	1314.3	0.026
SSTGA4	Max(bHLH)/K562-Max-ChIP-Seq(GSE31477)/Homer	RCCACGTGGYYN	0.1	-3.369	0.176	559	0.1689	7939.6	0.1572
SSTGA4	ELF3(ETS)/PDAC-ELF3-ChIP-Seq(GSE64557)/Homer	ANCAGGAAGT	0.1	-3.322	0.1825	659	0.1991	9432.1	0.1867
SSTGA4	Elk4(ETS)/Hela-Elk4-ChIP-Seq(GSE31477)/Homer	NRYTTCCGGY	0.1	-3.302	0.184	378	0.1142	5278	0.1045
SSTGA4	Gli2(Zf)/GM2-Gli2-ChIP-Chip(GSE112702)/Homer	YSTGGGTGGTCT	0.1	-3.253	0.1912	168	0.0508	2233.3	0.0442
SSTGA4	bHLHE40(bHLH)/HepG2-BHLHE40-ChIP-Seq(GSE31477)/Homer	KCACGTGMCN	0.1	-3.238	0.1918	221	0.0668	2996.7	0.0593
SSTGA4	Six1(Homeobox)/Myoblast-Six1-ChIP-Chip(GSE20150)/Homer	GKVTCADRTTWC	0.1	-3.221	0.193	215	0.065	2911.8	0.0576
SSTGA4	IRF2(IRF)/Erythroblas-IRF2-ChIP-Seq(GSE36985)/Homer	GAAASYGAAASY	0.1	-3.186	0.1976	99	0.0299	1261.8	0.025
SSTGA4	ZNF382(Zf)/HEK293-ZNF382.GFP-ChIP-Seq(GSE58341)/Homer	GNCTGTASTRNTGBCTCHTT	0.1	-3.147	0.2034	33	0.01	364.4	0.0072
SSTGA4	Tbet(T-box)/CD8-Tbet-ChIP-Seq(GSE33802)/Homer	AGGTGTGAAM	0.1	-3.123	0.206	940	0.284	13672.8	0.2706
SSTGA4	OCT:OCT-short(POU,Homeobox)/NPC-OCT6-ChIP-Seq(GSE43916)/Homer	ATGCATWATGCATRW	0.1	-3.106	0.2075	701	0.2118	10093.9	0.1998
SSTGA4	Pax8(Paired,Homeobox)/Thyroid-Pax8-ChIP-Seq(GSE26938)/Homer	GTCATGCHTGRCTGS	0.1	-3.09	0.2085	256	0.0773	3518.2	0.0696
SSTGA4	ZNF519(Zf)/HEK293-ZNF519.GFP-ChIP-Seq(GSE58341)/Homer	GAGSCCGAGC	0.1	-3.052	0.2145	129	0.039	1693.5	0.0335
SSTGA4	ETV4(ETS)/HepG2-ETV4-ChIP-Seq(ENCODE)/Homer	ACCGGAAGTG	0.1	-3.024	0.2182	844	0.255	12248.9	0.2424
SSTGA4	p63(p53)/Keratinocyte-p63-ChIP-Seq(GSE17611)/Homer	NNDRCATGYCYNRRCATGYH	0.1	-2.998	0.2217	300	0.0906	4170.3	0.0825
SSTGA4	PU.1(ETS)/ThioMac-PU.1-ChIP-Seq(GSE21512)/Homer	AGAGGAAGTG	0.1	-2.879	0.2472	442	0.1335	6276.1	0.1242
SSTGA4	c-Myc(bHLH)/mES-cMyc-ChIP-Seq(GSE11431)/Homer	VVCCACGTGG	0.1	-2.84	0.2546	398	0.1202	5631.8	0.1115
SSTGA4	ETS(ETS)/Promoter/Homer	AACCGGAAGT	0.1	-2.83	0.2547	237	0.0716	3269.6	0.0647
SSTGA4	ETS:E-box(ETS,bHLH)/HPC7-Scl-ChIP-Seq(GSE22178)/Homer	AGGAARCAGCTG	0.1	-2.799	0.2601	105	0.0317	1371.8	0.0272
SSTGA4	Reverb(NR),DR2/RAW-Reverba.biotin-ChIP-Seq(GSE45914)/Homer	GTRGGTCASTGGGTCA	0.1	-2.772	0.2646	99	0.0299	1288.2	0.0255
SSTGA4	Hoxd11(Homeobox)/ChickenMSG-Hoxd11.Flag-ChIP-Seq(GSE86088)/Homer	VGCCATAAAA	0.1	-2.614	0.307	1851	0.5592	27610.4	0.5465
SSTGA4	EWS:FLI1-fusion(ETS)/SK_N_MC-EWS:FLI1-ChIP-Seq(SRA014231)/Homer	VACAGGAAAT	0.1	-2.588	0.3121	509	0.1538	7315.8	0.1448
SSTGA4	Rbpj1(?)/Panc1-Rbpj1-ChIP-Seq(GSE47459)/Homer	HTTTCCCASG	0.1	-2.586	0.3121	1212	0.3662	17887.8	0.3541
SSTGA4	ETV1(ETS)/GIST48-ETV1-ChIP-Seq(GSE22441)/Homer	AACCGGAAGT	0.1	-2.571	0.3121	1091	0.3296	16059.5	0.3179
SSTGA4	ZSCAN22(Zf)/HEK293-ZSCAN22.GFP-ChIP-Seq(GSE58341)/Homer	SMCAGTCWGAKGGAGGAGGC	0.1	-2.559	0.3125	55	0.0166	685.2	0.0136
SSTGA4	MITF(bHLH)/MastCells-MITF-ChIP-Seq(GSE48085)/Homer	RTCATGTGAC	0.1	-2.499	0.3288	772	0.2332	11266	0.223
SSTGA4	EHF(ETS)/LoVo-EHF-ChIP-Seq(GSE49402)/Homer	AVCAGGAAGT	0.1	-2.45	0.3421	1077	0.3254	15874.9	0.3142
SSTGA4	Six2(Homeobox)/NephronProgenitor-Six2-ChIP-Seq(GSE39837)/Homer	GWAAYHTGAKMC	0.1	-2.343	0.3772	830	0.2508	12170.4	0.2409
SSTGA4	HIF2a(bHLH)/785_O-HIF2a-ChIP-Seq(GSE34871)/Homer	GCACGTACCC	0.1	-2.333	0.3775	232	0.0701	3252.9	0.0644
SSTGA4	Sox6(HMG)/Myotubes-Sox6-ChIP-Seq(GSE32627)/Homer	CCATTGTTNY	1	-2.29	0.3908	1247	0.3767	18486.9	0.3659
SSTGA4	HIF-1a(bHLH)/MCF7-HIF1a-ChIP-Seq(GSE28352)/Homer	TACGTGCV	1	-2.273	0.3943	154	0.0465	2119.6	0.042
SSTGA4	ZNF341(Zf)/EBV-ZNF341-ChIP-Seq(GSE113194)/Homer	GGAACAGCCG	1	-2.207	0.4175	611	0.1846	8907.6	0.1763
SSTGA4	ZFX(Zf)/mES-Zfx-ChIP-Seq(GSE11431)/Homer	AGGCCTRG	1	-2.175	0.4274	739	0.2233	10836.6	0.2145
SSTGA4	Elf4(ETS)/BMDM-Elf4-ChIP-Seq(GSE88699)/Homer	ACTTCCKGKT	1	-2.164	0.4283	834	0.252	12269.7	0.2429
SSTGA4	PU.1-IRF(ETS:IRF)/Bcell-PU.1-ChIP-Seq(GSE21512)/Homer	MGGAAGTGAAAC	1	-2.111	0.4477	1150	0.3474	17059.8	0.3377
SSTGA4	PRDM14(Zf)/H1-PRDM14-ChIP-Seq(GSE22767)/Homer	RGGTCTCTAACY	1	-2.038	0.478	237	0.0716	3363	0.0666
SSTGA4	HOXA2(Homeobox)/mES-Hoxa2-ChIP-Seq(Donaldson_et_al.)/Homer	GYCATCMATCAT	1	-2.006	0.489	93	0.0281	1260.3	0.0249
SSTGA4	ZNF165(Zf)/WHIM12-ZNF165-ChIP-Seq(GSE65937)/Homer	AAGGKGRCGCAGGCA	1	-1.981	0.4976	71	0.0215	946.1	0.0187
SSTGA4	RBPJ:Ebox(?,bHLH)/Panc1-Rbpj1-ChIP-Seq(GSE47459)/Homer	GGGRAARRGRMCAGMTG	1	-1.972	0.4981	289	0.0873	4142.3	0.082
SSTGA4	EBF2(EBF)/BrownAdipose-EBF2-ChIP-Seq(GSE97114)/Homer	NABTCCCWDGGGAVH	1	-1.934	0.5129	655	0.1979	9624.4	0.1905
SSTGA4	Arnt:Ahr(bHLH)/MCF7-Arnt-ChIP-Seq(Lo_et_al.)/Homer	TBGCACGCAA	1	-1.913	0.5195	476	0.1438	6941.3	0.1374
SSTGA4	Tgif2(Homeobox)/mES-Tgif2-ChIP-Seq(GSE55404)/Homer	TGTCANYT	1	-1.847	0.5507	2403	0.726	36273.9	0.718
SSTGA4	bZIP:IRF(bZIP,IRF)/Th17-BatF-ChIP-Seq(GSE39756)/Homer	NAGTTTCABTHTGACTNW	1	-1.842	0.5507	464	0.1402	6775.9	0.1341
SSTGA4	STAT6(Stat)/Macrophage-Stat6-ChIP-Seq(GSE38377)/Homer	TTCCKNAGAA	1	-1.822	0.5561	517	0.1562	7575	0.1499
SSTGA4	GATA3(Zf),DR4/iTreg-Gata3-ChIP-Seq(GSE20898)/Homer	AGATGKDGAGATAAG	1	-1.812	0.5573	81	0.0245	1103.5	0.0218
SSTGA4	Bcl6(Zf)/Liver-Bcl6-ChIP-Seq(GSE31578)/Homer	NNNCTTTCCAGGAAA	1	-1.809	0.5573	1150	0.3474	17138.9	0.3392
SSTGA4	HOXA1(Homeobox)/mES-Hoxa1-ChIP-Seq(SRP084292)/Homer	TGATKGATGR	1	-1.803	0.5573	229	0.0692	3277.3	0.0649
SSTGA4	GLI3(Zf)/Limb-GLI3-ChIP-Chip(GSE11077)/Homer	CGTGGGTGGTCC	1	-1.795	0.5573	71	0.0215	960.2	0.019
SSTGA4	GATA(Zf),IR3/iTreg-Gata3-ChIP-Seq(GSE20898)/Homer	NNNNNBAGATAWYATCTVHN	1	-1.776	0.5603	143	0.0432	2011.4	0.0398
SSTGA4	Hoxa13(Homeobox)/ChickenMSG-Hoxa13.Flag-ChIP-Seq(GSE86088)/Homer	CYHATAAAAN	1	-1.772	0.5603	1930	0.5831	29036.5	0.5747
SSTGA4	OCT:OCT(POU,Homeobox)/NPC-OCT6-ChIP-Seq(GSE43916)/Homer	YATGCATATRCATRT	1	-1.69	0.6013	150	0.0453	2124.6	0.0421
SSTGA4	Gfi1b(Zf)/HPC7-Gfi1b-ChIP-Seq(GSE22178)/Homer	MAATCACTGC	1	-1.69	0.6013	619	0.187	9137.2	0.1809
SSTGA4	ZNF416(Zf)/HEK293-ZNF416.GFP-ChIP-Seq(GSE58341)/Homer	WDNCTGGGCA	1	-1.66	0.6106	985	0.2976	14677.1	0.2905
SSTGA4	IRF:BATF(IRF:bZIP)/pDC-Irf8-ChIP-Seq(GSE66899)/Homer	CTTTCANTATGACTV	1	-1.621	0.6305	125	0.0378	1764.3	0.0349
SSTGA4	Tbx20(T-box)/Heart-Tbx20-ChIP-Seq(GSE29636)/Homer	GGTGYTGACAGS	1	-1.61	0.633	210	0.0634	3023.1	0.0598
SSTGA4	Nanog(Homeobox)/mES-Nanog-ChIP-Seq(GSE11724)/Homer	RGCCATTAAC	1	-1.547	0.6693	2636	0.7964	39941.1	0.7906
SSTGA4	EKLF(Zf)/Erythrocyte-Klf1-ChIP-Seq(GSE20478)/Homer	NWGGGTGTGGCY	1	-1.516	0.6853	144	0.0435	2057.5	0.0407
SSTGA4	NFAT(RHD)/Jurkat-NFATC1-ChIP-Seq(Jolma_et_al.)/Homer	ATTTTCCATT	1	-1.475	0.7086	776	0.2344	11563.7	0.2289
SSTGA4	Foxa3(Forkhead)/Liver-Foxa3-ChIP-Seq(GSE77670)/Homer	BSNTGTTTACWYWGN	1	-1.473	0.7086	297	0.0897	4344.3	0.086
SSTGA4	IRF8(IRF)/BMDM-IRF8-ChIP-Seq(GSE77884)/Homer	GRAASTGAAAST	1	-1.469	0.7086	283	0.0855	4135.7	0.0819
SSTGA4	Sox10(HMG)/SciaticNerve-Sox3-ChIP-Seq(GSE35132)/Homer	CCWTTGTYYB	1	-1.462	0.7086	1271	0.384	19080.8	0.3777
SSTGA4	ZNF669(Zf)/HEK293-ZNF669.GFP-ChIP-Seq(GSE58341)/Homer	GARTGGTCATCGCCC	1	-1.461	0.7086	37	0.0112	495.5	0.0098
SSTGA4	Oct4(POU,Homeobox)/mES-Oct4-ChIP-Seq(GSE11431)/Homer	ATTTGCATAW	1	-1.448	0.7086	477	0.1441	7054.4	0.1396
SSTGA4	Foxo1(Forkhead)/RAW-Foxo1-ChIP-Seq(Fan_et_al.)/Homer	CTGTTTAC	1	-1.447	0.7086	1584	0.4785	23853.5	0.4721
SSTGA4	CEBP:CEBP(bZIP)/MEF-Chop-ChIP-Seq(GSE35681)/Homer	NTNATGCAAYMNNHTGMAAY	1	-1.443	0.7086	130	0.0393	1859.9	0.0368
SSTGA4	Hnf1(Homeobox)/Liver-Foxa2-Chip-Seq(GSE25694)/Homer	GGTTAAWCATTAA	1	-1.44	0.7086	104	0.0314	1475.7	0.0292
SSTGA4	PAX6(Paired,Homeobox)/Forebrain-Pax6-ChIP-Seq(GSE66961)/Homer	NGTGTTCAVTSAAGCGKAAA	1	-1.416	0.7086	78	0.0236	1095.2	0.0217
SSTGA4	ZNF136(Zf)/HEK293-ZNF136.GFP-ChIP-Seq(GSE58341)/Homer	YTKGATAHAGTATTCTWGGTNGGCA	1	-1.41	0.7086	83	0.0251	1169.1	0.0231
SSTGA4	GATA3(Zf),DR8/iTreg-Gata3-ChIP-Seq(GSE20898)/Homer	AGATSTNDNNDSAGATAASN	1	-1.364	0.7351	75	0.0227	1056.4	0.0209
SSTGA4	ZNF41(Zf)/HEK293-ZNF41.GFP-ChIP-Seq(GSE58341)/Homer	CCTCATGGTGYCYTWYTCCCTTGTG	1	-1.332	0.7538	22	0.0066	288.6	0.0057
SSTGA4	TATA-Box(TBP)/Promoter/Homer	CCTTTTAWAGSC	1	-1.322	0.7567	1067	0.3224	16024.4	0.3172
SSTGA4	ZNF768(Zf)/Rajj-ZNF768-ChIP-Seq(GSE111879)/Homer	RHHCAGAGAGGB	1	-1.312	0.7594	28	0.0085	375.9	0.0074
SSTGA4	Pknox1(Homeobox)/ES-Prep1-ChIP-Seq(GSE63282)/Homer	SCTGTCAVTCAV	1	-1.292	0.7702	194	0.0586	2834.6	0.0561
SSTGA4	p53(p53)/mES-cMyc-ChIP-Seq(GSE11431)/Homer	ACATGCCCGGGCAT	1	-1.286	0.7702	12	0.0036	149.7	0.003
SSTGA4	DMRT6(DM)/Testis-DMRT6-ChIP-Seq(GSE60440)/Homer	YDGHTACAWTGTADC	1	-1.252	0.7909	178	0.0538	2601.6	0.0515
SSTGA4	ETS:RUNX(ETS,Runt)/Jurkat-RUNX1-ChIP-Seq(GSE17954)/Homer	RCAGGATGTGGT	1	-1.235	0.8	63	0.019	892.2	0.0177
SSTGA4	RUNX-AML(Runt)/CD4+-PolII-ChIP-Seq(Barski_et_al.)/Homer	GCTGTGGTTW	1	-1.228	0.8001	618	0.1867	9241.3	0.1829
SSTGA4	ZNF467(Zf)/HEK293-ZNF467.GFP-ChIP-Seq(GSE58341)/Homer	TGGGGAAGGGCM	1	-1.223	0.8001	565	0.1707	8441	0.1671
SSTGA4	Hoxc9(Homeobox)/Ainv15-Hoxc9-ChIP-Seq(GSE21812)/Homer	GGCCATAAATCA	1	-1.211	0.8042	449	0.1356	6689.8	0.1324
SSTGA4	Tlx?(NR)/NPC-H3K4me1-ChIP-Seq(GSE16256)/Homer	CTGGCAGSCTGCCA	1	-1.152	0.8476	369	0.1115	5495.3	0.1088
SSTGA4	Pbx3(Homeobox)/GM12878-PBX3-ChIP-Seq(GSE32465)/Homer	SCTGTCAMTCAN	1	-1.15	0.8476	216	0.0653	3189.6	0.0631
SSTGA4	NFkB-p65(RHD)/GM12787-p65-ChIP-Seq(GSE19485)/Homer	WGGGGATTTCCC	1	-1.148	0.8476	348	0.1051	5179	0.1025
SSTGA4	HRE(HSF)/Striatum-HSF1-ChIP-Seq(GSE38000)/Homer	TTCTAGAABNTTCTA	1	-1.148	0.8476	201	0.0607	2964.2	0.0587
SSTGA4	Egr2(Zf)/Thymocytes-Egr2-ChIP-Seq(GSE34254)/Homer	NGCGTGGGCGGR	1	-1.147	0.8476	113	0.0341	1645.3	0.0326
SSTGA4	DUX(Homeobox)/C2C12-Dux-ChIP-Seq(GSE87279)/Homer	BCWGATTCAATCAAN	1	-1.119	0.8501	4	0.0012	44.5	0.0009
SSTGA4	STAT4(Stat)/CD4-Stat4-ChIP-Seq(GSE22104)/Homer	NYTTCCWGGAAR	1	-1.115	0.8501	830	0.2508	12493.1	0.2473
SSTGA4	ZFP3(Zf)/HEK293-ZFP3.GFP-ChIP-Seq(GSE58341)/Homer	GGGTTTTGAAGGATGARTAGGAGTT	1	-1.109	0.8501	2	0.0006	18.1	0.0004
SSTGA4	Foxa2(Forkhead)/Liver-Foxa2-ChIP-Seq(GSE25694)/Homer	CYTGTTTACWYW	1	-1.092	0.8587	714	0.2157	10739.7	0.2126
SSTGA4	Twist(bHLH)/HMLE-TWIST1-ChIP-Seq(Chang_et_al)/Homer	VCAKCTGGNNNCCAGMTGBN	1	-1.088	0.8587	134	0.0405	1968.2	0.039
SSTGA4	CDX4(Homeobox)/ZebrafishEmbryos-Cdx4.Myc-ChIP-Seq(GSE48254)/Homer	NGYCATAAAWCH	1	-1.031	0.9023	762	0.2302	11489.9	0.2274
SSTGA4	ISRE(IRF)/ThioMac-LPS-Expression(GSE23622)/Homer	AGTTTCASTTTC	1	-1.022	0.9047	53	0.016	765.1	0.0151
SSTGA4	Zfp281(Zf)/ES-Zfp281-ChIP-Seq(GSE81042)/Homer	CCCCTCCCCCAC	1	-1.01	0.9101	161	0.0486	2387.3	0.0473
SSTGA4	SPDEF(ETS)/VCaP-SPDEF-ChIP-Seq(SRA014231)/Homer	ASWTCCTGBT	1	-0.957	0.9547	839	0.2535	12687.4	0.2511
SSTGA4	Stat3(Stat)/mES-Stat3-ChIP-Seq(GSE11431)/Homer	CTTCCGGGAA	1	-0.9357	0.9697	402	0.1215	6052.4	0.1198
SSTGA4	ZNF322(Zf)/HEK293-ZNF322.GFP-ChIP-Seq(GSE58341)/Homer	GAGCCTGGTACTGWGCCTGR	1	-0.9308	0.9697	204	0.0616	3052.7	0.0604
SSTGA4	TEAD(TEA)/Fibroblast-PU.1-ChIP-Seq(Unpublished)/Homer	YCWGGAATGY	1	-0.9289	0.9697	565	0.1707	8530.1	0.1688
SSTGA4	NF1:FOXA1(CTF,Forkhead)/LNCAP-FOXA1-ChIP-Seq(GSE27824)/Homer	WNTGTTTRYTTTGGCA	1	-0.9191	0.9697	49	0.0148	716.3	0.0142
SSTGA4	LRF(Zf)/Erythroblasts-ZBTB7A-ChIP-Seq(GSE74977)/Homer	AAGACCCYYN	1	-0.915	0.9697	663	0.2003	10025.6	0.1984
SSTGA4	STAT6(Stat)/CD4-Stat6-ChIP-Seq(GSE22104)/Homer	ABTTCYYRRGAA	1	-0.9106	0.9697	489	0.1477	7381.9	0.1461
SSTGA4	Tcf3(HMG)/mES-Tcf3-ChIP-Seq(GSE11724)/Homer	ASWTCAAAGG	1	-0.9091	0.9697	220	0.0665	3299.3	0.0653
SSTGA4	Hoxb4(Homeobox)/ES-Hoxb4-ChIP-Seq(GSE34014)/Homer	TGATTRATGGCY	1	-0.8903	0.9764	164	0.0495	2455.3	0.0486
SSTGA4	NFIL3(bZIP)/HepG2-NFIL3-ChIP-Seq(Encode)/Homer	VTTACGTAAYNNNNN	1	-0.8886	0.9764	585	0.1767	8848.6	0.1751
SSTGA4	Slug(Zf)/Mesoderm-Snai2-ChIP-Seq(GSE61475)/Homer	SNGCACCTGCHS	1	-0.8752	0.9807	407	0.123	6146.1	0.1217
SSTGA4	AP-2gamma(AP2)/MCF7-TFAP2C-ChIP-Seq(GSE21234)/Homer	SCCTSAGGSCAW	1	-0.8731	0.9807	531	0.1604	8032.6	0.159
SSTGA4	DMRT1(DM)/Testis-DMRT1-ChIP-Seq(GSE64892)/Homer	TWGHWACAWTGTWDC	1	-0.8553	0.9898	212	0.064	3190.3	0.0631
SSTGA4	Meis1(Homeobox)/MastCells-Meis1-ChIP-Seq(GSE48085)/Homer	VGCTGWCAVB	1	-0.8448	0.995	1391	0.4202	21147.3	0.4186
SSTGA4	p73(p53)/Trachea-p73-ChIP-Seq(PRJNA310161)/Homer	NRRRCAWGTCCDGRCATGYY	1	-0.84	0.995	38	0.0115	559.4	0.0111
SSTGA4	TEAD1(TEAD)/HepG2-TEAD1-ChIP-Seq(Encode)/Homer	CYRCATTCCA	1	-0.8351	0.995	793	0.2396	12035.2	0.2382
SSTGA4	Gata1(Zf)/K562-GATA1-ChIP-Seq(GSE18829)/Homer	SAGATAAGRV	1	-0.8204	1	466	0.1408	7061	0.1398
SSTGA4	Isl1(Homeobox)/Neuron-Isl1-ChIP-Seq(GSE31456)/Homer	CTAATKGV	1	-0.8138	1	1516	0.458	23069.6	0.4566
SSTGA4	TEAD3(TEA)/HepG2-TEAD3-ChIP-Seq(Encode)/Homer	TRCATTCCAG	1	-0.8015	1	941	0.2843	14305.1	0.2831
SSTGA4	Mef2a(MADS)/HL1-Mef2a.biotin-ChIP-Seq(GSE21529)/Homer	CYAAAAATAG	1	-0.7709	1	444	0.1341	6743.3	0.1335
SSTGA4	CEBP:AP1(bZIP)/ThioMac-CEBPb-ChIP-Seq(GSE21512)/Homer	DRTGTTGCAA	1	-0.7707	1	657	0.1985	9989.6	0.1977
SSTGA4	TEAD4(TEA)/Tropoblast-Tead4-ChIP-Seq(GSE37350)/Homer	CCWGGAATGY	1	-0.7692	1	675	0.2039	10264.2	0.2032
SSTGA4	E2A(bHLH),near_PU.1/Bcell-PU.1-ChIP-Seq(GSE21512)/Homer	NVCACCTGBN	1	-0.7524	1	939	0.2837	14297.1	0.283
SSTGA4	Pitx1(Homeobox)/Chicken-Pitx1-ChIP-Seq(GSE38910)/Homer	TAATCCCN	1	-0.7495	1	2599	0.7852	39636	0.7845
SSTGA4	ZNF317(Zf)/HEK293-ZNF317.GFP-ChIP-Seq(GSE58341)/Homer	GTCWGCTGTYYCTCT	1	-0.7495	1	72	0.0218	1085.8	0.0215
SSTGA4	GATA(Zf),IR4/iTreg-Gata3-ChIP-Seq(GSE20898)/Homer	NAGATWNBNATCTNN	1	-0.7469	1	75	0.0227	1131.9	0.0224
SSTGA4	Zfp809(Zf)/ES-Zfp809-ChIP-Seq(GSE70799)/Homer	GGGGCTYGKCTGGGA	1	-0.739	1	97	0.0293	1467.4	0.029
SSTGA4	Brachyury(T-box)/Mesoendoderm-Brachyury-ChIP-exo(GSE54963)/Homer	ANTTMRCASBNNNGTGYKAAN	1	-0.7387	1	261	0.0789	3965.4	0.0785
SSTGA4	ZNF675(Zf)/HEK293-ZNF675.GFP-ChIP-Seq(GSE58341)/Homer	ARGAGGMCAAAATGW	1	-0.7372	1	109	0.0329	1650	0.0327
SSTGA4	IRF3(IRF)/BMDM-Irf3-ChIP-Seq(GSE67343)/Homer	AGTTTCAKTTTC	1	-0.7327	1	287	0.0867	4363.4	0.0864
SSTGA4	Barx1(Homeobox)/Stomach-Barx1.3xFlag-ChIP-Seq(GSE69483)/Homer	AAACMATTAN	1	-0.7273	1	414	0.1251	6301.3	0.1247
SSTGA4	HOXB13(Homeobox)/ProstateTumor-HOXB13-ChIP-Seq(GSE56288)/Homer	TTTTATKRGG	1	-0.7242	1	875	0.2644	13334.3	0.2639
SSTGA4	Pit1(Homeobox)/GCrat-Pit1-ChIP-Seq(GSE58009)/Homer	ATGMATATDC	1	-0.723	1	978	0.2955	14906.2	0.295
SSTGA4	LXRE(NR),DR4/RAW-LXRb.biotin-ChIP-Seq(GSE21512)/Homer	RGGTTACTANAGGTCA	1	-0.7148	1	32	0.0097	481.7	0.0095
SSTGA4	OCT:OCT(POU,Homeobox)/NPC-Brn1-ChIP-Seq(GSE35496)/Homer	ATGAATATTCATGAG	1	-0.7131	1	13	0.0039	192.1	0.0038
SSTGA4	Maz(Zf)/HepG2-Maz-ChIP-Seq(GSE31477)/Homer	GGGGGGGG	1	-0.7077	1	694	0.2097	10580.5	0.2094
SSTGA4	Sox21(HMG)/ESC-SOX21-ChIP-Seq(GSE110505)/Homer	BCCWTTGTBYKV	1	-0.6942	1	1348	0.4073	20567.5	0.4071
SSTGA4	PU.1:IRF8(ETS:IRF)/pDC-Irf8-ChIP-Seq(GSE66899)/Homer	GGAAGTGAAAST	1	-0.6817	1	173	0.0523	2638.1	0.0522
SSTGA4	CArG(MADS)/PUER-Srf-ChIP-Seq(Sullivan_et_al.)/Homer	CCATATATGGNM	1	-0.6719	1	226	0.0683	3450.6	0.0683
SSTGA4	Hoxa11(Homeobox)/ChickenMSG-Hoxa11.Flag-ChIP-Seq(GSE86088)/Homer	TTTTATGGCM	1	-0.6618	1	1776	0.5366	27117.5	0.5368
SSTGA4	TR4(NR),DR1/Hela-TR4-ChIP-Seq(GSE24685)/Homer	GAGGTCAAAGGTCA	1	-0.6556	1	56	0.0169	856	0.0169
SSTGA4	Sox7(HMG)/ESC-Sox7-ChIP-Seq(GSE133899)/Homer	VVRRAACAATGG	1	-0.652	1	213	0.0644	3257.8	0.0645
SSTGA4	Foxh1(Forkhead)/hESC-FOXH1-ChIP-Seq(GSE29422)/Homer	NNTGTGGATTSS	1	-0.6438	1	530	0.1601	8104.3	0.1604
SSTGA4	EBF1(EBF)/Near-E2A-ChIP-Seq(GSE21512)/Homer	GTCCCCWGGGGA	1	-0.6436	1	642	0.194	9815.5	0.1943
SSTGA4	Klf4(Zf)/mES-Klf4-ChIP-Seq(GSE11431)/Homer	GCCACACCCA	1	-0.6424	1	214	0.0647	3275.1	0.0648
SSTGA4	Hoxd13(Homeobox)/ChickenMSG-Hoxd13.Flag-ChIP-Seq(GSE86088)/Homer	NCYAATAAAA	1	-0.637	1	1296	0.3915	19805.2	0.392
SSTGA4	Snail1(Zf)/LS174T-SNAIL1.HA-ChIP-Seq(GSE127183)/Homer	TRCACCTGCY	1	-0.6187	1	601	0.1816	9200.5	0.1821
SSTGA4	GSC(Homeobox)/FrogEmbryos-GSC-ChIP-Seq(DRA000576)/Homer	RGGATTAR	1	-0.615	1	910	0.2749	13923.5	0.2756
SSTGA4	Tcfcp2l1(CP2)/mES-Tcfcp2l1-ChIP-Seq(GSE11431)/Homer	NRAACCRGTTYRAACCRGYT	1	-0.5965	1	102	0.0308	1571.2	0.0311
SSTGA4	Chop(bZIP)/MEF-Chop-ChIP-Seq(GSE35681)/Homer	ATTGCATCAT	1	-0.5909	1	186	0.0562	2861.1	0.0566
SSTGA4	Hoxd10(Homeobox)/ChickenMSG-Hoxd10.Flag-ChIP-Seq(GSE86088)/Homer	GGCMATGAAA	1	-0.5903	1	930	0.281	14242.2	0.2819
SSTGA4	PRDM10(Zf)/HEK293-PRDM10.eGFP-ChIP-Seq(Encode)/Homer	TGGTACATTCCA	1	-0.5835	1	435	0.1314	6677.6	0.1322
SSTGA4	Unknown(Homeobox)/Limb-p300-ChIP-Seq/Homer	SSCMATWAAA	1	-0.5817	1	522	0.1577	8009.1	0.1585
SSTGA4	NFkB-p65-Rel(RHD)/ThioMac-LPS-Expression(GSE23622)/Homer	GGAAATTCCC	1	-0.5759	1	39	0.0118	605.5	0.012
SSTGA4	Hoxa9(Homeobox)/ChickenMSG-Hoxa9.Flag-ChIP-Seq(GSE86088)/Homer	RGCAATNAAA	1	-0.5714	1	1972	0.5958	30161.7	0.597
SSTGA4	E2F3(E2F)/MEF-E2F3-ChIP-Seq(GSE71376)/Homer	BTKGGCGGGAAA	1	-0.5701	1	239	0.0722	3680.5	0.0729
SSTGA4	PRDM9(Zf)/Testis-DMC1-ChIP-Seq(GSE35498)/Homer	ADGGYAGYAGCATCT	1	-0.5545	1	371	0.1121	5709.5	0.113
SSTGA4	p53(p53)/Saos-p53-ChIP-Seq(GSE15780)/Homer	RRCATGYCYRGRCATGYYYN	1	-0.5387	1	79	0.0239	1229.5	0.0243
SSTGA4	p53(p53)/Saos-p53-ChIP-Seq/Homer	RRCATGYCYRGRCATGYYYN	1	-0.5387	1	79	0.0239	1229.5	0.0243
SSTGA4	MYNN(Zf)/HEK293-MYNN.eGFP-ChIP-Seq(Encode)/Homer	TTCAAAWTAAAAGTC	1	-0.5385	1	215	0.065	3322.8	0.0658
SSTGA4	Nkx2.5(Homeobox)/HL1-Nkx2.5.biotin-ChIP-Seq(GSE21529)/Homer	RRSCACTYAA	1	-0.5381	1	1671	0.5048	25590.3	0.5065
SSTGA4	Oct2(POU,Homeobox)/Bcell-Oct2-ChIP-Seq(GSE21512)/Homer	ATATGCAAAT	1	-0.5308	1	275	0.0831	4246.2	0.084
SSTGA4	Hoxa10(Homeobox)/ChickenMSG-Hoxa10.Flag-ChIP-Seq(GSE86088)/Homer	GGYAATGAAA	1	-0.5299	1	502	0.1517	7727.3	0.153
SSTGA4	Zfp57(Zf)/H1-ZFP57.HA-ChIP-Seq(GSE115387)/Homer	NANTGCSGCA	1	-0.5295	1	124	0.0375	1925.9	0.0381
SSTGA4	KLF3(Zf)/MEF-Klf3-ChIP-Seq(GSE44748)/Homer	NRGCCCCRCCCHBNN	1	-0.5211	1	251	0.0758	3882	0.0768
SSTGA4	ZNF143|STAF(Zf)/CUTLL-ZNF143-ChIP-Seq(GSE29600)/Homer	ATTTCCCAGVAKSCY	1	-0.5184	1	276	0.0834	4266.9	0.0845
SSTGA4	HLF(bZIP)/HSC-HLF.Flag-ChIP-Seq(GSE69817)/Homer	RTTATGYAAB	1	-0.5142	1	732	0.2211	11257.2	0.2228
SSTGA4	EBNA1(EBV-virus)/Raji-EBNA1-ChIP-Seq(GSE30709)/Homer	GGYAGCAYDTGCTDCCCNNN	1	-0.4962	1	10	0.003	161.1	0.0032
SSTGA4	NRF(NRF)/Promoter/Homer	STGCGCATGCGC	1	-0.4863	1	89	0.0269	1395.2	0.0276
SSTGA4	RUNX(Runt)/HPC7-Runx1-ChIP-Seq(GSE22178)/Homer	SAAACCACAG	1	-0.4853	1	568	0.1716	8761.1	0.1734
SSTGA4	Brn1(POU,Homeobox)/NPC-Brn1-ChIP-Seq(GSE35496)/Homer	TATGCWAATBAV	1	-0.4822	1	316	0.0955	4895.5	0.0969
SSTGA4	AP-2alpha(AP2)/Hela-AP2alpha-ChIP-Seq(GSE31477)/Homer	ATGCCCTGAGGC	1	-0.4719	1	380	0.1148	5883.4	0.1165
SSTGA4	KLF10(Zf)/HEK293-KLF10.GFP-ChIP-Seq(GSE58341)/Homer	GGGGGTGTGTCC	1	-0.4651	1	562	0.1698	8680.2	0.1718
SSTGA4	Oct6(POU,Homeobox)/NPC-Pou3f1-ChIP-Seq(GSE35496)/Homer	WATGCAAATGAG	1	-0.4626	1	412	0.1245	6379.5	0.1263
SSTGA4	Sox3(HMG)/NPC-Sox3-ChIP-Seq(GSE33059)/Homer	CCWTTGTY	1	-0.4616	1	1301	0.3931	19993.4	0.3957
SSTGA4	RUNX2(Runt)/PCa-RUNX2-ChIP-Seq(GSE33889)/Homer	NWAACCACADNN	1	-0.4229	1	704	0.2127	10883.6	0.2154
SSTGA4	FOXK1(Forkhead)/HEK293-FOXK1-ChIP-Seq(GSE51673)/Homer	NVWTGTTTAC	1	-0.4184	1	891	0.2692	13752.9	0.2722
SSTGA4	CHR(?)/Hela-CellCycle-Expression/Homer	SRGTTTCAAA	1	-0.4174	1	550	0.1662	8523.6	0.1687
SSTGA4	Cdx2(Homeobox)/mES-Cdx2-ChIP-Seq(GSE14586)/Homer	GYMATAAAAH	1	-0.417	1	566	0.171	8769.2	0.1736
SSTGA4	Atf4(bZIP)/MEF-Atf4-ChIP-Seq(GSE35681)/Homer	MTGATGCAAT	1	-0.4156	1	244	0.0737	3814.3	0.0755
SSTGA4	Znf263(Zf)/K562-Znf263-ChIP-Seq(GSE31477)/Homer	CVGTSCTCCC	1	-0.414	1	1223	0.3695	18836.2	0.3728
SSTGA4	GATA:SCL(Zf,bHLH)/Ter119-SCL-ChIP-Seq(GSE18720)/Homer	CRGCTGBNGNSNNSAGATAA	1	-0.4137	1	96	0.029	1522.5	0.0301
SSTGA4	Pax7(Paired,Homeobox),longest/Myoblast-Pax7-ChIP-Seq(GSE25064)/Homer	NTAATTDGCYAATTANNWWD	1	-0.4063	1	21	0.0063	346.3	0.0069
SSTGA4	Sox15(HMG)/CPA-Sox15-ChIP-Seq(GSE62909)/Homer	RAACAATGGN	1	-0.4062	1	812	0.2453	12550.1	0.2484
SSTGA4	Oct11(POU,Homeobox)/NCIH1048-POU2F3-ChIP-seq(GSE115123)/Homer	GATTTGCATA	1	-0.3685	1	312	0.0943	4886.3	0.0967
SSTGA4	FOXK2(Forkhead)/U2OS-FOXK2-ChIP-Seq(E-MTAB-2204)/Homer	SCHTGTTTACAT	1	-0.3634	1	551	0.1665	8572.7	0.1697
SSTGA4	ZNF711(Zf)/SHSY5Y-ZNF711-ChIP-Seq(GSE20673)/Homer	AGGCCTAG	1	-0.3556	1	886	0.2677	13722	0.2716
SSTGA4	Stat3+il21(Stat)/CD4-Stat3-ChIP-Seq(GSE19198)/Homer	SVYTTCCNGGAARB	1	-0.3539	1	571	0.1725	8886.4	0.1759
SSTGA4	Otx2(Homeobox)/EpiLC-Otx2-ChIP-Seq(GSE56098)/Homer	NYTAATCCYB	1	-0.3382	1	592	0.1789	9220.1	0.1825
SSTGA4	AMYB(HTH)/Testes-AMYB-ChIP-Seq(GSE44588)/Homer	TGGCAGTTGG	1	-0.336	1	1198	0.3619	18518.5	0.3665
SSTGA4	Nkx3.1(Homeobox)/LNCaP-Nkx3.1-ChIP-Seq(GSE28264)/Homer	AAGCACTTAA	1	-0.3326	1	1757	0.5308	27061.1	0.5356
SSTGA4	Mouse_Recombination_Hotspot(Zf)/Testis-DMC1-ChIP-Seq(GSE24438)/Homer	ACTYKNATTCGTGNTACTTC	1	-0.3197	1	50	0.0151	824.9	0.0163
SSTGA4	Hnf6b(Homeobox)/LNCaP-Hnf6b-ChIP-Seq(GSE106305)/Homer	TATTGAYY	1	-0.3197	1	637	0.1924	9926.9	0.1965
SSTGA4	Hand2(bHLH)/Mesoderm-Hand2-ChIP-Seq(GSE61475)/Homer	TGACANARRCCAGRC	1	-0.3099	1	408	0.1233	6404	0.1268
SSTGA4	AR-halfsite(NR)/LNCaP-AR-ChIP-Seq(GSE27824)/Homer	CCAGGAACAG	1	-0.3055	1	2506	0.7571	38478.2	0.7616
SSTGA4	TEAD2(TEA)/Py2T-Tead2-ChIP-Seq(GSE55709)/Homer	CCWGGAATGY	1	-0.3012	1	415	0.1254	6517.8	0.129
SSTGA4	LHX9(Homeobox)/Hct116-LHX9.V5-ChIP-Seq(GSE116822)/Homer	NGCTAATTAG	1	-0.2955	1	1189	0.3592	18418.2	0.3646
SSTGA4	IRF1(IRF)/PBMC-IRF1-ChIP-Seq(GSE43036)/Homer	GAAAGTGAAAGT	1	-0.2847	1	110	0.0332	1783.1	0.0353
SSTGA4	Nkx2.2(Homeobox)/NPC-Nkx2.2-ChIP-Seq(GSE61673)/Homer	BTBRAGTGSN	1	-0.2824	1	1447	0.4372	22378.5	0.443
SSTGA4	Zic2(Zf)/ESC-Zic2-ChIP-Seq(SRP197560)/Homer	CHCAGCRGGRGG	1	-0.2766	1	323	0.0976	5110	0.1011
SSTGA4	GRHL2(CP2)/HBE-GRHL2-ChIP-Seq(GSE46194)/Homer	AAACYKGTTWDACMRGTTTB	1	-0.2716	1	270	0.0816	4290	0.0849
SSTGA4	STAT5(Stat)/mCD4+-Stat5-ChIP-Seq(GSE12346)/Homer	RTTTCTNAGAAA	1	-0.2651	1	303	0.0915	4806.4	0.0951
SSTGA4	IRF4(IRF)/GM12878-IRF4-ChIP-Seq(GSE32465)/Homer	ACTGAAACCA	1	-0.2562	1	339	0.1024	5371	0.1063
SSTGA4	Bapx1(Homeobox)/VertebralCol-Bapx1-ChIP-Seq(GSE36672)/Homer	TTRAGTGSYK	1	-0.2464	1	1601	0.4837	24770.9	0.4903
SSTGA4	Usf2(bHLH)/C2C12-Usf2-ChIP-Seq(GSE36030)/Homer	GTCACGTGGT	1	-0.2409	1	229	0.0692	3669.8	0.0726
SSTGA4	REST-NRSF(Zf)/Jurkat-NRSF-ChIP-Seq/Homer	GGMGCTGTCCATGGTGCTGA	1	-0.2369	1	3	0.0009	64.7	0.0013
SSTGA4	Nkx2.1(Homeobox)/LungAC-Nkx2.1-ChIP-Seq(GSE43252)/Homer	RSCACTYRAG	1	-0.2359	1	2021	0.6106	31183.9	0.6172
SSTGA4	Gata2(Zf)/K562-GATA2-ChIP-Seq(GSE18829)/Homer	BBCTTATCTS	1	-0.2331	1	511	0.1544	8054.3	0.1594
SSTGA4	FOXP1(Forkhead)/H9-FOXP1-ChIP-Seq(GSE31006)/Homer	NYYTGTTTACHN	1	-0.2322	1	368	0.1112	5839.9	0.1156
SSTGA4	Tbr1(T-box)/Cortex-Tbr1-ChIP-Seq(GSE71384)/Homer	AAGGTGTKAA	1	-0.2288	1	1150	0.3474	17892.4	0.3542
SSTGA4	NFkB-p50,p52(RHD)/Monocyte-p50-ChIP-Chip(Schreiber_et_al.)/Homer	GGGGGAATCCCC	1	-0.2232	1	39	0.0118	673.8	0.0133
SSTGA4	Foxo3(Forkhead)/U2OS-Foxo3-ChIP-Seq(E-MTAB-2701)/Homer	DGTAAACA	1	-0.2134	1	644	0.1946	10128.7	0.2005
SSTGA4	Klf9(Zf)/GBM-Klf9-ChIP-Seq(GSE62211)/Homer	GCCACRCCCACY	1	-0.2126	1	203	0.0613	3280.3	0.0649
SSTGA4	TCFL2(HMG)/K562-TCF7L2-ChIP-Seq(GSE29196)/Homer	ACWTCAAAGG	1	-0.2099	1	58	0.0175	985.6	0.0195
SSTGA4	PR(NR)/T47D-PR-ChIP-Seq(GSE31130)/Homer	VAGRACAKNCTGTBC	1	-0.2099	1	1769	0.5344	27378.5	0.5419
SSTGA4	DLX2(Homeobox)/BasalGanglia-Dlx2-ChIP-seq(GSE124936)/Homer	NNNTAATTAS	1	-0.2063	1	1268	0.3831	19728.9	0.3905
SSTGA4	TRPS1(Zf)/MCF7-TRPS1-ChIP-Seq(GSE107013)/Homer	AGATAAGANN	1	-0.206	1	1548	0.4677	24011.5	0.4753
SSTGA4	RAR:RXR(NR),DR5/ES-RAR-ChIP-Seq(GSE56893)/Homer	RGGTCADNNAGAGGTCAV	1	-0.198	1	12	0.0036	230.4	0.0046
SSTGA4	SCRT1(Zf)/HEK293-SCRT1.eGFP-ChIP-Seq(Encode)/Homer	GCAACAGGTG	1	-0.1956	1	175	0.0529	2851.8	0.0564
SSTGA4	Pit1+1bp(Homeobox)/GCrat-Pit1-ChIP-Seq(GSE58009)/Homer	ATGCATAATTCA	1	-0.1954	1	320	0.0967	5122.1	0.1014
SSTGA4	Sox4(HMG)/proB-Sox4-ChIP-Seq(GSE50066)/Homer	YCTTTGTTCC	1	-0.1865	1	645	0.1949	10173.8	0.2014
SSTGA4	FoxD3(forkhead)/ZebrafishEmbryo-Foxd3.biotin-ChIP-seq(GSE106676)/Homer	TGTTTAYTTAGC	1	-0.1844	1	739	0.2233	11627.4	0.2301
SSTGA4	Sp5(Zf)/mES-Sp5.Flag-ChIP-Seq(GSE72989)/Homer	RGKGGGCGGAGC	1	-0.1757	1	527	0.1592	8360	0.1655
SSTGA4	BMYB(HTH)/Hela-BMYB-ChIP-Seq(GSE27030)/Homer	NHAACBGYYV	1	-0.1736	1	1185	0.358	18501.2	0.3662
SSTGA4	FOXA1:AR(Forkhead,NR)/LNCAP-AR-ChIP-Seq(GSE27824)/Homer	AGTAAACAAAAAAGAACAND	1	-0.1663	1	52	0.0157	905.4	0.0179
SSTGA4	E2F6(E2F)/Hela-E2F6-ChIP-Seq(GSE31477)/Homer	GGCGGGAARN	1	-0.1559	1	186	0.0562	3053.4	0.0604
SSTGA4	HRE(HSF)/HepG2-HSF1-ChIP-Seq(GSE31477)/Homer	BSTTCTRGAABVTTCYAGAA	1	-0.1555	1	112	0.0338	1878.3	0.0372
SSTGA4	Zic(Zf)/Cerebellum-ZIC1.2-ChIP-Seq(GSE60731)/Homer	CCTGCTGAGH	1	-0.1486	1	681	0.2057	10778.1	0.2133
SSTGA4	E2F1(E2F)/Hela-E2F1-ChIP-Seq(GSE22478)/Homer	CWGGCGGGAA	1	-0.1469	1	48	0.0145	848.1	0.0168
SSTGA4	Lhx3(Homeobox)/Neuron-Lhx3-ChIP-Seq(GSE31456)/Homer	ADBTAATTAR	1	-0.1364	1	1349	0.4076	21075	0.4172
SSTGA4	KLF5(Zf)/LoVo-KLF5-ChIP-Seq(GSE49402)/Homer	DGGGYGKGGC	1	-0.1336	1	660	0.1994	10475	0.2073
SSTGA4	ZNF652/HepG2-ZNF652.Flag-ChIP-Seq(Encode)/Homer	TTAACCCTTTVNKKN	1	-0.1331	1	156	0.0471	2596.7	0.0514
SSTGA4	PPARE(NR),DR1/3T3L1-Pparg-ChIP-Seq(GSE13511)/Homer	TGACCTTTGCCCCA	1	-0.1293	1	559	0.1689	8915.9	0.1765
SSTGA4	Mef2b(MADS)/HEK293-Mef2b.V5-ChIP-Seq(GSE67450)/Homer	GCTATTTTTGGM	1	-0.1286	1	802	0.2423	12679.9	0.251
SSTGA4	En1(Homeobox)/SUM149-EN1-ChIP-Seq(GSE120957)/Homer	NDCTAATTAS	1	-0.1261	1	1476	0.4459	23038.4	0.456
SSTGA4	Gata4(Zf)/Heart-Gata4-ChIP-Seq(GSE35151)/Homer	NBWGATAAGR	1	-0.1242	1	781	0.236	12362.1	0.2447
SSTGA4	Nkx6.1(Homeobox)/Islet-Nkx6.1-ChIP-Seq(GSE40975)/Homer	GKTAATGR	1	-0.1224	1	1916	0.5789	29755.7	0.589
SSTGA4	RARg(NR)/ES-RARg-ChIP-Seq(GSE30538)/Homer	AGGTCAAGGTCA	1	-0.1185	1	28	0.0085	527.1	0.0104
SSTGA4	Gata6(Zf)/HUG1N-GATA6-ChIP-Seq(GSE51936)/Homer	YCTTATCTBN	1	-0.115	1	715	0.216	11357	0.2248
SSTGA4	GFX(?)/Promoter/Homer	ATTCTCGCGAGA	1	-0.114	1	1	0.0003	34.4	0.0007
SSTGA4	Pax7(Paired,Homeobox)/Myoblast-Pax7-ChIP-Seq(GSE25064)/Homer	TAATCAATTA	1	-0.1126	1	63	0.019	1113.5	0.022
SSTGA4	DLX5(Homeobox)/BasalGanglia-Dlx5-ChIP-seq(GSE124936)/Homer	SSTAATTA	1	-0.1018	1	686	0.2073	10932.1	0.2164
SSTGA4	Sox17(HMG)/Endoderm-Sox17-ChIP-Seq(GSE61475)/Homer	CCATTGTTYB	1	-0.0942	1	524	0.1583	8428.4	0.1668
SSTGA4	Unknown-ESC-element(?)/mES-Nanog-ChIP-Seq(GSE11724)/Homer	CACAGCAGGGGG	1	-0.09391	1	493	0.1489	7945.4	0.1573
SSTGA4	ZEB2(Zf)/SNU398-ZEB2-ChIP-Seq(GSE103048)/Homer	GNMCAGGTGTGC	1	-0.09368	1	555	0.1677	8912.2	0.1764
SSTGA4	CRX(Homeobox)/Retina-Crx-ChIP-Seq(GSE20012)/Homer	GCTAATCC	1	-0.09279	1	1670	0.5045	26074.9	0.5161
SSTGA4	ZEB1(Zf)/PDAC-ZEB1-ChIP-Seq(GSE64557)/Homer	VCAGGTRDRY	1	-0.09273	1	1044	0.3154	16483	0.3263
SSTGA4	Mef2d(MADS)/Retina-Mef2d-ChIP-Seq(GSE61391)/Homer	GCTATTTTTAGC	1	-0.0909	1	219	0.0662	3642.6	0.0721
SSTGA4	Lhx2(Homeobox)/HFSC-Lhx2-ChIP-Seq(GSE48068)/Homer	TAATTAGN	1	-0.08794	1	921	0.2782	14597.4	0.2889
SSTGA4	GRE(NR),IR3/A549-GR-ChIP-Seq(GSE32465)/Homer	NRGVACABNVTGTYCY	1	-0.08747	1	107	0.0323	1851.1	0.0366
SSTGA4	ZBTB12(Zf)/HEK293-ZBTB12.GFP-ChIP-Seq(GSE58341)/Homer	NGNTCTAGAACCNGV	1	-0.08692	1	295	0.0891	4851.8	0.096
SSTGA4	FXR(NR),IR1/Liver-FXR-ChIP-Seq(Chong_et_al.)/Homer	AGGTCANTGACCTB	1	-0.08617	1	200	0.0604	3346.9	0.0662
SSTGA4	Duxbl(Homeobox)/NIH3T3-Duxbl.HA-ChIP-Seq(GSE119782)/Homer	TAAYCYAATCAA	1	-0.08266	1	47	0.0142	868.9	0.0172
SSTGA4	PBX1(Homeobox)/MCF7-PBX1-ChIP-Seq(GSE28007)/Homer	GSCTGTCACTCA	1	-0.07985	1	61	0.0184	1104.1	0.0219
SSTGA4	RUNX1(Runt)/Jurkat-RUNX1-ChIP-Seq(GSE29180)/Homer	AAACCACARM	1	-0.0776	1	801	0.242	12767.2	0.2527
SSTGA4	NF1-halfsite(CTF)/LNCaP-NF1-ChIP-Seq(Unpublished)/Homer	YTGCCAAG	1	-0.07591	1	1320	0.3988	20767.7	0.4111
SSTGA4	GATA3(Zf)/iTreg-Gata3-ChIP-Seq(GSE20898)/Homer	AGATAASR	1	-0.07451	1	1149	0.3471	18145.6	0.3592
SSTGA4	KLF6(Zf)/PDAC-KLF6-ChIP-Seq(GSE64557)/Homer	MKGGGYGTGGCC	1	-0.07433	1	525	0.1586	8484.6	0.1679
SSTGA4	ZNF415(Zf)/HEK293-ZNF415.GFP-ChIP-Seq(GSE58341)/Homer	GRTGMTRGAGCC	1	-0.07004	1	352	0.1063	5780.8	0.1144
SSTGA4	Zac1(Zf)/Neuro2A-Plagl1-ChIP-Seq(GSE75942)/Homer	HAWGRGGCCM	1	-0.06878	1	1517	0.4583	23805.9	0.4712
SSTGA4	STAT1(Stat)/HelaS3-STAT1-ChIP-Seq(GSE12782)/Homer	NATTTCCNGGAAAT	1	-0.06788	1	240	0.0725	4011.7	0.0794
SSTGA4	Hoxd12(Homeobox)/ChickenMSG-Hoxd12.Flag-ChIP-Seq(GSE86088)/Homer	HDGYAATGAAAN	1	-0.06684	1	1439	0.4347	22618.2	0.4477
SSTGA4	NFY(CCAAT)/Promoter/Homer	RGCCAATSRG	1	-0.06459	1	520	0.1571	8429.5	0.1669
SSTGA4	E2F7(E2F)/Hela-E2F7-ChIP-Seq(GSE32673)/Homer	VDTTTCCCGCCA	1	-0.0566	1	20	0.006	421.6	0.0083
SSTGA4	ZNF7(Zf)/HepG2-ZNF7.Flag-ChIP-Seq(Encode)/Homer	CTGCCWVCTTTTRTA	1	-0.05418	1	451	0.1363	7375.1	0.146
SSTGA4	Cux2(Homeobox)/Liver-Cux2-ChIP-Seq(GSE35985)/Homer	HNRAATCAAT	1	-0.05375	1	301	0.0909	5009.6	0.0992
SSTGA4	DLX1(Homeobox)/BasalGanglia-Dlx1-ChIP-seq(GSE124936)/Homer	NSNNTAATTA	1	-0.05215	1	1112	0.336	17649.9	0.3494
SSTGA4	PGR(NR)/EndoStromal-PGR-ChIP-Seq(GSE69539)/Homer	AAGAACATWHTGTTC	1	-0.05208	1	210	0.0634	3562.1	0.0705
SSTGA4	NRF1(NRF)/MCF7-NRF1-ChIP-Seq(Unpublished)/Homer	CTGCGCATGCGC	1	-0.05203	1	35	0.0106	689.9	0.0137
SSTGA4	ERE(NR),IR3/MCF7-ERa-ChIP-Seq(Unpublished)/Homer	VAGGTCACNSTGACC	1	-0.05138	1	163	0.0492	2807.7	0.0556
SSTGA4	OCT4-SOX2-TCF-NANOG(POU,Homeobox,HMG)/mES-Oct4-ChIP-Seq(GSE11431)/Homer	ATTTGCATAACAATG	1	-0.04963	1	161	0.0486	2778.8	0.055
SSTGA4	E2F(E2F)/Hela-CellCycle-Expression/Homer	TTSGCGCGAAAA	1	-0.04911	1	11	0.0033	260.9	0.0052
SSTGA4	KLF14(Zf)/HEK293-KLF14.GFP-ChIP-Seq(GSE58341)/Homer	RGKGGGCGKGGC	1	-0.04567	1	947	0.2861	15128.3	0.2994
SSTGA4	OCT:OCT(POU,Homeobox,IR1)/NPC-Brn2-ChIP-Seq(GSE35496)/Homer	ATGAATWATTCATGA	1	-0.04411	1	15	0.0045	339.2	0.0067
SSTGA4	NF1(CTF)/LNCAP-NF1-ChIP-Seq(Unpublished)/Homer	CYTGGCABNSTGCCAR	1	-0.04263	1	270	0.0816	4544.5	0.09
SSTGA4	Pax7(Paired,Homeobox),long/Myoblast-Pax7-ChIP-Seq(GSE25064)/Homer	TAATCHGATTAC	1	-0.04136	1	10	0.003	246.8	0.0049
SSTGA4	Nur77(NR)/K562-NR4A1-ChIP-Seq(GSE31363)/Homer	TGACCTTTNCNT	1	-0.03929	1	105	0.0317	1884.7	0.0373
SSTGA4	HNF4a(NR),DR1/HepG2-HNF4a-ChIP-Seq(GSE25021)/Homer	CARRGKBCAAAGTYCA	1	-0.03925	1	284	0.0858	4777.7	0.0946
SSTGA4	ZNF692(Zf)/HEK293-ZNF692.GFP-ChIP-Seq(GSE58341)/Homer	GTGGGCCCCA	1	-0.03851	1	43	0.013	844	0.0167
SSTGA4	MYB(HTH)/ERMYB-Myb-ChIPSeq(GSE22095)/Homer	GGCVGTTR	1	-0.038	1	1292	0.3903	20480.7	0.4054
SSTGA4	HNF6(Homeobox)/Liver-Hnf6-ChIP-Seq(ERP000394)/Homer	NTATYGATCH	1	-0.03661	1	358	0.1082	5962.3	0.118
SSTGA4	Eomes(T-box)/H9-Eomes-ChIP-Seq(GSE26097)/Homer	ATTAACACCT	1	-0.03505	1	1611	0.4867	25380.7	0.5024
SSTGA4	Rfx6(HTH)/Min6b1-Rfx6.HA-ChIP-Seq(GSE62844)/Homer	TGTTKCCTAGCAACM	1	-0.03497	1	832	0.2514	13394.4	0.2651
SSTGA4	HNF1b(Homeobox)/PDAC-HNF1B-ChIP-Seq(GSE64557)/Homer	GTTAATNATTAA	1	-0.03462	1	89	0.0269	1629	0.0322
SSTGA4	PSE(SNAPc)/K562-mStart-Seq/Homer	WAVTCACCMTAASYDAAAAG	1	-0.03435	1	402	0.1215	6667.8	0.132
SSTGA4	ZBTB33(Zf)/GM12878-ZBTB33-ChIP-Seq(GSE32465)/Homer	GGVTCTCGCGAGAAC	1	-0.03126	1	3	0.0009	106.1	0.0021
SSTGA4	CEBP(bZIP)/ThioMac-CEBPb-ChIP-Seq(GSE21512)/Homer	ATTGCGCAAC	1	-0.02772	1	474	0.1432	7833.8	0.1551
SSTGA4	LEF1(HMG)/H1-LEF1-ChIP-Seq(GSE64758)/Homer	CCTTTGATST	1	-0.02592	1	542	0.1637	8913.8	0.1764
SSTGA4	PRDM1(Zf)/Hela-PRDM1-ChIP-Seq(GSE31477)/Homer	ACTTTCACTTTC	1	-0.02502	1	434	0.1311	7215.4	0.1428
SSTGA4	Sox9(HMG)/Limb-SOX9-ChIP-Seq(GSE73225)/Homer	AGGVNCCTTTGT	1	-0.02398	1	668	0.2018	10900.1	0.2158
SSTGA4	Brn2(POU,Homeobox)/NPC-Brn2-ChIP-Seq(GSE35496)/Homer	ATGAATATTC	1	-0.02265	1	90	0.0272	1674.5	0.0331
SSTGA4	Oct4:Sox17(POU,Homeobox,HMG)/F9-Sox17-ChIP-Seq(GSE44553)/Homer	CCATTGTATGCAAAT	1	-0.02203	1	108	0.0326	1977.9	0.0392
SSTGA4	VDR(NR),DR3/GM10855-VDR+vitD-ChIP-Seq(GSE22484)/Homer	ARAGGTCANWGAGTTCANNN	1	-0.02195	1	99	0.0299	1827.8	0.0362
SSTGA4	RXR(NR),DR1/3T3L1-RXR-ChIP-Seq(GSE13511)/Homer	TAGGGCAAAGGTCA	1	-0.02113	1	627	0.1894	10277.1	0.2034
SSTGA4	HIC1(Zf)/Treg-ZBTB29-ChIP-Seq(GSE99889)/Homer	TGCCAGCB	1	-0.02054	1	1481	0.4474	23493.4	0.465
SSTGA4	Zic3(Zf)/mES-Zic3-ChIP-Seq(GSE37889)/Homer	GGCCYCCTGCTGDGH	1	-0.01988	1	418	0.1263	6991.7	0.1384
SSTGA4	FOXM1(Forkhead)/MCF7-FOXM1-ChIP-Seq(GSE72977)/Homer	TRTTTACTTW	1	-0.01971	1	857	0.2589	13878.5	0.2747
SSTGA4	Tcf7(HMG)/GM12878-TCF7-ChIP-Seq(Encode)/Homer	CTTTGATGTGSB	1	-0.01724	1	252	0.0761	4353	0.0862
SSTGA4	RORg(NR)/Liver-Rorc-ChIP-Seq(GSE101115)/Homer	WAABTAGGTCAV	1	-0.01724	1	56	0.0169	1111.2	0.022
SSTGA4	PRDM15(Zf)/ESC-Prdm15-ChIP-Seq(GSE73694)/Homer	YCCDNTCCAGGTTTT	1	-0.01673	1	702	0.2121	11486.3	0.2274
SSTGA4	ZKSCAN1(Zf)/HepG2-ZKSCAN1-ChIP-Seq(Encode)/Homer	GCACAYAGTAGGKCY	1	-0.01382	1	11	0.0033	298.6	0.0059
SSTGA4	YY1(Zf)/Promoter/Homer	CAAGATGGCGGC	1	-0.01345	1	27	0.0082	606	0.012
SSTGA4	DUX4(Homeobox)/Myoblasts-DUX4.V5-ChIP-Seq(GSE75791)/Homer	NWTAAYCYAATCAWN	1	-0.01252	1	24	0.0073	553.1	0.0109
SSTGA4	Mef2c(MADS)/GM12878-Mef2c-ChIP-Seq(GSE32465)/Homer	DCYAAAAATAGM	1	-0.01161	1	451	0.1363	7581.6	0.1501
SSTGA4	RAR:RXR(NR),DR0/ES-RAR-ChIP-Seq(GSE56893)/Homer	AGGTCAAGGTCA	1	-0.01156	1	69	0.0208	1358.7	0.0269
SSTGA4	Lhx1(Homeobox)/EmbryoCarcinoma-Lhx1-ChIP-Seq(GSE70957)/Homer	NNYTAATTAR	1	-0.01076	1	927	0.2801	15061.2	0.2981
SSTGA4	Prop1(Homeobox)/GHFT1-PROP1.biotin-ChIP-Seq(GSE77302)/Homer	NTAATBNAATTA	1	-0.01041	1	469	0.1417	7880.5	0.156
SSTGA4	E2F4(E2F)/K562-E2F4-ChIP-Seq(GSE31477)/Homer	GGCGGGAAAH	1	-0.0101	1	109	0.0329	2048.7	0.0406
SSTGA4	TFE3(bHLH)/MEF-TFE3-ChIP-Seq(GSE75757)/Homer	GTCACGTGACYV	1	-0.009784	1	44	0.0133	928.4	0.0184
SSTGA4	ZNF16(Zf)/HEK293-ZNF16.GFP-ChIP-Seq(GSE58341)/Homer	MACCTTCYATGGCTCCCTAKTGCCY	1	-0.009559	1	1	0.0003	71.8	0.0014
SSTGA4	GFY-Staf(?,Zf)/Promoter/Homer	RACTACAATTCCCAGAAKGC	1	-0.00763	1	22	0.0066	533.4	0.0106
SSTGA4	GLIS3(Zf)/Thyroid-Glis3.GFP-ChIP-Seq(GSE103297)/Homer	CTCCCTGGGAGGCCN	1	-0.007592	1	825	0.2492	13523.4	0.2677
SSTGA4	Foxf1(Forkhead)/Lung-Foxf1-ChIP-Seq(GSE77951)/Homer	WWATRTAAACAN	1	-0.007074	1	784	0.2369	12892.4	0.2552
SSTGA4	Sox2(HMG)/mES-Sox2-ChIP-Seq(GSE11431)/Homer	BCCATTGTTC	1	-0.006739	1	624	0.1885	10386.9	0.2056
SSTGA4	ZNF528(Zf)/HEK293-ZNF528.GFP-ChIP-Seq(GSE58341)/Homer	AGAAATGACTTCCCT	1	-0.006428	1	2	0.0006	109.9	0.0022
SSTGA4	MafF(bZIP)/HepG2-MafF-ChIP-Seq(GSE31477)/Homer	HWWGTCAGCAWWTTT	1	-0.006001	1	221	0.0668	3946.8	0.0781
SSTGA4	Rfx5(HTH)/GM12878-Rfx5-ChIP-Seq(GSE31477)/Homer	SCCTAGCAACAG	1	-0.005718	1	303	0.0915	5286.4	0.1046
SSTGA4	Phox2a(Homeobox)/Neuron-Phox2a-ChIP-Seq(GSE31456)/Homer	YTAATYNRATTA	1	-0.005342	1	275	0.0831	4838.3	0.0958
SSTGA4	T1ISRE(IRF)/ThioMac-Ifnb-Expression/Homer	ACTTTCGTTTCT	1	-0.004853	1	3	0.0009	142.1	0.0028
SSTGA4	ZNF264(Zf)/HEK293-ZNF264.GFP-ChIP-Seq(GSE58341)/Homer	RGGGCACTAACY	1	-0.004482	1	389	0.1175	6697.2	0.1326
SSTGA4	FOXA1(Forkhead)/LNCAP-FOXA1-ChIP-Seq(GSE27824)/Homer	WAAGTAAACA	1	-0.003426	1	991	0.2994	16221.9	0.3211
SSTGA4	KLF1(Zf)/HUDEP2-KLF1-CutnRun(GSE136251)/Homer	VDGGGYGGGGCY	1	-0.003363	1	413	0.1248	7112.9	0.1408
SSTGA4	PPARa(NR),DR1/Liver-Ppara-ChIP-Seq(GSE47954)/Homer	VNAGGKCAAAGGTCA	1	-0.003155	1	597	0.1804	10052.9	0.199
SSTGA4	Fox:Ebox(Forkhead,bHLH)/Panc1-Foxa2-ChIP-Seq(GSE47459)/Homer	NNNVCTGWGYAAACASN	1	-0.002992	1	885	0.2674	14587.8	0.2887
SSTGA4	Rfx1(HTH)/NPC-H3K4me1-ChIP-Seq(GSE16256)/Homer	KGTTGCCATGGCAA	1	-0.00286	1	193	0.0583	3543.3	0.0701
SSTGA4	E-box(bHLH)/Promoter/Homer	SSGGTCACGTGA	1	-0.002833	1	25	0.0076	625.9	0.0124
SSTGA4	FoxL2(Forkhead)/Ovary-FoxL2-ChIP-Seq(GSE60858)/Homer	WWTRTAAACAVG	1	-0.002598	1	702	0.2121	11734.7	0.2323
SSTGA4	CUX1(Homeobox)/K562-CUX1-ChIP-Seq(GSE92882)/Homer	TATCGATNAN	1	-0.002377	1	442	0.1335	7613.6	0.1507
SSTGA4	Tbox:Smad(T-box,MAD)/ESCd5-Smad2_3-ChIP-Seq(GSE29422)/Homer	AGGTGHCAGACA	1	-0.001643	1	139	0.042	2674.1	0.0529
SSTGA4	Dlx3(Homeobox)/Kerainocytes-Dlx3-ChIP-Seq(GSE89884)/Homer	NDGTAATTAC	1	-0.001627	1	568	0.1716	9666.2	0.1913
SSTGA4	ARE(NR)/LNCAP-AR-ChIP-Seq(GSE27824)/Homer	RGRACASNSTGTYCYB	1	-0.001603	1	204	0.0616	3769.1	0.0746
SSTGA4	GRE(NR),IR3/RAW264.7-GRE-ChIP-Seq(Unpublished)/Homer	VAGRACAKWCTGTYC	1	-0.001284	1	186	0.0562	3484.4	0.069
SSTGA4	SF1(NR)/H295R-Nr5a1-ChIP-Seq(GSE44220)/Homer	CAAGGHCANV	1	-0.001191	1	269	0.0813	4868.5	0.0964
SSTGA4	Nr5a2(NR)/Pancreas-LRH1-ChIP-Seq(GSE34295)/Homer	BTCAAGGTCA	1	-0.000991	1	411	0.1242	7199.1	0.1425
SSTGA4	Nr5a2(NR)/mES-Nr5a2-ChIP-Seq(GSE19019)/Homer	BTCAAGGTCA	1	-0.000682	1	296	0.0894	5357.9	0.1061
SSTGA4	Sp2(Zf)/HEK293-Sp2.eGFP-ChIP-Seq(Encode)/Homer	YGGCCCCGCCCC	1	-0.00068	1	698	0.2109	11824.7	0.2341
SSTGA4	RORgt(NR)/EL4-RORgt.Flag-ChIP-Seq(GSE56019)/Homer	AAYTAGGTCA	1	-0.000554	1	69	0.0208	1509	0.0299
SSTGA4	RORgt(NR)/EL4-RORgt.Flag-ChIP-Seq(GSE56019)/Homer	AAYTAGGTCA	1	-0.000554	1	69	0.0208	1509	0.0299
SSTGA4	Sp1(Zf)/Promoter/Homer	GGCCCCGCCCCC	1	-0.000459	1	54	0.0163	1242.5	0.0246
SSTGA4	Tbx21(T-box)/GM12878-TBX21-ChIP-Seq(Encode)/Homer	AGGTGTGAAA	1	-0.000399	1	755	0.2281	12783.6	0.253
SSTGA4	Phox2b(Homeobox)/CLBGA-PHOX2B-ChIP-Seq(GSE90683)/Homer	TTAATTNAATTA	1	-0.000228	1	125	0.0378	2547.9	0.0504
SSTGA4	THRa(NR)/C17.2-THRa-ChIP-Seq(GSE38347)/Homer	GGTCANYTGAGGWCA	1	-0.00019	1	220	0.0665	4185.2	0.0828
SSTGA4	RORa(NR)/Liver-Rora-ChIP-Seq(GSE101115)/Homer	AAWCTAGGTCARDNN	1	-0.000113	1	73	0.0221	1651.5	0.0327
SSTGA4	Ronin(THAP)/ES-Thap11-ChIP-Seq(GSE51522)/Homer	RACTACAACTCCCAGVAKGC	1	-8.2e-05	1	6	0.0018	302.2	0.006
SSTGA4	Tbx6(T-box)/ESC-Tbx6-ChIP-Seq(GSE93524)/Homer	DAGGTGTBAA	1	-8.1e-05	1	729	0.2202	12532.5	0.2481
SSTGA4	X-box(HTH)/NPC-H3K4me1-ChIP-Seq(GSE16256)/Homer	GGTTGCCATGGCAA	1	-7.3e-05	1	118	0.0356	2482.7	0.0491
SSTGA4	FOXA1(Forkhead)/MCF7-FOXA1-ChIP-Seq(GSE26831)/Homer	WAAGTAAACA	1	-3e-05	1	785	0.2372	13515.9	0.2675
SSTGA4	RFX(HTH)/K562-RFX3-ChIP-Seq(SRA012198)/Homer	CGGTTGCCATGGCAAC	1	-2.5e-05	1	93	0.0281	2083.4	0.0412
SSTGA4	GFY(?)/Promoter/Homer	ACTACAATTCCC	1	-1.2e-05	1	24	0.0073	767.4	0.0152
SSTGA4	HINFP(Zf)/K562-HINFP.eGFP-ChIP-Seq(Encode)/Homer	TWVGGTCCGC	1	-7e-06	1	32	0.0097	953.5	0.0189
SSTGA4	Rfx2(HTH)/LoVo-RFX2-ChIP-Seq(GSE49402)/Homer	GTTGCCATGGCAACM	1	-4e-06	1	99	0.0299	2275.6	0.045
SSTGA4	CTCF-SatelliteElement(Zf?)/CD4+-CTCF-ChIP-Seq(Barski_et_al.)/Homer	TGCAGTTCCMVNWRTGGCCA	1	0	1	13	0.0039	590.4	0.0117
SSTGA4	COUP-TFII(NR)/K562-NR2F1-ChIP-Seq(Encode)/Homer	GKBCARAGGTCA	1	0	1	699	0.2112	12818.7	0.2537
SSTGA4	Erra(NR)/HepG2-Erra-ChIP-Seq(GSE31477)/Homer	CAAAGGTCAG	1	0	1	1216	0.3674	21057.8	0.4168
SSTGA4	EAR2(NR)/K562-NR2F6-ChIP-Seq(Encode)/Homer	NRBCARRGGTCA	1	0	1	619	0.187	11595.4	0.2295
SSTGA4	RARa(NR)/K562-RARa-ChIP-Seq(Encode)/Homer	TTGAMCTTTG	1	0	1	1570	0.4743	26680.3	0.5281
SSTGA4	ERRg(NR)/Kidney-ESRRG-ChIP-Seq(GSE104905)/Homer	GTGACCTTGRVN	1	0	1	407	0.123	8180.1	0.1619
SSTGA4	Esrrb(NR)/mES-Esrrb-ChIP-Seq(GSE11431)/Homer	KTGACCTTGA	1	0	1	306	0.0924	6504	0.1287
SSTGA4	THRb(NR)/HepG2-THRb.Flag-ChIP-Seq(Encode)/Homer	GGTCACCTGAGGTCA	1	0	1	282	0.0852	6111.2	0.121
SSTGA4	Bcl11a(Zf)/HSPC-BCL11A-ChIP-Seq(GSE104676)/Homer	TYTGACCASWRG	1	0	1	427	0.129	8640.9	0.171
SSTGA4	THRb(NR)/Liver-NR1A2-ChIP-Seq(GSE52613)/Homer	TRAGGTCA	1	0	1	2082	0.629	34876.3	0.6903
SSTGA4	BORIS(Zf)/K562-CTCFL-ChIP-Seq(GSE32465)/Homer	CNNBRGCGCCCCCTGSTGGC	1	0	1	77	0.0233	9680.1	0.1916
SSTGA4	COUP-TFII(NR)/Artia-Nr2f2-ChIP-Seq(GSE46497)/Homer	AGRGGTCA	1	0	1	779	0.2353	15903.9	0.3148
SSTGA4	CTCF(Zf)/CD4+-CTCF-ChIP-Seq(Barski_et_al.)/Homer	AYAGTGCCMYCTRGTGGCCA	1	0	1	59	0.0178	10004.9	0.198
SSTGA5	Tcf21(bHLH)/ArterySmoothMuscle-Tcf21-ChIP-Seq(GSE61369)/Homer	NAACAGCTGG	1e-92	-212.4	0	1139	0.4853	14360	0.2852
SSTGA5	Ap4(bHLH)/AML-Tfap4-ChIP-Seq(GSE45738)/Homer	NAHCAGCTGD	1e-86	-198.5	0	1275	0.5432	17310.7	0.3438
SSTGA5	Twist2(bHLH)/Myoblast-Twist2.Ty1-ChIP-Seq(GSE127998)/Homer	MCAGCTGBYH	1e-75	-172.9	0	1585	0.6753	24527.8	0.4871
SSTGA5	BHLHA15(bHLH)/NIH3T3-BHLHB8.HA-ChIP-Seq(GSE119782)/Homer	NAMCAGCTGK	1e-68	-157.8	0	1380	0.588	20530	0.4077
SSTGA5	Ascl1(bHLH)/NeuralTubes-Ascl1-ChIP-Seq(GSE55840)/Homer	NNVVCAGCTGBN	1e-63	-145.3	0	1352	0.5761	20310.3	0.4033
SSTGA5	TCF4(bHLH)/SHSY5Y-TCF4-ChIP-Seq(GSE96915)/Homer	SMCATCTGKH	1e-61	-142.3	0	1420	0.605	21833.9	0.4336
SSTGA5	MyoG(bHLH)/C2C12-MyoG-ChIP-Seq(GSE36024)/Homer	AACAGCTG	1e-58	-133.7	0	1032	0.4397	14256.7	0.2831
SSTGA5	Atoh1(bHLH)/Cerebellum-Atoh1-ChIP-Seq(GSE22111)/Homer	VNRVCAGCTGGY	1e-57	-132.6	0	1142	0.4866	16423.7	0.3262
SSTGA5	Ptf1a(bHLH)/Panc1-Ptf1a-ChIP-Seq(GSE47459)/Homer	ACAGCTGTTN	1e-55	-128	0	1766	0.7524	30090	0.5975
SSTGA5	NeuroG2(bHLH)/Fibroblast-NeuroG2-ChIP-Seq(GSE75910)/Homer	ACCATCTGTT	1e-53	-124	0	1408	0.5999	22160.1	0.4401
SSTGA5	Tcf12(bHLH)/GM12878-Tcf12-ChIP-Seq(GSE32465)/Homer	VCAGCTGYTG	1e-49	-114.5	0	997	0.4248	14140.2	0.2808
SSTGA5	Myf5(bHLH)/GM-Myf5-ChIP-Seq(GSE24852)/Homer	BAACAGCTGT	1e-48	-112.7	0	810	0.3451	10701.1	0.2125
SSTGA5	ZBTB18(Zf)/HEK293-ZBTB18.GFP-ChIP-Seq(GSE58341)/Homer	AACATCTGGA	1e-46	-106.6	0	640	0.2727	7858.8	0.1561
SSTGA5	MyoD(bHLH)/Myotube-MyoD-ChIP-Seq(GSE21614)/Homer	RRCAGCTGYTSY	1e-45	-104.9	0	837	0.3566	11411.5	0.2266
SSTGA5	HEB(bHLH)/mES-Heb-ChIP-Seq(GSE53233)/Homer	VCAGCTGBNN	1e-41	-94.5	0	1359	0.579	22155.2	0.44
SSTGA5	E2A(bHLH)/proBcell-E2A-ChIP-Seq(GSE21978)/Homer	DNRCAGCTGY	1e-40	-93.42	0	1129	0.481	17429.6	0.3461
SSTGA5	Ascl2(bHLH)/ESC-Ascl2-ChIP-Seq(GSE97712)/Homer	SSRGCAGCTGCH	1e-33	-78.2	0	942	0.4014	14275.4	0.2835
SSTGA5	Olig2(bHLH)/Neuron-Olig2-ChIP-Seq(GSE30882)/Homer	RCCATMTGTT	1e-27	-63.02	0	1483	0.6319	26174.5	0.5198
SSTGA5	SCL(bHLH)/HPC7-Scl-ChIP-Seq(GSE13511)/Homer	AVCAGCTG	1e-26	-61.6	0	2174	0.9263	42991.6	0.8538
SSTGA5	NeuroD1(bHLH)/Islet-NeuroD1-ChIP-Seq(GSE30298)/Homer	GCCATCTGTT	1e-25	-59.17	0	822	0.3502	12681.7	0.2518
SSTGA5	MafF(bZIP)/HepG2-MafF-ChIP-Seq(GSE31477)/Homer	HWWGTCAGCAWWTTT	1e-16	-37.62	0	310	0.1321	4089.2	0.0812
SSTGA5	MafB(bZIP)/BMM-Mafb-ChIP-Seq(GSE75722)/Homer	WNTGCTGASTCAGCANWTTY	1e-12	-28.69	0	441	0.1879	6779	0.1346
SSTGA5	Pitx1:Ebox(Homeobox,bHLH)/Hindlimb-Pitx1-ChIP-Seq(GSE41591)/Homer	YTAATTRAWWCCAGATGT	1e-12	-28.44	0	243	0.1035	3235.7	0.0643
SSTGA5	Egr1(Zf)/K562-Egr1-ChIP-Seq(GSE32465)/Homer	TGCGTGGGYG	1e-09	-21.52	0	402	0.1713	6401.1	0.1271
SSTGA5	MafA(bZIP)/Islet-MafA-ChIP-Seq(GSE30298)/Homer	TGCTGACTCA	1e-06	-16.01	0	656	0.2795	11741.3	0.2332
SSTGA5	PGR(NR)/EndoStromal-PGR-ChIP-Seq(GSE69539)/Homer	AAGAACATWHTGTTC	1e-06	-14.36	0	226	0.0963	3488.7	0.0693
SSTGA5	OCT4-SOX2-TCF-NANOG(POU,Homeobox,HMG)/mES-Oct4-ChIP-Seq(GSE11431)/Homer	ATTTGCATAACAATG	1e-05	-12.78	0	207	0.0882	3218.7	0.0639
SSTGA5	Oct6(POU,Homeobox)/NPC-Pou3f1-ChIP-Seq(GSE35496)/Homer	WATGCAAATGAG	1e-05	-12.35	0.0001	400	0.1704	6932.3	0.1377
SSTGA5	Hoxa13(Homeobox)/ChickenMSG-Hoxa13.Flag-ChIP-Seq(GSE86088)/Homer	CYHATAAAAN	0.0001	-9.933	0.0007	1512	0.6442	30461.5	0.6049
SSTGA5	ZNF341(Zf)/EBV-ZNF341-ChIP-Seq(GSE113194)/Homer	GGAACAGCCG	0.001	-9.126	0.0016	481	0.2049	8820.8	0.1752
SSTGA5	PRDM9(Zf)/Testis-DMC1-ChIP-Seq(GSE35498)/Homer	ADGGYAGYAGCATCT	0.001	-9.046	0.0017	323	0.1376	5677.6	0.1127
SSTGA5	BMYB(HTH)/Hela-BMYB-ChIP-Seq(GSE27030)/Homer	NHAACBGYYV	0.001	-9.002	0.0017	958	0.4082	18692.6	0.3712
SSTGA5	GRE(NR),IR3/A549-GR-ChIP-Seq(GSE32465)/Homer	NRGVACABNVTGTYCY	0.001	-8.699	0.0022	114	0.0486	1720.1	0.0342
SSTGA5	KLF14(Zf)/HEK293-KLF14.GFP-ChIP-Seq(GSE58341)/Homer	RGKGGGCGKGGC	0.001	-8.627	0.0023	758	0.323	14554	0.289
SSTGA5	IRF8(IRF)/BMDM-IRF8-ChIP-Seq(GSE77884)/Homer	GRAASTGAAAST	0.001	-8.097	0.0038	254	0.1082	4402.6	0.0874
SSTGA5	Egr2(Zf)/Thymocytes-Egr2-ChIP-Seq(GSE34254)/Homer	NGCGTGGGCGGR	0.001	-7.823	0.0049	101	0.043	1526.1	0.0303
SSTGA5	DUX(Homeobox)/C2C12-Dux-ChIP-Seq(GSE87279)/Homer	BCWGATTCAATCAAN	0.001	-7.703	0.0054	9	0.0038	47.6	0.0009
SSTGA5	WT1(Zf)/Kidney-WT1-ChIP-Seq(GSE90016)/Homer	MCTCCCMCRCAB	0.001	-7.649	0.0055	338	0.144	6095.6	0.121
SSTGA5	CHR(?)/Hela-CellCycle-Expression/Homer	SRGTTTCAAA	0.001	-7.635	0.0055	518	0.2207	9728.9	0.1932
SSTGA5	STAT6(Stat)/Macrophage-Stat6-ChIP-Seq(GSE38377)/Homer	TTCCKNAGAA	0.001	-7.462	0.0063	432	0.1841	8000.3	0.1589
SSTGA5	Hoxa10(Homeobox)/ChickenMSG-Hoxa10.Flag-ChIP-Seq(GSE86088)/Homer	GGYAATGAAA	0.001	-6.923	0.0106	434	0.1849	8099.7	0.1608
SSTGA5	STAT6(Stat)/CD4-Stat6-ChIP-Seq(GSE22104)/Homer	ABTTCYYRRGAA	0.01	-6.862	0.011	424	0.1807	7903.8	0.157
SSTGA5	Brn1(POU,Homeobox)/NPC-Brn1-ChIP-Seq(GSE35496)/Homer	TATGCWAATBAV	0.01	-6.723	0.0123	295	0.1257	5327	0.1058
SSTGA5	Pitx1(Homeobox)/Chicken-Pitx1-ChIP-Seq(GSE38910)/Homer	TAATCCCN	0.01	-6.721	0.0123	1933	0.8236	40216.8	0.7986
SSTGA5	Hoxd13(Homeobox)/ChickenMSG-Hoxd13.Flag-ChIP-Seq(GSE86088)/Homer	NCYAATAAAA	0.01	-6.653	0.0126	1062	0.4525	21224.3	0.4215
SSTGA5	RBPJ:Ebox(?,bHLH)/Panc1-Rbpj1-ChIP-Seq(GSE47459)/Homer	GGGRAARRGRMCAGMTG	0.01	-6.551	0.0137	228	0.0971	4018.7	0.0798
SSTGA5	Twist(bHLH)/HMLE-TWIST1-ChIP-Seq(Chang_et_al)/Homer	VCAKCTGGNNNCCAGMTGBN	0.01	-6.322	0.0168	111	0.0473	1787	0.0355
SSTGA5	ARE(NR)/LNCAP-AR-ChIP-Seq(GSE27824)/Homer	RGRACASNSTGTYCYB	0.01	-6.296	0.0169	199	0.0848	3472.7	0.069
SSTGA5	Nkx6.1(Homeobox)/Islet-Nkx6.1-ChIP-Seq(GSE40975)/Homer	GKTAATGR	0.01	-6.143	0.0193	1500	0.6391	30731.2	0.6103
SSTGA5	GRE(NR),IR3/RAW264.7-GRE-ChIP-Seq(Unpublished)/Homer	VAGRACAKWCTGTYC	0.01	-5.873	0.0248	187	0.0797	3272.4	0.065
SSTGA5	Maz(Zf)/HepG2-Maz-ChIP-Seq(GSE31477)/Homer	GGGGGGGG	0.01	-5.32	0.0422	546	0.2326	10598.7	0.2105
SSTGA5	GATA3(Zf),DR4/iTreg-Gata3-ChIP-Seq(GSE20898)/Homer	AGATGKDGAGATAAG	0.01	-4.976	0.0584	69	0.0294	1082.4	0.0215
SSTGA5	PAX6(Paired,Homeobox)/Forebrain-Pax6-ChIP-Seq(GSE66961)/Homer	NGTGTTCAVTSAAGCGKAAA	0.01	-4.969	0.0584	68	0.029	1064.6	0.0211
SSTGA5	MafK(bZIP)/C2C12-MafK-ChIP-Seq(GSE36030)/Homer	GCTGASTCAGCA	0.01	-4.866	0.0627	212	0.0903	3854.1	0.0765
SSTGA5	Gata4(Zf)/Heart-Gata4-ChIP-Seq(GSE35151)/Homer	NBWGATAAGR	0.01	-4.806	0.0655	631	0.2689	12443.6	0.2471
SSTGA5	Oct2(POU,Homeobox)/Bcell-Oct2-ChIP-Seq(GSE21512)/Homer	ATATGCAAAT	0.1	-4.564	0.0819	252	0.1074	4686.8	0.0931
SSTGA5	Foxo1(Forkhead)/RAW-Foxo1-ChIP-Seq(Fan_et_al.)/Homer	CTGTTTAC	0.1	-4.513	0.0847	1179	0.5023	24095.2	0.4785
SSTGA5	Nanog(Homeobox)/mES-Nanog-ChIP-Seq(GSE11724)/Homer	RGCCATTAAC	0.1	-4.509	0.0847	1906	0.8121	39928.7	0.7929
SSTGA5	Pit1(Homeobox)/GCrat-Pit1-ChIP-Seq(GSE58009)/Homer	ATGMATATDC	0.1	-4.489	0.0847	742	0.3161	14822.4	0.2944
SSTGA5	Rbpj1(?)/Panc1-Rbpj1-ChIP-Seq(GSE47459)/Homer	HTTTCCCASG	0.1	-4.389	0.091	870	0.3707	17540.3	0.3483
SSTGA5	Tbx20(T-box)/Heart-Tbx20-ChIP-Seq(GSE29636)/Homer	GGTGYTGACAGS	0.1	-4.179	0.1104	157	0.0669	2829.4	0.0562
SSTGA5	ZNF7(Zf)/HepG2-ZNF7.Flag-ChIP-Seq(Encode)/Homer	CTGCCWVCTTTTRTA	0.1	-4.073	0.1208	391	0.1666	7582.3	0.1506
SSTGA5	LHX9(Homeobox)/Hct116-LHX9.V5-ChIP-Seq(GSE116822)/Homer	NGCTAATTAG	0.1	-4.048	0.1219	949	0.4043	19282.3	0.3829
SSTGA5	Klf9(Zf)/GBM-Klf9-ChIP-Seq(GSE62211)/Homer	GCCACRCCCACY	0.1	-4.005	0.1253	176	0.075	3223.8	0.064
SSTGA5	STAT1(Stat)/HelaS3-STAT1-ChIP-Seq(GSE12782)/Homer	NATTTCCNGGAAAT	0.1	-3.942	0.1314	232	0.0988	4354	0.0865
SSTGA5	STAT5(Stat)/mCD4+-Stat5-ChIP-Seq(GSE12346)/Homer	RTTTCTNAGAAA	0.1	-3.889	0.1364	271	0.1155	5151.3	0.1023
SSTGA5	Hoxd10(Homeobox)/ChickenMSG-Hoxd10.Flag-ChIP-Seq(GSE86088)/Homer	GGCMATGAAA	0.1	-3.877	0.1364	748	0.3187	15063.5	0.2991
SSTGA5	Lhx3(Homeobox)/Neuron-Lhx3-ChIP-Seq(GSE31456)/Homer	ADBTAATTAR	0.1	-3.782	0.1474	1095	0.4666	22449.2	0.4458
SSTGA5	Gfi1b(Zf)/HPC7-Gfi1b-ChIP-Seq(GSE22178)/Homer	MAATCACTGC	0.1	-3.751	0.1498	473	0.2015	9329.6	0.1853
SSTGA5	Bcl6(Zf)/Liver-Bcl6-ChIP-Seq(GSE31578)/Homer	NNNCTTTCCAGGAAA	0.1	-3.735	0.1501	867	0.3694	17607.9	0.3497
SSTGA5	Hoxd11(Homeobox)/ChickenMSG-Hoxd11.Flag-ChIP-Seq(GSE86088)/Homer	VGCCATAAAA	0.1	-3.702	0.1529	1390	0.5922	28803.9	0.572
SSTGA5	ETS:E-box(ETS,bHLH)/HPC7-Scl-ChIP-Seq(GSE22178)/Homer	AGGAARCAGCTG	0.1	-3.678	0.1545	78	0.0332	1328.9	0.0264
SSTGA5	ZNF189(Zf)/HEK293-ZNF189.GFP-ChIP-Seq(GSE58341)/Homer	TGGAACAGMA	0.1	-3.61	0.1631	521	0.222	10353.5	0.2056
SSTGA5	Oct11(POU,Homeobox)/NCIH1048-POU2F3-ChIP-seq(GSE115123)/Homer	GATTTGCATA	0.1	-3.453	0.1882	273	0.1163	5250.9	0.1043
SSTGA5	Six1(Homeobox)/Myoblast-Six1-ChIP-Chip(GSE20150)/Homer	GKVTCADRTTWC	0.1	-3.392	0.1973	158	0.0673	2927	0.0581
SSTGA5	Lhx2(Homeobox)/HFSC-Lhx2-ChIP-Seq(GSE48068)/Homer	TAATTAGN	0.1	-3.368	0.1995	769	0.3277	15611.3	0.31
SSTGA5	Hoxa11(Homeobox)/ChickenMSG-Hoxa11.Flag-ChIP-Seq(GSE86088)/Homer	TTTTATGGCM	0.1	-3.365	0.1995	1372	0.5846	28491.5	0.5658
SSTGA5	T1ISRE(IRF)/ThioMac-Ifnb-Expression/Homer	ACTTTCGTTTCT	0.1	-3.279	0.2124	13	0.0055	158.4	0.0031
SSTGA5	KLF5(Zf)/LoVo-KLF5-ChIP-Seq(GSE49402)/Homer	DGGGYGKGGC	0.1	-3.275	0.2124	503	0.2143	10039.1	0.1994
SSTGA5	AR-halfsite(NR)/LNCaP-AR-ChIP-Seq(GSE27824)/Homer	CCAGGAACAG	0.1	-3.24	0.2155	1786	0.761	37515.7	0.745
SSTGA5	IRF1(IRF)/PBMC-IRF1-ChIP-Seq(GSE43036)/Homer	GAAAGTGAAAGT	0.1	-3.218	0.2175	108	0.046	1949.9	0.0387
SSTGA5	OCT:OCT(POU,Homeobox)/NPC-Brn1-ChIP-Seq(GSE35496)/Homer	ATGAATATTCATGAG	0.1	-3.194	0.22	15	0.0064	193.7	0.0038
SSTGA5	ZNF317(Zf)/HEK293-ZNF317.GFP-ChIP-Seq(GSE58341)/Homer	GTCWGCTGTYYCTCT	0.1	-3.164	0.2241	61	0.026	1037.2	0.0206
SSTGA5	EBF2(EBF)/BrownAdipose-EBF2-ChIP-Seq(GSE97114)/Homer	NABTCCCWDGGGAVH	0.1	-3.109	0.2338	459	0.1956	9152.2	0.1818
SSTGA5	Gata6(Zf)/HUG1N-GATA6-ChIP-Seq(GSE51936)/Homer	YCTTATCTBN	0.1	-3.106	0.2338	572	0.2437	11517.8	0.2287
SSTGA5	Gata2(Zf)/K562-GATA2-ChIP-Seq(GSE18829)/Homer	BBCTTATCTS	0.1	-3.053	0.2416	404	0.1721	8017.8	0.1592
SSTGA5	LEF1(HMG)/H1-LEF1-ChIP-Seq(GSE64758)/Homer	CCTTTGATST	0.1	-3.029	0.2446	469	0.1998	9377	0.1862
SSTGA5	STAT4(Stat)/CD4-Stat4-ChIP-Seq(GSE22104)/Homer	NYTTCCWGGAAR	0.1	-2.995	0.2502	648	0.2761	13139.2	0.2609
SSTGA5	IRF2(IRF)/Erythroblas-IRF2-ChIP-Seq(GSE36985)/Homer	GAAASYGAAASY	0.1	-2.968	0.2541	77	0.0328	1361.8	0.027
SSTGA5	ZNF519(Zf)/HEK293-ZNF519.GFP-ChIP-Seq(GSE58341)/Homer	GAGSCCGAGC	0.1	-2.931	0.2607	95	0.0405	1718.3	0.0341
SSTGA5	Fox:Ebox(Forkhead,bHLH)/Panc1-Foxa2-ChIP-Seq(GSE47459)/Homer	NNNVCTGWGYAAACASN	0.1	-2.922	0.2607	697	0.297	14189.5	0.2818
SSTGA5	Stat3(Stat)/mES-Stat3-ChIP-Seq(GSE11431)/Homer	CTTCCGGGAA	0.1	-2.841	0.2792	318	0.1355	6270.8	0.1245
SSTGA5	GSC(Homeobox)/FrogEmbryos-GSC-ChIP-Seq(DRA000576)/Homer	RGGATTAR	0.1	-2.79	0.2905	707	0.3012	14431.8	0.2866
SSTGA5	PU.1-IRF(ETS:IRF)/Bcell-PU.1-ChIP-Seq(GSE21512)/Homer	MGGAAGTGAAAC	0.1	-2.778	0.2908	856	0.3647	17592.1	0.3494
SSTGA5	GATA:SCL(Zf,bHLH)/Ter119-SCL-ChIP-Seq(GSE18720)/Homer	CRGCTGBNGNSNNSAGATAA	0.1	-2.769	0.2908	81	0.0345	1456.5	0.0289
SSTGA5	Pit1+1bp(Homeobox)/GCrat-Pit1-ChIP-Seq(GSE58009)/Homer	ATGCATAATTCA	0.1	-2.717	0.3029	283	0.1206	5567.5	0.1106
SSTGA5	DLX2(Homeobox)/BasalGanglia-Dlx2-ChIP-seq(GSE124936)/Homer	NNNTAATTAS	0.1	-2.644	0.3225	1013	0.4316	20971.5	0.4165
SSTGA5	PU.1:IRF8(ETS:IRF)/pDC-Irf8-ChIP-Seq(GSE66899)/Homer	GGAAGTGAAAST	0.1	-2.618	0.3275	144	0.0614	2733.6	0.0543
SSTGA5	Tgif1(Homeobox)/mES-Tgif1-ChIP-Seq(GSE55404)/Homer	YTGWCADY	0.1	-2.542	0.3499	1561	0.6651	32783	0.651
SSTGA5	Six2(Homeobox)/NephronProgenitor-Six2-ChIP-Seq(GSE39837)/Homer	GWAAYHTGAKMC	0.1	-2.52	0.354	602	0.2565	12279	0.2438
SSTGA5	Gata1(Zf)/K562-GATA1-ChIP-Seq(GSE18829)/Homer	SAGATAAGRV	0.1	-2.481	0.3644	349	0.1487	6979	0.1386
SSTGA5	Tcf3(HMG)/mES-Tcf3-ChIP-Seq(GSE11724)/Homer	ASWTCAAAGG	1	-2.282	0.4402	176	0.075	3431.8	0.0682
SSTGA5	En1(Homeobox)/SUM149-EN1-ChIP-Seq(GSE120957)/Homer	NDCTAATTAS	1	-2.28	0.4402	1156	0.4925	24133.8	0.4793
SSTGA5	NF1-halfsite(CTF)/LNCaP-NF1-ChIP-Seq(Unpublished)/Homer	YTGCCAAG	1	-2.209	0.4646	994	0.4235	20688.6	0.4108
SSTGA5	Otx2(Homeobox)/EpiLC-Otx2-ChIP-Seq(GSE56098)/Homer	NYTAATCCYB	1	-2.208	0.4646	475	0.2024	9677.5	0.1922
SSTGA5	GLI3(Zf)/Limb-GLI3-ChIP-Chip(GSE11077)/Homer	CGTGGGTGGTCC	1	-2.169	0.4745	48	0.0205	856	0.017
SSTGA5	Brn2(POU,Homeobox)/NPC-Brn2-ChIP-Seq(GSE35496)/Homer	ATGAATATTC	1	-2.149	0.4794	93	0.0396	1756.5	0.0349
SSTGA5	DLX1(Homeobox)/BasalGanglia-Dlx1-ChIP-seq(GSE124936)/Homer	NSNNTAATTA	1	-2.129	0.4847	912	0.3886	18962.3	0.3766
SSTGA5	Gli2(Zf)/GM2-Gli2-ChIP-Chip(GSE112702)/Homer	YSTGGGTGGTCT	1	-2.09	0.4995	105	0.0447	2006.6	0.0398
SSTGA5	Znf263(Zf)/K562-Znf263-ChIP-Seq(GSE31477)/Homer	CVGTSCTCCC	1	-2.058	0.5107	870	0.3707	18088.9	0.3592
SSTGA5	TATA-Box(TBP)/Promoter/Homer	CCTTTTAWAGSC	1	-2.046	0.5124	824	0.3511	17112.9	0.3398
SSTGA5	KLF6(Zf)/PDAC-KLF6-ChIP-Seq(GSE64557)/Homer	MKGGGYGTGGCC	1	-1.985	0.5399	402	0.1713	8195.9	0.1628
SSTGA5	NFE2L2(bZIP)/HepG2-NFE2L2-ChIP-Seq(Encode)/Homer	AWWWTGCTGAGTCAT	1	-1.971	0.5422	75	0.032	1412.1	0.028
SSTGA5	OCT:OCT(POU,Homeobox,IR1)/NPC-Brn2-ChIP-Seq(GSE35496)/Homer	ATGAATWATTCATGA	1	-1.922	0.5649	22	0.0094	368.2	0.0073
SSTGA5	PR(NR)/T47D-PR-ChIP-Seq(GSE31130)/Homer	VAGRACAKNCTGTBC	1	-1.922	0.5649	1266	0.5394	26606.9	0.5284
SSTGA5	HLF(bZIP)/HSC-HLF.Flag-ChIP-Seq(GSE69817)/Homer	RTTATGYAAB	1	-1.906	0.5649	562	0.2395	11591.4	0.2302
SSTGA5	HRE(HSF)/Striatum-HSF1-ChIP-Seq(GSE38000)/Homer	TTCTAGAABNTTCTA	1	-1.883	0.5721	154	0.0656	3039.3	0.0604
SSTGA5	Unknown(Homeobox)/Limb-p300-ChIP-Seq/Homer	SSCMATWAAA	1	-1.848	0.5872	440	0.1875	9029.5	0.1793
SSTGA5	Lhx1(Homeobox)/EmbryoCarcinoma-Lhx1-ChIP-Seq(GSE70957)/Homer	NNYTAATTAR	1	-1.843	0.5872	790	0.3366	16451.9	0.3267
SSTGA5	AMYB(HTH)/Testes-AMYB-ChIP-Seq(GSE44588)/Homer	TGGCAGTTGG	1	-1.823	0.5923	884	0.3767	18461.3	0.3666
SSTGA5	CEBP(bZIP)/ThioMac-CEBPb-ChIP-Seq(GSE21512)/Homer	ATTGCGCAAC	1	-1.792	0.6062	408	0.1738	8369	0.1662
SSTGA5	PAX5(Paired,Homeobox)/GM12878-PAX5-ChIP-Seq(GSE32465)/Homer	GCAGCCAAGCRTGACH	1	-1.789	0.6062	181	0.0771	3614.1	0.0718
SSTGA5	Rfx5(HTH)/GM12878-Rfx5-ChIP-Seq(GSE31477)/Homer	SCCTAGCAACAG	1	-1.786	0.6062	254	0.1082	5136.8	0.102
SSTGA5	ZNF136(Zf)/HEK293-ZNF136.GFP-ChIP-Seq(GSE58341)/Homer	YTKGATAHAGTATTCTWGGTNGGCA	1	-1.781	0.6062	64	0.0273	1210.8	0.024
SSTGA5	Hoxd12(Homeobox)/ChickenMSG-Hoxd12.Flag-ChIP-Seq(GSE86088)/Homer	HDGYAATGAAAN	1	-1.752	0.6104	1128	0.4806	23703.8	0.4707
SSTGA5	ZNF692(Zf)/HEK293-ZNF692.GFP-ChIP-Seq(GSE58341)/Homer	GTGGGCCCCA	1	-1.692	0.6431	42	0.0179	776.8	0.0154
SSTGA5	Foxa2(Forkhead)/Liver-Foxa2-ChIP-Seq(GSE25694)/Homer	CYTGTTTACWYW	1	-1.684	0.6431	528	0.225	10935.9	0.2172
SSTGA5	Brachyury(T-box)/Mesoendoderm-Brachyury-ChIP-exo(GSE54963)/Homer	ANTTMRCASBNNNGTGYKAAN	1	-1.665	0.6504	190	0.081	3824.3	0.0759
SSTGA5	Oct4(POU,Homeobox)/mES-Oct4-ChIP-Seq(GSE11431)/Homer	ATTTGCATAW	1	-1.653	0.6532	373	0.1589	7667.2	0.1523
SSTGA5	Nkx2.2(Homeobox)/NPC-Nkx2.2-ChIP-Seq(GSE61673)/Homer	BTBRAGTGSN	1	-1.651	0.6532	1042	0.444	21897.4	0.4349
SSTGA5	RUNX-AML(Runt)/CD4+-PolII-ChIP-Seq(Barski_et_al.)/Homer	GCTGTGGTTW	1	-1.64	0.6532	423	0.1802	8726.1	0.1733
SSTGA5	HRE(HSF)/HepG2-HSF1-ChIP-Seq(GSE31477)/Homer	BSTTCTRGAABVTTCYAGAA	1	-1.623	0.6577	94	0.0401	1841.5	0.0366
SSTGA5	NF-E2(bZIP)/K562-NFE2-ChIP-Seq(GSE31477)/Homer	GATGACTCAGCA	1	-1.61	0.6614	75	0.032	1453.8	0.0289
SSTGA5	FoxD3(forkhead)/ZebrafishEmbryo-Foxd3.biotin-ChIP-seq(GSE106676)/Homer	TGTTTAYTTAGC	1	-1.604	0.6614	608	0.2591	12657.6	0.2514
SSTGA5	CEBP:CEBP(bZIP)/MEF-Chop-ChIP-Seq(GSE35681)/Homer	NTNATGCAAYMNNHTGMAAY	1	-1.572	0.677	105	0.0447	2075.7	0.0412
SSTGA5	CEBP:AP1(bZIP)/ThioMac-CEBPb-ChIP-Seq(GSE21512)/Homer	DRTGTTGCAA	1	-1.556	0.6828	494	0.2105	10253.6	0.2036
SSTGA5	Hnf1(Homeobox)/Liver-Foxa2-Chip-Seq(GSE25694)/Homer	GGTTAAWCATTAA	1	-1.547	0.684	88	0.0375	1728.5	0.0343
SSTGA5	TRPS1(Zf)/MCF7-TRPS1-ChIP-Seq(GSE107013)/Homer	AGATAAGANN	1	-1.52	0.6975	1148	0.4891	24217.2	0.4809
SSTGA5	Hand2(bHLH)/Mesoderm-Hand2-ChIP-Seq(GSE61475)/Homer	TGACANARRCCAGRC	1	-1.513	0.6975	297	0.1265	6101.3	0.1212
SSTGA5	p53(p53)/mES-cMyc-ChIP-Seq(GSE11431)/Homer	ACATGCCCGGGCAT	1	-1.503	0.6991	9	0.0038	142.5	0.0028
SSTGA5	TCFL2(HMG)/K562-TCF7L2-ChIP-Seq(GSE29196)/Homer	ACWTCAAAGG	1	-1.496	0.6991	53	0.0226	1017.2	0.0202
SSTGA5	bZIP:IRF(bZIP,IRF)/Th17-BatF-ChIP-Seq(GSE39756)/Homer	NAGTTTCABTHTGACTNW	1	-1.457	0.722	341	0.1453	7044.2	0.1399
SSTGA5	GATA(Zf),IR3/iTreg-Gata3-ChIP-Seq(GSE20898)/Homer	NNNNNBAGATAWYATCTVHN	1	-1.443	0.7266	96	0.0409	1908.9	0.0379
SSTGA5	IRF4(IRF)/GM12878-IRF4-ChIP-Seq(GSE32465)/Homer	ACTGAAACCA	1	-1.442	0.7266	269	0.1146	5529.8	0.1098
SSTGA5	Nkx3.1(Homeobox)/LNCaP-Nkx3.1-ChIP-Seq(GSE28264)/Homer	AAGCACTTAA	1	-1.417	0.7357	1250	0.5326	26446.9	0.5252
SSTGA5	Sp2(Zf)/HEK293-Sp2.eGFP-ChIP-Seq(Encode)/Homer	YGGCCCCGCCCC	1	-1.388	0.7522	550	0.2343	11496.3	0.2283
SSTGA5	FOXM1(Forkhead)/MCF7-FOXM1-ChIP-Seq(GSE72977)/Homer	TRTTTACTTW	1	-1.362	0.7668	702	0.2991	14742.7	0.2928
SSTGA5	PRDM1(Zf)/Hela-PRDM1-ChIP-Seq(GSE31477)/Homer	ACTTTCACTTTC	1	-1.362	0.7668	362	0.1542	7515.2	0.1492
SSTGA5	ZNF382(Zf)/HEK293-ZNF382.GFP-ChIP-Seq(GSE58341)/Homer	GNCTGTASTRNTGBCTCHTT	1	-1.361	0.7668	20	0.0085	363.6	0.0072
SSTGA5	OCT:OCT-short(POU,Homeobox)/NPC-OCT6-ChIP-Seq(GSE43916)/Homer	ATGCATWATGCATRW	1	-1.353	0.7668	503	0.2143	10509.4	0.2087
SSTGA5	VDR(NR),DR3/GM10855-VDR+vitD-ChIP-Seq(GSE22484)/Homer	ARAGGTCANWGAGTTCANNN	1	-1.348	0.7668	82	0.0349	1632.8	0.0324
SSTGA5	Meis1(Homeobox)/MastCells-Meis1-ChIP-Seq(GSE48085)/Homer	VGCTGWCAVB	1	-1.346	0.7668	928	0.3954	19575.4	0.3887
SSTGA5	Stat3+il21(Stat)/CD4-Stat3-ChIP-Seq(GSE19198)/Homer	SVYTTCCNGGAARB	1	-1.331	0.7668	439	0.187	9157.8	0.1819
SSTGA5	Npas4(bHLH)/Neuron-Npas4-ChIP-Seq(GSE127793)/Homer	NHRTCACGACDN	1	-1.323	0.7668	349	0.1487	7251.7	0.144
SSTGA5	CRX(Homeobox)/Retina-Crx-ChIP-Seq(GSE20012)/Homer	GCTAATCC	1	-1.253	0.8109	1255	0.5347	26622.3	0.5287
SSTGA5	Atf3(bZIP)/GBM-ATF3-ChIP-Seq(GSE33912)/Homer	DATGASTCATHN	1	-1.24	0.8165	541	0.2305	11357.5	0.2255
SSTGA5	GATA3(Zf)/iTreg-Gata3-ChIP-Seq(GSE20898)/Homer	AGATAASR	1	-1.227	0.8217	865	0.3686	18277.7	0.363
SSTGA5	ISRE(IRF)/ThioMac-LPS-Expression(GSE23622)/Homer	AGTTTCASTTTC	1	-1.22	0.8219	42	0.0179	822.2	0.0163
SSTGA5	Tcf7(HMG)/GM12878-TCF7-ChIP-Seq(Encode)/Homer	CTTTGATGTGSB	1	-1.196	0.8371	217	0.0925	4494.7	0.0893
SSTGA5	Unknown-ESC-element(?)/mES-Nanog-ChIP-Seq(GSE11724)/Homer	CACAGCAGGGGG	1	-1.19	0.8371	363	0.1547	7589.7	0.1507
SSTGA5	ZFX(Zf)/mES-Zfx-ChIP-Seq(GSE11431)/Homer	AGGCCTRG	1	-1.177	0.8422	490	0.2088	10294.3	0.2044
SSTGA5	Sox9(HMG)/Limb-SOX9-ChIP-Seq(GSE73225)/Homer	AGGVNCCTTTGT	1	-1.161	0.8505	517	0.2203	10875	0.216
SSTGA5	Foxh1(Forkhead)/hESC-FOXH1-ChIP-Seq(GSE29422)/Homer	NNTGTGGATTSS	1	-1.14	0.8634	385	0.164	8073.9	0.1603
SSTGA5	Tcfcp2l1(CP2)/mES-Tcfcp2l1-ChIP-Seq(GSE11431)/Homer	NRAACCRGTTYRAACCRGYT	1	-1.139	0.8634	76	0.0324	1539.8	0.0306
SSTGA5	Sox10(HMG)/SciaticNerve-Sox3-ChIP-Seq(GSE35132)/Homer	CCWTTGTYYB	1	-1.134	0.8634	906	0.386	19195.5	0.3812
SSTGA5	GATA(Zf),IR4/iTreg-Gata3-ChIP-Seq(GSE20898)/Homer	NAGATWNBNATCTNN	1	-1.102	0.8802	55	0.0234	1106.2	0.022
SSTGA5	NFkB-p65-Rel(RHD)/ThioMac-LPS-Expression(GSE23622)/Homer	GGAAATTCCC	1	-1.099	0.8802	32	0.0136	629.6	0.0125
SSTGA5	Sp5(Zf)/mES-Sp5.Flag-ChIP-Seq(GSE72989)/Homer	RGKGGGCGGAGC	1	-1.098	0.8802	394	0.1679	8279.5	0.1644
SSTGA5	PSE(SNAPc)/K562-mStart-Seq/Homer	WAVTCACCMTAASYDAAAAG	1	-1.083	0.8811	324	0.138	6795.9	0.135
SSTGA5	Isl1(Homeobox)/Neuron-Isl1-ChIP-Seq(GSE31456)/Homer	CTAATKGV	1	-1.034	0.9202	1117	0.4759	23763.3	0.4719
SSTGA5	IRF3(IRF)/BMDM-Irf3-ChIP-Seq(GSE67343)/Homer	AGTTTCAKTTTC	1	-1.032	0.9202	235	0.1001	4920.6	0.0977
SSTGA5	EBNA1(EBV-virus)/Raji-EBNA1-ChIP-Seq(GSE30709)/Homer	GGYAGCAYDTGCTDCCCNNN	1	-1.028	0.9202	9	0.0038	164.2	0.0033
SSTGA5	Zfp809(Zf)/ES-Zfp809-ChIP-Seq(GSE70799)/Homer	GGGGCTYGKCTGGGA	1	-0.999	0.9366	71	0.0303	1457.1	0.0289
SSTGA5	NFkB-p65(RHD)/GM12787-p65-ChIP-Seq(GSE19485)/Homer	WGGGGATTTCCC	1	-0.9934	0.9366	248	0.1057	5208.6	0.1034
SSTGA5	Bapx1(Homeobox)/VertebralCol-Bapx1-ChIP-Seq(GSE36672)/Homer	TTRAGTGSYK	1	-0.9852	0.9388	1138	0.4849	24238.1	0.4813
SSTGA5	Hoxa9(Homeobox)/ChickenMSG-Hoxa9.Flag-ChIP-Seq(GSE86088)/Homer	RGCAATNAAA	1	-0.9713	0.9465	1453	0.6191	31007.7	0.6158
SSTGA5	ZNF528(Zf)/HEK293-ZNF528.GFP-ChIP-Seq(GSE58341)/Homer	AGAAATGACTTCCCT	1	-0.921	0.9897	6	0.0026	109.6	0.0022
SSTGA5	Srebp2(bHLH)/HepG2-Srebp2-ChIP-Seq(GSE31477)/Homer	CGGTCACSCCAC	1	-0.9199	0.9897	56	0.0239	1154.2	0.0229
SSTGA5	ZNF16(Zf)/HEK293-ZNF16.GFP-ChIP-Seq(GSE58341)/Homer	MACCTTCYATGGCTCCCTAKTGCCY	1	-0.9136	0.9897	4	0.0017	69.2	0.0014
SSTGA5	Foxo3(Forkhead)/U2OS-Foxo3-ChIP-Seq(E-MTAB-2701)/Homer	DGTAAACA	1	-0.9116	0.9897	493	0.2101	10464.2	0.2078
SSTGA5	Tgif2(Homeobox)/mES-Tgif2-ChIP-Seq(GSE55404)/Homer	TGTCANYT	1	-0.8939	0.9944	1640	0.6988	35065.6	0.6964
SSTGA5	ELF3(ETS)/PDAC-ELF3-ChIP-Seq(GSE64557)/Homer	ANCAGGAAGT	1	-0.8878	0.995	452	0.1926	9598.3	0.1906
SSTGA5	Zfp281(Zf)/ES-Zfp281-ChIP-Seq(GSE81042)/Homer	CCCCTCCCCCAC	1	-0.8809	0.9964	116	0.0494	2433.3	0.0483
SSTGA5	Pax8(Paired,Homeobox)/Thyroid-Pax8-ChIP-Seq(GSE26938)/Homer	GTCATGCHTGRCTGS	1	-0.857	1	158	0.0673	3333.3	0.0662
SSTGA5	c-Myc(bHLH)/LNCAP-cMyc-ChIP-Seq(Unpublished)/Homer	VCCACGTG	1	-0.8524	1	173	0.0737	3654.6	0.0726
SSTGA5	Atf4(bZIP)/MEF-Atf4-ChIP-Seq(GSE35681)/Homer	MTGATGCAAT	1	-0.8453	1	182	0.0775	3848.6	0.0764
SSTGA5	Six4(Homeobox)/MCF7-SIX4-ChIP-Seq(Encode)/Homer	TGWAAYCTGABACCB	1	-0.8346	1	27	0.0115	554.1	0.011
SSTGA5	SpiB(ETS)/OCILY3-SPIB-ChIP-Seq(GSE56857)/Homer	AAAGRGGAAGTG	1	-0.8292	1	140	0.0597	2957.1	0.0587
SSTGA5	TEAD3(TEA)/HepG2-TEAD3-ChIP-Seq(Encode)/Homer	TRCATTCCAG	1	-0.7967	1	670	0.2855	14308.1	0.2841
SSTGA5	GATA3(Zf),DR8/iTreg-Gata3-ChIP-Seq(GSE20898)/Homer	AGATSTNDNNDSAGATAASN	1	-0.7683	1	47	0.02	988.3	0.0196
SSTGA5	Fra1(bZIP)/BT549-Fra1-ChIP-Seq(GSE46166)/Homer	NNATGASTCATH	1	-0.7637	1	470	0.2003	10040.8	0.1994
SSTGA5	Zfp57(Zf)/H1-ZFP57.HA-ChIP-Seq(GSE115387)/Homer	NANTGCSGCA	1	-0.7418	1	106	0.0452	2254.6	0.0448
SSTGA5	EBF(EBF)/proBcell-EBF-ChIP-Seq(GSE21978)/Homer	DGTCCCYRGGGA	1	-0.7298	1	91	0.0388	1936.1	0.0384
SSTGA5	Srebp1a(bHLH)/HepG2-Srebp1a-ChIP-Seq(GSE31477)/Homer	RTCACSCCAY	1	-0.7233	1	92	0.0392	1959.4	0.0389
SSTGA5	HOXB13(Homeobox)/ProstateTumor-HOXB13-ChIP-Seq(GSE56288)/Homer	TTTTATKRGG	1	-0.717	1	663	0.2825	14202.9	0.282
SSTGA5	E2F1(E2F)/Hela-E2F1-ChIP-Seq(GSE22478)/Homer	CWGGCGGGAA	1	-0.7128	1	48	0.0205	1019.6	0.0202
SSTGA5	Klf4(Zf)/mES-Klf4-ChIP-Seq(GSE11431)/Homer	GCCACACCCA	1	-0.7126	1	144	0.0614	3077	0.0611
SSTGA5	X-box(HTH)/NPC-H3K4me1-ChIP-Seq(GSE16256)/Homer	GGTTGCCATGGCAA	1	-0.7039	1	113	0.0481	2414.2	0.0479
SSTGA5	Pax7(Paired,Homeobox),long/Myoblast-Pax7-ChIP-Seq(GSE25064)/Homer	TAATCHGATTAC	1	-0.6907	1	13	0.0055	272.7	0.0054
SSTGA5	ZFP3(Zf)/HEK293-ZFP3.GFP-ChIP-Seq(GSE58341)/Homer	GGGTTTTGAAGGATGARTAGGAGTT	1	-0.6871	1	1	0.0004	15.9	0.0003
SSTGA5	AP-1(bZIP)/ThioMac-PU.1-ChIP-Seq(GSE21512)/Homer	VTGACTCATC	1	-0.6653	1	571	0.2433	12258.2	0.2434
SSTGA5	FOXA1(Forkhead)/LNCAP-FOXA1-ChIP-Seq(GSE27824)/Homer	WAAGTAAACA	1	-0.6581	1	796	0.3392	17091	0.3394
SSTGA5	ETS:RUNX(ETS,Runt)/Jurkat-RUNX1-ChIP-Seq(GSE17954)/Homer	RCAGGATGTGGT	1	-0.6522	1	40	0.017	858.2	0.017
SSTGA5	CArG(MADS)/PUER-Srf-ChIP-Seq(Sullivan_et_al.)/Homer	CCATATATGGNM	1	-0.652	1	164	0.0699	3525.9	0.07
SSTGA5	NFIL3(bZIP)/HepG2-NFIL3-ChIP-Seq(Encode)/Homer	VTTACGTAAYNNNNN	1	-0.6422	1	420	0.179	9029.3	0.1793
SSTGA5	Fos(bZIP)/TSC-Fos-ChIP-Seq(GSE110950)/Homer	NDATGASTCAYN	1	-0.64	1	489	0.2084	10512.2	0.2088
SSTGA5	Barx1(Homeobox)/Stomach-Barx1.3xFlag-ChIP-Seq(GSE69483)/Homer	AAACMATTAN	1	-0.6328	1	317	0.1351	6821.8	0.1355
SSTGA5	ERG(ETS)/VCaP-ERG-ChIP-Seq(GSE14097)/Homer	ACAGGAAGTG	1	-0.6318	1	891	0.3796	19147.9	0.3802
SSTGA5	Elk4(ETS)/Hela-Elk4-ChIP-Seq(GSE31477)/Homer	NRYTTCCGGY	1	-0.6316	1	257	0.1095	5532.8	0.1099
SSTGA5	E-box(bHLH)/Promoter/Homer	SSGGTCACGTGA	1	-0.6242	1	27	0.0115	582.2	0.0116
SSTGA5	ZNF467(Zf)/HEK293-ZNF467.GFP-ChIP-Seq(GSE58341)/Homer	TGGGGAAGGGCM	1	-0.6043	1	381	0.1623	8211.5	0.1631
SSTGA5	ZNF322(Zf)/HEK293-ZNF322.GFP-ChIP-Seq(GSE58341)/Homer	GAGCCTGGTACTGWGCCTGR	1	-0.5825	1	127	0.0541	2752.7	0.0547
SSTGA5	FOXA1(Forkhead)/MCF7-FOXA1-ChIP-Seq(GSE26831)/Homer	WAAGTAAACA	1	-0.5737	1	670	0.2855	14441.1	0.2868
SSTGA5	Bach1(bZIP)/K562-Bach1-ChIP-Seq(GSE31477)/Homer	AWWNTGCTGAGTCAT	1	-0.5733	1	67	0.0285	1458.6	0.029
SSTGA5	MYB(HTH)/ERMYB-Myb-ChIPSeq(GSE22095)/Homer	GGCVGTTR	1	-0.571	1	954	0.4065	20542.6	0.4079
SSTGA5	MYNN(Zf)/HEK293-MYNN.eGFP-ChIP-Seq(Encode)/Homer	TTCAAAWTAAAAGTC	1	-0.5708	1	170	0.0724	3684.6	0.0732
SSTGA5	LRF(Zf)/Erythroblasts-ZBTB7A-ChIP-Seq(GSE74977)/Homer	AAGACCCYYN	1	-0.5617	1	452	0.1926	9762	0.1939
SSTGA5	Prop1(Homeobox)/GHFT1-PROP1.biotin-ChIP-Seq(GSE77302)/Homer	NTAATBNAATTA	1	-0.5353	1	418	0.1781	9046.8	0.1797
SSTGA5	RUNX1(Runt)/Jurkat-RUNX1-ChIP-Seq(GSE29180)/Homer	AAACCACARM	1	-0.5208	1	572	0.2437	12370.5	0.2457
SSTGA5	KLF10(Zf)/HEK293-KLF10.GFP-ChIP-Seq(GSE58341)/Homer	GGGGGTGTGTCC	1	-0.5065	1	324	0.138	7037.5	0.1398
SSTGA5	Hoxb4(Homeobox)/ES-Hoxb4-ChIP-Seq(GSE34014)/Homer	TGATTRATGGCY	1	-0.4966	1	112	0.0477	2457.2	0.0488
SSTGA5	E2F6(E2F)/Hela-E2F6-ChIP-Seq(GSE31477)/Homer	GGCGGGAARN	1	-0.4946	1	153	0.0652	3347.3	0.0665
SSTGA5	Sox4(HMG)/proB-Sox4-ChIP-Seq(GSE50066)/Homer	YCTTTGTTCC	1	-0.4935	1	482	0.2054	10451.2	0.2075
SSTGA5	ZSCAN22(Zf)/HEK293-ZSCAN22.GFP-ChIP-Seq(GSE58341)/Homer	SMCAGTCWGAKGGAGGAGGC	1	-0.4646	1	28	0.0119	631.5	0.0125
SSTGA5	JunB(bZIP)/DendriticCells-Junb-ChIP-Seq(GSE36099)/Homer	RATGASTCAT	1	-0.4518	1	447	0.1905	9725.9	0.1931
SSTGA5	PU.1(ETS)/ThioMac-PU.1-ChIP-Seq(GSE21512)/Homer	AGAGGAAGTG	1	-0.4483	1	271	0.1155	5926	0.1177
SSTGA5	RUNX2(Runt)/PCa-RUNX2-ChIP-Seq(GSE33889)/Homer	NWAACCACADNN	1	-0.4464	1	463	0.1973	10074.8	0.2001
SSTGA5	HIC1(Zf)/Treg-ZBTB29-ChIP-Seq(GSE99889)/Homer	TGCCAGCB	1	-0.4434	1	1059	0.4512	22899.2	0.4547
SSTGA5	FOXP1(Forkhead)/H9-FOXP1-ChIP-Seq(GSE31006)/Homer	NYYTGTTTACHN	1	-0.4348	1	279	0.1189	6106.7	0.1213
SSTGA5	Etv2(ETS)/ES-ER71-ChIP-Seq(GSE59402)/Homer	NNAYTTCCTGHN	1	-0.4325	1	542	0.2309	11788.2	0.2341
SSTGA5	Rfx1(HTH)/NPC-H3K4me1-ChIP-Seq(GSE16256)/Homer	KGTTGCCATGGCAA	1	-0.4291	1	155	0.066	3419.9	0.0679
SSTGA5	USF1(bHLH)/GM12878-Usf1-ChIP-Seq(GSE32465)/Homer	SGTCACGTGR	1	-0.4152	1	193	0.0822	4252.8	0.0845
SSTGA5	Dlx3(Homeobox)/Kerainocytes-Dlx3-ChIP-Seq(GSE89884)/Homer	NDGTAATTAC	1	-0.4143	1	498	0.2122	10853.1	0.2155
SSTGA5	NFkB-p50,p52(RHD)/Monocyte-p50-ChIP-Chip(Schreiber_et_al.)/Homer	GGGGGAATCCCC	1	-0.4119	1	29	0.0124	664.3	0.0132
SSTGA5	FOXK1(Forkhead)/HEK293-FOXK1-ChIP-Seq(GSE51673)/Homer	NVWTGTTTAC	1	-0.4079	1	656	0.2795	14265.3	0.2833
SSTGA5	Sox6(HMG)/Myotubes-Sox6-ChIP-Seq(GSE32627)/Homer	CCATTGTTNY	1	-0.4049	1	881	0.3754	19110.3	0.3795
SSTGA5	HNF1b(Homeobox)/PDAC-HNF1B-ChIP-Seq(GSE64557)/Homer	GTTAATNATTAA	1	-0.4029	1	84	0.0358	1880.1	0.0373
SSTGA5	RAR:RXR(NR),DR0/ES-RAR-ChIP-Seq(GSE56893)/Homer	AGGTCAAGGTCA	1	-0.4004	1	55	0.0234	1243.1	0.0247
SSTGA5	TEAD1(TEAD)/HepG2-TEAD1-ChIP-Seq(Encode)/Homer	CYRCATTCCA	1	-0.3954	1	560	0.2386	12206.1	0.2424
[truncated: 2,401 more rows]

## Sheet: random
SubType	Motif Name	Consensus	P-value	Log P-value	q-value (Benjamini)	# of Target Sequences with Motif	% of Target Sequences with Motif	# of Background Sequences with Motif	% of Background Sequences with Motif
SSTGA1	Tcf21(bHLH)/ArterySmoothMuscle-Tcf21-ChIP-Seq(GSE61369)/Homer	NAACAGCTGG	1e-490	-1130	0	3083	0.4795	9049.9	0.2123
SSTGA1	Tcf12(bHLH)/GM12878-Tcf12-ChIP-Seq(GSE32465)/Homer	VCAGCTGYTG	1e-445	-1026	0	2894	0.4501	8525.2	0.2
SSTGA1	BHLHA15(bHLH)/NIH3T3-BHLHB8.HA-ChIP-Seq(GSE119782)/Homer	NAMCAGCTGK	1e-435	-1003	0	3900	0.6066	14220.3	0.3336
SSTGA1	Twist2(bHLH)/Myoblast-Twist2.Ty1-ChIP-Seq(GSE127998)/Homer	MCAGCTGBYH	1e-399	-919.5	0	4400	0.6844	17891.3	0.4198
SSTGA1	Ascl1(bHLH)/NeuralTubes-Ascl1-ChIP-Seq(GSE55840)/Homer	NNVVCAGCTGBN	1e-394	-908.7	0	3815	0.5934	14225.3	0.3338
SSTGA1	Atoh1(bHLH)/Cerebellum-Atoh1-ChIP-Seq(GSE22111)/Homer	VNRVCAGCTGGY	1e-383	-882.2	0	3190	0.4962	10757.2	0.2524
SSTGA1	Ap4(bHLH)/AML-Tfap4-ChIP-Seq(GSE45738)/Homer	NAHCAGCTGD	1e-364	-839.9	0	3333	0.5184	11780.6	0.2764
SSTGA1	Myf5(bHLH)/GM-Myf5-ChIP-Seq(GSE24852)/Homer	BAACAGCTGT	1e-341	-787.3	0	2299	0.3576	6635.2	0.1557
SSTGA1	E2A(bHLH)/proBcell-E2A-ChIP-Seq(GSE21978)/Homer	DNRCAGCTGY	1e-333	-768.7	0	3479	0.5411	13032.8	0.3058
SSTGA1	MyoG(bHLH)/C2C12-MyoG-ChIP-Seq(GSE36024)/Homer	AACAGCTG	1e-328	-756	0	2868	0.4461	9669.1	0.2269
SSTGA1	HEB(bHLH)/mES-Heb-ChIP-Seq(GSE53233)/Homer	VCAGCTGBNN	1e-326	-751.2	0	4088	0.6359	16906.8	0.3967
SSTGA1	Ascl2(bHLH)/ESC-Ascl2-ChIP-Seq(GSE97712)/Homer	SSRGCAGCTGCH	1e-326	-751.2	0	2958	0.4601	10181.3	0.2389
SSTGA1	MyoD(bHLH)/Myotube-MyoD-ChIP-Seq(GSE21614)/Homer	RRCAGCTGYTSY	1e-322	-742.7	0	2342	0.3643	7041.4	0.1652
SSTGA1	TCF4(bHLH)/SHSY5Y-TCF4-ChIP-Seq(GSE96915)/Homer	SMCATCTGKH	1e-319	-736.4	0	3912	0.6085	15877.6	0.3725
SSTGA1	NeuroG2(bHLH)/Fibroblast-NeuroG2-ChIP-Seq(GSE75910)/Homer	ACCATCTGTT	0	-709.5	0	3848	0.5985	15652.5	0.3672
SSTGA1	Ptf1a(bHLH)/Panc1-Ptf1a-ChIP-Seq(GSE47459)/Homer	ACAGCTGTTN	1e-269	-621.2	0	4904	0.7628	23521.8	0.5519
SSTGA1	NeuroD1(bHLH)/Islet-NeuroD1-ChIP-Seq(GSE30298)/Homer	GCCATCTGTT	1e-229	-527.8	0	2351	0.3657	8207.9	0.1926
SSTGA1	ZBTB18(Zf)/HEK293-ZBTB18.GFP-ChIP-Seq(GSE58341)/Homer	AACATCTGGA	1e-216	-498.1	0	1720	0.2675	5215.6	0.1224
SSTGA1	Olig2(bHLH)/Neuron-Olig2-ChIP-Seq(GSE30882)/Homer	RCCATMTGTT	1e-193	-445.3	0	4160	0.6471	19722.6	0.4627
SSTGA1	SCL(bHLH)/HPC7-Scl-ChIP-Seq(GSE13511)/Homer	AVCAGCTG	1e-160	-369.2	0	5890	0.9162	33777	0.7925
SSTGA1	RFX(HTH)/K562-RFX3-ChIP-Seq(SRA012198)/Homer	CGGTTGCCATGGCAAC	1e-72	-167.8	0	320	0.0498	639.1	0.015
SSTGA1	Pitx1:Ebox(Homeobox,bHLH)/Hindlimb-Pitx1-ChIP-Seq(GSE41591)/Homer	YTAATTRAWWCCAGATGT	1e-70	-161.8	0	667	0.1037	2091.1	0.0491
SSTGA1	Rfx2(HTH)/LoVo-RFX2-ChIP-Seq(GSE49402)/Homer	GTTGCCATGGCAACM	1e-64	-148.9	0	334	0.052	747.6	0.0175
SSTGA1	DLX2(Homeobox)/BasalGanglia-Dlx2-ChIP-seq(GSE124936)/Homer	NNNTAATTAS	1e-57	-132.4	0	2991	0.4652	15653.6	0.3673
SSTGA1	Oct6(POU,Homeobox)/NPC-Pou3f1-ChIP-Seq(GSE35496)/Homer	WATGCAAATGAG	1e-56	-129	0	1177	0.1831	4915.1	0.1153
SSTGA1	Mef2b(MADS)/HEK293-Mef2b.V5-ChIP-Seq(GSE67450)/Homer	GCTATTTTTGGM	1e-55	-127.1	0	1786	0.2778	8369.9	0.1964
SSTGA1	X-box(HTH)/NPC-H3K4me1-ChIP-Seq(GSE16256)/Homer	GGTTGCCATGGCAA	1e-52	-120.2	0	359	0.0558	954.2	0.0224
SSTGA1	Brn1(POU,Homeobox)/NPC-Brn1-ChIP-Seq(GSE35496)/Homer	TATGCWAATBAV	1e-52	-119.9	0	912	0.1419	3593.2	0.0843
SSTGA1	En1(Homeobox)/SUM149-EN1-ChIP-Seq(GSE120957)/Homer	NDCTAATTAS	1e-50	-116.2	0	3371	0.5243	18372.4	0.4311
SSTGA1	DLX1(Homeobox)/BasalGanglia-Dlx1-ChIP-seq(GSE124936)/Homer	NSNNTAATTA	1e-49	-114.2	0	2675	0.4161	13949.8	0.3273
SSTGA1	Oct4(POU,Homeobox)/mES-Oct4-ChIP-Seq(GSE11431)/Homer	ATTTGCATAW	1e-46	-106.7	0	1200	0.1867	5279.3	0.1239
SSTGA1	Mef2d(MADS)/Retina-Mef2d-ChIP-Seq(GSE61391)/Homer	GCTATTTTTAGC	1e-46	-106	0	531	0.0826	1797.8	0.0422
SSTGA1	DLX5(Homeobox)/BasalGanglia-Dlx5-ChIP-seq(GSE124936)/Homer	SSTAATTA	1e-46	-106	0	1683	0.2618	8047.4	0.1888
SSTGA1	Dlx3(Homeobox)/Kerainocytes-Dlx3-ChIP-Seq(GSE89884)/Homer	NDGTAATTAC	1e-43	-99.46	0	1474	0.2293	6922	0.1624
SSTGA1	Oct11(POU,Homeobox)/NCIH1048-POU2F3-ChIP-seq(GSE115123)/Homer	GATTTGCATA	1e-40	-92.46	0	865	0.1345	3606	0.0846
SSTGA1	LHX9(Homeobox)/Hct116-LHX9.V5-ChIP-Seq(GSE116822)/Homer	NGCTAATTAG	1e-39	-90.91	0	2722	0.4234	14652.5	0.3438
SSTGA1	Mef2c(MADS)/GM12878-Mef2c-ChIP-Seq(GSE32465)/Homer	DCYAAAAATAGM	1e-38	-88.99	0	1025	0.1594	4514.8	0.1059
SSTGA1	Lhx3(Homeobox)/Neuron-Lhx3-ChIP-Seq(GSE31456)/Homer	ADBTAATTAR	1e-38	-88.28	0	3101	0.4823	17132.8	0.402
SSTGA1	NF1-halfsite(CTF)/LNCaP-NF1-ChIP-Seq(Unpublished)/Homer	YTGCCAAG	1e-37	-86.17	0	2858	0.4445	15609.9	0.3662
SSTGA1	Rfx1(HTH)/NPC-H3K4me1-ChIP-Seq(GSE16256)/Homer	KGTTGCCATGGCAA	1e-37	-85.6	0	506	0.0787	1820.6	0.0427
SSTGA1	Lhx2(Homeobox)/HFSC-Lhx2-ChIP-Seq(GSE48068)/Homer	TAATTAGN	1e-35	-81.34	0	2164	0.3366	11338.2	0.266
SSTGA1	Mef2a(MADS)/HL1-Mef2a.biotin-ChIP-Seq(GSE21529)/Homer	CYAAAAATAG	1e-34	-80.12	0	945	0.147	4177.2	0.098
SSTGA1	Lhx1(Homeobox)/EmbryoCarcinoma-Lhx1-ChIP-Seq(GSE70957)/Homer	NNYTAATTAR	1e-34	-79.96	0	2261	0.3517	11964.7	0.2807
SSTGA1	Twist(bHLH)/HMLE-TWIST1-ChIP-Seq(Chang_et_al)/Homer	VCAKCTGGNNNCCAGMTGBN	1e-33	-78.18	0	394	0.0613	1334.2	0.0313
SSTGA1	NFIL3(bZIP)/HepG2-NFIL3-ChIP-Seq(Encode)/Homer	VTTACGTAAYNNNNN	1e-32	-73.8	0	1224	0.1904	5837.6	0.137
SSTGA1	Slug(Zf)/Mesoderm-Snai2-ChIP-Seq(GSE61475)/Homer	SNGCACCTGCHS	1e-30	-70.61	0	1104	0.1717	5194.9	0.1219
SSTGA1	Fra1(bZIP)/BT549-Fra1-ChIP-Seq(GSE46166)/Homer	NNATGASTCATH	1e-30	-69.15	0	1052	0.1636	4918.5	0.1154
SSTGA1	Rfx6(HTH)/Min6b1-Rfx6.HA-ChIP-Seq(GSE62844)/Homer	TGTTKCCTAGCAACM	1e-27	-62.17	0	1875	0.2916	9925.6	0.2329
SSTGA1	Brn2(POU,Homeobox)/NPC-Brn2-ChIP-Seq(GSE35496)/Homer	ATGAATATTC	1e-26	-61.52	0	306	0.0476	1031.9	0.0242
SSTGA1	Atf3(bZIP)/GBM-ATF3-ChIP-Seq(GSE33912)/Homer	DATGASTCATHN	1e-26	-60.9	0	1206	0.1876	5931.1	0.1392
SSTGA1	Fra2(bZIP)/Striatum-Fra2-ChIP-Seq(GSE43429)/Homer	GGATGACTCATC	1e-26	-59.92	0	895	0.1392	4157.4	0.0975
SSTGA1	Nkx6.1(Homeobox)/Islet-Nkx6.1-ChIP-Seq(GSE40975)/Homer	GKTAATGR	1e-23	-54.17	0	4089	0.636	24472.5	0.5742
SSTGA1	HLF(bZIP)/HSC-HLF.Flag-ChIP-Seq(GSE69817)/Homer	RTTATGYAAB	1e-23	-53.98	0	1552	0.2414	8118.2	0.1905
SSTGA1	Fos(bZIP)/TSC-Fos-ChIP-Seq(GSE110950)/Homer	NDATGASTCAYN	1e-22	-52.85	0	1072	0.1667	5281.1	0.1239
SSTGA1	TEAD3(TEA)/HepG2-TEAD3-ChIP-Seq(Encode)/Homer	TRCATTCCAG	1e-22	-52.56	0	2088	0.3248	11452	0.2687
SSTGA1	AP-1(bZIP)/ThioMac-PU.1-ChIP-Seq(GSE21512)/Homer	VTGACTCATC	1e-22	-52.56	0	1317	0.2049	6732.6	0.158
SSTGA1	Jun-AP1(bZIP)/K562-cJun-ChIP-Seq(GSE31477)/Homer	GATGASTCATCN	1e-22	-50.82	0	480	0.0747	1994.5	0.0468
SSTGA1	BATF(bZIP)/Th17-BATF-ChIP-Seq(GSE39756)/Homer	DATGASTCAT	1e-21	-50.55	0	1182	0.1839	5967.2	0.14
SSTGA1	JunB(bZIP)/DendriticCells-Junb-ChIP-Seq(GSE36099)/Homer	RATGASTCAT	1e-21	-50.49	0	1001	0.1557	4907.8	0.1151
SSTGA1	PRDM9(Zf)/Testis-DMC1-ChIP-Seq(GSE35498)/Homer	ADGGYAGYAGCATCT	1e-21	-50.27	0	865	0.1345	4127.9	0.0968
SSTGA1	Oct2(POU,Homeobox)/Bcell-Oct2-ChIP-Seq(GSE21512)/Homer	ATATGCAAAT	1e-21	-50.1	0	752	0.117	3489.4	0.0819
SSTGA1	STAT4(Stat)/CD4-Stat4-ChIP-Seq(GSE22104)/Homer	NYTTCCWGGAAR	1e-21	-48.84	0	1751	0.2724	9443.3	0.2216
SSTGA1	OCT:OCT(POU,Homeobox)/NPC-Brn1-ChIP-Seq(GSE35496)/Homer	ATGAATATTCATGAG	1e-20	-48.06	0	63	0.0098	94.9	0.0022
SSTGA1	Isl1(Homeobox)/Neuron-Isl1-ChIP-Seq(GSE31456)/Homer	CTAATKGV	1e-20	-47.66	0	3227	0.5019	18891.6	0.4432
SSTGA1	Fosl2(bZIP)/3T3L1-Fosl2-ChIP-Seq(GSE56872)/Homer	NATGASTCABNN	1e-20	-46.11	0	625	0.0972	2835.7	0.0665
SSTGA1	Snail1(Zf)/LS174T-SNAIL1.HA-ChIP-Seq(GSE127183)/Homer	TRCACCTGCY	1e-19	-45.22	0	1502	0.2336	7996.2	0.1876
SSTGA1	Unknown-ESC-element(?)/mES-Nanog-ChIP-Seq(GSE11724)/Homer	CACAGCAGGGGG	1e-19	-45.2	0	1041	0.1619	5232.5	0.1228
SSTGA1	Atf4(bZIP)/MEF-Atf4-ChIP-Seq(GSE35681)/Homer	MTGATGCAAT	1e-18	-42.88	0	561	0.0873	2524.8	0.0592
SSTGA1	Zic3(Zf)/mES-Zic3-ChIP-Seq(GSE37889)/Homer	GGCCYCCTGCTGDGH	1e-17	-39.91	0	897	0.1395	4483	0.1052
SSTGA1	Nanog(Homeobox)/mES-Nanog-ChIP-Seq(GSE11724)/Homer	RGCCATTAAC	1e-16	-38.45	0	5331	0.8292	33555.1	0.7873
SSTGA1	OCT:OCT-short(POU,Homeobox)/NPC-OCT6-ChIP-Seq(GSE43916)/Homer	ATGCATWATGCATRW	1e-16	-38.27	0	1397	0.2173	7511.3	0.1762
SSTGA1	OCT:OCT(POU,Homeobox,IR1)/NPC-Brn2-ChIP-Seq(GSE35496)/Homer	ATGAATWATTCATGA	1e-15	-36.32	0	76	0.0118	166.2	0.0039
SSTGA1	Rbpj1(?)/Panc1-Rbpj1-ChIP-Seq(GSE47459)/Homer	HTTTCCCASG	1e-15	-36.15	0	2394	0.3724	13819.4	0.3242
SSTGA1	Gfi1b(Zf)/HPC7-Gfi1b-ChIP-Seq(GSE22178)/Homer	MAATCACTGC	1e-15	-36.07	0	1294	0.2013	6934.7	0.1627
SSTGA1	RBPJ:Ebox(?,bHLH)/Panc1-Rbpj1-ChIP-Seq(GSE47459)/Homer	GGGRAARRGRMCAGMTG	1e-15	-35.89	0	686	0.1067	3330.1	0.0781
SSTGA1	Stat3+il21(Stat)/CD4-Stat3-ChIP-Seq(GSE19198)/Homer	SVYTTCCNGGAARB	1e-15	-34.61	0	1284	0.1997	6907.8	0.1621
SSTGA1	TEAD1(TEAD)/HepG2-TEAD1-ChIP-Seq(Encode)/Homer	CYRCATTCCA	1e-14	-33.53	0	1757	0.2733	9859.1	0.2313
SSTGA1	ETS:E-box(ETS,bHLH)/HPC7-Scl-ChIP-Seq(GSE22178)/Homer	AGGAARCAGCTG	1e-14	-32.49	0	219	0.0341	827	0.0194
SSTGA1	NFAT(RHD)/Jurkat-NFATC1-ChIP-Seq(Jolma_et_al.)/Homer	ATTTTCCATT	1e-13	-31.01	0	1612	0.2507	9023	0.2117
SSTGA1	TEAD4(TEA)/Tropoblast-Tead4-ChIP-Seq(GSE37350)/Homer	CCWGGAATGY	1e-12	-29.4	0	1520	0.2364	8495.5	0.1993
SSTGA1	CEBP:AP1(bZIP)/ThioMac-CEBPb-ChIP-Seq(GSE21512)/Homer	DRTGTTGCAA	1e-12	-29.11	0	1320	0.2053	7266	0.1705
SSTGA1	TEAD(TEA)/Fibroblast-PU.1-ChIP-Seq(Unpublished)/Homer	YCWGGAATGY	1e-12	-28.95	0	1279	0.1989	7017	0.1646
SSTGA1	Bach2(bZIP)/OCILy7-Bach2-ChIP-Seq(GSE44420)/Homer	TGCTGAGTCA	1e-12	-28.72	0	376	0.0585	1694.8	0.0398
SSTGA1	Foxo1(Forkhead)/RAW-Foxo1-ChIP-Seq(Fan_et_al.)/Homer	CTGTTTAC	1e-11	-27.63	0	3018	0.4694	18149.3	0.4258
SSTGA1	Nrf2(bZIP)/Lymphoblast-Nrf2-ChIP-Seq(GSE37589)/Homer	HTGCTGAGTCAT	1e-11	-26.8	0	126	0.0196	421.3	0.0099
SSTGA1	CHR(?)/Hela-CellCycle-Expression/Homer	SRGTTTCAAA	1e-11	-26.42	0	1182	0.1839	6488.2	0.1522
SSTGA1	Pit1(Homeobox)/GCrat-Pit1-ChIP-Seq(GSE58009)/Homer	ATGMATATDC	1e-11	-25.68	0	2073	0.3224	12100.9	0.2839
SSTGA1	Tbr1(T-box)/Cortex-Tbr1-ChIP-Seq(GSE71384)/Homer	AAGGTGTKAA	1e-10	-25.24	0	2250	0.35	13249.6	0.3109
SSTGA1	BMYB(HTH)/Hela-BMYB-ChIP-Seq(GSE27030)/Homer	NHAACBGYYV	1e-10	-23.86	0	2394	0.3724	14227.6	0.3338
SSTGA1	Eomes(T-box)/H9-Eomes-ChIP-Seq(GSE26097)/Homer	ATTAACACCT	1e-09	-22.89	0	3248	0.5052	19846.5	0.4656
SSTGA1	EWS:ERG-fusion(ETS)/CADO_ES1-EWS:ERG-ChIP-Seq(SRA014231)/Homer	ATTTCCTGTN	1e-09	-22.84	0	1295	0.2014	7287.7	0.171
SSTGA1	NF-E2(bZIP)/K562-NFE2-ChIP-Seq(GSE31477)/Homer	GATGACTCAGCA	1e-09	-21.84	0	139	0.0216	520.6	0.0122
SSTGA1	HIC1(Zf)/Treg-ZBTB29-ChIP-Seq(GSE99889)/Homer	TGCCAGCB	1e-09	-21.05	0	2946	0.4582	17934.9	0.4208
SSTGA1	Smad4(MAD)/ESC-SMAD4-ChIP-Seq(GSE29422)/Homer	VBSYGTCTGG	1e-08	-19.59	0	2509	0.3903	15142.9	0.3553
SSTGA1	Chop(bZIP)/MEF-Chop-ChIP-Seq(GSE35681)/Homer	ATTGCATCAT	1e-08	-19.18	0	399	0.0621	1970.8	0.0462
SSTGA1	NF1(CTF)/LNCAP-NF1-ChIP-Seq(Unpublished)/Homer	CYTGGCABNSTGCCAR	1e-07	-18.41	0	591	0.0919	3111.3	0.073
SSTGA1	Smad2(MAD)/ES-SMAD2-ChIP-Seq(GSE29422)/Homer	CTGTCTGG	1e-07	-18.29	0	2463	0.3831	14899	0.3496
SSTGA1	Zic(Zf)/Cerebellum-ZIC1.2-ChIP-Seq(GSE60731)/Homer	CCTGCTGAGH	1e-07	-18.27	0	1364	0.2122	7867.8	0.1846
SSTGA1	Stat3(Stat)/mES-Stat3-ChIP-Seq(GSE11431)/Homer	CTTCCGGGAA	1e-07	-18.21	0	841	0.1308	4625.7	0.1085
SSTGA1	ERG(ETS)/VCaP-ERG-ChIP-Seq(GSE14097)/Homer	ACAGGAAGTG	1e-07	-18.12	0	2442	0.3798	14770.8	0.3466
SSTGA1	CREB5(bZIP)/LNCaP-CREB5.V5-ChIP-Seq(GSE137775)/Homer	VVATGACGTCAT	1e-07	-17.95	0	643	0.1	3433.7	0.0806
SSTGA1	ZNF341(Zf)/EBV-ZNF341-ChIP-Seq(GSE113194)/Homer	GGAACAGCCG	1e-06	-16.06	0	1268	0.1972	7343	0.1723
SSTGA1	STAT5(Stat)/mCD4+-Stat5-ChIP-Seq(GSE12346)/Homer	RTTTCTNAGAAA	1e-06	-15.98	0	664	0.1033	3610.5	0.0847
SSTGA1	Bcl6(Zf)/Liver-Bcl6-ChIP-Seq(GSE31578)/Homer	NNNCTTTCCAGGAAA	1e-06	-15.98	0	2333	0.3629	14159.9	0.3322
SSTGA1	Rfx5(HTH)/GM12878-Rfx5-ChIP-Seq(GSE31477)/Homer	SCCTAGCAACAG	1e-06	-14.8	0	714	0.1111	3947.6	0.0926
SSTGA1	Bach1(bZIP)/K562-Bach1-ChIP-Seq(GSE31477)/Homer	AWWNTGCTGAGTCAT	1e-06	-14.41	0	124	0.0193	513.4	0.012
SSTGA1	Smad3(MAD)/NPC-Smad3-ChIP-Seq(GSE36673)/Homer	TWGTCTGV	1e-06	-14.4	0	4085	0.6354	25819.9	0.6058
SSTGA1	E2A(bHLH),near_PU.1/Bcell-PU.1-ChIP-Seq(GSE21512)/Homer	NVCACCTGBN	1e-06	-14.16	0	2175	0.3383	13221.9	0.3102
SSTGA1	Pit1+1bp(Homeobox)/GCrat-Pit1-ChIP-Seq(GSE58009)/Homer	ATGCATAATTCA	1e-06	-13.89	0	696	0.1083	3864.4	0.0907
SSTGA1	WT1(Zf)/Kidney-WT1-ChIP-Seq(GSE90016)/Homer	MCTCCCMCRCAB	1e-05	-13.67	0	790	0.1229	4448.2	0.1044
SSTGA1	STAT1(Stat)/HelaS3-STAT1-ChIP-Seq(GSE12782)/Homer	NATTTCCNGGAAAT	1e-05	-13.37	0	559	0.0869	3045.4	0.0715
SSTGA1	SPDEF(ETS)/VCaP-SPDEF-ChIP-Seq(SRA014231)/Homer	ASWTCCTGBT	1e-05	-12.9	0	1691	0.263	10162.4	0.2384
SSTGA1	GABPA(ETS)/Jurkat-GABPa-ChIP-Seq(GSE17954)/Homer	RACCGGAAGT	1e-05	-12.83	0	1343	0.2089	7945.5	0.1864
SSTGA1	EWS:FLI1-fusion(ETS)/SK_N_MC-EWS:FLI1-ChIP-Seq(SRA014231)/Homer	VACAGGAAAT	1e-05	-12.82	0	949	0.1476	5465	0.1282
SSTGA1	Etv2(ETS)/ES-ER71-ChIP-Seq(GSE59402)/Homer	NNAYTTCCTGHN	1e-05	-12.02	0	1490	0.2318	8917.6	0.2092
SSTGA1	STAT6(Stat)/CD4-Stat6-ChIP-Seq(GSE22104)/Homer	ABTTCYYRRGAA	1e-05	-12	0	938	0.1459	5426.5	0.1273
SSTGA1	Fli1(ETS)/CD8-FLI-ChIP-Seq(GSE20898)/Homer	NRYTTCCGGH	0.0001	-11.41	0	1616	0.2514	9753.3	0.2288
SSTGA1	ETS1(ETS)/Jurkat-ETS1-ChIP-Seq(GSE17954)/Homer	ACAGGAAGTG	0.0001	-11.15	0.0001	1628	0.2532	9843.4	0.2309
SSTGA1	TEAD2(TEA)/Py2T-Tead2-ChIP-Seq(GSE55709)/Homer	CCWGGAATGY	0.0001	-10.88	0.0001	943	0.1467	5501.8	0.1291
SSTGA1	RUNX-AML(Runt)/CD4+-PolII-ChIP-Seq(Barski_et_al.)/Homer	GCTGTGGTTW	0.0001	-10.46	0.0001	1191	0.1853	7085.5	0.1662
SSTGA1	Tlx?(NR)/NPC-H3K4me1-ChIP-Seq(GSE16256)/Homer	CTGGCAGSCTGCCA	0.0001	-10.41	0.0001	709	0.1103	4058.8	0.0952
SSTGA1	Six2(Homeobox)/NephronProgenitor-Six2-ChIP-Seq(GSE39837)/Homer	GWAAYHTGAKMC	0.0001	-10.25	0.0001	1650	0.2566	10031	0.2353
SSTGA1	Npas4(bHLH)/Neuron-Npas4-ChIP-Seq(GSE127793)/Homer	NHRTCACGACDN	0.0001	-10.08	0.0001	990	0.154	5831	0.1368
SSTGA1	Ets1-distal(ETS)/CD4+-PolII-ChIP-Seq(Barski_et_al.)/Homer	MACAGGAAGT	0.0001	-9.77	0.0002	531	0.0826	2981.8	0.07
SSTGA1	EHF(ETS)/LoVo-EHF-ChIP-Seq(GSE49402)/Homer	AVCAGGAAGT	0.0001	-9.657	0.0002	2050	0.3189	12651.5	0.2968
SSTGA1	Tbx21(T-box)/GM12878-TBX21-ChIP-Seq(Encode)/Homer	AGGTGTGAAA	0.0001	-9.65	0.0002	1546	0.2405	9394.3	0.2204
SSTGA1	Hoxa9(Homeobox)/ChickenMSG-Hoxa9.Flag-ChIP-Seq(GSE86088)/Homer	RGCAATNAAA	0.0001	-9.617	0.0002	4008	0.6234	25576.4	0.6001
SSTGA1	Brachyury(T-box)/Mesoendoderm-Brachyury-ChIP-exo(GSE54963)/Homer	ANTTMRCASBNNNGTGYKAAN	0.0001	-9.445	0.0003	505	0.0786	2832.8	0.0665
SSTGA1	bHLHE40(bHLH)/HepG2-BHLHE40-ChIP-Seq(GSE31477)/Homer	KCACGTGMCN	0.0001	-9.31	0.0003	429	0.0667	2372.7	0.0557
SSTGA1	AMYB(HTH)/Testes-AMYB-ChIP-Seq(GSE44588)/Homer	TGGCAGTTGG	0.0001	-9.274	0.0003	2333	0.3629	14518.3	0.3406
SSTGA1	IRF3(IRF)/BMDM-Irf3-ChIP-Seq(GSE67343)/Homer	AGTTTCAKTTTC	0.0001	-9.227	0.0003	580	0.0902	3301.4	0.0775
SSTGA1	Bapx1(Homeobox)/VertebralCol-Bapx1-ChIP-Seq(GSE36672)/Homer	TTRAGTGSYK	0.001	-8.994	0.0004	3274	0.5093	20728.5	0.4863
SSTGA1	Nkx2.2(Homeobox)/NPC-Nkx2.2-ChIP-Seq(GSE61673)/Homer	BTBRAGTGSN	0.001	-8.575	0.0006	2967	0.4615	18727.6	0.4394
SSTGA1	JunD(bZIP)/K562-JunD-ChIP-Seq/Homer	ATGACGTCATCN	0.001	-8.493	0.0007	146	0.0227	712.7	0.0167
SSTGA1	NFAT:AP1(RHD,bZIP)/Jurkat-NFATC1-ChIP-Seq(Jolma_et_al.)/Homer	SARTGGAAAAWRTGAGTCAB	0.001	-8.283	0.0008	310	0.0482	1681.7	0.0395
SSTGA1	AR-halfsite(NR)/LNCaP-AR-ChIP-Seq(GSE27824)/Homer	CCAGGAACAG	0.001	-8.268	0.0008	4879	0.7589	31538.2	0.74
SSTGA1	FOXK2(Forkhead)/U2OS-FOXK2-ChIP-Seq(E-MTAB-2204)/Homer	SCHTGTTTACAT	0.001	-8.097	0.001	1097	0.1706	6602.6	0.1549
SSTGA1	Egr1(Zf)/K562-Egr1-ChIP-Seq(GSE32465)/Homer	TGCGTGGGYG	0.001	-8.065	0.001	846	0.1316	5011.6	0.1176
SSTGA1	Foxh1(Forkhead)/hESC-FOXH1-ChIP-Seq(GSE29422)/Homer	NNTGTGGATTSS	0.001	-7.999	0.0011	1051	0.1635	6314.7	0.1482
SSTGA1	CEBP:CEBP(bZIP)/MEF-Chop-ChIP-Seq(GSE35681)/Homer	NTNATGCAAYMNNHTGMAAY	0.001	-7.825	0.0013	266	0.0414	1429.4	0.0335
SSTGA1	c-Jun-CRE(bZIP)/K562-cJun-ChIP-Seq(GSE31477)/Homer	ATGACGTCATCY	0.001	-7.664	0.0015	449	0.0698	2547.9	0.0598
SSTGA1	c-Myc(bHLH)/LNCAP-cMyc-ChIP-Seq(Unpublished)/Homer	VCCACGTG	0.001	-7.591	0.0016	559	0.0869	3231.7	0.0758
SSTGA1	Zfp57(Zf)/H1-ZFP57.HA-ChIP-Seq(GSE115387)/Homer	NANTGCSGCA	0.001	-7.577	0.0016	299	0.0465	1634.9	0.0384
SSTGA1	Maz(Zf)/HepG2-Maz-ChIP-Seq(GSE31477)/Homer	GGGGGGGG	0.001	-7.547	0.0016	1412	0.2196	8651.2	0.203
SSTGA1	ELF3(ETS)/PDAC-ELF3-ChIP-Seq(GSE64557)/Homer	ANCAGGAAGT	0.001	-7.543	0.0016	1247	0.194	7592	0.1781
SSTGA1	PU.1-IRF(ETS:IRF)/Bcell-PU.1-ChIP-Seq(GSE21512)/Homer	MGGAAGTGAAAC	0.001	-7.336	0.002	2148	0.3341	13439.7	0.3153
SSTGA1	Hoxb4(Homeobox)/ES-Hoxb4-ChIP-Seq(GSE34014)/Homer	TGATTRATGGCY	0.001	-7.32	0.002	358	0.0557	2000.8	0.0469
SSTGA1	Pdx1(Homeobox)/Islet-Pdx1-ChIP-Seq(SRA008281)/Homer	YCATYAATCA	0.001	-7.308	0.002	1636	0.2545	10112.3	0.2373
SSTGA1	GATA(Zf),IR3/iTreg-Gata3-ChIP-Seq(GSE20898)/Homer	NNNNNBAGATAWYATCTVHN	0.001	-7.223	0.0022	275	0.0428	1499.7	0.0352
SSTGA1	MafA(bZIP)/Islet-MafA-ChIP-Seq(GSE30298)/Homer	TGCTGACTCA	0.001	-6.958	0.0028	1385	0.2154	8513.9	0.1998
SSTGA1	IRF:BATF(IRF:bZIP)/pDC-Irf8-ChIP-Seq(GSE66899)/Homer	CTTTCANTATGACTV	0.001	-6.953	0.0028	225	0.035	1206	0.0283
SSTGA1	ZNF416(Zf)/HEK293-ZNF416.GFP-ChIP-Seq(GSE58341)/Homer	WDNCTGGGCA	0.001	-6.95	0.0028	2073	0.3224	12977.3	0.3045
SSTGA1	Hoxa10(Homeobox)/ChickenMSG-Hoxa10.Flag-ChIP-Seq(GSE86088)/Homer	GGYAATGAAA	0.01	-6.838	0.0031	989	0.1538	5980.7	0.1403
SSTGA1	PBX2(Homeobox)/K562-PBX2-ChIP-Seq(Encode)/Homer	RTGATTKATRGN	0.01	-6.603	0.0039	1439	0.2238	8885	0.2085
SSTGA1	CEBP(bZIP)/ThioMac-CEBPb-ChIP-Seq(GSE21512)/Homer	ATTGCGCAAC	0.01	-6.459	0.0044	1012	0.1574	6148.6	0.1443
SSTGA1	Tbx5(T-box)/HL1-Tbx5.biotin-ChIP-Seq(GSE21529)/Homer	AGGTGTCA	0.01	-6.424	0.0046	4130	0.6424	26621.9	0.6246
SSTGA1	ETV4(ETS)/HepG2-ETV4-ChIP-Seq(ENCODE)/Homer	ACCGGAAGTG	0.01	-6.418	0.0046	1541	0.2397	9556.3	0.2242
SSTGA1	CRE(bZIP)/Promoter/Homer	CSGTGACGTCAC	0.01	-6.363	0.0048	280	0.0436	1554.3	0.0365
SSTGA1	STAT6(Stat)/Macrophage-Stat6-ChIP-Seq(GSE38377)/Homer	TTCCKNAGAA	0.01	-6.325	0.005	920	0.1431	5568.6	0.1306
SSTGA1	EBF1(EBF)/Near-E2A-ChIP-Seq(GSE21512)/Homer	GTCCCCWGGGGA	0.01	-6.27	0.0052	1345	0.2092	8299.5	0.1947
SSTGA1	Arnt:Ahr(bHLH)/MCF7-Arnt-ChIP-Seq(Lo_et_al.)/Homer	TBGCACGCAA	0.01	-6.234	0.0054	904	0.1406	5471.7	0.1284
SSTGA1	IRF8(IRF)/BMDM-IRF8-ChIP-Seq(GSE77884)/Homer	GRAASTGAAAST	0.01	-6.05	0.0064	541	0.0841	3182.4	0.0747
SSTGA1	HRE(HSF)/Striatum-HSF1-ChIP-Seq(GSE38000)/Homer	TTCTAGAABNTTCTA	0.01	-5.682	0.0092	394	0.0613	2279.4	0.0535
SSTGA1	Tbx6(T-box)/ESC-Tbx6-ChIP-Seq(GSE93524)/Homer	DAGGTGTBAA	0.01	-5.587	0.0101	1535	0.2388	9576.6	0.2247
SSTGA1	OCT4-SOX2-TCF-NANOG(POU,Homeobox,HMG)/mES-Oct4-ChIP-Seq(GSE11431)/Homer	ATTTGCATAACAATG	0.01	-5.473	0.0112	370	0.0576	2138.4	0.0502
SSTGA1	MYB(HTH)/ERMYB-Myb-ChIPSeq(GSE22095)/Homer	GGCVGTTR	0.01	-5.451	0.0114	2562	0.3985	16301.5	0.3825
SSTGA1	Zic2(Zf)/ESC-Zic2-ChIP-Seq(SRP197560)/Homer	CHCAGCRGGRGG	0.01	-5.443	0.0114	591	0.0919	3525.8	0.0827
SSTGA1	Hoxc9(Homeobox)/Ainv15-Hoxc9-ChIP-Seq(GSE21812)/Homer	GGCCATAAATCA	0.01	-5.276	0.0134	870	0.1353	5309.8	0.1246
SSTGA1	HIF2a(bHLH)/785_O-HIF2a-ChIP-Seq(GSE34871)/Homer	GCACGTACCC	0.01	-5.047	0.0167	434	0.0675	2555.2	0.0599
SSTGA1	MafB(bZIP)/BMM-Mafb-ChIP-Seq(GSE75722)/Homer	WNTGCTGASTCAGCANWTTY	0.01	-4.855	0.0202	806	0.1254	4925.4	0.1156
SSTGA1	HRE(HSF)/HepG2-HSF1-ChIP-Seq(GSE31477)/Homer	BSTTCTRGAABVTTCYAGAA	0.01	-4.835	0.0204	255	0.0397	1450.6	0.034
SSTGA1	Tcfcp2l1(CP2)/mES-Tcfcp2l1-ChIP-Seq(GSE11431)/Homer	NRAACCRGTTYRAACCRGYT	0.01	-4.764	0.0218	239	0.0372	1355	0.0318
SSTGA1	HIF-1b(HLH)/T47D-HIF1b-ChIP-Seq(GSE59937)/Homer	RTACGTGC	0.01	-4.759	0.0218	1489	0.2316	9341.4	0.2192
SSTGA1	NFkB-p65(RHD)/GM12787-p65-ChIP-Seq(GSE19485)/Homer	WGGGGATTTCCC	0.01	-4.754	0.0218	690	0.1073	4190.3	0.0983
SSTGA1	ETV1(ETS)/GIST48-ETV1-ChIP-Seq(GSE22441)/Homer	AACCGGAAGT	0.01	-4.715	0.0225	1992	0.3098	12626.5	0.2962
SSTGA1	E2F3(E2F)/MEF-E2F3-ChIP-Seq(GSE71376)/Homer	BTKGGCGGGAAA	0.01	-4.683	0.0231	492	0.0765	2937.2	0.0689
SSTGA1	Elf4(ETS)/BMDM-Elf4-ChIP-Seq(GSE88699)/Homer	ACTTCCKGKT	0.1	-4.604	0.0249	1549	0.2409	9744.6	0.2286
SSTGA1	Sp1(Zf)/Promoter/Homer	GGCCCCGCCCCC	0.1	-4.601	0.0249	172	0.0268	950.9	0.0223
SSTGA1	Atf2(bZIP)/3T3L1-Atf2-ChIP-Seq(GSE56872)/Homer	NRRTGACGTCAT	0.1	-4.567	0.0255	461	0.0717	2747	0.0645
SSTGA1	USF1(bHLH)/GM12878-Usf1-ChIP-Seq(GSE32465)/Homer	SGTCACGTGR	0.1	-4.542	0.026	625	0.0972	3788.7	0.0889
SSTGA1	GRE(NR),IR3/RAW264.7-GRE-ChIP-Seq(Unpublished)/Homer	VAGRACAKWCTGTYC	0.1	-4.51	0.0267	387	0.0602	2284.6	0.0536
SSTGA1	Zfp281(Zf)/ES-Zfp281-ChIP-Seq(GSE81042)/Homer	CCCCTCCCCCAC	0.1	-4.463	0.0279	308	0.0479	1792.3	0.0421
SSTGA1	NFE2L2(bZIP)/HepG2-NFE2L2-ChIP-Seq(Encode)/Homer	AWWWTGCTGAGTCAT	0.1	-4.407	0.0293	135	0.021	732	0.0172
SSTGA1	GATA:SCL(Zf,bHLH)/Ter119-SCL-ChIP-Seq(GSE18720)/Homer	CRGCTGBNGNSNNSAGATAA	0.1	-4.331	0.0314	208	0.0324	1178.6	0.0277
SSTGA1	Znf263(Zf)/K562-Znf263-ChIP-Seq(GSE31477)/Homer	CVGTSCTCCC	0.1	-4.228	0.0347	2378	0.3699	15205.9	0.3568
SSTGA1	Mouse_Recombination_Hotspot(Zf)/Testis-DMC1-ChIP-Seq(GSE24438)/Homer	ACTYKNATTCGTGNTACTTC	0.1	-4.133	0.0379	127	0.0198	691.1	0.0162
SSTGA1	Sp5(Zf)/mES-Sp5.Flag-ChIP-Seq(GSE72989)/Homer	RGKGGGCGGAGC	0.1	-4.078	0.0398	1045	0.1625	6516	0.1529
SSTGA1	IRF2(IRF)/Erythroblas-IRF2-ChIP-Seq(GSE36985)/Homer	GAAASYGAAASY	0.1	-4.053	0.0406	169	0.0263	948	0.0222
SSTGA1	ZNF136(Zf)/HEK293-ZNF136.GFP-ChIP-Seq(GSE58341)/Homer	YTKGATAHAGTATTCTWGGTNGGCA	0.1	-4	0.0426	172	0.0268	968.3	0.0227
SSTGA1	Srebp2(bHLH)/HepG2-Srebp2-ChIP-Seq(GSE31477)/Homer	CGGTCACSCCAC	0.1	-3.965	0.0439	179	0.0278	1012.2	0.0237
SSTGA1	PGR(NR)/EndoStromal-PGR-ChIP-Seq(GSE69539)/Homer	AAGAACATWHTGTTC	0.1	-3.925	0.0455	402	0.0625	2406	0.0565
SSTGA1	GFY(?)/Promoter/Homer	ACTACAATTCCC	0.1	-3.642	0.0601	81	0.0126	428.1	0.01
SSTGA1	EBF2(EBF)/BrownAdipose-EBF2-ChIP-Seq(GSE97114)/Homer	NABTCCCWDGGGAVH	0.1	-3.613	0.0615	1266	0.1969	7988.5	0.1874
SSTGA1	EBNA1(EBV-virus)/Raji-EBNA1-ChIP-Seq(GSE30709)/Homer	GGYAGCAYDTGCTDCCCNNN	0.1	-3.546	0.0654	30	0.0047	136.6	0.0032
SSTGA1	Tgif2(Homeobox)/mES-Tgif2-ChIP-Seq(GSE55404)/Homer	TGTCANYT	0.1	-3.47	0.0702	4272	0.6645	27847.7	0.6534
SSTGA1	E-box(bHLH)/Promoter/Homer	SSGGTCACGTGA	0.1	-3.289	0.0837	86	0.0134	466.2	0.0109
SSTGA1	MafF(bZIP)/HepG2-MafF-ChIP-Seq(GSE31477)/Homer	HWWGTCAGCAWWTTT	0.1	-3.275	0.0845	481	0.0748	2944.5	0.0691
SSTGA1	Foxo3(Forkhead)/U2OS-Foxo3-ChIP-Seq(E-MTAB-2701)/Homer	DGTAAACA	0.1	-3.253	0.0859	1258	0.1957	7969.4	0.187
SSTGA1	RORg(NR)/Liver-Rorc-ChIP-Seq(GSE101115)/Homer	WAABTAGGTCAV	0.1	-3.212	0.0891	134	0.0208	760.7	0.0178
SSTGA1	Atf7(bZIP)/3T3L1-Atf7-ChIP-Seq(GSE56872)/Homer	NGRTGACGTCAY	0.1	-3.16	0.0933	657	0.1022	4081.6	0.0958
SSTGA1	Nkx2.5(Homeobox)/HL1-Nkx2.5.biotin-ChIP-Seq(GSE21529)/Homer	RRSCACTYAA	0.1	-3.143	0.0945	3314	0.5155	21511.3	0.5047
SSTGA1	bHLHE41(bHLH)/proB-Bhlhe41-ChIP-Seq(GSE93764)/Homer	KCACGTGMCN	0.1	-3.056	0.1026	1445	0.2248	9209.2	0.2161
SSTGA1	Fox:Ebox(Forkhead,bHLH)/Panc1-Foxa2-ChIP-Seq(GSE47459)/Homer	NNNVCTGWGYAAACASN	0.1	-2.976	0.1106	1729	0.2689	11077.5	0.2599
SSTGA1	Atf1(bZIP)/K562-ATF1-ChIP-Seq(GSE31477)/Homer	GATGACGTCA	0.1	-2.913	0.1171	932	0.145	5880.2	0.138
SSTGA1	ZNF317(Zf)/HEK293-ZNF317.GFP-ChIP-Seq(GSE58341)/Homer	GTCWGCTGTYYCTCT	0.1	-2.889	0.1194	146	0.0227	845	0.0198
SSTGA1	PU.1:IRF8(ETS:IRF)/pDC-Irf8-ChIP-Seq(GSE66899)/Homer	GGAAGTGAAAST	0.1	-2.877	0.1203	312	0.0485	1890.7	0.0444
SSTGA1	ELF5(ETS)/T47D-ELF5-ChIP-Seq(GSE30407)/Homer	ACVAGGAAGT	0.1	-2.851	0.1228	1161	0.1806	7376.7	0.1731
SSTGA1	Usf2(bHLH)/C2C12-Usf2-ChIP-Seq(GSE36030)/Homer	GTCACGTGGT	0.1	-2.849	0.1228	449	0.0698	2766.9	0.0649
SSTGA1	ZNF415(Zf)/HEK293-ZNF415.GFP-ChIP-Seq(GSE58341)/Homer	GRTGMTRGAGCC	0.1	-2.833	0.1239	767	0.1193	4817.7	0.113
SSTGA1	PAX6(Paired,Homeobox)/Forebrain-Pax6-ChIP-Seq(GSE66961)/Homer	NGTGTTCAVTSAAGCGKAAA	0.1	-2.819	0.125	157	0.0244	916.1	0.0215
SSTGA1	HIF-1a(bHLH)/MCF7-HIF1a-ChIP-Seq(GSE28352)/Homer	TACGTGCV	0.1	-2.769	0.1308	290	0.0451	1756.5	0.0412
SSTGA1	ZNF528(Zf)/HEK293-ZNF528.GFP-ChIP-Seq(GSE58341)/Homer	AGAAATGACTTCCCT	0.1	-2.758	0.1316	13	0.002	53.7	0.0013
SSTGA1	HOXA1(Homeobox)/mES-Hoxa1-ChIP-Seq(SRP084292)/Homer	TGATKGATGR	0.1	-2.757	0.1316	461	0.0717	2849.1	0.0668
SSTGA1	IRF4(IRF)/GM12878-IRF4-ChIP-Seq(GSE32465)/Homer	ACTGAAACCA	0.1	-2.696	0.1387	686	0.1067	4304.7	0.101
SSTGA1	ZNF519(Zf)/HEK293-ZNF519.GFP-ChIP-Seq(GSE58341)/Homer	GAGSCCGAGC	0.1	-2.693	0.1387	237	0.0369	1424.1	0.0334
SSTGA1	Tbox:Smad(T-box,MAD)/ESCd5-Smad2_3-ChIP-Seq(GSE29422)/Homer	AGGTGHCAGACA	0.1	-2.682	0.1394	302	0.047	1837	0.0431
SSTGA1	TFE3(bHLH)/MEF-TFE3-ChIP-Seq(GSE75757)/Homer	GTCACGTGACYV	0.1	-2.627	0.1466	120	0.0187	693.3	0.0163
SSTGA1	GRE(NR),IR3/A549-GR-ChIP-Seq(GSE32465)/Homer	NRGVACABNVTGTYCY	0.1	-2.626	0.1466	208	0.0324	1244.2	0.0292
SSTGA1	ETS(ETS)/Promoter/Homer	AACCGGAAGT	0.1	-2.594	0.1501	411	0.0639	2539.1	0.0596
SSTGA1	KLF3(Zf)/MEF-Klf3-ChIP-Seq(GSE44748)/Homer	NRGCCCCRCCCHBNN	0.1	-2.554	0.1555	518	0.0806	3231	0.0758
SSTGA1	TATA-Box(TBP)/Promoter/Homer	CCTTTTAWAGSC	0.1	-2.506	0.1625	2112	0.3285	13652.5	0.3203
SSTGA1	Zfp809(Zf)/ES-Zfp809-ChIP-Seq(GSE70799)/Homer	GGGGCTYGKCTGGGA	0.1	-2.484	0.1654	212	0.033	1276.2	0.0299
SSTGA1	RORa(NR)/Liver-Rora-ChIP-Seq(GSE101115)/Homer	AAWCTAGGTCARDNN	0.1	-2.443	0.1715	212	0.033	1279	0.03
SSTGA1	Elk4(ETS)/Hela-Elk4-ChIP-Seq(GSE31477)/Homer	NRYTTCCGGY	0.1	-2.42	0.1746	654	0.1017	4120.5	0.0967
SSTGA1	CLOCK(bHLH)/Liver-Clock-ChIP-Seq(GSE39860)/Homer	GHCACGTG	0.1	-2.38	0.1809	787	0.1224	4987	0.117
SSTGA1	E2F6(E2F)/Hela-E2F6-ChIP-Seq(GSE31477)/Homer	GGCGGGAARN	0.1	-2.369	0.1822	408	0.0635	2536	0.0595
SSTGA1	ZNF675(Zf)/HEK293-ZNF675.GFP-ChIP-Seq(GSE58341)/Homer	ARGAGGMCAAAATGW	1	-2.294	0.1955	222	0.0345	1349.8	0.0317
SSTGA1	EBF(EBF)/proBcell-EBF-ChIP-Seq(GSE21978)/Homer	DGTCCCYRGGGA	1	-2.285	0.1965	261	0.0406	1598.4	0.0375
SSTGA1	DUX(Homeobox)/C2C12-Dux-ChIP-Seq(GSE87279)/Homer	BCWGATTCAATCAAN	1	-2.277	0.1972	7	0.0011	26.2	0.0006
SSTGA1	NF1:FOXA1(CTF,Forkhead)/LNCAP-FOXA1-ChIP-Seq(GSE27824)/Homer	WNTGTTTRYTTTGGCA	1	-2.153	0.2221	90	0.014	523.8	0.0123
SSTGA1	ZNF467(Zf)/HEK293-ZNF467.GFP-ChIP-Seq(GSE58341)/Homer	TGGGGAAGGGCM	1	-2.146	0.2227	1108	0.1723	7106.1	0.1667
SSTGA1	Hand2(bHLH)/Mesoderm-Hand2-ChIP-Seq(GSE61475)/Homer	TGACANARRCCAGRC	1	-1.92	0.278	780	0.1213	4988.4	0.117
SSTGA1	ELF1(ETS)/Jurkat-ELF1-ChIP-Seq(SRA014231)/Homer	AVCCGGAAGT	1	-1.874	0.29	617	0.096	3930.5	0.0922
SSTGA1	FOXP1(Forkhead)/H9-FOXP1-ChIP-Seq(GSE31006)/Homer	NYYTGTTTACHN	1	-1.85	0.2956	741	0.1153	4741.3	0.1112
SSTGA1	Duxbl(Homeobox)/NIH3T3-Duxbl.HA-ChIP-Seq(GSE119782)/Homer	TAAYCYAATCAA	1	-1.834	0.2991	132	0.0205	800.1	0.0188
SSTGA1	EKLF(Zf)/Erythrocyte-Klf1-ChIP-Seq(GSE20478)/Homer	NWGGGTGTGGCY	1	-1.799	0.3085	279	0.0434	1744.2	0.0409
SSTGA1	Foxa2(Forkhead)/Liver-Foxa2-ChIP-Seq(GSE25694)/Homer	CYTGTTTACWYW	1	-1.706	0.3371	1325	0.2061	8587.9	0.2015
SSTGA1	Srebp1a(bHLH)/HepG2-Srebp1a-ChIP-Seq(GSE31477)/Homer	RTCACSCCAY	1	-1.694	0.3399	278	0.0432	1745.4	0.041
SSTGA1	REST-NRSF(Zf)/Jurkat-NRSF-ChIP-Seq/Homer	GGMGCTGTCCATGGTGCTGA	1	-1.616	0.3658	11	0.0017	54.7	0.0013
SSTGA1	Nkx2.1(Homeobox)/LungAC-Nkx2.1-ChIP-Seq(GSE43252)/Homer	RSCACTYRAG	1	-1.509	0.4054	4048	0.6296	26635.5	0.6249
SSTGA1	GATA(Zf),IR4/iTreg-Gata3-ChIP-Seq(GSE20898)/Homer	NAGATWNBNATCTNN	1	-1.501	0.4068	128	0.0199	791.8	0.0186
SSTGA1	MafK(bZIP)/C2C12-MafK-ChIP-Seq(GSE36030)/Homer	GCTGASTCAGCA	1	-1.492	0.4091	393	0.0611	2508.8	0.0589
SSTGA1	PAX5(Paired,Homeobox)/GM12878-PAX5-ChIP-Seq(GSE32465)/Homer	GCAGCCAAGCRTGACH	1	-1.472	0.4155	515	0.0801	3306.9	0.0776
SSTGA1	GLIS3(Zf)/Thyroid-Glis3.GFP-ChIP-Seq(GSE103297)/Homer	CTCCCTGGGAGGCCN	1	-1.463	0.4175	1596	0.2483	10411	0.2443
SSTGA1	KLF14(Zf)/HEK293-KLF14.GFP-ChIP-Seq(GSE58341)/Homer	RGKGGGCGKGGC	1	-1.447	0.4226	1859	0.2892	12148.4	0.285
SSTGA1	Nkx3.1(Homeobox)/LNCaP-Nkx3.1-ChIP-Seq(GSE28264)/Homer	AAGCACTTAA	1	-1.437	0.4252	3453	0.5371	22699.8	0.5326
SSTGA1	IRF1(IRF)/PBMC-IRF1-ChIP-Seq(GSE43036)/Homer	GAAAGTGAAAGT	1	-1.427	0.4278	224	0.0348	1415.4	0.0332
SSTGA1	FOXK1(Forkhead)/HEK293-FOXK1-ChIP-Seq(GSE51673)/Homer	NVWTGTTTAC	1	-1.399	0.438	1706	0.2654	11147.7	0.2615
SSTGA1	Pax7(Paired,Homeobox),longest/Myoblast-Pax7-ChIP-Seq(GSE25064)/Homer	NTAATTDGCYAATTANNWWD	1	-1.315	0.4742	49	0.0076	295	0.0069
SSTGA1	OCT:OCT(POU,Homeobox)/NPC-OCT6-ChIP-Seq(GSE43916)/Homer	YATGCATATRCATRT	1	-1.297	0.481	312	0.0485	1998.5	0.0469
SSTGA1	PU.1(ETS)/ThioMac-PU.1-ChIP-Seq(GSE21512)/Homer	AGAGGAAGTG	1	-1.262	0.4964	772	0.1201	5017.9	0.1177
SSTGA1	HOXA2(Homeobox)/mES-Hoxa2-ChIP-Seq(Donaldson_et_al.)/Homer	GYCATCMATCAT	1	-1.261	0.4964	189	0.0294	1200.9	0.0282
SSTGA1	ISRE(IRF)/ThioMac-LPS-Expression(GSE23622)/Homer	AGTTTCASTTTC	1	-1.174	0.5378	88	0.0137	551.6	0.0129
SSTGA1	Six1(Homeobox)/Myoblast-Six1-ChIP-Chip(GSE20150)/Homer	GKVTCADRTTWC	1	-1.112	0.5698	384	0.0597	2488.5	0.0584
SSTGA1	ZNF16(Zf)/HEK293-ZNF16.GFP-ChIP-Seq(GSE58341)/Homer	MACCTTCYATGGCTCCCTAKTGCCY	1	-1.078	0.5869	10	0.0016	56.5	0.0013
SSTGA1	T1ISRE(IRF)/ThioMac-Ifnb-Expression/Homer	ACTTTCGTTTCT	1	-1.069	0.5901	26	0.004	157.8	0.0037
SSTGA1	Phox2a(Homeobox)/Neuron-Phox2a-ChIP-Seq(GSE31456)/Homer	YTAATYNRATTA	1	-1.065	0.5903	626	0.0974	4085.8	0.0959
SSTGA1	PAX5(Paired,Homeobox),condensed/GM12878-PAX5-ChIP-Seq(GSE32465)/Homer	GTCACGCTCSCTGM	1	-1.06	0.5908	135	0.021	863.2	0.0203
SSTGA1	Pax8(Paired,Homeobox)/Thyroid-Pax8-ChIP-Seq(GSE26938)/Homer	GTCATGCHTGRCTGS	1	-1.057	0.5908	476	0.074	3099.4	0.0727
SSTGA1	ZNF165(Zf)/WHIM12-ZNF165-ChIP-Seq(GSE65937)/Homer	AAGGKGRCGCAGGCA	1	-1.054	0.5908	138	0.0215	883.1	0.0207
SSTGA1	ETS:RUNX(ETS,Runt)/Jurkat-RUNX1-ChIP-Seq(GSE17954)/Homer	RCAGGATGTGGT	1	-1.025	0.6046	117	0.0182	748.5	0.0176
SSTGA1	CArG(MADS)/PUER-Srf-ChIP-Seq(Sullivan_et_al.)/Homer	CCATATATGGNM	1	-1.025	0.6046	455	0.0708	2965	0.0696
SSTGA1	bZIP:IRF(bZIP,IRF)/Th17-BatF-ChIP-Seq(GSE39756)/Homer	NAGTTTCABTHTGACTNW	1	-1.011	0.6087	808	0.1257	5293.5	0.1242
SSTGA1	Pitx1(Homeobox)/Chicken-Pitx1-ChIP-Seq(GSE38910)/Homer	TAATCCCN	1	-1.005	0.6102	5079	0.79	33593.5	0.7882
SSTGA1	CTCF-SatelliteElement(Zf?)/CD4+-CTCF-ChIP-Seq(Barski_et_al.)/Homer	TGCAGTTCCMVNWRTGGCCA	1	-0.9612	0.635	32	0.005	199.9	0.0047
SSTGA1	Elk1(ETS)/Hela-Elk1-ChIP-Seq(GSE31477)/Homer	HACTTCCGGY	1	-0.9363	0.6485	635	0.0988	4164.8	0.0977
SSTGA1	Hoxd11(Homeobox)/ChickenMSG-Hoxd11.Flag-ChIP-Seq(GSE86088)/Homer	VGCCATAAAA	1	-0.9212	0.656	3558	0.5534	23516.6	0.5517
SSTGA1	ZNF669(Zf)/HEK293-ZNF669.GFP-ChIP-Seq(GSE58341)/Homer	GARTGGTCATCGCCC	1	-0.8968	0.6696	79	0.0123	508.2	0.0119
SSTGA1	RUNX1(Runt)/Jurkat-RUNX1-ChIP-Seq(GSE29180)/Homer	AAACCACARM	1	-0.8478	0.7007	1621	0.2521	10702.5	0.2511
SSTGA1	NFkB-p65-Rel(RHD)/ThioMac-LPS-Expression(GSE23622)/Homer	GGAAATTCCC	1	-0.8238	0.715	64	0.01	414.6	0.0097
SSTGA1	RORgt(NR)/EL4-RORgt.Flag-ChIP-Seq(GSE56019)/Homer	AAYTAGGTCA	1	-0.8093	0.7201	180	0.028	1179.6	0.0277
SSTGA1	RORgt(NR)/EL4-RORgt.Flag-ChIP-Seq(GSE56019)/Homer	AAYTAGGTCA	1	-0.8093	0.7201	180	0.028	1179.6	0.0277
SSTGA1	CDX4(Homeobox)/ZebrafishEmbryos-Cdx4.Myc-ChIP-Seq(GSE48254)/Homer	NGYCATAAAWCH	1	-0.7818	0.7375	1467	0.2282	9699.7	0.2276
SSTGA1	NPAS2(bHLH)/Liver-NPAS2-ChIP-Seq(GSE39860)/Homer	KCCACGTGAC	1	-0.7764	0.7388	1617	0.2515	10694.1	0.2509
SSTGA1	PR(NR)/T47D-PR-ChIP-Seq(GSE31130)/Homer	VAGRACAKNCTGTBC	1	-0.7731	0.7388	3363	0.5231	22266.4	0.5224
SSTGA1	ZSCAN22(Zf)/HEK293-ZSCAN22.GFP-ChIP-Seq(GSE58341)/Homer	SMCAGTCWGAKGGAGGAGGC	1	-0.7624	0.7438	93	0.0145	609.1	0.0143
SSTGA1	PAX3:FKHR-fusion(Paired,Homeobox)/Rh4-PAX3:FKHR-ChIP-Seq(GSE19063)/Homer	ACCRTGACTAATTNN	1	-0.7568	0.7453	357	0.0555	2355.7	0.0553
SSTGA1	Klf4(Zf)/mES-Klf4-ChIP-Seq(GSE11431)/Homer	GCCACACCCA	1	-0.7333	0.7602	440	0.0684	2908.8	0.0682
SSTGA1	ZNF692(Zf)/HEK293-ZNF692.GFP-ChIP-Seq(GSE58341)/Homer	GTGGGCCCCA	1	-0.6773	0.8011	122	0.019	809	0.019
SSTGA1	ZNF7(Zf)/HepG2-ZNF7.Flag-ChIP-Seq(Encode)/Homer	CTGCCWVCTTTTRTA	1	-0.6765	0.8011	916	0.1425	6074.4	0.1425
SSTGA1	Sp2(Zf)/HEK293-Sp2.eGFP-ChIP-Seq(Encode)/Homer	YGGCCCCGCCCC	1	-0.6744	0.8011	1505	0.2341	9980.7	0.2342
SSTGA1	p73(p53)/Trachea-p73-ChIP-Seq(PRJNA310161)/Homer	NRRRCAWGTCCDGRCATGYY	1	-0.6683	0.8011	66	0.0103	437.6	0.0103
SSTGA1	Tbet(T-box)/CD8-Tbet-ChIP-Seq(GSE33802)/Homer	AGGTGTGAAM	1	-0.6648	0.8011	1545	0.2403	10248.4	0.2404
SSTGA1	Hoxd12(Homeobox)/ChickenMSG-Hoxd12.Flag-ChIP-Seq(GSE86088)/Homer	HDGYAATGAAAN	1	-0.6483	0.8101	2869	0.4463	19032.9	0.4466
SSTGA1	ZNF768(Zf)/Rajj-ZNF768-ChIP-Seq(GSE111879)/Homer	RHHCAGAGAGGB	1	-0.6311	0.8214	47	0.0073	313.4	0.0074
SSTGA1	Foxa3(Forkhead)/Liver-Foxa3-ChIP-Seq(GSE77670)/Homer	BSNTGTTTACWYWGN	1	-0.6261	0.8225	516	0.0803	3431.2	0.0805
SSTGA1	Hoxd10(Homeobox)/ChickenMSG-Hoxd10.Flag-ChIP-Seq(GSE86088)/Homer	GGCMATGAAA	1	-0.6254	0.8225	1817	0.2826	12064.6	0.2831
SSTGA1	PBX1(Homeobox)/MCF7-PBX1-ChIP-Seq(GSE28007)/Homer	GSCTGTCACTCA	1	-0.5946	0.843	116	0.018	776.5	0.0182
SSTGA1	Pbx3(Homeobox)/GM12878-PBX3-ChIP-Seq(GSE32465)/Homer	SCTGTCAMTCAN	1	-0.5923	0.843	356	0.0554	2375	0.0557
SSTGA1	SpiB(ETS)/OCILY3-SPIB-ChIP-Seq(GSE56857)/Homer	AAAGRGGAAGTG	1	-0.5667	0.8609	334	0.052	2232.6	0.0524
SSTGA1	ZFP3(Zf)/HEK293-ZFP3.GFP-ChIP-Seq(GSE58341)/Homer	GGGTTTTGAAGGATGARTAGGAGTT	1	-0.539	0.8821	2	0.0003	13.8	0.0003
SSTGA1	Phox2b(Homeobox)/CLBGA-PHOX2B-ChIP-Seq(GSE90683)/Homer	TTAATTNAATTA	1	-0.5324	0.8848	313	0.0487	2098.8	0.0492
SSTGA1	Six4(Homeobox)/MCF7-SIX4-ChIP-Seq(Encode)/Homer	TGWAAYCTGABACCB	1	-0.5115	0.9004	62	0.0096	422.3	0.0099
SSTGA1	ZNF189(Zf)/HEK293-ZNF189.GFP-ChIP-Seq(GSE58341)/Homer	TGGAACAGMA	1	-0.4796	0.9264	1324	0.2059	8840.7	0.2074
SSTGA1	GLI3(Zf)/Limb-GLI3-ChIP-Chip(GSE11077)/Homer	CGTGGGTGGTCC	1	-0.4101	0.9897	132	0.0205	905.8	0.0213
SSTGA1	Prop1(Homeobox)/GHFT1-PROP1.biotin-ChIP-Seq(GSE77302)/Homer	NTAATBNAATTA	1	-0.3977	0.9988	991	0.1541	6653.8	0.1561
SSTGA1	Pax7(Paired,Homeobox),long/Myoblast-Pax7-ChIP-Seq(GSE25064)/Homer	TAATCHGATTAC	1	-0.3745	1	27	0.0042	194.5	0.0046
SSTGA1	CRX(Homeobox)/Retina-Crx-ChIP-Seq(GSE20012)/Homer	GCTAATCC	1	-0.3686	1	3426	0.5329	22842.8	0.5359
SSTGA1	Tbx20(T-box)/Heart-Tbx20-ChIP-Seq(GSE29636)/Homer	GGTGYTGACAGS	1	-0.3468	1	315	0.049	2149.7	0.0504
SSTGA1	Hnf1(Homeobox)/Liver-Foxa2-Chip-Seq(GSE25694)/Homer	GGTTAAWCATTAA	1	-0.3452	1	203	0.0316	1395.5	0.0327
SSTGA1	E2F7(E2F)/Hela-E2F7-ChIP-Seq(GSE32673)/Homer	VDTTTCCCGCCA	1	-0.3272	1	61	0.0095	433.4	0.0102
SSTGA1	Pknox1(Homeobox)/ES-Prep1-ChIP-Seq(GSE63282)/Homer	SCTGTCAVTCAV	1	-0.3137	1	316	0.0492	2164.6	0.0508
SSTGA1	MITF(bHLH)/MastCells-MITF-ChIP-Seq(GSE48085)/Homer	RTCATGTGAC	1	-0.3077	1	1301	0.2024	8757.1	0.2055
SSTGA1	E2F1(E2F)/Hela-E2F1-ChIP-Seq(GSE22478)/Homer	CWGGCGGGAA	1	-0.2695	1	120	0.0187	846.2	0.0199
SSTGA1	PRDM10(Zf)/HEK293-PRDM10.eGFP-ChIP-Seq(Encode)/Homer	TGGTACATTCCA	1	-0.2576	1	903	0.1405	6123.5	0.1437
SSTGA1	E2F(E2F)/Hela-CellCycle-Expression/Homer	TTSGCGCGAAAA	1	-0.2552	1	29	0.0045	218.5	0.0051
SSTGA1	FoxD3(forkhead)/ZebrafishEmbryo-Foxd3.biotin-ChIP-seq(GSE106676)/Homer	TGTTTAYTTAGC	1	-0.2436	1	1478	0.2299	9972.1	0.234
SSTGA1	p53(p53)/mES-cMyc-ChIP-Seq(GSE11431)/Homer	ACATGCCCGGGCAT	1	-0.2128	1	15	0.0023	121.9	0.0029
SSTGA1	THRa(NR)/C17.2-THRa-ChIP-Seq(GSE38347)/Homer	GGTCANYTGAGGWCA	1	-0.195	1	515	0.0801	3547.1	0.0832
SSTGA1	KLF6(Zf)/PDAC-KLF6-ChIP-Seq(GSE64557)/Homer	MKGGGYGTGGCC	1	-0.178	1	1076	0.1674	7327.5	0.1719
SSTGA1	NFY(CCAAT)/Promoter/Homer	RGCCAATSRG	1	-0.1488	1	1169	0.1818	7972.1	0.187
SSTGA1	Hoxa13(Homeobox)/ChickenMSG-Hoxa13.Flag-ChIP-Seq(GSE86088)/Homer	CYHATAAAAN	1	-0.146	1	3661	0.5695	24556.3	0.5761
SSTGA1	PRDM1(Zf)/Hela-PRDM1-ChIP-Seq(GSE31477)/Homer	ACTTTCACTTTC	1	-0.1292	1	888	0.1381	6101	0.1431
SSTGA1	DUX4(Homeobox)/Myoblasts-DUX4.V5-ChIP-Seq(GSE75791)/Homer	NWTAAYCYAATCAWN	1	-0.1271	1	74	0.0115	558.4	0.0131
SSTGA1	ZNF652/HepG2-ZNF652.Flag-ChIP-Seq(Encode)/Homer	TTAACCCTTTVNKKN	1	-0.1236	1	337	0.0524	2376.5	0.0558
SSTGA1	Oct4:Sox17(POU,Homeobox,HMG)/F9-Sox17-ChIP-Seq(GSE44553)/Homer	CCATTGTATGCAAAT	1	-0.1223	1	202	0.0314	1451.5	0.0341
SSTGA1	ZNF322(Zf)/HEK293-ZNF322.GFP-ChIP-Seq(GSE58341)/Homer	GAGCCTGGTACTGWGCCTGR	1	-0.1189	1	358	0.0557	2522.4	0.0592
SSTGA1	GFX(?)/Promoter/Homer	ATTCTCGCGAGA	1	-0.1025	1	2	0.0003	26.7	0.0006
SSTGA1	PRDM14(Zf)/H1-PRDM14-ChIP-Seq(GSE22767)/Homer	RGGTCTCTAACY	1	-0.1011	1	444	0.0691	3120.5	0.0732
SSTGA1	Barx1(Homeobox)/Stomach-Barx1.3xFlag-ChIP-Seq(GSE69483)/Homer	AAACMATTAN	1	-0.09938	1	793	0.1233	5487	0.1287
SSTGA1	Egr2(Zf)/Thymocytes-Egr2-ChIP-Seq(GSE34254)/Homer	NGCGTGGGCGGR	1	-0.09809	1	167	0.026	1220.5	0.0286
SSTGA1	ZBTB33(Zf)/GM12878-ZBTB33-ChIP-Seq(GSE32465)/Homer	GGVTCTCGCGAGAAC	1	-0.08645	1	11	0.0017	105.2	0.0025
SSTGA1	Hoxa11(Homeobox)/ChickenMSG-Hoxa11.Flag-ChIP-Seq(GSE86088)/Homer	TTTTATGGCM	1	-0.08615	1	3463	0.5387	23322.4	0.5472
SSTGA1	Hoxd13(Homeobox)/ChickenMSG-Hoxd13.Flag-ChIP-Seq(GSE86088)/Homer	NCYAATAAAA	1	-0.08515	1	2514	0.391	17026.2	0.3995
SSTGA1	Gata1(Zf)/K562-GATA1-ChIP-Seq(GSE18829)/Homer	SAGATAAGRV	1	-0.0812	1	859	0.1336	5952.1	0.1396
SSTGA1	ZNF382(Zf)/HEK293-ZNF382.GFP-ChIP-Seq(GSE58341)/Homer	GNCTGTASTRNTGBCTCHTT	1	-0.0788	1	37	0.0058	305.6	0.0072
SSTGA1	E2F4(E2F)/K562-E2F4-ChIP-Seq(GSE31477)/Homer	GGCGGGAAAH	1	-0.07617	1	243	0.0378	1760.4	0.0413
SSTGA1	ZKSCAN1(Zf)/HepG2-ZKSCAN1-ChIP-Seq(Encode)/Homer	GCACAYAGTAGGKCY	1	-0.06643	1	37	0.0058	309.8	0.0073
SSTGA1	Tcf3(HMG)/mES-Tcf3-ChIP-Seq(GSE11724)/Homer	ASWTCAAAGG	1	-0.06523	1	415	0.0646	2953.7	0.0693
SSTGA1	Gata2(Zf)/K562-GATA2-ChIP-Seq(GSE18829)/Homer	BBCTTATCTS	1	-0.05762	1	967	0.1504	6714	0.1575
SSTGA1	KLF1(Zf)/HUDEP2-KLF1-CutnRun(GSE136251)/Homer	VDGGGYGGGGCY	1	-0.05629	1	871	0.1355	6067.7	0.1424
SSTGA1	Bcl11a(Zf)/HSPC-BCL11A-ChIP-Seq(GSE104676)/Homer	TYTGACCASWRG	1	-0.05491	1	940	0.1462	6536.4	0.1534
SSTGA1	TCFL2(HMG)/K562-TCF7L2-ChIP-Seq(GSE29196)/Homer	ACWTCAAAGG	1	-0.05239	1	116	0.018	888.7	0.0208
SSTGA1	RUNX2(Runt)/PCa-RUNX2-ChIP-Seq(GSE33889)/Homer	NWAACCACADNN	1	-0.05083	1	1312	0.2041	9052.8	0.2124
SSTGA1	Meis1(Homeobox)/MastCells-Meis1-ChIP-Seq(GSE48085)/Homer	VGCTGWCAVB	1	-0.04809	1	2373	0.3691	16160.5	0.3792
SSTGA1	p63(p53)/Keratinocyte-p63-ChIP-Seq(GSE17611)/Homer	NNDRCATGYCYNRRCATGYH	1	-0.04691	1	498	0.0775	3544.7	0.0832
SSTGA1	NFkB-p50,p52(RHD)/Monocyte-p50-ChIP-Chip(Schreiber_et_al.)/Homer	GGGGGAATCCCC	1	-0.04215	1	85	0.0132	673.3	0.0158
SSTGA1	Pax7(Paired,Homeobox)/Myoblast-Pax7-ChIP-Seq(GSE25064)/Homer	TAATCAATTA	1	-0.03901	1	142	0.0221	1084.8	0.0255
SSTGA1	GATA3(Zf),DR4/iTreg-Gata3-ChIP-Seq(GSE20898)/Homer	AGATGKDGAGATAAG	1	-0.03734	1	136	0.0212	1043.2	0.0245
SSTGA1	LXRE(NR),DR4/RAW-LXRb.biotin-ChIP-Seq(GSE21512)/Homer	RGGTTACTANAGGTCA	1	-0.03617	1	47	0.0073	398.4	0.0093
SSTGA1	ZNF264(Zf)/HEK293-ZNF264.GFP-ChIP-Seq(GSE58341)/Homer	RGGGCACTAACY	1	-0.03422	1	866	0.1347	6076	0.1426
SSTGA1	RUNX(Runt)/HPC7-Runx1-ChIP-Seq(GSE22178)/Homer	SAAACCACAG	1	-0.03025	1	1066	0.1658	7442.3	0.1746
SSTGA1	GRHL2(CP2)/HBE-GRHL2-ChIP-Seq(GSE46194)/Homer	AAACYKGTTWDACMRGTTTB	1	-0.02881	1	554	0.0862	3961.4	0.0929
SSTGA1	Klf9(Zf)/GBM-Klf9-ChIP-Seq(GSE62211)/Homer	GCCACRCCCACY	1	-0.02568	1	395	0.0614	2873.3	0.0674
SSTGA1	RAR:RXR(NR),DR5/ES-RAR-ChIP-Seq(GSE56893)/Homer	RGGTCADNNAGAGGTCAV	1	-0.01797	1	20	0.0031	202.6	0.0048
SSTGA1	Cux2(Homeobox)/Liver-Cux2-ChIP-Seq(GSE35985)/Homer	HNRAATCAAT	1	-0.01218	1	640	0.0995	4609	0.1081
SSTGA1	Foxf1(Forkhead)/Lung-Foxf1-ChIP-Seq(GSE77951)/Homer	WWATRTAAACAN	1	-0.009552	1	1609	0.2503	11210.9	0.263
SSTGA1	Gli2(Zf)/GM2-Gli2-ChIP-Chip(GSE112702)/Homer	YSTGGGTGGTCT	1	-0.008762	1	295	0.0459	2229.5	0.0523
SSTGA1	FoxL2(Forkhead)/Ovary-FoxL2-ChIP-Seq(GSE60858)/Homer	WWTRTAAACAVG	1	-0.00867	1	1457	0.2266	10193.7	0.2392
SSTGA1	HNF1b(Homeobox)/PDAC-HNF1B-ChIP-Seq(GSE64557)/Homer	GTTAATNATTAA	1	-0.00863	1	199	0.031	1548.7	0.0363
SSTGA1	Reverb(NR),DR2/RAW-Reverba.biotin-ChIP-Seq(GSE45914)/Homer	GTRGGTCASTGGGTCA	1	-0.008216	1	129	0.0201	1044.5	0.0245
SSTGA1	NPAS(bHLH)/Liver-NPAS-ChIP-Seq(GSE39860)/Homer	NVCACGTG	1	-0.008198	1	2410	0.3749	16595.3	0.3894
SSTGA1	ZNF41(Zf)/HEK293-ZNF41.GFP-ChIP-Seq(GSE58341)/Homer	CCTCATGGTGYCYTWYTCCCTTGTG	1	-0.005865	1	26	0.004	269	0.0063
SSTGA1	Ronin(THAP)/ES-Thap11-ChIP-Seq(GSE51522)/Homer	RACTACAACTCCCAGVAKGC	1	-0.00478	1	8	0.0012	114.6	0.0027
SSTGA1	Tgif1(Homeobox)/mES-Tgif1-ChIP-Seq(GSE55404)/Homer	YTGWCADY	1	-0.0039	1	3954	0.615	26894.9	0.631
SSTGA1	ZEB2(Zf)/SNU398-ZEB2-ChIP-Seq(GSE103048)/Homer	GNMCAGGTGTGC	1	-0.003315	1	1251	0.1946	8872.2	0.2082
SSTGA1	KLF5(Zf)/LoVo-KLF5-ChIP-Seq(GSE49402)/Homer	DGGGYGKGGC	1	-0.003168	1	1320	0.2053	9344.9	0.2193
SSTGA1	SCRT1(Zf)/HEK293-SCRT1.eGFP-ChIP-Seq(Encode)/Homer	GCAACAGGTG	1	-0.002638	1	369	0.0574	2804.3	0.0658
SSTGA1	TRPS1(Zf)/MCF7-TRPS1-ChIP-Seq(GSE107013)/Homer	AGATAAGANN	1	-0.002338	1	2948	0.4585	20291.7	0.4761
SSTGA1	HNF6(Homeobox)/Liver-Hnf6-ChIP-Seq(ERP000394)/Homer	NTATYGATCH	1	-0.001814	1	752	0.117	5494.5	0.1289
SSTGA1	AP-2gamma(AP2)/MCF7-TFAP2C-ChIP-Seq(GSE21234)/Homer	SCCTSAGGSCAW	1	-0.001566	1	1022	0.159	7361	0.1727
SSTGA1	Nur77(NR)/K562-NR4A1-ChIP-Seq(GSE31363)/Homer	TGACCTTTNCNT	1	-0.001559	1	225	0.035	1796.5	0.0421
SSTGA1	BMAL1(bHLH)/Liver-Bmal1-ChIP-Seq(GSE39860)/Homer	GNCACGTG	1	-0.00155	1	2692	0.4187	18622.9	0.4369
SSTGA1	AP-2alpha(AP2)/Hela-AP2alpha-ChIP-Seq(GSE31477)/Homer	ATGCCCTGAGGC	1	-0.001445	1	736	0.1145	5396.3	0.1266
SSTGA1	p53(p53)/Saos-p53-ChIP-Seq(GSE15780)/Homer	RRCATGYCYRGRCATGYYYN	1	-0.001261	1	126	0.0196	1075.2	0.0252
SSTGA1	p53(p53)/Saos-p53-ChIP-Seq/Homer	RRCATGYCYRGRCATGYYYN	1	-0.001261	1	126	0.0196	1075.2	0.0252
SSTGA1	KLF10(Zf)/HEK293-KLF10.GFP-ChIP-Seq(GSE58341)/Homer	GGGGGTGTGTCC	1	-0.001092	1	949	0.1476	6881.1	0.1614
SSTGA1	Tcf7(HMG)/GM12878-TCF7-ChIP-Seq(Encode)/Homer	CTTTGATGTGSB	1	-0.001087	1	494	0.0768	3724.6	0.0874
SSTGA1	Unknown(Homeobox)/Limb-p300-ChIP-Seq/Homer	SSCMATWAAA	1	-0.000595	1	1017	0.1582	7384.5	0.1733
SSTGA1	Gata6(Zf)/HUG1N-GATA6-ChIP-Seq(GSE51936)/Homer	YCTTATCTBN	1	-0.000594	1	1324	0.2059	9485.5	0.2225
SSTGA1	n-Myc(bHLH)/mES-nMyc-ChIP-Seq(GSE11431)/Homer	VRCCACGTGG	1	-0.000572	1	952	0.1481	6939	0.1628
SSTGA1	ZEB1(Zf)/PDAC-ZEB1-ChIP-Seq(GSE64557)/Homer	VCAGGTRDRY	1	-0.000524	1	2274	0.3537	15912.3	0.3733
SSTGA1	Gata4(Zf)/Heart-Gata4-ChIP-Seq(GSE35151)/Homer	NBWGATAAGR	1	-0.000445	1	1467	0.2282	10477.5	0.2458
SSTGA1	GATA3(Zf),DR8/iTreg-Gata3-ChIP-Seq(GSE20898)/Homer	AGATSTNDNNDSAGATAASN	1	-0.000263	1	129	0.0201	1137.5	0.0267
SSTGA1	PRDM15(Zf)/ESC-Prdm15-ChIP-Seq(GSE73694)/Homer	YCCDNTCCAGGTTTT	1	-0.000249	1	1412	0.2196	10139.1	0.2379
SSTGA1	MYNN(Zf)/HEK293-MYNN.eGFP-ChIP-Seq(Encode)/Homer	TTCAAAWTAAAAGTC	1	-0.00021	1	346	0.0538	2739.2	0.0643
SSTGA1	HOXB13(Homeobox)/ProstateTumor-HOXB13-ChIP-Seq(GSE56288)/Homer	TTTTATKRGG	1	-0.000208	1	1610	0.2504	11497.9	0.2698
SSTGA1	ARE(NR)/LNCAP-AR-ChIP-Seq(GSE27824)/Homer	RGRACASNSTGTYCYB	1	-0.000172	1	389	0.0605	3055.5	0.0717
SSTGA1	HINFP(Zf)/K562-HINFP.eGFP-ChIP-Seq(Encode)/Homer	TWVGGTCCGC	1	-0.000128	1	109	0.017	1000.3	0.0235
SSTGA1	THRb(NR)/HepG2-THRb.Flag-ChIP-Seq(Encode)/Homer	GGTCACCTGAGGTCA	1	-0.000111	1	612	0.0952	4655	0.1092
SSTGA1	MNT(bHLH)/HepG2-MNT-ChIP-Seq(Encode)/Homer	DGCACACGTG	1	-6.5e-05	1	1624	0.2526	11663.7	0.2737
SSTGA1	GATA3(Zf)/iTreg-Gata3-ChIP-Seq(GSE20898)/Homer	AGATAASR	1	-5.1e-05	1	2178	0.3388	15425	0.3619
SSTGA1	TR4(NR),DR1/Hela-TR4-ChIP-Seq(GSE24685)/Homer	GAGGTCAAAGGTCA	1	-2.9e-05	1	101	0.0157	968.2	0.0227
SSTGA1	YY1(Zf)/Promoter/Homer	CAAGATGGCGGC	1	-2.3e-05	1	54	0.0084	590.4	0.0139
SSTGA1	ZNF143|STAF(Zf)/CUTLL-ZNF143-ChIP-Seq(GSE29600)/Homer	ATTTCCCAGVAKSCY	1	-1.8e-05	1	536	0.0834	4190.1	0.0983
SSTGA1	FOXA1(Forkhead)/LNCAP-FOXA1-ChIP-Seq(GSE27824)/Homer	WAAGTAAACA	1	-1.5e-05	1	1960	0.3049	14027.7	0.3291
SSTGA1	Max(bHLH)/K562-Max-ChIP-Seq(GSE31477)/Homer	RCCACGTGGYYN	1	-7e-06	1	996	0.1549	7462.5	0.1751
SSTGA1	CTCF(Zf)/CD4+-CTCF-ChIP-Seq(Barski_et_al.)/Homer	AYAGTGCCMYCTRGTGGCCA	1	-6e-06	1	159	0.0247	1454.4	0.0341
SSTGA1	PSE(SNAPc)/K562-mStart-Seq/Homer	WAVTCACCMTAASYDAAAAG	1	-6e-06	1	795	0.1237	6066	0.1423
SSTGA1	ZFX(Zf)/mES-Zfx-ChIP-Seq(GSE11431)/Homer	AGGCCTRG	1	-6e-06	1	1377	0.2142	10107.4	0.2371
SSTGA1	FOXA1:AR(Forkhead,NR)/LNCAP-AR-ChIP-Seq(GSE27824)/Homer	AGTAAACAAAAAAGAACAND	1	-5e-06	1	103	0.016	1018.3	0.0239
SSTGA1	c-Myc(bHLH)/mES-cMyc-ChIP-Seq(GSE11431)/Homer	VVCCACGTGG	1	-5e-06	1	703	0.1093	5427.5	0.1273
SSTGA1	Otx2(Homeobox)/EpiLC-Otx2-ChIP-Seq(GSE56098)/Homer	NYTAATCCYB	1	-3e-06	1	1264	0.1966	9365.9	0.2197
SSTGA1	DMRT6(DM)/Testis-DMRT6-ChIP-Seq(GSE60440)/Homer	YDGHTACAWTGTADC	1	-2e-06	1	277	0.0431	2375.5	0.0557
SSTGA1	NRF1(NRF)/MCF7-NRF1-ChIP-Seq(Unpublished)/Homer	CTGCGCATGCGC	1	-2e-06	1	60	0.0093	679.9	0.016
SSTGA1	GSC(Homeobox)/FrogEmbryos-GSC-ChIP-Seq(DRA000576)/Homer	RGGATTAR	1	-1e-06	1	1848	0.2874	13427.8	0.315
SSTGA1	FOXM1(Forkhead)/MCF7-FOXM1-ChIP-Seq(GSE72977)/Homer	TRTTTACTTW	1	-1e-06	1	1707	0.2655	12470.5	0.2926
SSTGA1	NRF(NRF)/Promoter/Homer	STGCGCATGCGC	1	-1e-06	1	140	0.0218	1355.7	0.0318
SSTGA1	FOXA1(Forkhead)/MCF7-FOXA1-ChIP-Seq(GSE26831)/Homer	WAAGTAAACA	1	0	1	1631	0.2537	11968.9	0.2808
SSTGA1	Hnf6b(Homeobox)/LNCaP-Hnf6b-ChIP-Seq(GSE106305)/Homer	TATTGAYY	1	0	1	1199	0.1865	9031.3	0.2119
SSTGA1	DMRT1(DM)/Testis-DMRT1-ChIP-Seq(GSE64892)/Homer	TWGHWACAWTGTWDC	1	0	1	330	0.0513	2858.7	0.0671
SSTGA1	LEF1(HMG)/H1-LEF1-ChIP-Seq(GSE64758)/Homer	CCTTTGATST	1	0	1	989	0.1538	7610.7	0.1786
SSTGA1	VDR(NR),DR3/GM10855-VDR+vitD-ChIP-Seq(GSE22484)/Homer	ARAGGTCANWGAGTTCANNN	1	0	1	185	0.0288	1755	0.0412
SSTGA1	Zac1(Zf)/Neuro2A-Plagl1-ChIP-Seq(GSE75942)/Homer	HAWGRGGCCM	1	0	1	2924	0.4548	20839.1	0.4889
SSTGA1	ZNF711(Zf)/SHSY5Y-ZNF711-ChIP-Seq(GSE20673)/Homer	AGGCCTAG	1	0	1	1772	0.2756	13124.7	0.3079
SSTGA1	GFY-Staf(?,Zf)/Promoter/Homer	RACTACAATTCCCAGAAKGC	1	0	1	39	0.0061	605.2	0.0142
SSTGA1	FXR(NR),IR1/Liver-FXR-ChIP-Seq(Chong_et_al.)/Homer	AGGTCANTGACCTB	1	0	1	352	0.0548	3184.3	0.0747
SSTGA1	ERE(NR),IR3/MCF7-ERa-ChIP-Seq(Unpublished)/Homer	VAGGTCACNSTGACC	1	0	1	286	0.0445	2694.9	0.0632
SSTGA1	ZBTB12(Zf)/HEK293-ZBTB12.GFP-ChIP-Seq(GSE58341)/Homer	NGNTCTAGAACCNGV	1	0	1	568	0.0883	4851.6	0.1138
SSTGA1	BORIS(Zf)/K562-CTCFL-ChIP-Seq(GSE32465)/Homer	CNNBRGCGCCCCCTGSTGGC	1	0	1	183	0.0285	1930	0.0453
SSTGA1	Cdx2(Homeobox)/mES-Cdx2-ChIP-Seq(GSE14586)/Homer	GYMATAAAAH	1	0	1	1021	0.1588	8291.9	0.1945
SSTGA1	CUX1(Homeobox)/K562-CUX1-ChIP-Seq(GSE92882)/Homer	TATCGATNAN	1	0	1	863	0.1342	7266.1	0.1705
SSTGA1	RXR(NR),DR1/3T3L1-RXR-ChIP-Seq(GSE13511)/Homer	TAGGGCAAAGGTCA	1	0	1	1193	0.1856	9653.5	0.2265
SSTGA1	ERRg(NR)/Kidney-ESRRG-ChIP-Seq(GSE104905)/Homer	GTGACCTTGRVN	1	0	1	912	0.1419	7647.3	0.1794
SSTGA1	COUP-TFII(NR)/K562-NR2F1-ChIP-Seq(Encode)/Homer	GKBCARAGGTCA	1	0	1	1426	0.2218	12881.2	0.3022
SSTGA1	COUP-TFII(NR)/Artia-Nr2f2-ChIP-Seq(GSE46497)/Homer	AGRGGTCA	1	0	1	1652	0.257	15229.2	0.3573
SSTGA1	RAR:RXR(NR),DR0/ES-RAR-ChIP-Seq(GSE56893)/Homer	AGGTCAAGGTCA	1	0	1	134	0.0208	2045.4	0.048
SSTGA1	Erra(NR)/HepG2-Erra-ChIP-Seq(GSE31477)/Homer	CAAAGGTCAG	1	0	1	2361	0.3672	19941.5	0.4679
SSTGA1	Esrrb(NR)/mES-Esrrb-ChIP-Seq(GSE11431)/Homer	KTGACCTTGA	1	0	1	701	0.109	6294.8	0.1477
SSTGA1	HNF4a(NR),DR1/HepG2-HNF4a-ChIP-Seq(GSE25021)/Homer	CARRGKBCAAAGTYCA	1	0	1	505	0.0786	4763.8	0.1118
SSTGA1	LRF(Zf)/Erythroblasts-ZBTB7A-ChIP-Seq(GSE74977)/Homer	AAGACCCYYN	1	0	1	1171	0.1821	10223.6	0.2399
SSTGA1	Nr5a2(NR)/Pancreas-LRH1-ChIP-Seq(GSE34295)/Homer	BTCAAGGTCA	1	0	1	831	0.1293	7610	0.1785
SSTGA1	EAR2(NR)/K562-NR2F6-ChIP-Seq(Encode)/Homer	NRBCARRGGTCA	1	0	1	1285	0.1999	11787.2	0.2766
SSTGA1	Nr5a2(NR)/mES-Nr5a2-ChIP-Seq(GSE19019)/Homer	BTCAAGGTCA	1	0	1	632	0.0983	5801.8	0.1361
SSTGA1	PPARa(NR),DR1/Liver-Ppara-ChIP-Seq(GSE47954)/Homer	VNAGGKCAAAGGTCA	1	0	1	1152	0.1792	10008.5	0.2348
SSTGA1	PPARE(NR),DR1/3T3L1-Pparg-ChIP-Seq(GSE13511)/Homer	TGACCTTTGCCCCA	1	0	1	1002	0.1559	8494.7	0.1993
SSTGA1	RARa(NR)/K562-RARa-ChIP-Seq(Encode)/Homer	TTGAMCTTTG	1	0	1	3092	0.4809	25944.6	0.6087
SSTGA1	RARg(NR)/ES-RARg-ChIP-Seq(GSE30538)/Homer	AGGTCAAGGTCA	1	0	1	45	0.007	1181.2	0.0277
SSTGA1	SF1(NR)/H295R-Nr5a1-ChIP-Seq(GSE44220)/Homer	CAAGGHCANV	1	0	1	570	0.0887	5231.2	0.1227
SSTGA1	Sox10(HMG)/SciaticNerve-Sox3-ChIP-Seq(GSE35132)/Homer	CCWTTGTYYB	1	0	1	1690	0.2629	16047.1	0.3765
SSTGA1	Sox15(HMG)/CPA-Sox15-ChIP-Seq(GSE62909)/Homer	RAACAATGGN	1	0	1	1070	0.1664	11065.8	0.2596
SSTGA1	Sox17(HMG)/Endoderm-Sox17-ChIP-Seq(GSE61475)/Homer	CCATTGTTYB	1	0	1	651	0.1013	7460.1	0.175
SSTGA1	Sox21(HMG)/ESC-SOX21-ChIP-Seq(GSE110505)/Homer	BCCWTTGTBYKV	1	0	1	1856	0.2887	18034.9	0.4231
SSTGA1	Sox2(HMG)/mES-Sox2-ChIP-Seq(GSE11431)/Homer	BCCATTGTTC	1	0	1	815	0.1268	9226.1	0.2165
SSTGA1	Sox3(HMG)/NPC-Sox3-ChIP-Seq(GSE33059)/Homer	CCWTTGTY	1	0	1	1737	0.2702	17161.9	0.4027
SSTGA1	Sox4(HMG)/proB-Sox4-ChIP-Seq(GSE50066)/Homer	YCTTTGTTCC	1	0	1	860	0.1338	8383.7	0.1967
SSTGA1	Sox6(HMG)/Myotubes-Sox6-ChIP-Seq(GSE32627)/Homer	CCATTGTTNY	1	0	1	1688	0.2626	16191.3	0.3799
SSTGA1	Sox7(HMG)/ESC-Sox7-ChIP-Seq(GSE133899)/Homer	VVRRAACAATGG	1	0	1	223	0.0347	3056.4	0.0717
SSTGA1	Sox9(HMG)/Limb-SOX9-ChIP-Seq(GSE73225)/Homer	AGGVNCCTTTGT	1	0	1	1054	0.1639	8964.6	0.2103
SSTGA1	THRb(NR)/Liver-NR1A2-ChIP-Seq(GSE52613)/Homer	TRAGGTCA	1	0	1	4139	0.6438	31906.8	0.7486
SSTGA2	Tcf21(bHLH)/ArterySmoothMuscle-Tcf21-ChIP-Seq(GSE61369)/Homer	NAACAGCTGG	1e-274	-631.2	0	1457	0.4897	9136.3	0.1991
SSTGA2	Ap4(bHLH)/AML-Tfap4-ChIP-Seq(GSE45738)/Homer	NAHCAGCTGD	1e-248	-572.9	0	1649	0.5543	12004.8	0.2616
SSTGA2	Tcf12(bHLH)/GM12878-Tcf12-ChIP-Seq(GSE32465)/Homer	VCAGCTGYTG	1e-220	-508.8	0	1323	0.4447	8687.6	0.1893
SSTGA2	BHLHA15(bHLH)/NIH3T3-BHLHB8.HA-ChIP-Seq(GSE119782)/Homer	NAMCAGCTGK	1e-213	-491.5	0	1774	0.5963	14569.1	0.3174
SSTGA2	Twist2(bHLH)/Myoblast-Twist2.Ty1-ChIP-Seq(GSE127998)/Homer	MCAGCTGBYH	1e-199	-459.3	0	2005	0.6739	18343.3	0.3997
SSTGA2	Mef2b(MADS)/HEK293-Mef2b.V5-ChIP-Seq(GSE67450)/Homer	GCTATTTTTGGM	1e-199	-459.2	0	1381	0.4642	9855.8	0.2147
SSTGA2	MyoD(bHLH)/Myotube-MyoD-ChIP-Seq(GSE21614)/Homer	RRCAGCTGYTSY	1e-193	-445.3	0	1122	0.3771	7033.4	0.1533
SSTGA2	Myf5(bHLH)/GM-Myf5-ChIP-Seq(GSE24852)/Homer	BAACAGCTGT	1e-190	-438.6	0	1087	0.3654	6717.2	0.1464
SSTGA2	MyoG(bHLH)/C2C12-MyoG-ChIP-Seq(GSE36024)/Homer	AACAGCTG	1e-184	-425.2	0	1345	0.4521	9782.9	0.2132
SSTGA2	Ascl1(bHLH)/NeuralTubes-Ascl1-ChIP-Seq(GSE55840)/Homer	NNVVCAGCTGBN	1e-184	-424.9	0	1689	0.5677	14221.8	0.3099
SSTGA2	Atoh1(bHLH)/Cerebellum-Atoh1-ChIP-Seq(GSE22111)/Homer	VNRVCAGCTGGY	1e-181	-418.4	0	1423	0.4783	10815.4	0.2357
SSTGA2	TCF4(bHLH)/SHSY5Y-TCF4-ChIP-Seq(GSE96915)/Homer	SMCATCTGKH	1e-169	-390.7	0	1798	0.6044	16214.4	0.3533
SSTGA2	Mef2c(MADS)/GM12878-Mef2c-ChIP-Seq(GSE32465)/Homer	DCYAAAAATAGM	1e-159	-367.2	0	902	0.3032	5410	0.1179
SSTGA2	NeuroG2(bHLH)/Fibroblast-NeuroG2-ChIP-Seq(GSE75910)/Homer	ACCATCTGTT	1e-152	-350.3	0	1755	0.5899	16176.5	0.3525
SSTGA2	Ptf1a(bHLH)/Panc1-Ptf1a-ChIP-Seq(GSE47459)/Homer	ACAGCTGTTN	1e-147	-338.7	0	2250	0.7563	24135.1	0.5259
SSTGA2	Mef2a(MADS)/HL1-Mef2a.biotin-ChIP-Seq(GSE21529)/Homer	CYAAAAATAG	1e-129	-299	0	773	0.2598	4698.7	0.1024
SSTGA2	Ascl2(bHLH)/ESC-Ascl2-ChIP-Seq(GSE97712)/Homer	SSRGCAGCTGCH	1e-129	-298.9	0	1251	0.4205	10137.4	0.2209
SSTGA2	HEB(bHLH)/mES-Heb-ChIP-Seq(GSE53233)/Homer	VCAGCTGBNN	1e-120	-277.7	0	1742	0.5855	17137.1	0.3734
SSTGA2	ZBTB18(Zf)/HEK293-ZBTB18.GFP-ChIP-Seq(GSE58341)/Homer	AACATCTGGA	1e-118	-273.7	0	807	0.2713	5291.7	0.1153
SSTGA2	E2A(bHLH)/proBcell-E2A-ChIP-Seq(GSE21978)/Homer	DNRCAGCTGY	1e-116	-269	0	1447	0.4864	13122.2	0.2859
SSTGA2	Mef2d(MADS)/Retina-Mef2d-ChIP-Seq(GSE61391)/Homer	GCTATTTTTAGC	1e-115	-265.8	0	454	0.1526	2010.3	0.0438
SSTGA2	SCL(bHLH)/HPC7-Scl-ChIP-Seq(GSE13511)/Homer	AVCAGCTG	1e-100	-230.5	0	2748	0.9237	35743.1	0.7788
SSTGA2	NeuroD1(bHLH)/Islet-NeuroD1-ChIP-Seq(GSE30298)/Homer	GCCATCTGTT	1e-96	-221.7	0	1014	0.3408	8278	0.1804
SSTGA2	Olig2(bHLH)/Neuron-Olig2-ChIP-Seq(GSE30882)/Homer	RCCATMTGTT	1e-93	-214.9	0	1901	0.639	20714.4	0.4513
SSTGA2	ERG(ETS)/VCaP-ERG-ChIP-Seq(GSE14097)/Homer	ACAGGAAGTG	1e-54	-126.1	0	1450	0.4874	15944.9	0.3474
SSTGA2	Fli1(ETS)/CD8-FLI-ChIP-Seq(GSE20898)/Homer	NRYTTCCGGH	1e-50	-116.6	0	1026	0.3449	10271.4	0.2238
SSTGA2	ETV1(ETS)/GIST48-ETV1-ChIP-Seq(GSE22441)/Homer	AACCGGAAGT	1e-50	-115.2	0	1253	0.4212	13407.9	0.2921
SSTGA2	Etv2(ETS)/ES-ER71-ChIP-Seq(GSE59402)/Homer	NNAYTTCCTGHN	1e-49	-113.6	0	972	0.3267	9620.1	0.2096
SSTGA2	GABPA(ETS)/Jurkat-GABPa-ChIP-Seq(GSE17954)/Homer	RACCGGAAGT	1e-48	-111	0	872	0.2931	8372	0.1824
SSTGA2	ETS1(ETS)/Jurkat-ETS1-ChIP-Seq(GSE17954)/Homer	ACAGGAAGTG	1e-46	-108.1	0	1026	0.3449	10463.8	0.228
SSTGA2	ETV4(ETS)/HepG2-ETV4-ChIP-Seq(ENCODE)/Homer	ACCGGAAGTG	1e-46	-106.6	0	983	0.3304	9921	0.2162
SSTGA2	Elf4(ETS)/BMDM-Elf4-ChIP-Seq(GSE88699)/Homer	ACTTCCKGKT	1e-36	-84.25	0	971	0.3264	10306.6	0.2246
SSTGA2	EWS:FLI1-fusion(ETS)/SK_N_MC-EWS:FLI1-ChIP-Seq(SRA014231)/Homer	VACAGGAAAT	1e-30	-70.97	0	607	0.204	5856.6	0.1276
SSTGA2	EWS:ERG-fusion(ETS)/CADO_ES1-EWS:ERG-ChIP-Seq(SRA014231)/Homer	ATTTCCTGTN	1e-30	-70.3	0	778	0.2615	8084.5	0.1762
SSTGA2	EHF(ETS)/LoVo-EHF-ChIP-Seq(GSE49402)/Homer	AVCAGGAAGT	1e-27	-63.39	0	1180	0.3966	13856.9	0.3019
SSTGA2	AP-1(bZIP)/ThioMac-PU.1-ChIP-Seq(GSE21512)/Homer	VTGACTCATC	1e-24	-57.47	0	682	0.2292	7159.3	0.156
SSTGA2	ELF1(ETS)/Jurkat-ELF1-ChIP-Seq(SRA014231)/Homer	AVCCGGAAGT	1e-24	-56.63	0	432	0.1452	3997.6	0.0871
SSTGA2	Pitx1:Ebox(Homeobox,bHLH)/Hindlimb-Pitx1-ChIP-Seq(GSE41591)/Homer	YTAATTRAWWCCAGATGT	1e-24	-56.21	0	284	0.0955	2271.8	0.0495
SSTGA2	Fra2(bZIP)/Striatum-Fra2-ChIP-Seq(GSE43429)/Homer	GGATGACTCATC	1e-23	-55.16	0	464	0.156	4422.6	0.0964
SSTGA2	Atf3(bZIP)/GBM-ATF3-ChIP-Seq(GSE33912)/Homer	DATGASTCATHN	1e-23	-54.57	0	614	0.2064	6346.7	0.1383
SSTGA2	Elk4(ETS)/Hela-Elk4-ChIP-Seq(GSE31477)/Homer	NRYTTCCGGY	1e-23	-54.33	0	443	0.1489	4181.8	0.0911
SSTGA2	JunB(bZIP)/DendriticCells-Junb-ChIP-Seq(GSE36099)/Homer	RATGASTCAT	1e-21	-49.75	0	515	0.1731	5194.1	0.1132
SSTGA2	Elk1(ETS)/Hela-Elk1-ChIP-Seq(GSE31477)/Homer	HACTTCCGGY	1e-21	-49.66	0	437	0.1469	4212.2	0.0918
SSTGA2	Ets1-distal(ETS)/CD4+-PolII-ChIP-Seq(Barski_et_al.)/Homer	MACAGGAAGT	1e-20	-48.26	0	358	0.1203	3275.6	0.0714
SSTGA2	Fra1(bZIP)/BT549-Fra1-ChIP-Seq(GSE46166)/Homer	NNATGASTCATH	1e-20	-47.18	0	525	0.1765	5390.3	0.1174
SSTGA2	Fos(bZIP)/TSC-Fos-ChIP-Seq(GSE110950)/Homer	NDATGASTCAYN	1e-19	-45.09	0	546	0.1835	5720.3	0.1246
SSTGA2	Fosl2(bZIP)/3T3L1-Fosl2-ChIP-Seq(GSE56872)/Homer	NATGASTCABNN	1e-19	-44.96	0	323	0.1086	2923.6	0.0637
SSTGA2	NF1-halfsite(CTF)/LNCaP-NF1-ChIP-Seq(Unpublished)/Homer	YTGCCAAG	1e-18	-41.54	0	1269	0.4266	16002.9	0.3487
SSTGA2	Foxo1(Forkhead)/RAW-Foxo1-ChIP-Seq(Fan_et_al.)/Homer	CTGTTTAC	1e-17	-41.15	0	1516	0.5096	19726.7	0.4298
SSTGA2	ELF3(ETS)/PDAC-ELF3-ChIP-Seq(GSE64557)/Homer	ANCAGGAAGT	1e-17	-40.7	0	720	0.242	8191.1	0.1785
SSTGA2	Jun-AP1(bZIP)/K562-cJun-ChIP-Seq(GSE31477)/Homer	GATGASTCATCN	1e-17	-40.65	0	245	0.0824	2090.3	0.0455
SSTGA2	DLX5(Homeobox)/BasalGanglia-Dlx5-ChIP-seq(GSE124936)/Homer	SSTAATTA	1e-17	-39.71	0	806	0.2709	9416.2	0.2052
SSTGA2	ETS(ETS)/Promoter/Homer	AACCGGAAGT	1e-16	-38.43	0	289	0.0971	2651.3	0.0578
SSTGA2	BATF(bZIP)/Th17-BATF-ChIP-Seq(GSE39756)/Homer	DATGASTCAT	1e-16	-38.14	0	591	0.1987	6528.8	0.1423
SSTGA2	Unknown-ESC-element(?)/mES-Nanog-ChIP-Seq(GSE11724)/Homer	CACAGCAGGGGG	1e-16	-37.83	0	500	0.1681	5330.4	0.1161
SSTGA2	Zic3(Zf)/mES-Zic3-ChIP-Seq(GSE37889)/Homer	GGCCYCCTGCTGDGH	1e-15	-35.81	0	421	0.1415	4362.2	0.095
SSTGA2	Dlx3(Homeobox)/Kerainocytes-Dlx3-ChIP-Seq(GSE89884)/Homer	NDGTAATTAC	1e-14	-33.15	0	692	0.2326	8085.7	0.1762
SSTGA2	SPDEF(ETS)/VCaP-SPDEF-ChIP-Seq(SRA014231)/Homer	ASWTCCTGBT	1e-14	-32.8	0	880	0.2958	10742.9	0.2341
SSTGA2	DLX1(Homeobox)/BasalGanglia-Dlx1-ChIP-seq(GSE124936)/Homer	NSNNTAATTA	1e-13	-30.19	0	1223	0.4111	15867.2	0.3457
SSTGA2	En1(Homeobox)/SUM149-EN1-ChIP-Seq(GSE120957)/Homer	NDCTAATTAS	1e-13	-30.18	0	1542	0.5183	20681.4	0.4506
SSTGA2	MafA(bZIP)/Islet-MafA-ChIP-Seq(GSE30298)/Homer	TGCTGACTCA	1e-12	-29.88	0	725	0.2437	8678.2	0.1891
SSTGA2	DLX2(Homeobox)/BasalGanglia-Dlx2-ChIP-seq(GSE124936)/Homer	NNNTAATTAS	1e-12	-29.55	0	1352	0.4545	17831.4	0.3885
SSTGA2	PU.1(ETS)/ThioMac-PU.1-ChIP-Seq(GSE21512)/Homer	AGAGGAAGTG	1e-12	-28.35	0	483	0.1624	5414.7	0.118
SSTGA2	Lhx2(Homeobox)/HFSC-Lhx2-ChIP-Seq(GSE48068)/Homer	TAATTAGN	1e-11	-26.51	0	1017	0.3418	13025.8	0.2838
SSTGA2	HIC1(Zf)/Treg-ZBTB29-ChIP-Seq(GSE99889)/Homer	TGCCAGCB	1e-11	-26.06	0	1345	0.4521	17924	0.3905
SSTGA2	PRDM9(Zf)/Testis-DMC1-ChIP-Seq(GSE35498)/Homer	ADGGYAGYAGCATCT	1e-11	-25.46	0	379	0.1274	4132	0.09
SSTGA2	NFIL3(bZIP)/HepG2-NFIL3-ChIP-Seq(Encode)/Homer	VTTACGTAAYNNNNN	1e-10	-25.14	0	576	0.1936	6806.1	0.1483
SSTGA2	Bach2(bZIP)/OCILy7-Bach2-ChIP-Seq(GSE44420)/Homer	TGCTGAGTCA	1e-10	-24.66	0	192	0.0645	1784.4	0.0389
SSTGA2	ELF5(ETS)/T47D-ELF5-ChIP-Seq(GSE30407)/Homer	ACVAGGAAGT	1e-10	-24.08	0	661	0.2222	8038.6	0.1752
SSTGA2	STAT4(Stat)/CD4-Stat4-ChIP-Seq(GSE22104)/Homer	NYTTCCWGGAAR	1e-10	-23.89	0	852	0.2864	10768.4	0.2346
SSTGA2	ETS:E-box(ETS,bHLH)/HPC7-Scl-ChIP-Seq(GSE22178)/Homer	AGGAARCAGCTG	1e-10	-23.32	0	115	0.0387	919.7	0.02
SSTGA2	Rfx6(HTH)/Min6b1-Rfx6.HA-ChIP-Seq(GSE62844)/Homer	TGTTKCCTAGCAACM	1e-10	-23.2	0	841	0.2827	10646.2	0.232
SSTGA2	CEBP:AP1(bZIP)/ThioMac-CEBPb-ChIP-Seq(GSE21512)/Homer	DRTGTTGCAA	1e-10	-23.17	0	652	0.2192	7954.8	0.1733
SSTGA2	Twist(bHLH)/HMLE-TWIST1-ChIP-Seq(Chang_et_al)/Homer	VCAKCTGGNNNCCAGMTGBN	1e-09	-22.41	0	143	0.0481	1252.7	0.0273
SSTGA2	MafF(bZIP)/HepG2-MafF-ChIP-Seq(GSE31477)/Homer	HWWGTCAGCAWWTTT	1e-09	-21.64	0	304	0.1022	3274.8	0.0714
SSTGA2	Atf4(bZIP)/MEF-Atf4-ChIP-Seq(GSE35681)/Homer	MTGATGCAAT	1e-09	-21.46	0	262	0.0881	2737.9	0.0597
SSTGA2	BMYB(HTH)/Hela-BMYB-ChIP-Seq(GSE27030)/Homer	NHAACBGYYV	1e-09	-21.31	0	1154	0.3879	15348.9	0.3344
SSTGA2	LHX9(Homeobox)/Hct116-LHX9.V5-ChIP-Seq(GSE116822)/Homer	NGCTAATTAG	1e-08	-18.72	0	1226	0.4121	16596.9	0.3616
SSTGA2	Tlx?(NR)/NPC-H3K4me1-ChIP-Seq(GSE16256)/Homer	CTGGCAGSCTGCCA	1e-07	-17.23	0	347	0.1166	4005.5	0.0873
SSTGA2	HLF(bZIP)/HSC-HLF.Flag-ChIP-Seq(GSE69817)/Homer	RTTATGYAAB	1e-07	-16.96	0	723	0.243	9295.6	0.2025
SSTGA2	Lhx3(Homeobox)/Neuron-Lhx3-ChIP-Seq(GSE31456)/Homer	ADBTAATTAR	1e-07	-16.93	0	1411	0.4743	19526.3	0.4255
SSTGA2	RORg(NR)/Liver-Rorc-ChIP-Seq(GSE101115)/Homer	WAABTAGGTCAV	1e-07	-16.92	0	96	0.0323	815.3	0.0178
SSTGA2	Tbx20(T-box)/Heart-Tbx20-ChIP-Seq(GSE29636)/Homer	GGTGYTGACAGS	1e-07	-16.5	0	204	0.0686	2144.4	0.0467
SSTGA2	Bach1(bZIP)/K562-Bach1-ChIP-Seq(GSE31477)/Homer	AWWNTGCTGAGTCAT	1e-07	-16.42	0	71	0.0239	546.3	0.0119
SSTGA2	RFX(HTH)/K562-RFX3-ChIP-Seq(SRA012198)/Homer	CGGTTGCCATGGCAAC	1e-07	-16.37	0	78	0.0262	623.2	0.0136
SSTGA2	Nkx6.1(Homeobox)/Islet-Nkx6.1-ChIP-Seq(GSE40975)/Homer	GKTAATGR	1e-06	-15.83	0	1915	0.6437	27426.1	0.5976
SSTGA2	CREB5(bZIP)/LNCaP-CREB5.V5-ChIP-Seq(GSE137775)/Homer	VVATGACGTCAT	1e-06	-15.52	0	311	0.1045	3589.8	0.0782
SSTGA2	RBPJ:Ebox(?,bHLH)/Panc1-Rbpj1-ChIP-Seq(GSE47459)/Homer	GGGRAARRGRMCAGMTG	1e-06	-15.48	0	303	0.1018	3483.6	0.0759
SSTGA2	Chop(bZIP)/MEF-Chop-ChIP-Seq(GSE35681)/Homer	ATTGCATCAT	1e-06	-14.89	0	202	0.0679	2169.9	0.0473
SSTGA2	Rfx2(HTH)/LoVo-RFX2-ChIP-Seq(GSE49402)/Homer	GTTGCCATGGCAACM	1e-06	-14.49	0	85	0.0286	734.5	0.016
SSTGA2	PU.1-IRF(ETS:IRF)/Bcell-PU.1-ChIP-Seq(GSE21512)/Homer	MGGAAGTGAAAC	1e-06	-14.39	0	1107	0.3721	15126.9	0.3296
SSTGA2	RORa(NR)/Liver-Rora-ChIP-Seq(GSE101115)/Homer	AAWCTAGGTCARDNN	1e-06	-14.2	0	137	0.0461	1364.8	0.0297
SSTGA2	NFAT(RHD)/Jurkat-NFATC1-ChIP-Seq(Jolma_et_al.)/Homer	ATTTTCCATT	1e-06	-14.17	0	763	0.2565	10053.3	0.219
SSTGA2	NF1(CTF)/LNCAP-NF1-ChIP-Seq(Unpublished)/Homer	CYTGGCABNSTGCCAR	1e-06	-14.09	0	271	0.0911	3109.3	0.0677
SSTGA2	STAT6(Stat)/Macrophage-Stat6-ChIP-Seq(GSE38377)/Homer	TTCCKNAGAA	1e-05	-13.79	0	506	0.1701	6378.2	0.139
SSTGA2	STAT5(Stat)/mCD4+-Stat5-ChIP-Seq(GSE12346)/Homer	RTTTCTNAGAAA	1e-05	-13.61	0	346	0.1163	4150.1	0.0904
SSTGA2	CEBP:CEBP(bZIP)/MEF-Chop-ChIP-Seq(GSE35681)/Homer	NTNATGCAAYMNNHTGMAAY	1e-05	-13.3	0	157	0.0528	1641	0.0358
SSTGA2	NF-E2(bZIP)/K562-NFE2-ChIP-Seq(GSE31477)/Homer	GATGACTCAGCA	1e-05	-13.19	0	70	0.0235	587.4	0.0128
SSTGA2	USF1(bHLH)/GM12878-Usf1-ChIP-Seq(GSE32465)/Homer	SGTCACGTGR	1e-05	-12.94	0	318	0.1069	3797.6	0.0827
SSTGA2	Rbpj1(?)/Panc1-Rbpj1-ChIP-Seq(GSE47459)/Homer	HTTTCCCASG	1e-05	-12.91	0	1065	0.358	14614.5	0.3184
SSTGA2	Atf7(bZIP)/3T3L1-Atf7-ChIP-Seq(GSE56872)/Homer	NGRTGACGTCAY	1e-05	-12.67	0	344	0.1156	4168.1	0.0908
SSTGA2	SpiB(ETS)/OCILY3-SPIB-ChIP-Seq(GSE56857)/Homer	AAAGRGGAAGTG	1e-05	-12.38	0	224	0.0753	2548.7	0.0555
SSTGA2	MafB(bZIP)/BMM-Mafb-ChIP-Seq(GSE75722)/Homer	WNTGCTGASTCAGCANWTTY	1e-05	-12.31	0	422	0.1418	5275.4	0.1149
SSTGA2	Lhx1(Homeobox)/EmbryoCarcinoma-Lhx1-ChIP-Seq(GSE70957)/Homer	NNYTAATTAR	1e-05	-12.24	0	1010	0.3395	13847.7	0.3017
SSTGA2	CArG(MADS)/PUER-Srf-ChIP-Seq(Sullivan_et_al.)/Homer	CCATATATGGNM	1e-05	-11.8	0	270	0.0908	3193.9	0.0696
SSTGA2	Rfx1(HTH)/NPC-H3K4me1-ChIP-Seq(GSE16256)/Homer	KGTTGCCATGGCAA	1e-05	-11.71	0	165	0.0555	1795.6	0.0391
SSTGA2	Tbr1(T-box)/Cortex-Tbr1-ChIP-Seq(GSE71384)/Homer	AAGGTGTKAA	1e-05	-11.54	0	1042	0.3503	14384.4	0.3134
SSTGA2	Stat3+il21(Stat)/CD4-Stat3-ChIP-Seq(GSE19198)/Homer	SVYTTCCNGGAARB	1e-05	-11.52	0	582	0.1956	7607.9	0.1658
SSTGA2	Atf1(bZIP)/K562-ATF1-ChIP-Seq(GSE31477)/Homer	GATGACGTCA	0.0001	-11.41	0	475	0.1597	6079.6	0.1325
SSTGA2	Tgif2(Homeobox)/mES-Tgif2-ChIP-Seq(GSE55404)/Homer	TGTCANYT	0.0001	-10.99	0.0001	2029	0.682	29638.2	0.6458
SSTGA2	STAT6(Stat)/CD4-Stat6-ChIP-Seq(GSE22104)/Homer	ABTTCYYRRGAA	0.0001	-10.62	0.0001	484	0.1627	6258.1	0.1364
SSTGA2	Stat3(Stat)/mES-Stat3-ChIP-Seq(GSE11431)/Homer	CTTCCGGGAA	0.0001	-10.15	0.0002	394	0.1324	5006.6	0.1091
SSTGA2	Nrf2(bZIP)/Lymphoblast-Nrf2-ChIP-Seq(GSE37589)/Homer	HTGCTGAGTCAT	0.0001	-10.09	0.0002	54	0.0182	461.1	0.01
SSTGA2	c-Jun-CRE(bZIP)/K562-cJun-ChIP-Seq(GSE31477)/Homer	ATGACGTCATCY	0.0001	-9.835	0.0002	219	0.0736	2588.9	0.0564
SSTGA2	Npas4(bHLH)/Neuron-Npas4-ChIP-Seq(GSE127793)/Homer	NHRTCACGACDN	0.0001	-9.499	0.0003	456	0.1533	5932.1	0.1293
SSTGA2	AMYB(HTH)/Testes-AMYB-ChIP-Seq(GSE44588)/Homer	TGGCAGTTGG	0.0001	-9.43	0.0003	1104	0.3711	15511.2	0.338
SSTGA2	Zic2(Zf)/ESC-Zic2-ChIP-Seq(SRP197560)/Homer	CHCAGCRGGRGG	0.0001	-9.419	0.0003	284	0.0955	3503.3	0.0763
SSTGA2	X-box(HTH)/NPC-H3K4me1-ChIP-Seq(GSE16256)/Homer	GGTTGCCATGGCAA	0.0001	-9.364	0.0003	97	0.0326	997.6	0.0217
SSTGA2	MITF(bHLH)/MastCells-MITF-ChIP-Seq(GSE48085)/Homer	RTCATGTGAC	0.001	-9.179	0.0004	676	0.2272	9154.9	0.1995
SSTGA2	IRF8(IRF)/BMDM-IRF8-ChIP-Seq(GSE77884)/Homer	GRAASTGAAAST	0.001	-8.713	0.0006	282	0.0948	3514.2	0.0766
SSTGA2	STAT1(Stat)/HelaS3-STAT1-ChIP-Seq(GSE12782)/Homer	NATTTCCNGGAAAT	0.001	-8.555	0.0007	287	0.0965	3593.2	0.0783
SSTGA2	CLOCK(bHLH)/Liver-Clock-ChIP-Seq(GSE39860)/Homer	GHCACGTG	0.001	-8.514	0.0007	379	0.1274	4897	0.1067
SSTGA2	RORgt(NR)/EL4-RORgt.Flag-ChIP-Seq(GSE56019)/Homer	AAYTAGGTCA	0.001	-8.399	0.0008	111	0.0373	1206.5	0.0263
SSTGA2	RORgt(NR)/EL4-RORgt.Flag-ChIP-Seq(GSE56019)/Homer	AAYTAGGTCA	0.001	-8.399	0.0008	111	0.0373	1206.5	0.0263
SSTGA2	Atf2(bZIP)/3T3L1-Atf2-ChIP-Seq(GSE56872)/Homer	NRRTGACGTCAT	0.001	-8.343	0.0008	225	0.0756	2742.7	0.0598
SSTGA2	ZNF317(Zf)/HEK293-ZNF317.GFP-ChIP-Seq(GSE58341)/Homer	GTCWGCTGTYYCTCT	0.001	-8.149	0.001	87	0.0292	907	0.0198
SSTGA2	Tgif1(Homeobox)/mES-Tgif1-ChIP-Seq(GSE55404)/Homer	YTGWCADY	0.001	-7.686	0.0016	1941	0.6524	28591.8	0.623
SSTGA2	ZNF341(Zf)/EBV-ZNF341-ChIP-Seq(GSE113194)/Homer	GGAACAGCCG	0.001	-7.559	0.0018	566	0.1903	7678.8	0.1673
SSTGA2	PU.1:IRF8(ETS:IRF)/pDC-Irf8-ChIP-Seq(GSE66899)/Homer	GGAAGTGAAAST	0.001	-7.536	0.0018	179	0.0602	2150.9	0.0469
SSTGA2	bHLHE40(bHLH)/HepG2-BHLHE40-ChIP-Seq(GSE31477)/Homer	KCACGTGMCN	0.001	-7.383	0.0021	197	0.0662	2405.6	0.0524
SSTGA2	c-Myc(bHLH)/LNCAP-cMyc-ChIP-Seq(Unpublished)/Homer	VCCACGTG	0.001	-7.256	0.0024	248	0.0834	3122.8	0.068
SSTGA2	HRE(HSF)/Striatum-HSF1-ChIP-Seq(GSE38000)/Homer	TTCTAGAABNTTCTA	0.01	-6.855	0.0035	206	0.0692	2558.7	0.0558
SSTGA2	TATA-Box(TBP)/Promoter/Homer	CCTTTTAWAGSC	0.01	-6.83	0.0036	1084	0.3644	15488.2	0.3375
SSTGA2	Eomes(T-box)/H9-Eomes-ChIP-Seq(GSE26097)/Homer	ATTAACACCT	0.01	-6.753	0.0038	1488	0.5002	21669	0.4721
SSTGA2	Brachyury(T-box)/Mesoendoderm-Brachyury-ChIP-exo(GSE54963)/Homer	ANTTMRCASBNNNGTGYKAAN	0.01	-6.616	0.0044	237	0.0797	3006.4	0.0655
SSTGA2	CHR(?)/Hela-CellCycle-Expression/Homer	SRGTTTCAAA	0.01	-6.61	0.0044	552	0.1855	7558.1	0.1647
SSTGA2	Srebp1a(bHLH)/HepG2-Srebp1a-ChIP-Seq(GSE31477)/Homer	RTCACSCCAY	0.01	-6.608	0.0044	140	0.0471	1662.5	0.0362
SSTGA2	TFE3(bHLH)/MEF-TFE3-ChIP-Seq(GSE75757)/Homer	GTCACGTGACYV	0.01	-6.425	0.0052	65	0.0218	678.1	0.0148
SSTGA2	MafK(bZIP)/C2C12-MafK-ChIP-Seq(GSE36030)/Homer	GCTGASTCAGCA	0.01	-6.398	0.0053	213	0.0716	2682.8	0.0585
SSTGA2	GATA:SCL(Zf,bHLH)/Ter119-SCL-ChIP-Seq(GSE18720)/Homer	CRGCTGBNGNSNNSAGATAA	0.01	-6.384	0.0053	109	0.0366	1254.8	0.0273
SSTGA2	Meis1(Homeobox)/MastCells-Meis1-ChIP-Seq(GSE48085)/Homer	VGCTGWCAVB	0.01	-6.364	0.0054	1163	0.3909	16744.8	0.3649
SSTGA2	CRE(bZIP)/Promoter/Homer	CSGTGACGTCAC	0.01	-6.238	0.0061	128	0.043	1516.4	0.033
SSTGA2	ETS:RUNX(ETS,Runt)/Jurkat-RUNX1-ChIP-Seq(GSE17954)/Homer	RCAGGATGTGGT	0.01	-6.068	0.0071	69	0.0232	740.1	0.0161
SSTGA2	Hoxa10(Homeobox)/ChickenMSG-Hoxa10.Flag-ChIP-Seq(GSE86088)/Homer	GGYAATGAAA	0.01	-6.05	0.0072	498	0.1674	6817.9	0.1486
SSTGA2	IRF3(IRF)/BMDM-Irf3-ChIP-Seq(GSE67343)/Homer	AGTTTCAKTTTC	0.01	-5.832	0.0089	300	0.1008	3956.6	0.0862
SSTGA2	IRF2(IRF)/Erythroblas-IRF2-ChIP-Seq(GSE36985)/Homer	GAAASYGAAASY	0.01	-5.811	0.009	91	0.0306	1037.1	0.0226
SSTGA2	E-box(bHLH)/Promoter/Homer	SSGGTCACGTGA	0.01	-5.663	0.0104	47	0.0158	473.2	0.0103
SSTGA2	Arnt:Ahr(bHLH)/MCF7-Arnt-ChIP-Seq(Lo_et_al.)/Homer	TBGCACGCAA	0.01	-5.649	0.0105	396	0.1331	5361.1	0.1168
SSTGA2	Bcl6(Zf)/Liver-Bcl6-ChIP-Seq(GSE31578)/Homer	NNNCTTTCCAGGAAA	0.01	-5.599	0.0109	1094	0.3677	15794.3	0.3441
SSTGA2	Nanog(Homeobox)/mES-Nanog-ChIP-Seq(GSE11724)/Homer	RGCCATTAAC	0.01	-5.53	0.0116	2401	0.8071	36127	0.7872
SSTGA2	Hand2(bHLH)/Mesoderm-Hand2-ChIP-Seq(GSE61475)/Homer	TGACANARRCCAGRC	0.01	-5.519	0.0117	383	0.1287	5183.5	0.1129
SSTGA2	Foxo3(Forkhead)/U2OS-Foxo3-ChIP-Seq(E-MTAB-2701)/Homer	DGTAAACA	0.01	-5.441	0.0126	643	0.2161	9025	0.1966
SSTGA2	Pdx1(Homeobox)/Islet-Pdx1-ChIP-Seq(SRA008281)/Homer	YCATYAATCA	0.01	-5.181	0.0162	791	0.2659	11270.9	0.2456
SSTGA2	Usf2(bHLH)/C2C12-Usf2-ChIP-Seq(GSE36030)/Homer	GTCACGTGGT	0.01	-5.039	0.0185	221	0.0743	2883	0.0628
SSTGA2	PGR(NR)/EndoStromal-PGR-ChIP-Seq(GSE69539)/Homer	AAGAACATWHTGTTC	0.01	-4.896	0.0212	209	0.0703	2722.9	0.0593
SSTGA2	NFAT:AP1(RHD,bZIP)/Jurkat-NFATC1-ChIP-Seq(Jolma_et_al.)/Homer	SARTGGAAAAWRTGAGTCAB	0.01	-4.887	0.0213	144	0.0484	1805.4	0.0393
SSTGA2	MYB(HTH)/ERMYB-Myb-ChIPSeq(GSE22095)/Homer	GGCVGTTR	0.01	-4.732	0.0247	1202	0.404	17562.3	0.3827
SSTGA2	GRE(NR),IR3/RAW264.7-GRE-ChIP-Seq(Unpublished)/Homer	VAGRACAKWCTGTYC	0.01	-4.644	0.0268	190	0.0639	2469.3	0.0538
SSTGA2	NFE2L2(bZIP)/HepG2-NFE2L2-ChIP-Seq(Encode)/Homer	AWWWTGCTGAGTCAT	0.1	-4.602	0.0278	73	0.0245	845.3	0.0184
SSTGA2	WT1(Zf)/Kidney-WT1-ChIP-Seq(GSE90016)/Homer	MCTCCCMCRCAB	0.1	-4.583	0.0281	334	0.1123	4554	0.0992
SSTGA2	Gfi1b(Zf)/HPC7-Gfi1b-ChIP-Seq(GSE22178)/Homer	MAATCACTGC	0.1	-4.498	0.0304	523	0.1758	7348	0.1601
SSTGA2	Hoxc9(Homeobox)/Ainv15-Hoxc9-ChIP-Seq(GSE21812)/Homer	GGCCATAAATCA	0.1	-4.43	0.0324	435	0.1462	6053	0.1319
SSTGA2	Six2(Homeobox)/NephronProgenitor-Six2-ChIP-Seq(GSE39837)/Homer	GWAAYHTGAKMC	0.1	-3.962	0.0514	771	0.2592	11134.4	0.2426
SSTGA2	Zfp281(Zf)/ES-Zfp281-ChIP-Seq(GSE81042)/Homer	CCCCTCCCCCAC	0.1	-3.912	0.0537	143	0.0481	1851.6	0.0403
SSTGA2	HRE(HSF)/HepG2-HSF1-ChIP-Seq(GSE31477)/Homer	BSTTCTRGAABVTTCYAGAA	0.1	-3.548	0.0768	126	0.0424	1634.9	0.0356
SSTGA2	BMAL1(bHLH)/Liver-Bmal1-ChIP-Seq(GSE39860)/Homer	GNCACGTG	0.1	-3.536	0.0772	1283	0.4313	18999.1	0.414
SSTGA2	IRF:BATF(IRF:bZIP)/pDC-Irf8-ChIP-Seq(GSE66899)/Homer	CTTTCANTATGACTV	0.1	-3.457	0.0831	107	0.036	1371.7	0.0299
SSTGA2	Zic(Zf)/Cerebellum-ZIC1.2-ChIP-Seq(GSE60731)/Homer	CCTGCTGAGH	0.1	-3.289	0.0977	556	0.1869	7997.2	0.1743
SSTGA2	Zfp809(Zf)/ES-Zfp809-ChIP-Seq(GSE70799)/Homer	GGGGCTYGKCTGGGA	0.1	-3.26	0.1	96	0.0323	1228.6	0.0268
SSTGA2	FOXK1(Forkhead)/HEK293-FOXK1-ChIP-Seq(GSE51673)/Homer	NVWTGTTTAC	0.1	-3.036	0.1243	860	0.2891	12632.9	0.2753
SSTGA2	Isl1(Homeobox)/Neuron-Isl1-ChIP-Seq(GSE31456)/Homer	CTAATKGV	0.1	-3.001	0.128	1394	0.4686	20807.4	0.4534
SSTGA2	AR-halfsite(NR)/LNCaP-AR-ChIP-Seq(GSE27824)/Homer	CCAGGAACAG	0.1	-2.996	0.128	2225	0.7479	33708.8	0.7345
SSTGA2	IRF1(IRF)/PBMC-IRF1-ChIP-Seq(GSE43036)/Homer	GAAAGTGAAAGT	0.1	-2.938	0.1347	123	0.0413	1634	0.0356
SSTGA2	CEBP(bZIP)/ThioMac-CEBPb-ChIP-Seq(GSE21512)/Homer	ATTGCGCAAC	0.1	-2.938	0.1347	473	0.159	6803.2	0.1482
SSTGA2	Tcfcp2l1(CP2)/mES-Tcfcp2l1-ChIP-Seq(GSE11431)/Homer	NRAACCRGTTYRAACCRGYT	0.1	-2.888	0.1401	109	0.0366	1437.6	0.0313
SSTGA2	NPAS(bHLH)/Liver-NPAS-ChIP-Seq(GSE39860)/Homer	NVCACGTG	0.1	-2.842	0.1458	1147	0.3855	17048.9	0.3715
SSTGA2	Maz(Zf)/HepG2-Maz-ChIP-Seq(GSE31477)/Homer	GGGGGGGG	0.1	-2.809	0.1497	607	0.204	8839	0.1926
SSTGA2	JunD(bZIP)/K562-JunD-ChIP-Seq/Homer	ATGACGTCATCN	0.1	-2.756	0.1572	58	0.0195	724.8	0.0158
SSTGA2	Hoxa11(Homeobox)/ChickenMSG-Hoxa11.Flag-ChIP-Seq(GSE86088)/Homer	TTTTATGGCM	0.1	-2.703	0.1647	1745	0.5866	26289.3	0.5728
SSTGA2	TEAD1(TEAD)/HepG2-TEAD1-ChIP-Seq(Encode)/Homer	CYRCATTCCA	0.1	-2.703	0.1647	737	0.2477	10825.6	0.2359
SSTGA2	Nur77(NR)/K562-NR4A1-ChIP-Seq(GSE31363)/Homer	TGACCTTTNCNT	0.1	-2.617	0.1775	139	0.0467	1891.4	0.0412
SSTGA2	Znf263(Zf)/K562-Znf263-ChIP-Seq(GSE31477)/Homer	CVGTSCTCCC	0.1	-2.602	0.1793	1059	0.356	15751	0.3432
SSTGA2	Zfp57(Zf)/H1-ZFP57.HA-ChIP-Seq(GSE115387)/Homer	NANTGCSGCA	0.1	-2.601	0.1793	116	0.039	1559.5	0.034
SSTGA2	Hoxd11(Homeobox)/ChickenMSG-Hoxd11.Flag-ChIP-Seq(GSE86088)/Homer	VGCCATAAAA	0.1	-2.543	0.1881	1757	0.5906	26510.5	0.5776
SSTGA2	Smad4(MAD)/ESC-SMAD4-ChIP-Seq(GSE29422)/Homer	VBSYGTCTGG	0.1	-2.482	0.1987	1054	0.3543	15700.2	0.3421
SSTGA2	NF1:FOXA1(CTF,Forkhead)/LNCAP-FOXA1-ChIP-Seq(GSE27824)/Homer	WNTGTTTRYTTTGGCA	0.1	-2.478	0.1987	48	0.0161	599.1	0.0131
SSTGA2	PBX2(Homeobox)/K562-PBX2-ChIP-Seq(Encode)/Homer	RTGATTKATRGN	0.1	-2.404	0.2126	655	0.2202	9637.4	0.21
SSTGA2	FOXK2(Forkhead)/U2OS-FOXK2-ChIP-Seq(E-MTAB-2204)/Homer	SCHTGTTTACAT	0.1	-2.367	0.2194	501	0.1684	7314.4	0.1594
SSTGA2	ZNF415(Zf)/HEK293-ZNF415.GFP-ChIP-Seq(GSE58341)/Homer	GRTGMTRGAGCC	0.1	-2.338	0.2248	338	0.1136	4868.9	0.1061
SSTGA2	Foxf1(Forkhead)/Lung-Foxf1-ChIP-Seq(GSE77951)/Homer	WWATRTAAACAN	1	-2.297	0.2328	866	0.2911	12868.5	0.2804
SSTGA2	E2F6(E2F)/Hela-E2F6-ChIP-Seq(GSE31477)/Homer	GGCGGGAARN	1	-2.205	0.254	183	0.0615	2578	0.0562
SSTGA2	ZNF467(Zf)/HEK293-ZNF467.GFP-ChIP-Seq(GSE58341)/Homer	TGGGGAAGGGCM	1	-2.202	0.254	510	0.1714	7479.2	0.163
SSTGA2	FOXP1(Forkhead)/H9-FOXP1-ChIP-Seq(GSE31006)/Homer	NYYTGTTTACHN	1	-2.149	0.2658	375	0.1261	5452.8	0.1188
SSTGA2	ZNF16(Zf)/HEK293-ZNF16.GFP-ChIP-Seq(GSE58341)/Homer	MACCTTCYATGGCTCCCTAKTGCCY	1	-2.074	0.285	6	0.002	52.5	0.0011
SSTGA2	Hoxd10(Homeobox)/ChickenMSG-Hoxd10.Flag-ChIP-Seq(GSE86088)/Homer	GGCMATGAAA	1	-2.02	0.2992	891	0.2995	13312.4	0.2901
SSTGA2	Fox:Ebox(Forkhead,bHLH)/Panc1-Foxa2-ChIP-Seq(GSE47459)/Homer	NNNVCTGWGYAAACASN	1	-2.011	0.3004	806	0.2709	12016	0.2618
SSTGA2	GATA(Zf),IR3/iTreg-Gata3-ChIP-Seq(GSE20898)/Homer	NNNNNBAGATAWYATCTVHN	1	-1.985	0.3069	120	0.0403	1671.7	0.0364
SSTGA2	OCT:OCT-short(POU,Homeobox)/NPC-OCT6-ChIP-Seq(GSE43916)/Homer	ATGCATWATGCATRW	1	-1.952	0.3155	585	0.1966	8665	0.1888
SSTGA2	Pax8(Paired,Homeobox)/Thyroid-Pax8-ChIP-Seq(GSE26938)/Homer	GTCATGCHTGRCTGS	1	-1.917	0.3253	212	0.0713	3043.8	0.0663
SSTGA2	ZNF416(Zf)/HEK293-ZNF416.GFP-ChIP-Seq(GSE58341)/Homer	WDNCTGGGCA	1	-1.87	0.3391	880	0.2958	13180.4	0.2872
SSTGA2	NFkB-p65(RHD)/GM12787-p65-ChIP-Seq(GSE19485)/Homer	WGGGGATTTCCC	1	-1.821	0.3542	309	0.1039	4512.4	0.0983
SSTGA2	TEAD3(TEA)/HepG2-TEAD3-ChIP-Seq(Encode)/Homer	TRCATTCCAG	1	-1.817	0.3542	845	0.284	12658.1	0.2758
SSTGA2	PBX1(Homeobox)/MCF7-PBX1-ChIP-Seq(GSE28007)/Homer	GSCTGTCACTCA	1	-1.771	0.3687	55	0.0185	740.5	0.0161
SSTGA2	E2F3(E2F)/MEF-E2F3-ChIP-Seq(GSE71376)/Homer	BTKGGCGGGAAA	1	-1.763	0.3698	207	0.0696	2989.1	0.0651
SSTGA2	Hoxd13(Homeobox)/ChickenMSG-Hoxd13.Flag-ChIP-Seq(GSE86088)/Homer	NCYAATAAAA	1	-1.754	0.3715	1287	0.4326	19455.3	0.4239
SSTGA2	FoxL2(Forkhead)/Ovary-FoxL2-ChIP-Seq(GSE60858)/Homer	WWTRTAAACAVG	1	-1.749	0.3715	786	0.2642	11773.5	0.2565
SSTGA2	ZNF528(Zf)/HEK293-ZNF528.GFP-ChIP-Seq(GSE58341)/Homer	AGAAATGACTTCCCT	1	-1.703	0.3872	7	0.0024	71.8	0.0016
SSTGA2	ZNF7(Zf)/HepG2-ZNF7.Flag-ChIP-Seq(Encode)/Homer	CTGCCWVCTTTTRTA	1	-1.616	0.4204	424	0.1425	6289.3	0.137
SSTGA2	Gata4(Zf)/Heart-Gata4-ChIP-Seq(GSE35151)/Homer	NBWGATAAGR	1	-1.583	0.4322	781	0.2625	11739.7	0.2558
SSTGA2	PRDM1(Zf)/Hela-PRDM1-ChIP-Seq(GSE31477)/Homer	ACTTTCACTTTC	1	-1.558	0.4414	459	0.1543	6833.7	0.1489
SSTGA2	EBF1(EBF)/Near-E2A-ChIP-Seq(GSE21512)/Homer	GTCCCCWGGGGA	1	-1.552	0.4415	544	0.1829	8128.6	0.1771
SSTGA2	MNT(bHLH)/HepG2-MNT-ChIP-Seq(Encode)/Homer	DGCACACGTG	1	-1.545	0.4427	777	0.2612	11688.6	0.2547
SSTGA2	bHLHE41(bHLH)/proB-Bhlhe41-ChIP-Seq(GSE93764)/Homer	KCACGTGMCN	1	-1.533	0.446	621	0.2087	9307.8	0.2028
SSTGA2	n-Myc(bHLH)/mES-nMyc-ChIP-Seq(GSE11431)/Homer	VRCCACGTGG	1	-1.519	0.4499	462	0.1553	6887.3	0.1501
SSTGA2	GFY(?)/Promoter/Homer	ACTACAATTCCC	1	-1.513	0.4507	37	0.0124	497.4	0.0108
SSTGA2	Tbx21(T-box)/GM12878-TBX21-ChIP-Seq(Encode)/Homer	AGGTGTGAAA	1	-1.488	0.46	674	0.2266	10128.8	0.2207
SSTGA2	Oct4:Sox17(POU,Homeobox,HMG)/F9-Sox17-ChIP-Seq(GSE44553)/Homer	CCATTGTATGCAAAT	1	-1.477	0.4629	113	0.038	1621.1	0.0353
SSTGA2	GRE(NR),IR3/A549-GR-ChIP-Seq(GSE32465)/Homer	NRGVACABNVTGTYCY	1	-1.465	0.4663	97	0.0326	1384.2	0.0302
SSTGA2	Srebp2(bHLH)/HepG2-Srebp2-ChIP-Seq(GSE31477)/Homer	CGGTCACSCCAC	1	-1.46	0.4667	71	0.0239	999.5	0.0218
SSTGA2	TRPS1(Zf)/MCF7-TRPS1-ChIP-Seq(GSE107013)/Homer	AGATAAGANN	1	-1.448	0.4702	1484	0.4988	22582.9	0.4921
SSTGA2	AP-2gamma(AP2)/MCF7-TFAP2C-ChIP-Seq(GSE21234)/Homer	SCCTSAGGSCAW	1	-1.407	0.4874	464	0.156	6943.2	0.1513
SSTGA2	Six1(Homeobox)/Myoblast-Six1-ChIP-Chip(GSE20150)/Homer	GKVTCADRTTWC	1	-1.404	0.4874	185	0.0622	2711.9	0.0591
SSTGA2	Gata6(Zf)/HUG1N-GATA6-ChIP-Seq(GSE51936)/Homer	YCTTATCTBN	1	-1.376	0.4984	710	0.2387	10709.7	0.2334
SSTGA2	PAX3:FKHR-fusion(Paired,Homeobox)/Rh4-PAX3:FKHR-ChIP-Seq(GSE19063)/Homer	ACCRTGACTAATTNN	1	-1.375	0.4984	179	0.0602	2625.4	0.0572
SSTGA2	Hoxa13(Homeobox)/ChickenMSG-Hoxa13.Flag-ChIP-Seq(GSE86088)/Homer	CYHATAAAAN	1	-1.359	0.5026	1821	0.6121	27816.2	0.6061
SSTGA2	GATA(Zf),IR4/iTreg-Gata3-ChIP-Seq(GSE20898)/Homer	NAGATWNBNATCTNN	1	-1.325	0.5174	63	0.0212	893.2	0.0195
SSTGA2	PAX5(Paired,Homeobox)/GM12878-PAX5-ChIP-Seq(GSE32465)/Homer	GCAGCCAAGCRTGACH	1	-1.257	0.5514	223	0.075	3310.2	0.0721
SSTGA2	NFkB-p65-Rel(RHD)/ThioMac-LPS-Expression(GSE23622)/Homer	GGAAATTCCC	1	-1.188	0.5882	31	0.0104	431.3	0.0094
SSTGA2	Pit1+1bp(Homeobox)/GCrat-Pit1-ChIP-Seq(GSE58009)/Homer	ATGCATAATTCA	1	-1.15	0.6084	310	0.1042	4655.3	0.1014
SSTGA2	Foxa2(Forkhead)/Liver-Foxa2-ChIP-Seq(GSE25694)/Homer	CYTGTTTACWYW	1	-1.149	0.6084	628	0.2111	9519.5	0.2074
SSTGA2	Smad3(MAD)/NPC-Smad3-ChIP-Seq(GSE36673)/Homer	TWGTCTGV	1	-1.148	0.6084	1790	0.6017	27410.1	0.5972
SSTGA2	Max(bHLH)/K562-Max-ChIP-Seq(GSE31477)/Homer	RCCACGTGGYYN	1	-1.077	0.6463	497	0.1671	7533.4	0.1641
SSTGA2	p63(p53)/Keratinocyte-p63-ChIP-Seq(GSE17611)/Homer	NNDRCATGYCYNRRCATGYH	1	-1.073	0.6463	238	0.08	3574.2	0.0779
SSTGA2	HIF2a(bHLH)/785_O-HIF2a-ChIP-Seq(GSE34871)/Homer	GCACGTACCC	1	-1.061	0.6506	172	0.0578	2571.9	0.056
SSTGA2	DUX(Homeobox)/C2C12-Dux-ChIP-Seq(GSE87279)/Homer	BCWGATTCAATCAAN	1	-1.013	0.6801	4	0.0013	47.7	0.001
SSTGA2	ZNF165(Zf)/WHIM12-ZNF165-ChIP-Seq(GSE65937)/Homer	AAGGKGRCGCAGGCA	1	-1.009	0.6801	58	0.0195	850.2	0.0185
SSTGA2	ZNF768(Zf)/Rajj-ZNF768-ChIP-Seq(GSE111879)/Homer	RHHCAGAGAGGB	1	-0.9953	0.6862	22	0.0074	311.2	0.0068
SSTGA2	T1ISRE(IRF)/ThioMac-Ifnb-Expression/Homer	ACTTTCGTTTCT	1	-0.9764	0.6964	12	0.004	164.3	0.0036
SSTGA2	ZKSCAN1(Zf)/HepG2-ZKSCAN1-ChIP-Seq(Encode)/Homer	GCACAYAGTAGGKCY	1	-0.9543	0.7089	19	0.0064	269.7	0.0059
SSTGA2	Pknox1(Homeobox)/ES-Prep1-ChIP-Seq(GSE63282)/Homer	SCTGTCAVTCAV	1	-0.9351	0.7197	143	0.0481	2152.3	0.0469
SSTGA2	Foxh1(Forkhead)/hESC-FOXH1-ChIP-Seq(GSE29422)/Homer	NNTGTGGATTSS	1	-0.9325	0.7197	464	0.156	7070.1	0.154
SSTGA2	Smad2(MAD)/ES-SMAD2-ChIP-Seq(GSE29422)/Homer	CTGTCTGG	1	-0.8544	0.7737	1021	0.3432	15669.9	0.3414
SSTGA2	ZNF669(Zf)/HEK293-ZNF669.GFP-ChIP-Seq(GSE58341)/Homer	GARTGGTCATCGCCC	1	-0.8523	0.7737	34	0.0114	503.7	0.011
SSTGA2	Duxbl(Homeobox)/NIH3T3-Duxbl.HA-ChIP-Seq(GSE119782)/Homer	TAAYCYAATCAA	1	-0.8497	0.7737	60	0.0202	899.2	0.0196
SSTGA2	c-Myc(bHLH)/mES-cMyc-ChIP-Seq(GSE11431)/Homer	VVCCACGTGG	1	-0.8455	0.7737	354	0.119	5407.2	0.1178
SSTGA2	Phox2a(Homeobox)/Neuron-Phox2a-ChIP-Seq(GSE31456)/Homer	YTAATYNRATTA	1	-0.8452	0.7737	329	0.1106	5023.3	0.1095
SSTGA2	p73(p53)/Trachea-p73-ChIP-Seq(PRJNA310161)/Homer	NRRRCAWGTCCDGRCATGYY	1	-0.8445	0.7737	30	0.0101	443.2	0.0097
SSTGA2	HOXB13(Homeobox)/ProstateTumor-HOXB13-ChIP-Seq(GSE56288)/Homer	TTTTATKRGG	1	-0.8413	0.7737	854	0.2871	13102.5	0.2855
SSTGA2	PRDM10(Zf)/HEK293-PRDM10.eGFP-ChIP-Seq(Encode)/Homer	TGGTACATTCCA	1	-0.8102	0.786	410	0.1378	6279.9	0.1368
SSTGA2	Tcf7(HMG)/GM12878-TCF7-ChIP-Seq(Encode)/Homer	CTTTGATGTGSB	1	-0.803	0.7884	275	0.0924	4205.7	0.0916
SSTGA2	THRa(NR)/C17.2-THRa-ChIP-Seq(GSE38347)/Homer	GGTCANYTGAGGWCA	1	-0.8019	0.7884	231	0.0776	3529.1	0.0769
SSTGA2	ISRE(IRF)/ThioMac-LPS-Expression(GSE23622)/Homer	AGTTTCASTTTC	1	-0.7606	0.8161	43	0.0145	650.2	0.0142
SSTGA2	TCFL2(HMG)/K562-TCF7L2-ChIP-Seq(GSE29196)/Homer	ACWTCAAAGG	1	-0.7575	0.8161	68	0.0229	1034.8	0.0225
SSTGA2	PRDM14(Zf)/H1-PRDM14-ChIP-Seq(GSE22767)/Homer	RGGTCTCTAACY	1	-0.7415	0.8253	219	0.0736	3360.6	0.0732
SSTGA2	PAX5(Paired,Homeobox),condensed/GM12878-PAX5-ChIP-Seq(GSE32465)/Homer	GTCACGCTCSCTGM	1	-0.7328	0.8292	53	0.0178	807	0.0176
SSTGA2	Pbx3(Homeobox)/GM12878-PBX3-ChIP-Seq(GSE32465)/Homer	SCTGTCAMTCAN	1	-0.7323	0.8292	148	0.0497	2269.3	0.0494
SSTGA2	Hoxa9(Homeobox)/ChickenMSG-Hoxa9.Flag-ChIP-Seq(GSE86088)/Homer	RGCAATNAAA	1	-0.7189	0.8343	1828	0.6145	28179.8	0.614
SSTGA2	ZNF189(Zf)/HEK293-ZNF189.GFP-ChIP-Seq(GSE58341)/Homer	TGGAACAGMA	1	-0.7034	0.8441	615	0.2067	9477.9	0.2065
SSTGA2	HIF-1a(bHLH)/MCF7-HIF1a-ChIP-Seq(GSE28352)/Homer	TACGTGCV	1	-0.6963	0.8467	110	0.037	1691.7	0.0369
SSTGA2	NPAS2(bHLH)/Liver-NPAS2-ChIP-Seq(GSE39860)/Homer	KCCACGTGAC	1	-0.6796	0.8577	701	0.2356	10814.1	0.2356
SSTGA2	RUNX-AML(Runt)/CD4+-PolII-ChIP-Seq(Barski_et_al.)/Homer	GCTGTGGTTW	1	-0.6636	0.8682	504	0.1694	7781.7	0.1696
SSTGA2	Reverb(NR),DR2/RAW-Reverba.biotin-ChIP-Seq(GSE45914)/Homer	GTRGGTCASTGGGTCA	1	-0.6591	0.8687	74	0.0249	1142.2	0.0249
SSTGA2	TEAD4(TEA)/Tropoblast-Tead4-ChIP-Seq(GSE37350)/Homer	CCWGGAATGY	1	-0.6496	0.8737	589	0.198	9099.5	0.1983
SSTGA2	TEAD(TEA)/Fibroblast-PU.1-ChIP-Seq(Unpublished)/Homer	YCWGGAATGY	1	-0.6458	0.8737	501	0.1684	7742.9	0.1687
SSTGA2	GLIS3(Zf)/Thyroid-Glis3.GFP-ChIP-Seq(GSE103297)/Homer	CTCCCTGGGAGGCCN	1	-0.6325	0.8821	667	0.2242	10311.2	0.2247
SSTGA2	ZNF382(Zf)/HEK293-ZNF382.GFP-ChIP-Seq(GSE58341)/Homer	GNCTGTASTRNTGBCTCHTT	1	-0.6067	0.9017	23	0.0077	358.6	0.0078
SSTGA2	Foxa3(Forkhead)/Liver-Foxa3-ChIP-Seq(GSE77670)/Homer	BSNTGTTTACWYWGN	1	-0.6022	0.9024	254	0.0854	3942	0.0859
SSTGA2	Hoxb4(Homeobox)/ES-Hoxb4-ChIP-Seq(GSE34014)/Homer	TGATTRATGGCY	1	-0.5774	0.9216	142	0.0477	2213.9	0.0482
SSTGA2	PAX6(Paired,Homeobox)/Forebrain-Pax6-ChIP-Seq(GSE66961)/Homer	NGTGTTCAVTSAAGCGKAAA	1	-0.5405	0.9527	63	0.0212	992.3	0.0216
SSTGA2	Pax7(Paired,Homeobox),long/Myoblast-Pax7-ChIP-Seq(GSE25064)/Homer	TAATCHGATTAC	1	-0.5306	0.9586	19	0.0064	303.4	0.0066
SSTGA2	ZNF136(Zf)/HEK293-ZNF136.GFP-ChIP-Seq(GSE58341)/Homer	YTKGATAHAGTATTCTWGGTNGGCA	1	-0.5202	0.965	68	0.0229	1075	0.0234
SSTGA2	GATA3(Zf)/iTreg-Gata3-ChIP-Seq(GSE20898)/Homer	AGATAASR	1	-0.4881	0.9929	1111	0.3734	17250.4	0.3759
SSTGA2	OCT:OCT(POU,Homeobox,IR1)/NPC-Brn2-ChIP-Seq(GSE35496)/Homer	ATGAATWATTCATGA	1	-0.4835	0.9938	12	0.004	197	0.0043
SSTGA2	p53(p53)/Saos-p53-ChIP-Seq(GSE15780)/Homer	RRCATGYCYRGRCATGYYYN	1	-0.4752	0.9948	65	0.0218	1036.7	0.0226
SSTGA2	p53(p53)/Saos-p53-ChIP-Seq/Homer	RRCATGYCYRGRCATGYYYN	1	-0.4752	0.9948	65	0.0218	1036.7	0.0226
SSTGA2	Prop1(Homeobox)/GHFT1-PROP1.biotin-ChIP-Seq(GSE77302)/Homer	NTAATBNAATTA	1	-0.458	1	519	0.1745	8109.7	0.1767
SSTGA2	FoxD3(forkhead)/ZebrafishEmbryo-Foxd3.biotin-ChIP-seq(GSE106676)/Homer	TGTTTAYTTAGC	1	-0.4545	1	742	0.2494	11566.8	0.252
SSTGA2	E2F4(E2F)/K562-E2F4-ChIP-Seq(GSE31477)/Homer	GGCGGGAAAH	1	-0.4513	1	112	0.0376	1779	0.0388
SSTGA2	EBF(EBF)/proBcell-EBF-ChIP-Seq(GSE21978)/Homer	DGTCCCYRGGGA	1	-0.4239	1	101	0.0339	1614.1	0.0352
SSTGA2	IRF4(IRF)/GM12878-IRF4-ChIP-Seq(GSE32465)/Homer	ACTGAAACCA	1	-0.4198	1	306	0.1029	4819.6	0.105
SSTGA2	Unknown(Homeobox)/Limb-p300-ChIP-Seq/Homer	SSCMATWAAA	1	-0.4098	1	536	0.1802	8400.1	0.183
SSTGA2	Tcf3(HMG)/mES-Tcf3-ChIP-Seq(GSE11724)/Homer	ASWTCAAAGG	1	-0.3938	1	214	0.0719	3395.4	0.074
SSTGA2	Nkx2.2(Homeobox)/NPC-Nkx2.2-ChIP-Seq(GSE61673)/Homer	BTBRAGTGSN	1	-0.3821	1	1269	0.4266	19767.5	0.4307
SSTGA2	Gata2(Zf)/K562-GATA2-ChIP-Seq(GSE18829)/Homer	BBCTTATCTS	1	-0.3752	1	477	0.1603	7504.3	0.1635
SSTGA2	Phox2b(Homeobox)/CLBGA-PHOX2B-ChIP-Seq(GSE90683)/Homer	TTAATTNAATTA	1	-0.3724	1	165	0.0555	2636.7	0.0574
SSTGA2	GATA3(Zf),DR4/iTreg-Gata3-ChIP-Seq(GSE20898)/Homer	AGATGKDGAGATAAG	1	-0.3718	1	75	0.0252	1218.4	0.0265
SSTGA2	LXRE(NR),DR4/RAW-LXRb.biotin-ChIP-Seq(GSE21512)/Homer	RGGTTACTANAGGTCA	1	-0.3669	1	24	0.0081	404.9	0.0088
SSTGA2	NRF(NRF)/Promoter/Homer	STGCGCATGCGC	1	-0.3579	1	73	0.0245	1190	0.0259
SSTGA2	REST-NRSF(Zf)/Jurkat-NRSF-ChIP-Seq/Homer	GGMGCTGTCCATGGTGCTGA	1	-0.3528	1	3	0.001	56.3	0.0012
SSTGA2	CTCF-SatelliteElement(Zf?)/CD4+-CTCF-ChIP-Seq(Barski_et_al.)/Homer	TGCAGTTCCMVNWRTGGCCA	1	-0.3475	1	12	0.004	210.1	0.0046
SSTGA2	Tbet(T-box)/CD8-Tbet-ChIP-Seq(GSE33802)/Homer	AGGTGTGAAM	1	-0.3467	1	693	0.2329	10879	0.237
SSTGA2	HIF-1b(HLH)/T47D-HIF1b-ChIP-Seq(GSE59937)/Homer	RTACGTGC	1	-0.3304	1	616	0.2071	9695.9	0.2113
SSTGA2	TEAD2(TEA)/Py2T-Tead2-ChIP-Seq(GSE55709)/Homer	CCWGGAATGY	1	-0.326	1	372	0.125	5899	0.1285
SSTGA2	ZSCAN22(Zf)/HEK293-ZSCAN22.GFP-ChIP-Seq(GSE58341)/Homer	SMCAGTCWGAKGGAGGAGGC	1	-0.3134	1	34	0.0114	576.3	0.0126
SSTGA2	Ronin(THAP)/ES-Thap11-ChIP-Seq(GSE51522)/Homer	RACTACAACTCCCAGVAKGC	1	-0.3125	1	6	0.002	112.7	0.0025
SSTGA2	THRb(NR)/HepG2-THRb.Flag-ChIP-Seq(Encode)/Homer	GGTCACCTGAGGTCA	1	-0.3039	1	283	0.0951	4519.1	0.0985
SSTGA2	ZNF322(Zf)/HEK293-ZNF322.GFP-ChIP-Seq(GSE58341)/Homer	GAGCCTGGTACTGWGCCTGR	1	-0.2926	1	158	0.0531	2559.3	0.0558
SSTGA2	CDX4(Homeobox)/ZebrafishEmbryos-Cdx4.Myc-ChIP-Seq(GSE48254)/Homer	NGYCATAAAWCH	1	-0.2895	1	704	0.2366	11095.1	0.2417
SSTGA2	Egr1(Zf)/K562-Egr1-ChIP-Seq(GSE32465)/Homer	TGCGTGGGYG	1	-0.2884	1	311	0.1045	4967	0.1082
SSTGA2	CTCF(Zf)/CD4+-CTCF-ChIP-Seq(Barski_et_al.)/Homer	AYAGTGCCMYCTRGTGGCCA	1	-0.2865	1	83	0.0279	1371.8	0.0299
SSTGA2	ZNF41(Zf)/HEK293-ZNF41.GFP-ChIP-Seq(GSE58341)/Homer	CCTCATGGTGYCYTWYTCCCTTGTG	1	-0.2777	1	14	0.0047	253.7	0.0055
SSTGA2	Gata1(Zf)/K562-GATA1-ChIP-Seq(GSE18829)/Homer	SAGATAAGRV	1	-0.2768	1	413	0.1388	6571.8	0.1432
SSTGA2	AP-2alpha(AP2)/Hela-AP2alpha-ChIP-Seq(GSE31477)/Homer	ATGCCCTGAGGC	1	-0.2595	1	326	0.1096	5221.3	0.1138
SSTGA2	ZNF519(Zf)/HEK293-ZNF519.GFP-ChIP-Seq(GSE58341)/Homer	GAGSCCGAGC	1	-0.2278	1	83	0.0279	1393.4	0.0304
SSTGA2	Mouse_Recombination_Hotspot(Zf)/Testis-DMC1-ChIP-Seq(GSE24438)/Homer	ACTYKNATTCGTGNTACTTC	1	-0.2242	1	50	0.0168	860.9	0.0188
SSTGA2	E2F(E2F)/Hela-CellCycle-Expression/Homer	TTSGCGCGAAAA	1	-0.2053	1	10	0.0034	196.3	0.0043
SSTGA2	EBF2(EBF)/BrownAdipose-EBF2-ChIP-Seq(GSE97114)/Homer	NABTCCCWDGGGAVH	1	-0.202	1	516	0.1734	8245.6	0.1797
SSTGA2	p53(p53)/mES-cMyc-ChIP-Seq(GSE11431)/Homer	ACATGCCCGGGCAT	1	-0.1936	1	6	0.002	127	0.0028
SSTGA2	Rfx5(HTH)/GM12878-Rfx5-ChIP-Seq(GSE31477)/Homer	SCCTAGCAACAG	1	-0.177	1	257	0.0864	4196.2	0.0914
SSTGA2	Tbox:Smad(T-box,MAD)/ESCd5-Smad2_3-ChIP-Seq(GSE29422)/Homer	AGGTGHCAGACA	1	-0.1665	1	113	0.038	1907.7	0.0416
SSTGA2	Sp5(Zf)/mES-Sp5.Flag-ChIP-Seq(GSE72989)/Homer	RGKGGGCGGAGC	1	-0.1616	1	405	0.1361	6546.4	0.1426
SSTGA2	Barx1(Homeobox)/Stomach-Barx1.3xFlag-ChIP-Seq(GSE69483)/Homer	AAACMATTAN	1	-0.1535	1	397	0.1334	6429.7	0.1401
SSTGA2	ARE(NR)/LNCAP-AR-ChIP-Seq(GSE27824)/Homer	RGRACASNSTGTYCYB	1	-0.1522	1	206	0.0692	3407.7	0.0742
SSTGA2	Pax7(Paired,Homeobox),longest/Myoblast-Pax7-ChIP-Seq(GSE25064)/Homer	NTAATTDGCYAATTANNWWD	1	-0.1507	1	20	0.0067	383.7	0.0084
SSTGA2	ZNF692(Zf)/HEK293-ZNF692.GFP-ChIP-Seq(GSE58341)/Homer	GTGGGCCCCA	1	-0.1427	1	45	0.0151	809.1	0.0176
SSTGA2	Brn2(POU,Homeobox)/NPC-Brn2-ChIP-Seq(GSE35496)/Homer	ATGAATATTC	1	-0.1398	1	68	0.0229	1191.9	0.026
SSTGA2	Sp1(Zf)/Promoter/Homer	GGCCCCGCCCCC	1	-0.1362	1	51	0.0171	912.5	0.0199
SSTGA2	LEF1(HMG)/H1-LEF1-ChIP-Seq(GSE64758)/Homer	CCTTTGATST	1	-0.1354	1	537	0.1805	8652.7	0.1885
SSTGA2	DUX4(Homeobox)/Myoblasts-DUX4.V5-ChIP-Seq(GSE75791)/Homer	NWTAAYCYAATCAWN	1	-0.1251	1	35	0.0118	649.5	0.0142
SSTGA2	E2F1(E2F)/Hela-E2F1-ChIP-Seq(GSE22478)/Homer	CWGGCGGGAA	1	-0.1246	1	44	0.0148	801.9	0.0175
SSTGA2	Pitx1(Homeobox)/Chicken-Pitx1-ChIP-Seq(GSE38910)/Homer	TAATCCCN	1	-0.1229	1	2372	0.7973	36984.4	0.8058
SSTGA2	GFX(?)/Promoter/Homer	ATTCTCGCGAGA	1	-0.1168	1	1	0.0003	34.7	0.0008
SSTGA2	GATA3(Zf),DR8/iTreg-Gata3-ChIP-Seq(GSE20898)/Homer	AGATSTNDNNDSAGATAASN	1	-0.1038	1	72	0.0242	1280.5	0.0279
SSTGA2	ZFX(Zf)/mES-Zfx-ChIP-Seq(GSE11431)/Homer	AGGCCTRG	1	-0.1027	1	626	0.2104	10100.4	0.2201
SSTGA2	DMRT1(DM)/Testis-DMRT1-ChIP-Seq(GSE64892)/Homer	TWGHWACAWTGTWDC	1	-0.09982	1	182	0.0612	3074.5	0.067
SSTGA2	PR(NR)/T47D-PR-ChIP-Seq(GSE31130)/Homer	VAGRACAKNCTGTBC	1	-0.09902	1	1535	0.516	24225.9	0.5279
SSTGA2	MYNN(Zf)/HEK293-MYNN.eGFP-ChIP-Seq(Encode)/Homer	TTCAAAWTAAAAGTC	1	-0.09641	1	193	0.0649	3255.7	0.0709
SSTGA2	Six4(Homeobox)/MCF7-SIX4-ChIP-Seq(Encode)/Homer	TGWAAYCTGABACCB	1	-0.0941	1	23	0.0077	457.6	0.01
SSTGA2	RUNX1(Runt)/Jurkat-RUNX1-ChIP-Seq(GSE29180)/Homer	AAACCACARM	1	-0.09071	1	715	0.2403	11518.4	0.251
SSTGA2	HOXA1(Homeobox)/mES-Hoxa1-ChIP-Seq(SRP084292)/Homer	TGATKGATGR	1	-0.07354	1	177	0.0595	3027.6	0.066
SSTGA2	ZNF652/HepG2-ZNF652.Flag-ChIP-Seq(Encode)/Homer	TTAACCCTTTVNKKN	1	-0.07216	1	155	0.0521	2672.9	0.0582
SSTGA2	Tbx5(T-box)/HL1-Tbx5.biotin-ChIP-Seq(GSE21529)/Homer	AGGTGTCA	1	-0.07166	1	1769	0.5946	27892.4	0.6077
SSTGA2	DMRT6(DM)/Testis-DMRT6-ChIP-Seq(GSE60440)/Homer	YDGHTACAWTGTADC	1	-0.06849	1	144	0.0484	2498.6	0.0544
SSTGA2	NRF1(NRF)/MCF7-NRF1-ChIP-Seq(Unpublished)/Homer	CTGCGCATGCGC	1	-0.06567	1	32	0.0108	632	0.0138
SSTGA2	HNF1b(Homeobox)/PDAC-HNF1B-ChIP-Seq(GSE64557)/Homer	GTTAATNATTAA	1	-0.05093	1	105	0.0353	1883.1	0.041
SSTGA2	ZBTB33(Zf)/GM12878-ZBTB33-ChIP-Seq(GSE32465)/Homer	GGVTCTCGCGAGAAC	1	-0.04442	1	3	0.001	100.3	0.0022
SSTGA2	RUNX2(Runt)/PCa-RUNX2-ChIP-Seq(GSE33889)/Homer	NWAACCACADNN	1	-0.03772	1	593	0.1993	9752.1	0.2125
SSTGA2	Hnf1(Homeobox)/Liver-Foxa2-Chip-Seq(GSE25694)/Homer	GGTTAAWCATTAA	1	-0.03758	1	94	0.0316	1723.5	0.0376
SSTGA2	FOXA1(Forkhead)/LNCAP-FOXA1-ChIP-Seq(GSE27824)/Homer	WAAGTAAACA	1	-0.03563	1	1001	0.3365	16161.4	0.3521
SSTGA2	E2F7(E2F)/Hela-E2F7-ChIP-Seq(GSE32673)/Homer	VDTTTCCCGCCA	1	-0.03554	1	17	0.0057	388.7	0.0085
SSTGA2	RAR:RXR(NR),DR5/ES-RAR-ChIP-Seq(GSE56893)/Homer	RGGTCADNNAGAGGTCAV	1	-0.03456	1	9	0.003	234.8	0.0051
SSTGA2	Pax7(Paired,Homeobox)/Myoblast-Pax7-ChIP-Seq(GSE25064)/Homer	TAATCAATTA	1	-0.0306	1	69	0.0232	1314.7	0.0286
SSTGA2	KLF14(Zf)/HEK293-KLF14.GFP-ChIP-Seq(GSE58341)/Homer	RGKGGGCGKGGC	1	-0.02829	1	759	0.2551	12413.3	0.2705
SSTGA2	HOXA2(Homeobox)/mES-Hoxa2-ChIP-Seq(Donaldson_et_al.)/Homer	GYCATCMATCAT	1	-0.02814	1	62	0.0208	1199.7	0.0261
SSTGA2	EBNA1(EBV-virus)/Raji-EBNA1-ChIP-Seq(GSE30709)/Homer	GGYAGCAYDTGCTDCCCNNN	1	-0.02791	1	4	0.0013	133.9	0.0029
SSTGA2	Slug(Zf)/Mesoderm-Snai2-ChIP-Seq(GSE61475)/Homer	SNGCACCTGCHS	1	-0.02362	1	305	0.1025	5223.3	0.1138
SSTGA2	NFkB-p50,p52(RHD)/Monocyte-p50-ChIP-Chip(Schreiber_et_al.)/Homer	GGGGGAATCCCC	1	-0.02132	1	32	0.0108	685.8	0.0149
SSTGA2	ZNF675(Zf)/HEK293-ZNF675.GFP-ChIP-Seq(GSE58341)/Homer	ARGAGGMCAAAATGW	1	-0.01719	1	72	0.0242	1401.8	0.0305
SSTGA2	Hoxd12(Homeobox)/ChickenMSG-Hoxd12.Flag-ChIP-Seq(GSE86088)/Homer	HDGYAATGAAAN	1	-0.01448	1	1344	0.4518	21644.6	0.4716
SSTGA2	CRX(Homeobox)/Retina-Crx-ChIP-Seq(GSE20012)/Homer	GCTAATCC	1	-0.01301	1	1579	0.5308	25285.2	0.5509
SSTGA2	Sox9(HMG)/Limb-SOX9-ChIP-Seq(GSE73225)/Homer	AGGVNCCTTTGT	1	-0.01176	1	578	0.1943	9681	0.2109
SSTGA2	bZIP:IRF(bZIP,IRF)/Th17-BatF-ChIP-Seq(GSE39756)/Homer	NAGTTTCABTHTGACTNW	1	-0.009259	1	361	0.1213	6232.3	0.1358
SSTGA2	FOXA1(Forkhead)/MCF7-FOXA1-ChIP-Seq(GSE26831)/Homer	WAAGTAAACA	1	-0.008878	1	842	0.283	13894.3	0.3027
SSTGA2	PRDM15(Zf)/ESC-Prdm15-ChIP-Seq(GSE73694)/Homer	YCCDNTCCAGGTTTT	1	-0.008063	1	646	0.2171	10811.9	0.2356
SSTGA2	Nkx2.5(Homeobox)/HL1-Nkx2.5.biotin-ChIP-Seq(GSE21529)/Homer	RRSCACTYAA	1	-0.007758	1	1429	0.4803	23056	0.5024
SSTGA2	RUNX(Runt)/HPC7-Runx1-ChIP-Seq(GSE22178)/Homer	SAAACCACAG	1	-0.00723	1	468	0.1573	7984.1	0.174
SSTGA2	Cux2(Homeobox)/Liver-Cux2-ChIP-Seq(GSE35985)/Homer	HNRAATCAAT	1	-0.007119	1	294	0.0988	5170.3	0.1127
SSTGA2	Zac1(Zf)/Neuro2A-Plagl1-ChIP-Seq(GSE75942)/Homer	HAWGRGGCCM	1	-0.006271	1	1328	0.4464	21527	0.469
SSTGA2	GRHL2(CP2)/HBE-GRHL2-ChIP-Seq(GSE46194)/Homer	AAACYKGTTWDACMRGTTTB	1	-0.005085	1	240	0.0807	4314.4	0.094
SSTGA2	CUX1(Homeobox)/K562-CUX1-ChIP-Seq(GSE92882)/Homer	TATCGATNAN	1	-0.00489	1	474	0.1593	8125.7	0.1771
SSTGA2	Oct6(POU,Homeobox)/NPC-Pou3f1-ChIP-Seq(GSE35496)/Homer	WATGCAAATGAG	1	-0.004701	1	306	0.1029	5406.5	0.1178
SSTGA2	GLI3(Zf)/Limb-GLI3-ChIP-Chip(GSE11077)/Homer	CGTGGGTGGTCC	1	-0.004572	1	44	0.0148	972.4	0.0212
SSTGA2	FOXM1(Forkhead)/MCF7-FOXM1-ChIP-Seq(GSE72977)/Homer	TRTTTACTTW	1	-0.004366	1	861	0.2894	14292	0.3114
SSTGA2	Pit1(Homeobox)/GCrat-Pit1-ChIP-Seq(GSE58009)/Homer	ATGMATATDC	1	-0.003771	1	806	0.2709	13443.2	0.2929
SSTGA2	FXR(NR),IR1/Liver-FXR-ChIP-Seq(Chong_et_al.)/Homer	AGGTCANTGACCTB	1	-0.003606	1	173	0.0582	3226	0.0703
SSTGA2	Nkx3.1(Homeobox)/LNCaP-Nkx3.1-ChIP-Seq(GSE28264)/Homer	AAGCACTTAA	1	-0.003243	1	1513	0.5086	24477.8	0.5333
SSTGA2	OCT:OCT(POU,Homeobox)/NPC-Brn1-ChIP-Seq(GSE35496)/Homer	ATGAATATTCATGAG	1	-0.002914	1	1	0.0003	90.5	0.002
SSTGA2	YY1(Zf)/Promoter/Homer	CAAGATGGCGGC	1	-0.002521	1	23	0.0077	596.1	0.013
SSTGA2	Bapx1(Homeobox)/VertebralCol-Bapx1-ChIP-Seq(GSE36672)/Homer	TTRAGTGSYK	1	-0.002356	1	1372	0.4612	22346	0.4869
SSTGA2	Tbx6(T-box)/ESC-Tbx6-ChIP-Seq(GSE93524)/Homer	DAGGTGTBAA	1	-0.002314	1	598	0.201	10198.8	0.2222
SSTGA2	PPARE(NR),DR1/3T3L1-Pparg-ChIP-Seq(GSE13511)/Homer	TGACCTTTGCCCCA	1	-0.001665	1	519	0.1745	8966.5	0.1954
SSTGA2	HNF6(Homeobox)/Liver-Hnf6-ChIP-Seq(ERP000394)/Homer	NTATYGATCH	1	-0.001639	1	347	0.1166	6175.8	0.1346
SSTGA2	BORIS(Zf)/K562-CTCFL-ChIP-Seq(GSE32465)/Homer	CNNBRGCGCCCCCTGSTGGC	1	-0.001181	1	96	0.0323	1972.1	0.043
SSTGA2	Nkx2.1(Homeobox)/LungAC-Nkx2.1-ChIP-Seq(GSE43252)/Homer	RSCACTYRAG	1	-0.001042	1	1781	0.5987	28726.9	0.6259
SSTGA2	ZNF264(Zf)/HEK293-ZNF264.GFP-ChIP-Seq(GSE58341)/Homer	RGGGCACTAACY	1	-0.000983	1	353	0.1187	6319.1	0.1377
SSTGA2	PSE(SNAPc)/K562-mStart-Seq/Homer	WAVTCACCMTAASYDAAAAG	1	-0.000976	1	379	0.1274	6746.1	0.147
SSTGA2	TR4(NR),DR1/Hela-TR4-ChIP-Seq(GSE24685)/Homer	GAGGTCAAAGGTCA	1	-0.000975	1	45	0.0151	1055.9	0.023
SSTGA2	HINFP(Zf)/K562-HINFP.eGFP-ChIP-Seq(Encode)/Homer	TWVGGTCCGC	1	-0.000616	1	44	0.0148	1054.5	0.023
SSTGA2	Egr2(Zf)/Thymocytes-Egr2-ChIP-Seq(GSE34254)/Homer	NGCGTGGGCGGR	1	-0.000408	1	50	0.0168	1185	0.0258
SSTGA2	NFY(CCAAT)/Promoter/Homer	RGCCAATSRG	1	-0.000358	1	480	0.1613	8485.8	0.1849
SSTGA2	ERRg(NR)/Kidney-ESRRG-ChIP-Seq(GSE104905)/Homer	GTGACCTTGRVN	1	-0.000206	1	457	0.1536	8159.2	0.1778
SSTGA2	Oct11(POU,Homeobox)/NCIH1048-POU2F3-ChIP-seq(GSE115123)/Homer	GATTTGCATA	1	-0.000171	1	211	0.0709	4079.1	0.0889
SSTGA2	KLF10(Zf)/HEK293-KLF10.GFP-ChIP-Seq(GSE58341)/Homer	GGGGGTGTGTCC	1	-0.000167	1	380	0.1277	6912.8	0.1506
SSTGA2	Sp2(Zf)/HEK293-Sp2.eGFP-ChIP-Seq(Encode)/Homer	YGGCCCCGCCCC	1	-0.000166	1	568	0.1909	9983.4	0.2175
SSTGA2	SCRT1(Zf)/HEK293-SCRT1.eGFP-ChIP-Seq(Encode)/Homer	GCAACAGGTG	1	-0.000135	1	140	0.0471	2865.6	0.0624
SSTGA2	ZBTB12(Zf)/HEK293-ZBTB12.GFP-ChIP-Seq(GSE58341)/Homer	NGNTCTAGAACCNGV	1	-0.00013	1	274	0.0921	5165.4	0.1125
SSTGA2	ERE(NR),IR3/MCF7-ERa-ChIP-Seq(Unpublished)/Homer	VAGGTCACNSTGACC	1	-0.000112	1	135	0.0454	2787.3	0.0607
SSTGA2	Gli2(Zf)/GM2-Gli2-ChIP-Chip(GSE112702)/Homer	YSTGGGTGGTCT	1	-9.8e-05	1	106	0.0356	2277.9	0.0496
SSTGA2	EKLF(Zf)/Erythrocyte-Klf1-ChIP-Seq(GSE20478)/Homer	NWGGGTGTGGCY	1	-9.8e-05	1	75	0.0252	1711.3	0.0373
SSTGA2	VDR(NR),DR3/GM10855-VDR+vitD-ChIP-Seq(GSE22484)/Homer	ARAGGTCANWGAGTTCANNN	1	-6.7e-05	1	86	0.0289	1931.9	0.0421
SSTGA2	ZNF143|STAF(Zf)/CUTLL-ZNF143-ChIP-Seq(GSE29600)/Homer	ATTTCCCAGVAKSCY	1	-6.5e-05	1	224	0.0753	4363.1	0.0951
SSTGA2	ZNF711(Zf)/SHSY5Y-ZNF711-ChIP-Seq(GSE20673)/Homer	AGGCCTAG	1	-4.9e-05	1	763	0.2565	13232.4	0.2883
SSTGA2	Sox7(HMG)/ESC-Sox7-ChIP-Seq(GSE133899)/Homer	VVRRAACAATGG	1	-4.5e-05	1	154	0.0518	3171.3	0.0691
SSTGA2	KLF6(Zf)/PDAC-KLF6-ChIP-Seq(GSE64557)/Homer	MKGGGYGTGGCC	1	-4.2e-05	1	394	0.1324	7252.7	0.158
SSTGA2	Oct2(POU,Homeobox)/Bcell-Oct2-ChIP-Seq(GSE21512)/Homer	ATATGCAAAT	1	-3.9e-05	1	196	0.0659	3912.1	0.0852
SSTGA2	Bcl11a(Zf)/HSPC-BCL11A-ChIP-Seq(GSE104676)/Homer	TYTGACCASWRG	1	-3.3e-05	1	359	0.1207	6688.5	0.1457
SSTGA2	Hnf6b(Homeobox)/LNCaP-Hnf6b-ChIP-Seq(GSE106305)/Homer	TATTGAYY	1	-2.5e-05	1	571	0.1919	10196.4	0.2222
SSTGA2	Brn1(POU,Homeobox)/NPC-Brn1-ChIP-Seq(GSE35496)/Homer	TATGCWAATBAV	1	-2.1e-05	1	200	0.0672	4018.6	0.0876
SSTGA2	Snail1(Zf)/LS174T-SNAIL1.HA-ChIP-Seq(GSE127183)/Homer	TRCACCTGCY	1	-2e-05	1	440	0.1479	8070.2	0.1758
SSTGA2	KLF3(Zf)/MEF-Klf3-ChIP-Seq(GSE44748)/Homer	NRGCCCCRCCCHBNN	1	-1.5e-05	1	148	0.0497	3123.9	0.0681
SSTGA2	Oct4(POU,Homeobox)/mES-Oct4-ChIP-Seq(GSE11431)/Homer	ATTTGCATAW	1	-1.4e-05	1	303	0.1018	5807.5	0.1265
SSTGA2	OCT4-SOX2-TCF-NANOG(POU,Homeobox,HMG)/mES-Oct4-ChIP-Seq(GSE11431)/Homer	ATTTGCATAACAATG	1	-6e-06	1	113	0.038	2531.7	0.0552
SSTGA2	Esrrb(NR)/mES-Esrrb-ChIP-Seq(GSE11431)/Homer	KTGACCTTGA	1	-6e-06	1	357	0.12	6777.1	0.1477
SSTGA2	Cdx2(Homeobox)/mES-Cdx2-ChIP-Seq(GSE14586)/Homer	GYMATAAAAH	1	-5e-06	1	521	0.1751	9512.4	0.2073
SSTGA2	FOXA1:AR(Forkhead,NR)/LNCAP-AR-ChIP-Seq(GSE27824)/Homer	AGTAAACAAAAAAGAACAND	1	-4e-06	1	49	0.0165	1326.6	0.0289
SSTGA2	RXR(NR),DR1/3T3L1-RXR-ChIP-Seq(GSE13511)/Homer	TAGGGCAAAGGTCA	1	-4e-06	1	569	0.1913	10312.3	0.2247
SSTGA2	Klf9(Zf)/GBM-Klf9-ChIP-Seq(GSE62211)/Homer	GCCACRCCCACY	1	-3e-06	1	127	0.0427	2825.2	0.0616
SSTGA2	Nr5a2(NR)/Pancreas-LRH1-ChIP-Seq(GSE34295)/Homer	BTCAAGGTCA	1	-1e-06	1	424	0.1425	7999.6	0.1743
SSTGA2	HNF4a(NR),DR1/HepG2-HNF4a-ChIP-Seq(GSE25021)/Homer	CARRGKBCAAAGTYCA	1	-1e-06	1	247	0.083	5005.2	0.1091
SSTGA2	Nr5a2(NR)/mES-Nr5a2-ChIP-Seq(GSE19019)/Homer	BTCAAGGTCA	1	-1e-06	1	312	0.1049	6136.1	0.1337
SSTGA2	SF1(NR)/H295R-Nr5a1-ChIP-Seq(GSE44220)/Homer	CAAGGHCANV	1	-1e-06	1	274	0.0921	5495.8	0.1197
SSTGA2	OCT:OCT(POU,Homeobox)/NPC-OCT6-ChIP-Seq(GSE43916)/Homer	YATGCATATRCATRT	1	-1e-06	1	89	0.0299	2176.1	0.0474
SSTGA2	GFY-Staf(?,Zf)/Promoter/Homer	RACTACAATTCCCAGAAKGC	1	0	1	15	0.005	652.3	0.0142
SSTGA2	Sox4(HMG)/proB-Sox4-ChIP-Seq(GSE50066)/Homer	YCTTTGTTCC	1	0	1	506	0.1701	9488	0.2067
SSTGA2	GSC(Homeobox)/FrogEmbryos-GSC-ChIP-Seq(DRA000576)/Homer	RGGATTAR	1	0	1	849	0.2854	15083	0.3286
SSTGA2	Otx2(Homeobox)/EpiLC-Otx2-ChIP-Seq(GSE56098)/Homer	NYTAATCCYB	1	0	1	569	0.1913	10643.6	0.2319
SSTGA2	Klf4(Zf)/mES-Klf4-ChIP-Seq(GSE11431)/Homer	GCCACACCCA	1	0	1	114	0.0383	2814.2	0.0613
SSTGA2	PPARa(NR),DR1/Liver-Ppara-ChIP-Seq(GSE47954)/Homer	VNAGGKCAAAGGTCA	1	0	1	564	0.1896	10716.8	0.2335
SSTGA2	RARg(NR)/ES-RARg-ChIP-Seq(GSE30538)/Homer	AGGTCAAGGTCA	1	0	1	38	0.0128	1346.3	0.0293
SSTGA2	KLF1(Zf)/HUDEP2-KLF1-CutnRun(GSE136251)/Homer	VDGGGYGGGGCY	1	0	1	287	0.0965	6101.6	0.1329
SSTGA2	LRF(Zf)/Erythroblasts-ZBTB7A-ChIP-Seq(GSE74977)/Homer	AAGACCCYYN	1	0	1	521	0.1751	10307.4	0.2246
SSTGA2	Sox17(HMG)/Endoderm-Sox17-ChIP-Seq(GSE61475)/Homer	CCATTGTTYB	1	0	1	388	0.1304	8056.2	0.1755
SSTGA2	RAR:RXR(NR),DR0/ES-RAR-ChIP-Seq(GSE56893)/Homer	AGGTCAAGGTCA	1	0	1	78	0.0262	2373.5	0.0517
SSTGA2	Sox10(HMG)/SciaticNerve-Sox3-ChIP-Seq(GSE35132)/Homer	CCWTTGTYYB	1	0	1	974	0.3274	17867	0.3893
SSTGA2	KLF5(Zf)/LoVo-KLF5-ChIP-Seq(GSE49402)/Homer	DGGGYGKGGC	1	0	1	455	0.1529	9448.6	0.2059
SSTGA2	Sox15(HMG)/CPA-Sox15-ChIP-Seq(GSE62909)/Homer	RAACAATGGN	1	0	1	617	0.2074	12314	0.2683
SSTGA2	ZEB2(Zf)/SNU398-ZEB2-ChIP-Seq(GSE103048)/Homer	GNMCAGGTGTGC	1	0	1	422	0.1418	9023.2	0.1966
SSTGA2	COUP-TFII(NR)/K562-NR2F1-ChIP-Seq(Encode)/Homer	GKBCARAGGTCA	1	0	1	680	0.2286	13536.6	0.2949
SSTGA2	COUP-TFII(NR)/Artia-Nr2f2-ChIP-Seq(GSE46497)/Homer	AGRGGTCA	1	0	1	793	0.2666	16025.9	0.3492
SSTGA2	E2A(bHLH),near_PU.1/Bcell-PU.1-ChIP-Seq(GSE21512)/Homer	NVCACCTGBN	1	0	1	649	0.2182	13359.4	0.2911
SSTGA2	Erra(NR)/HepG2-Erra-ChIP-Seq(GSE31477)/Homer	CAAAGGTCAG	1	0	1	1084	0.3644	21085.9	0.4594
SSTGA2	EAR2(NR)/K562-NR2F6-ChIP-Seq(Encode)/Homer	NRBCARRGGTCA	1	0	1	605	0.2034	12411.6	0.2704
SSTGA2	RARa(NR)/K562-RARa-ChIP-Seq(Encode)/Homer	TTGAMCTTTG	1	0	1	1502	0.5049	27725.3	0.6041
SSTGA2	Sox21(HMG)/ESC-SOX21-ChIP-Seq(GSE110505)/Homer	BCCWTTGTBYKV	1	0	1	1009	0.3392	20312.8	0.4426
SSTGA2	Sox2(HMG)/mES-Sox2-ChIP-Seq(GSE11431)/Homer	BCCATTGTTC	1	0	1	467	0.157	9976.2	0.2174
SSTGA2	Sox3(HMG)/NPC-Sox3-ChIP-Seq(GSE33059)/Homer	CCWTTGTY	1	0	1	1003	0.3371	19017.2	0.4144
SSTGA2	Sox6(HMG)/Myotubes-Sox6-ChIP-Seq(GSE32627)/Homer	CCATTGTTNY	1	0	1	921	0.3096	17993.7	0.3921
SSTGA2	THRb(NR)/Liver-NR1A2-ChIP-Seq(GSE52613)/Homer	TRAGGTCA	1	0	1	1948	0.6548	34185	0.7449
SSTGA2	ZEB1(Zf)/PDAC-ZEB1-ChIP-Seq(GSE64557)/Homer	VCAGGTRDRY	1	0	1	732	0.2461	16185.2	0.3527
SSTGA2	ZFP3(Zf)/HEK293-ZFP3.GFP-ChIP-Seq(GSE58341)/Homer	GGGTTTTGAAGGATGARTAGGAGTT	1	0	1	0	0	16.2	0.0004
SSTGA3	AP-1(bZIP)/ThioMac-PU.1-ChIP-Seq(GSE21512)/Homer	VTGACTCATC	1e-64	-148.7	0	837	0.2793	7150.9	0.1564
SSTGA3	Atf3(bZIP)/GBM-ATF3-ChIP-Seq(GSE33912)/Homer	DATGASTCATHN	1e-61	-142	0	760	0.2536	6337.5	0.1386
SSTGA3	Fra2(bZIP)/Striatum-Fra2-ChIP-Seq(GSE43429)/Homer	GGATGACTCATC	1e-61	-141.6	0	588	0.1962	4377.8	0.0958
SSTGA3	Fosl2(bZIP)/3T3L1-Fosl2-ChIP-Seq(GSE56872)/Homer	NATGASTCABNN	1e-59	-137.3	0	444	0.1481	2907.4	0.0636
SSTGA3	Fra1(bZIP)/BT549-Fra1-ChIP-Seq(GSE46166)/Homer	NNATGASTCATH	1e-57	-131.6	0	656	0.2189	5282.6	0.1156
SSTGA3	MafA(bZIP)/Islet-MafA-ChIP-Seq(GSE30298)/Homer	TGCTGACTCA	1e-56	-129.7	0	960	0.3203	9020.3	0.1973
SSTGA3	JunB(bZIP)/DendriticCells-Junb-ChIP-Seq(GSE36099)/Homer	RATGASTCAT	1e-55	-127.3	0	645	0.2152	5220.1	0.1142
SSTGA3	BATF(bZIP)/Th17-BATF-ChIP-Seq(GSE39756)/Homer	DATGASTCAT	1e-53	-124.3	0	753	0.2513	6545.1	0.1432
SSTGA3	Fos(bZIP)/TSC-Fos-ChIP-Seq(GSE110950)/Homer	NDATGASTCAYN	1e-53	-123.5	0	670	0.2236	5570.7	0.1219
SSTGA3	Oct4(POU,Homeobox)/mES-Oct4-ChIP-Seq(GSE11431)/Homer	ATTTGCATAW	1e-48	-111	0	659	0.2199	5648.8	0.1236
SSTGA3	Oct11(POU,Homeobox)/NCIH1048-POU2F3-ChIP-seq(GSE115123)/Homer	GATTTGCATA	1e-45	-105.3	0	501	0.1672	3915.4	0.0857
SSTGA3	Jun-AP1(bZIP)/K562-cJun-ChIP-Seq(GSE31477)/Homer	GATGASTCATCN	1e-45	-104.9	0	323	0.1078	2043.1	0.0447
SSTGA3	Oct6(POU,Homeobox)/NPC-Pou3f1-ChIP-Seq(GSE35496)/Homer	WATGCAAATGAG	1e-45	-104.9	0	623	0.2079	5326.1	0.1165
SSTGA3	Brn1(POU,Homeobox)/NPC-Brn1-ChIP-Seq(GSE35496)/Homer	TATGCWAATBAV	1e-45	-103.9	0	496	0.1655	3879.7	0.0849
SSTGA3	Mef2b(MADS)/HEK293-Mef2b.V5-ChIP-Seq(GSE67450)/Homer	GCTATTTTTGGM	1e-44	-103.1	0	918	0.3063	9031.1	0.1976
SSTGA3	Brn2(POU,Homeobox)/NPC-Brn2-ChIP-Seq(GSE35496)/Homer	ATGAATATTC	1e-43	-99.55	0	219	0.0731	1128.2	0.0247
SSTGA3	MafB(bZIP)/BMM-Mafb-ChIP-Seq(GSE75722)/Homer	WNTGCTGASTCAGCANWTTY	1e-43	-99.28	0	606	0.2022	5221.8	0.1142
SSTGA3	Bach2(bZIP)/OCILy7-Bach2-ChIP-Seq(GSE44420)/Homer	TGCTGAGTCA	1e-40	-94.33	0	291	0.0971	1839.7	0.0402
SSTGA3	OCT:OCT-short(POU,Homeobox)/NPC-OCT6-ChIP-Seq(GSE43916)/Homer	ATGCATWATGCATRW	1e-34	-80.15	0	807	0.2693	8121.1	0.1777
SSTGA3	OCT:OCT(POU,Homeobox)/NPC-Brn1-ChIP-Seq(GSE35496)/Homer	ATGAATATTCATGAG	1e-34	-79.75	0	54	0.018	81.9	0.0018
SSTGA3	Pit1(Homeobox)/GCrat-Pit1-ChIP-Seq(GSE58009)/Homer	ATGMATATDC	1e-33	-76.73	0	1146	0.3824	12790.3	0.2798
SSTGA3	Oct2(POU,Homeobox)/Bcell-Oct2-ChIP-Seq(GSE21512)/Homer	ATATGCAAAT	1e-31	-73.4	0	446	0.1488	3797.7	0.0831
SSTGA3	Mef2c(MADS)/GM12878-Mef2c-ChIP-Seq(GSE32465)/Homer	DCYAAAAATAGM	1e-29	-68.61	0	529	0.1765	4877.1	0.1067
SSTGA3	MafK(bZIP)/C2C12-MafK-ChIP-Seq(GSE36030)/Homer	GCTGASTCAGCA	1e-29	-68.25	0	334	0.1114	2612.7	0.0572
SSTGA3	Mef2d(MADS)/Retina-Mef2d-ChIP-Seq(GSE61391)/Homer	GCTATTTTTAGC	1e-28	-66.47	0	267	0.0891	1917.6	0.042
SSTGA3	Mef2a(MADS)/HL1-Mef2a.biotin-ChIP-Seq(GSE21529)/Homer	CYAAAAATAG	1e-26	-61.3	0	475	0.1585	4373.5	0.0957
SSTGA3	MafF(bZIP)/HepG2-MafF-ChIP-Seq(GSE31477)/Homer	HWWGTCAGCAWWTTT	1e-25	-58.52	0	374	0.1248	3228	0.0706
SSTGA3	SCL(bHLH)/HPC7-Scl-ChIP-Seq(GSE13511)/Homer	AVCAGCTG	1e-25	-58.11	0	2587	0.8632	36055.5	0.7888
SSTGA3	Ap4(bHLH)/AML-Tfap4-ChIP-Seq(GSE45738)/Homer	NAHCAGCTGD	1e-20	-47.82	0	1046	0.349	12349.6	0.2702
SSTGA3	OCT:OCT(POU,Homeobox,IR1)/NPC-Brn2-ChIP-Seq(GSE35496)/Homer	ATGAATWATTCATGA	1e-20	-46.85	0	52	0.0174	152.7	0.0033
SSTGA3	Tcf21(bHLH)/ArterySmoothMuscle-Tcf21-ChIP-Seq(GSE61369)/Homer	NAACAGCTGG	1e-20	-46.52	0	828	0.2763	9364.7	0.2049
SSTGA3	NF1-halfsite(CTF)/LNCaP-NF1-ChIP-Seq(Unpublished)/Homer	YTGCCAAG	1e-19	-45.32	0	1326	0.4424	16485	0.3606
SSTGA3	MyoD(bHLH)/Myotube-MyoD-ChIP-Seq(GSE21614)/Homer	RRCAGCTGYTSY	1e-19	-45.31	0	676	0.2256	7352.2	0.1608
SSTGA3	Twist2(bHLH)/Myoblast-Twist2.Ty1-ChIP-Seq(GSE127998)/Homer	MCAGCTGBYH	1e-19	-45.06	0	1471	0.4908	18641.5	0.4078
SSTGA3	NF-E2(bZIP)/K562-NFE2-ChIP-Seq(GSE31477)/Homer	GATGACTCAGCA	1e-18	-43.44	0	108	0.036	605.5	0.0132
SSTGA3	NeuroG2(bHLH)/Fibroblast-NeuroG2-ChIP-Seq(GSE75910)/Homer	ACCATCTGTT	1e-18	-42.16	0	1299	0.4334	16225.7	0.355
SSTGA3	Pit1+1bp(Homeobox)/GCrat-Pit1-ChIP-Seq(GSE58009)/Homer	ATGCATAATTCA	1e-18	-41.73	0	419	0.1398	4130.5	0.0904
SSTGA3	Nrf2(bZIP)/Lymphoblast-Nrf2-ChIP-Seq(GSE37589)/Homer	HTGCTGAGTCAT	1e-17	-41.14	0	96	0.032	518.9	0.0114
SSTGA3	GRE(NR),IR3/RAW264.7-GRE-ChIP-Seq(Unpublished)/Homer	VAGRACAKWCTGTYC	1e-17	-40.5	0	282	0.0941	2496.1	0.0546
SSTGA3	Bach1(bZIP)/K562-Bach1-ChIP-Seq(GSE31477)/Homer	AWWNTGCTGAGTCAT	1e-16	-38.8	0	102	0.034	592.9	0.013
SSTGA3	Myf5(bHLH)/GM-Myf5-ChIP-Seq(GSE24852)/Homer	BAACAGCTGT	1e-15	-36.2	0	629	0.2099	7025.9	0.1537
SSTGA3	OCT4-SOX2-TCF-NANOG(POU,Homeobox,HMG)/mES-Oct4-ChIP-Seq(GSE11431)/Homer	ATTTGCATAACAATG	1e-15	-35.59	0	254	0.0848	2266.2	0.0496
SSTGA3	MyoG(bHLH)/C2C12-MyoG-ChIP-Seq(GSE36024)/Homer	AACAGCTG	1e-15	-35.37	0	850	0.2836	10087.5	0.2207
SSTGA3	Tcf12(bHLH)/GM12878-Tcf12-ChIP-Seq(GSE32465)/Homer	VCAGCTGYTG	1e-15	-34.77	0	770	0.2569	9000.7	0.1969
SSTGA3	Atoh1(bHLH)/Cerebellum-Atoh1-ChIP-Seq(GSE22111)/Homer	VNRVCAGCTGGY	1e-14	-34.41	0	922	0.3076	11139.4	0.2437
SSTGA3	Egr1(Zf)/K562-Egr1-ChIP-Seq(GSE32465)/Homer	TGCGTGGGYG	1e-14	-33.79	0	484	0.1615	5184.8	0.1134
SSTGA3	BHLHA15(bHLH)/NIH3T3-BHLHB8.HA-ChIP-Seq(GSE119782)/Homer	NAMCAGCTGK	1e-13	-31.94	0	1163	0.3881	14714.4	0.3219
SSTGA3	PGR(NR)/EndoStromal-PGR-ChIP-Seq(GSE69539)/Homer	AAGAACATWHTGTTC	1e-13	-31.85	0	275	0.0918	2597.7	0.0568
SSTGA3	GRE(NR),IR3/A549-GR-ChIP-Seq(GSE32465)/Homer	NRGVACABNVTGTYCY	1e-13	-30.07	0	165	0.0551	1349.9	0.0295
SSTGA3	Gfi1b(Zf)/HPC7-Gfi1b-ChIP-Seq(GSE22178)/Homer	MAATCACTGC	1e-09	-22.84	0	599	0.1999	7143.4	0.1563
SSTGA3	ZBTB18(Zf)/HEK293-ZBTB18.GFP-ChIP-Seq(GSE58341)/Homer	AACATCTGGA	1e-09	-22.74	0	470	0.1568	5388.7	0.1179
SSTGA3	STAT4(Stat)/CD4-Stat4-ChIP-Seq(GSE22104)/Homer	NYTTCCWGGAAR	1e-09	-22.37	0	815	0.2719	10196.7	0.2231
SSTGA3	NF1(CTF)/LNCAP-NF1-ChIP-Seq(Unpublished)/Homer	CYTGGCABNSTGCCAR	1e-09	-21.74	0	315	0.1051	3375.6	0.0738
SSTGA3	TCF4(bHLH)/SHSY5Y-TCF4-ChIP-Seq(GSE96915)/Homer	SMCATCTGKH	1e-09	-21.67	0	1243	0.4147	16462.4	0.3601
SSTGA3	NFE2L2(bZIP)/HepG2-NFE2L2-ChIP-Seq(Encode)/Homer	AWWWTGCTGAGTCAT	1e-09	-21.54	0	104	0.0347	817.1	0.0179
SSTGA3	WT1(Zf)/Kidney-WT1-ChIP-Seq(GSE90016)/Homer	MCTCCCMCRCAB	1e-09	-21.3	0	431	0.1438	4921.5	0.1077
SSTGA3	Olig2(bHLH)/Neuron-Olig2-ChIP-Seq(GSE30882)/Homer	RCCATMTGTT	1e-08	-19.99	0	1510	0.5038	20575.8	0.4501
SSTGA3	STAT6(Stat)/Macrophage-Stat6-ChIP-Seq(GSE38377)/Homer	TTCCKNAGAA	1e-08	-19.67	0	509	0.1698	6049.3	0.1323
SSTGA3	TEAD1(TEAD)/HepG2-TEAD1-ChIP-Seq(Encode)/Homer	CYRCATTCCA	1e-07	-17.95	0	825	0.2753	10589.3	0.2317
SSTGA3	Tlx?(NR)/NPC-H3K4me1-ChIP-Seq(GSE16256)/Homer	CTGGCAGSCTGCCA	1e-07	-17.75	0	380	0.1268	4380.4	0.0958
SSTGA3	CEBP:AP1(bZIP)/ThioMac-CEBPb-ChIP-Seq(GSE21512)/Homer	DRTGTTGCAA	1e-07	-17.7	0	630	0.2102	7829.6	0.1713
SSTGA3	CHR(?)/Hela-CellCycle-Expression/Homer	SRGTTTCAAA	1e-07	-17.69	0	569	0.1899	6975.5	0.1526
SSTGA3	Egr2(Zf)/Thymocytes-Egr2-ChIP-Seq(GSE34254)/Homer	NGCGTGGGCGGR	1e-07	-17.19	0	125	0.0417	1134.6	0.0248
SSTGA3	Stat3+il21(Stat)/CD4-Stat3-ChIP-Seq(GSE19198)/Homer	SVYTTCCNGGAARB	1e-07	-17.1	0	601	0.2005	7454.2	0.1631
SSTGA3	STAT6(Stat)/CD4-Stat6-ChIP-Seq(GSE22104)/Homer	ABTTCYYRRGAA	1e-07	-16.74	0	492	0.1642	5954.7	0.1303
SSTGA3	Rbpj1(?)/Panc1-Rbpj1-ChIP-Seq(GSE47459)/Homer	HTTTCCCASG	1e-07	-16.72	0	1119	0.3734	14957.8	0.3272
SSTGA3	TEAD3(TEA)/HepG2-TEAD3-ChIP-Seq(Encode)/Homer	TRCATTCCAG	1e-07	-16.15	0	944	0.315	12428.7	0.2719
SSTGA3	Zic3(Zf)/mES-Zic3-ChIP-Seq(GSE37889)/Homer	GGCCYCCTGCTGDGH	1e-06	-16.08	0	400	0.1335	4723.9	0.1033
SSTGA3	HIC1(Zf)/Treg-ZBTB29-ChIP-Seq(GSE99889)/Homer	TGCCAGCB	1e-06	-15.39	0	1378	0.4598	18918.9	0.4139
SSTGA3	Rfx6(HTH)/Min6b1-Rfx6.HA-ChIP-Seq(GSE62844)/Homer	TGTTKCCTAGCAACM	1e-05	-13.79	0	823	0.2746	10831.1	0.2369
SSTGA3	NFAT(RHD)/Jurkat-NFATC1-ChIP-Seq(Jolma_et_al.)/Homer	ATTTTCCATT	1e-05	-13.6	0	737	0.2459	9601.7	0.2101
SSTGA3	TEAD4(TEA)/Tropoblast-Tead4-ChIP-Seq(GSE37350)/Homer	CCWGGAATGY	1e-05	-13.55	0	706	0.2356	9159.6	0.2004
SSTGA3	STAT5(Stat)/mCD4+-Stat5-ChIP-Seq(GSE12346)/Homer	RTTTCTNAGAAA	1e-05	-13.47	0	331	0.1104	3905.2	0.0854
SSTGA3	ARE(NR)/LNCAP-AR-ChIP-Seq(GSE27824)/Homer	RGRACASNSTGTYCYB	1e-05	-12.77	0	288	0.0961	3356.9	0.0734
SSTGA3	Ascl1(bHLH)/NeuralTubes-Ascl1-ChIP-Seq(GSE55840)/Homer	NNVVCAGCTGBN	1e-05	-12.62	0	1101	0.3674	15002.7	0.3282
SSTGA3	Foxo1(Forkhead)/RAW-Foxo1-ChIP-Seq(Fan_et_al.)/Homer	CTGTTTAC	1e-05	-12.46	0	1400	0.4671	19492.3	0.4264
SSTGA3	Tgif2(Homeobox)/mES-Tgif2-ChIP-Seq(GSE55404)/Homer	TGTCANYT	1e-05	-12.38	0	2057	0.6864	29604.8	0.6477
SSTGA3	Znf263(Zf)/K562-Znf263-ChIP-Seq(GSE31477)/Homer	CVGTSCTCCC	1e-05	-12.27	0	1195	0.3987	16431.1	0.3595
SSTGA3	Zic(Zf)/Cerebellum-ZIC1.2-ChIP-Seq(GSE60731)/Homer	CCTGCTGAGH	1e-05	-12.24	0	639	0.2132	8286.4	0.1813
SSTGA3	AR-halfsite(NR)/LNCaP-AR-ChIP-Seq(GSE27824)/Homer	CCAGGAACAG	1e-05	-12.19	0	2321	0.7744	33799	0.7394
SSTGA3	HLF(bZIP)/HSC-HLF.Flag-ChIP-Seq(GSE69817)/Homer	RTTATGYAAB	1e-05	-12.15	0	673	0.2246	8780.9	0.1921
SSTGA3	Unknown-ESC-element(?)/mES-Nanog-ChIP-Seq(GSE11724)/Homer	CACAGCAGGGGG	1e-05	-12.14	0	451	0.1505	5629.3	0.1232
SSTGA3	Fox:Ebox(Forkhead,bHLH)/Panc1-Foxa2-ChIP-Seq(GSE47459)/Homer	NNNVCTGWGYAAACASN	1e-05	-11.82	0	879	0.2933	11795.5	0.258
SSTGA3	Tbr1(T-box)/Cortex-Tbr1-ChIP-Seq(GSE71384)/Homer	AAGGTGTKAA	0.0001	-11.42	0.0001	1040	0.347	14199.1	0.3106
SSTGA3	TEAD(TEA)/Fibroblast-PU.1-ChIP-Seq(Unpublished)/Homer	YCWGGAATGY	0.0001	-11.1	0.0001	589	0.1965	7649.5	0.1673
SSTGA3	PRDM9(Zf)/Testis-DMC1-ChIP-Seq(GSE35498)/Homer	ADGGYAGYAGCATCT	0.0001	-11.01	0.0001	353	0.1178	4329.1	0.0947
SSTGA3	OCT:OCT(POU,Homeobox)/NPC-OCT6-ChIP-Seq(GSE43916)/Homer	YATGCATATRCATRT	0.0001	-10.94	0.0001	200	0.0667	2259.7	0.0494
SSTGA3	Atf4(bZIP)/MEF-Atf4-ChIP-Seq(GSE35681)/Homer	MTGATGCAAT	0.0001	-10.68	0.0001	231	0.0771	2682.5	0.0587
SSTGA3	NeuroD1(bHLH)/Islet-NeuroD1-ChIP-Seq(GSE30298)/Homer	GCCATCTGTT	0.0001	-10.67	0.0001	648	0.2162	8528	0.1866
SSTGA3	RBPJ:Ebox(?,bHLH)/Panc1-Rbpj1-ChIP-Seq(GSE47459)/Homer	GGGRAARRGRMCAGMTG	0.0001	-10.57	0.0001	281	0.0938	3363.4	0.0736
SSTGA3	THRa(NR)/C17.2-THRa-ChIP-Seq(GSE38347)/Homer	GGTCANYTGAGGWCA	0.0001	-10.42	0.0001	302	0.1008	3658.1	0.08
SSTGA3	Bcl6(Zf)/Liver-Bcl6-ChIP-Seq(GSE31578)/Homer	NNNCTTTCCAGGAAA	0.0001	-9.815	0.0003	1105	0.3687	15310.3	0.3349
SSTGA3	Tbx20(T-box)/Heart-Tbx20-ChIP-Seq(GSE29636)/Homer	GGTGYTGACAGS	0.0001	-9.45	0.0004	198	0.0661	2294	0.0502
SSTGA3	ETS:E-box(ETS,bHLH)/HPC7-Scl-ChIP-Seq(GSE22178)/Homer	AGGAARCAGCTG	0.0001	-9.337	0.0004	88	0.0294	875.9	0.0192
SSTGA3	TEAD2(TEA)/Py2T-Tead2-ChIP-Seq(GSE55709)/Homer	CCWGGAATGY	0.001	-9.073	0.0005	459	0.1532	5936.9	0.1299
SSTGA3	Hoxc9(Homeobox)/Ainv15-Hoxc9-ChIP-Seq(GSE21812)/Homer	GGCCATAAATCA	0.001	-8.512	0.0009	443	0.1478	5748.4	0.1258
SSTGA3	Zic2(Zf)/ESC-Zic2-ChIP-Seq(SRP197560)/Homer	CHCAGCRGGRGG	0.001	-8.503	0.0009	304	0.1014	3791	0.0829
SSTGA3	HRE(HSF)/Striatum-HSF1-ChIP-Seq(GSE38000)/Homer	TTCTAGAABNTTCTA	0.001	-8.412	0.001	206	0.0687	2449.3	0.0536
SSTGA3	ZNF341(Zf)/EBV-ZNF341-ChIP-Seq(GSE113194)/Homer	GGAACAGCCG	0.001	-8.378	0.001	591	0.1972	7883.4	0.1725
SSTGA3	NFIL3(bZIP)/HepG2-NFIL3-ChIP-Seq(Encode)/Homer	VTTACGTAAYNNNNN	0.001	-8.232	0.0012	487	0.1625	6397.4	0.14
SSTGA3	Tgif1(Homeobox)/mES-Tgif1-ChIP-Seq(GSE55404)/Homer	YTGWCADY	0.001	-7.94	0.0016	1971	0.6577	28695.8	0.6278
SSTGA3	STAT1(Stat)/HelaS3-STAT1-ChIP-Seq(GSE12782)/Homer	NATTTCCNGGAAAT	0.001	-7.888	0.0016	268	0.0894	3327.6	0.0728
SSTGA3	Stat3(Stat)/mES-Stat3-ChIP-Seq(GSE11431)/Homer	CTTCCGGGAA	0.001	-7.678	0.002	384	0.1281	4969.5	0.1087
SSTGA3	NFAT:AP1(RHD,bZIP)/Jurkat-NFATC1-ChIP-Seq(Jolma_et_al.)/Homer	SARTGGAAAAWRTGAGTCAB	0.001	-7.108	0.0035	153	0.0511	1795.1	0.0393
SSTGA3	Maz(Zf)/HepG2-Maz-ChIP-Seq(GSE31477)/Homer	GGGGGGGG	0.001	-7.002	0.0038	706	0.2356	9684.8	0.2119
SSTGA3	KLF14(Zf)/HEK293-KLF14.GFP-ChIP-Seq(GSE58341)/Homer	RGKGGGCGKGGC	0.01	-6.881	0.0043	941	0.314	13170.1	0.2881
SSTGA3	BMYB(HTH)/Hela-BMYB-ChIP-Seq(GSE27030)/Homer	NHAACBGYYV	0.01	-6.796	0.0046	1085	0.362	15329.1	0.3354
SSTGA3	THRb(NR)/HepG2-THRb.Flag-ChIP-Seq(Encode)/Homer	GGTCACCTGAGGTCA	0.01	-6.678	0.0051	369	0.1231	4829.4	0.1057
SSTGA3	Hoxa10(Homeobox)/ChickenMSG-Hoxa10.Flag-ChIP-Seq(GSE86088)/Homer	GGYAATGAAA	0.01	-6.613	0.0054	485	0.1618	6500.9	0.1422
SSTGA3	Chop(bZIP)/MEF-Chop-ChIP-Seq(GSE35681)/Homer	ATTGCATCAT	0.01	-6.265	0.0076	172	0.0574	2094.1	0.0458
SSTGA3	Pitx1:Ebox(Homeobox,bHLH)/Hindlimb-Pitx1-ChIP-Seq(GSE41591)/Homer	YTAATTRAWWCCAGATGT	0.01	-6.2	0.008	177	0.0591	2166.6	0.0474
SSTGA3	Foxa3(Forkhead)/Liver-Foxa3-ChIP-Seq(GSE77670)/Homer	BSNTGTTTACWYWGN	0.01	-6.194	0.008	290	0.0968	3743.3	0.0819
SSTGA3	PR(NR)/T47D-PR-ChIP-Seq(GSE31130)/Homer	VAGRACAKNCTGTBC	0.01	-6.07	0.009	1646	0.5492	23918	0.5232
SSTGA3	Sp5(Zf)/mES-Sp5.Flag-ChIP-Seq(GSE72989)/Homer	RGKGGGCGGAGC	0.01	-5.846	0.0112	521	0.1738	7093.6	0.1552
SSTGA3	ZNF317(Zf)/HEK293-ZNF317.GFP-ChIP-Seq(GSE58341)/Homer	GTCWGCTGTYYCTCT	0.01	-5.718	0.0126	83	0.0277	924.4	0.0202
SSTGA3	Foxa2(Forkhead)/Liver-Foxa2-ChIP-Seq(GSE25694)/Homer	CYTGTTTACWYW	0.01	-5.698	0.0127	666	0.2222	9232.7	0.202
SSTGA3	HRE(HSF)/HepG2-HSF1-ChIP-Seq(GSE31477)/Homer	BSTTCTRGAABVTTCYAGAA	0.01	-5.687	0.0127	140	0.0467	1687.2	0.0369
SSTGA3	CEBP:CEBP(bZIP)/MEF-Chop-ChIP-Seq(GSE35681)/Homer	NTNATGCAAYMNNHTGMAAY	0.01	-5.567	0.0142	128	0.0427	1530.1	0.0335
SSTGA3	Zfp281(Zf)/ES-Zfp281-ChIP-Seq(GSE81042)/Homer	CCCCTCCCCCAC	0.01	-5.263	0.0192	160	0.0534	1984.2	0.0434
SSTGA3	IRF:BATF(IRF:bZIP)/pDC-Irf8-ChIP-Seq(GSE66899)/Homer	CTTTCANTATGACTV	0.01	-5.192	0.0204	111	0.037	1318.1	0.0288
SSTGA3	AMYB(HTH)/Testes-AMYB-ChIP-Seq(GSE44588)/Homer	TGGCAGTTGG	0.01	-5.188	0.0204	1086	0.3624	15548.6	0.3402
SSTGA3	NFkB-p65(RHD)/GM12787-p65-ChIP-Seq(GSE19485)/Homer	WGGGGATTTCCC	0.01	-5.167	0.0206	338	0.1128	4507.4	0.0986
SSTGA3	PAX5(Paired,Homeobox)/GM12878-PAX5-ChIP-Seq(GSE32465)/Homer	GCAGCCAAGCRTGACH	0.01	-5.131	0.0211	263	0.0878	3438.1	0.0752
SSTGA3	Npas4(bHLH)/Neuron-Npas4-ChIP-Seq(GSE127793)/Homer	NHRTCACGACDN	0.01	-4.682	0.0329	446	0.1488	6117.2	0.1338
SSTGA3	EKLF(Zf)/Erythrocyte-Klf1-ChIP-Seq(GSE20478)/Homer	NWGGGTGTGGCY	0.01	-4.628	0.0344	147	0.049	1841.4	0.0403
SSTGA3	CRE(bZIP)/Promoter/Homer	CSGTGACGTCAC	0.1	-4.381	0.0437	130	0.0434	1620.4	0.0354
SSTGA3	Klf4(Zf)/mES-Klf4-ChIP-Seq(GSE11431)/Homer	GCCACACCCA	0.1	-4.37	0.0438	233	0.0777	3070.5	0.0672
SSTGA3	EBF1(EBF)/Near-E2A-ChIP-Seq(GSE21512)/Homer	GTCCCCWGGGGA	0.1	-4.326	0.0454	627	0.2092	8818.5	0.1929
SSTGA3	ZNF675(Zf)/HEK293-ZNF675.GFP-ChIP-Seq(GSE58341)/Homer	ARGAGGMCAAAATGW	0.1	-4.137	0.0545	113	0.0377	1399.4	0.0306
SSTGA3	FOXK2(Forkhead)/U2OS-FOXK2-ChIP-Seq(E-MTAB-2204)/Homer	SCHTGTTTACAT	0.1	-4.028	0.0603	508	0.1695	7099	0.1553
SSTGA3	ZNF467(Zf)/HEK293-ZNF467.GFP-ChIP-Seq(GSE58341)/Homer	TGGGGAAGGGCM	0.1	-3.943	0.0651	562	0.1875	7906.1	0.173
SSTGA3	TATA-Box(TBP)/Promoter/Homer	CCTTTTAWAGSC	0.1	-3.917	0.0664	1016	0.339	14684	0.3212
SSTGA3	Fli1(ETS)/CD8-FLI-ChIP-Seq(GSE20898)/Homer	NRYTTCCGGH	0.1	-3.822	0.0724	711	0.2372	10134	0.2217
SSTGA3	CREB5(bZIP)/LNCaP-CREB5.V5-ChIP-Seq(GSE137775)/Homer	VVATGACGTCAT	0.1	-3.79	0.0742	275	0.0918	3723.7	0.0815
SSTGA3	c-Jun-CRE(bZIP)/K562-cJun-ChIP-Seq(GSE31477)/Homer	ATGACGTCATCY	0.1	-3.772	0.075	210	0.0701	2790.6	0.061
SSTGA3	Zfp809(Zf)/ES-Zfp809-ChIP-Seq(GSE70799)/Homer	GGGGCTYGKCTGGGA	0.1	-3.75	0.0761	107	0.0357	1339	0.0293
SSTGA3	NFkB-p65-Rel(RHD)/ThioMac-LPS-Expression(GSE23622)/Homer	GGAAATTCCC	0.1	-3.647	0.0838	40	0.0133	438.2	0.0096
SSTGA3	Meis1(Homeobox)/MastCells-Meis1-ChIP-Seq(GSE48085)/Homer	VGCTGWCAVB	0.1	-3.631	0.0844	1179	0.3934	17190.6	0.3761
SSTGA3	Ptf1a(bHLH)/Panc1-Ptf1a-ChIP-Seq(GSE47459)/Homer	ACAGCTGTTN	0.1	-3.621	0.0847	1673	0.5582	24707	0.5405
SSTGA3	GLIS3(Zf)/Thyroid-Glis3.GFP-ChIP-Seq(GSE103297)/Homer	CTCCCTGGGAGGCCN	0.1	-3.415	0.1033	770	0.2569	11075.1	0.2423
SSTGA3	Atf1(bZIP)/K562-ATF1-ChIP-Seq(GSE31477)/Homer	GATGACGTCA	0.1	-3.214	0.1255	447	0.1491	6303.9	0.1379
SSTGA3	KLF6(Zf)/PDAC-KLF6-ChIP-Seq(GSE64557)/Homer	MKGGGYGTGGCC	0.1	-3.174	0.1296	546	0.1822	7775	0.1701
SSTGA3	Atf2(bZIP)/3T3L1-Atf2-ChIP-Seq(GSE56872)/Homer	NRRTGACGTCAT	0.1	-3.061	0.1442	219	0.0731	2984	0.0653
SSTGA3	ZNF519(Zf)/HEK293-ZNF519.GFP-ChIP-Seq(GSE58341)/Homer	GAGSCCGAGC	0.1	-2.997	0.1526	116	0.0387	1512.8	0.0331
SSTGA3	PU.1-IRF(ETS:IRF)/Bcell-PU.1-ChIP-Seq(GSE21512)/Homer	MGGAAGTGAAAC	0.1	-2.984	0.1535	1029	0.3433	15042.5	0.3291
SSTGA3	HIF-1a(bHLH)/MCF7-HIF1a-ChIP-Seq(GSE28352)/Homer	TACGTGCV	0.1	-2.927	0.1614	135	0.045	1787.9	0.0391
SSTGA3	ERG(ETS)/VCaP-ERG-ChIP-Seq(GSE14097)/Homer	ACAGGAAGTG	0.1	-2.918	0.1617	1081	0.3607	15840.1	0.3465
SSTGA3	CArG(MADS)/PUER-Srf-ChIP-Seq(Sullivan_et_al.)/Homer	CCATATATGGNM	0.1	-2.884	0.1663	235	0.0784	3233.7	0.0707
SSTGA3	EBF(EBF)/proBcell-EBF-ChIP-Seq(GSE21978)/Homer	DGTCCCYRGGGA	0.1	-2.835	0.1735	134	0.0447	1780.4	0.039
SSTGA3	LXRE(NR),DR4/RAW-LXRb.biotin-ChIP-Seq(GSE21512)/Homer	RGGTTACTANAGGTCA	0.1	-2.736	0.1901	36	0.012	418.4	0.0092
SSTGA3	E2F3(E2F)/MEF-E2F3-ChIP-Seq(GSE71376)/Homer	BTKGGCGGGAAA	0.1	-2.732	0.1901	233	0.0777	3221	0.0705
SSTGA3	Nkx3.1(Homeobox)/LNCaP-Nkx3.1-ChIP-Seq(GSE28264)/Homer	AAGCACTTAA	0.1	-2.702	0.1941	1623	0.5415	24122.3	0.5277
SSTGA3	TFE3(bHLH)/MEF-TFE3-ChIP-Seq(GSE75757)/Homer	GTCACGTGACYV	0.1	-2.672	0.1987	54	0.018	665.7	0.0146
SSTGA3	Dlx3(Homeobox)/Kerainocytes-Dlx3-ChIP-Seq(GSE89884)/Homer	NDGTAATTAC	0.1	-2.564	0.22	513	0.1712	7377.9	0.1614
SSTGA3	Arnt:Ahr(bHLH)/MCF7-Arnt-ChIP-Seq(Lo_et_al.)/Homer	TBGCACGCAA	0.1	-2.55	0.2215	400	0.1335	5700.3	0.1247
SSTGA3	Foxo3(Forkhead)/U2OS-Foxo3-ChIP-Seq(E-MTAB-2701)/Homer	DGTAAACA	0.1	-2.442	0.2452	590	0.1969	8547.9	0.187
SSTGA3	Bapx1(Homeobox)/VertebralCol-Bapx1-ChIP-Seq(GSE36672)/Homer	TTRAGTGSYK	0.1	-2.441	0.2452	1488	0.4965	22120.4	0.4839
SSTGA3	DLX5(Homeobox)/BasalGanglia-Dlx5-ChIP-seq(GSE124936)/Homer	SSTAATTA	0.1	-2.43	0.2452	594	0.1982	8609.2	0.1883
SSTGA3	CEBP(bZIP)/ThioMac-CEBPb-ChIP-Seq(GSE21512)/Homer	ATTGCGCAAC	0.1	-2.391	0.2532	449	0.1498	6452.5	0.1412
SSTGA3	Pdx1(Homeobox)/Islet-Pdx1-ChIP-Seq(SRA008281)/Homer	YCATYAATCA	0.1	-2.321	0.2699	731	0.2439	10684.2	0.2337
SSTGA3	EBNA1(EBV-virus)/Raji-EBNA1-ChIP-Seq(GSE30709)/Homer	GGYAGCAYDTGCTDCCCNNN	1	-2.3	0.274	13	0.0043	132.9	0.0029
SSTGA3	KLF1(Zf)/HUDEP2-KLF1-CutnRun(GSE136251)/Homer	VDGGGYGGGGCY	1	-2.293	0.2742	449	0.1498	6468.1	0.1415
SSTGA3	IRF3(IRF)/BMDM-Irf3-ChIP-Seq(GSE67343)/Homer	AGTTTCAKTTTC	1	-2.289	0.2742	266	0.0888	3756.8	0.0822
SSTGA3	X-box(HTH)/NPC-H3K4me1-ChIP-Seq(GSE16256)/Homer	GGTTGCCATGGCAA	1	-2.281	0.2742	79	0.0264	1038.9	0.0227
SSTGA3	HIF2a(bHLH)/785_O-HIF2a-ChIP-Seq(GSE34871)/Homer	GCACGTACCC	1	-2.232	0.2862	185	0.0617	2574.7	0.0563
SSTGA3	ZNF7(Zf)/HepG2-ZNF7.Flag-ChIP-Seq(Encode)/Homer	CTGCCWVCTTTTRTA	1	-2.194	0.2956	445	0.1485	6425.7	0.1406
SSTGA3	USF1(bHLH)/GM12878-Usf1-ChIP-Seq(GSE32465)/Homer	SGTCACGTGR	1	-2.149	0.3071	277	0.0924	3937.8	0.0861
SSTGA3	Sp2(Zf)/HEK293-Sp2.eGFP-ChIP-Seq(Encode)/Homer	YGGCCCCGCCCC	1	-2.071	0.33	737	0.2459	10826	0.2368
SSTGA3	PAX6(Paired,Homeobox)/Forebrain-Pax6-ChIP-Seq(GSE66961)/Homer	NGTGTTCAVTSAAGCGKAAA	1	-2.022	0.3447	73	0.0244	971.7	0.0213
SSTGA3	EHF(ETS)/LoVo-EHF-ChIP-Seq(GSE49402)/Homer	AVCAGGAAGT	1	-1.993	0.3526	920	0.307	13606	0.2977
SSTGA3	Twist(bHLH)/HMLE-TWIST1-ChIP-Seq(Chang_et_al)/Homer	VCAKCTGGNNNCCAGMTGBN	1	-1.979	0.3555	103	0.0344	1406.4	0.0308
SSTGA3	RAR:RXR(NR),DR5/ES-RAR-ChIP-Seq(GSE56893)/Homer	RGGTCADNNAGAGGTCAV	1	-1.943	0.3664	18	0.006	207.6	0.0045
SSTGA3	Ascl2(bHLH)/ESC-Ascl2-ChIP-Seq(GSE97712)/Homer	SSRGCAGCTGCH	1	-1.943	0.3664	733	0.2446	10794.1	0.2361
SSTGA3	ZNF189(Zf)/HEK293-ZNF189.GFP-ChIP-Seq(GSE58341)/Homer	TGGAACAGMA	1	-1.868	0.3906	639	0.2132	9395.8	0.2055
SSTGA3	Atf7(bZIP)/3T3L1-Atf7-ChIP-Seq(GSE56872)/Homer	NGRTGACGTCAY	1	-1.865	0.3906	307	0.1024	4424.4	0.0968
SSTGA3	Foxh1(Forkhead)/hESC-FOXH1-ChIP-Seq(GSE29422)/Homer	NNTGTGGATTSS	1	-1.857	0.3906	450	0.1502	6560.5	0.1435
SSTGA3	ZNF415(Zf)/HEK293-ZNF415.GFP-ChIP-Seq(GSE58341)/Homer	GRTGMTRGAGCC	1	-1.854	0.3906	353	0.1178	5111.6	0.1118
SSTGA3	En1(Homeobox)/SUM149-EN1-ChIP-Seq(GSE120957)/Homer	NDCTAATTAS	1	-1.845	0.3907	1304	0.4351	19467.8	0.4259
SSTGA3	Nkx2.5(Homeobox)/HL1-Nkx2.5.biotin-ChIP-Seq(GSE21529)/Homer	RRSCACTYAA	1	-1.843	0.3907	1543	0.5148	23108.4	0.5055
SSTGA3	ETS1(ETS)/Jurkat-ETS1-ChIP-Seq(GSE17954)/Homer	ACAGGAAGTG	1	-1.793	0.4068	705	0.2352	10406.3	0.2277
SSTGA3	GATA(Zf),IR3/iTreg-Gata3-ChIP-Seq(GSE20898)/Homer	NNNNNBAGATAWYATCTVHN	1	-1.724	0.4336	118	0.0394	1649.6	0.0361
SSTGA3	Rfx1(HTH)/NPC-H3K4me1-ChIP-Seq(GSE16256)/Homer	KGTTGCCATGGCAA	1	-1.717	0.4343	132	0.044	1855.3	0.0406
SSTGA3	Six2(Homeobox)/NephronProgenitor-Six2-ChIP-Seq(GSE39837)/Homer	GWAAYHTGAKMC	1	-1.68	0.4483	726	0.2422	10750.3	0.2352
SSTGA3	ZFP3(Zf)/HEK293-ZFP3.GFP-ChIP-Seq(GSE58341)/Homer	GGGTTTTGAAGGATGARTAGGAGTT	1	-1.68	0.4483	2	0.0007	12.1	0.0003
SSTGA3	NF1:FOXA1(CTF,Forkhead)/LNCAP-FOXA1-ChIP-Seq(GSE27824)/Homer	WNTGTTTRYTTTGGCA	1	-1.62	0.4706	42	0.014	556.5	0.0122
SSTGA3	ZNF322(Zf)/HEK293-ZNF322.GFP-ChIP-Seq(GSE58341)/Homer	GAGCCTGGTACTGWGCCTGR	1	-1.616	0.4706	194	0.0647	2783.6	0.0609
SSTGA3	KLF3(Zf)/MEF-Klf3-ChIP-Seq(GSE44748)/Homer	NRGCCCCRCCCHBNN	1	-1.611	0.4706	242	0.0807	3497.8	0.0765
SSTGA3	Tbox:Smad(T-box,MAD)/ESCd5-Smad2_3-ChIP-Seq(GSE29422)/Homer	AGGTGHCAGACA	1	-1.606	0.4706	138	0.046	1956.4	0.0428
SSTGA3	Tbx21(T-box)/GM12878-TBX21-ChIP-Seq(Encode)/Homer	AGGTGTGAAA	1	-1.556	0.4913	678	0.2262	10056.8	0.22
SSTGA3	ETV4(ETS)/HepG2-ETV4-ChIP-Seq(ENCODE)/Homer	ACCGGAAGTG	1	-1.469	0.5332	675	0.2252	10034	0.2195
SSTGA3	EBF2(EBF)/BrownAdipose-EBF2-ChIP-Seq(GSE97114)/Homer	NABTCCCWDGGGAVH	1	-1.467	0.5332	582	0.1942	8629.6	0.1888
SSTGA3	Usf2(bHLH)/C2C12-Usf2-ChIP-Seq(GSE36030)/Homer	GTCACGTGGT	1	-1.453	0.5359	201	0.0671	2911.7	0.0637
SSTGA3	Nkx2.2(Homeobox)/NPC-Nkx2.2-ChIP-Seq(GSE61673)/Homer	BTBRAGTGSN	1	-1.452	0.5359	1320	0.4404	19825.2	0.4337
SSTGA3	DLX2(Homeobox)/BasalGanglia-Dlx2-ChIP-seq(GSE124936)/Homer	NNNTAATTAS	1	-1.447	0.5359	1108	0.3697	16602.5	0.3632
SSTGA3	Eomes(T-box)/H9-Eomes-ChIP-Seq(GSE26097)/Homer	ATTAACACCT	1	-1.436	0.5367	1428	0.4765	21475.8	0.4698
SSTGA3	FOXA1(Forkhead)/LNCAP-FOXA1-ChIP-Seq(GSE27824)/Homer	WAAGTAAACA	1	-1.369	0.5711	979	0.3267	14667.9	0.3209
SSTGA3	DLX1(Homeobox)/BasalGanglia-Dlx1-ChIP-seq(GSE124936)/Homer	NSNNTAATTA	1	-1.343	0.583	990	0.3303	14842	0.3247
SSTGA3	Srebp2(bHLH)/HepG2-Srebp2-ChIP-Seq(GSE31477)/Homer	CGGTCACSCCAC	1	-1.297	0.6072	75	0.025	1062.3	0.0232
SSTGA3	IRF2(IRF)/Erythroblas-IRF2-ChIP-Seq(GSE36985)/Homer	GAAASYGAAASY	1	-1.261	0.6262	78	0.026	1110.6	0.0243
SSTGA3	REST-NRSF(Zf)/Jurkat-NRSF-ChIP-Seq/Homer	GGMGCTGTCCATGGTGCTGA	1	-1.261	0.6262	4	0.0013	41.7	0.0009
SSTGA3	Pax8(Paired,Homeobox)/Thyroid-Pax8-ChIP-Seq(GSE26938)/Homer	GTCATGCHTGRCTGS	1	-1.248	0.6283	228	0.0761	3349.8	0.0733
SSTGA3	RFX(HTH)/K562-RFX3-ChIP-Seq(SRA012198)/Homer	CGGTTGCCATGGCAAC	1	-1.238	0.6316	47	0.0157	656.7	0.0144
SSTGA3	GABPA(ETS)/Jurkat-GABPa-ChIP-Seq(GSE17954)/Homer	RACCGGAAGT	1	-1.235	0.6316	570	0.1902	8508.4	0.1861
SSTGA3	SPDEF(ETS)/VCaP-SPDEF-ChIP-Seq(SRA014231)/Homer	ASWTCCTGBT	1	-1.23	0.6316	721	0.2406	10796.2	0.2362
SSTGA3	E-box(bHLH)/Promoter/Homer	SSGGTCACGTGA	1	-1.228	0.6316	34	0.0113	467.4	0.0102
SSTGA3	GATA:SCL(Zf,bHLH)/Ter119-SCL-ChIP-Seq(GSE18720)/Homer	CRGCTGBNGNSNNSAGATAA	1	-1.218	0.6317	87	0.029	1248.2	0.0273
SSTGA3	Foxf1(Forkhead)/Lung-Foxf1-ChIP-Seq(GSE77951)/Homer	WWATRTAAACAN	1	-1.186	0.6495	783	0.2613	11750.2	0.2571
SSTGA3	Hand2(bHLH)/Mesoderm-Hand2-ChIP-Seq(GSE61475)/Homer	TGACANARRCCAGRC	1	-1.178	0.6513	362	0.1208	5380.8	0.1177
SSTGA3	Hnf1(Homeobox)/Liver-Foxa2-Chip-Seq(GSE25694)/Homer	GGTTAAWCATTAA	1	-1.176	0.6513	103	0.0344	1491.9	0.0326
SSTGA3	ZNF382(Zf)/HEK293-ZNF382.GFP-ChIP-Seq(GSE58341)/Homer	GNCTGTASTRNTGBCTCHTT	1	-1.164	0.6543	24	0.008	326.7	0.0071
SSTGA3	ZNF528(Zf)/HEK293-ZNF528.GFP-ChIP-Seq(GSE58341)/Homer	AGAAATGACTTCCCT	1	-1.164	0.6543	6	0.002	70.7	0.0015
SSTGA3	FoxL2(Forkhead)/Ovary-FoxL2-ChIP-Seq(GSE60858)/Homer	WWTRTAAACAVG	1	-1.139	0.6641	709	0.2366	10642.7	0.2328
SSTGA3	E2F6(E2F)/Hela-E2F6-ChIP-Seq(GSE31477)/Homer	GGCGGGAARN	1	-1.13	0.6672	188	0.0627	2770.2	0.0606
SSTGA3	FoxD3(forkhead)/ZebrafishEmbryo-Foxd3.biotin-ChIP-seq(GSE106676)/Homer	TGTTTAYTTAGC	1	-1.1	0.6844	717	0.2392	10776.8	0.2358
SSTGA3	Elf4(ETS)/BMDM-Elf4-ChIP-Seq(GSE88699)/Homer	ACTTCCKGKT	1	-1.073	0.6998	679	0.2266	10208.5	0.2233
SSTGA3	MYB(HTH)/ERMYB-Myb-ChIPSeq(GSE22095)/Homer	GGCVGTTR	1	-1.062	0.7045	1146	0.3824	17311.3	0.3787
SSTGA3	CLOCK(bHLH)/Liver-Clock-ChIP-Seq(GSE39860)/Homer	GHCACGTG	1	-0.9933	0.751	341	0.1138	5108.6	0.1118
SSTGA3	Rfx2(HTH)/LoVo-RFX2-ChIP-Seq(GSE49402)/Homer	GTTGCCATGGCAACM	1	-0.9879	0.7515	53	0.0177	768.2	0.0168
SSTGA3	FOXP1(Forkhead)/H9-FOXP1-ChIP-Seq(GSE31006)/Homer	NYYTGTTTACHN	1	-0.9778	0.7557	341	0.1138	5112.2	0.1118
SSTGA3	FOXK1(Forkhead)/HEK293-FOXK1-ChIP-Seq(GSE51673)/Homer	NVWTGTTTAC	1	-0.9684	0.7594	794	0.2649	11991.4	0.2623
SSTGA3	KLF5(Zf)/LoVo-KLF5-ChIP-Seq(GSE49402)/Homer	DGGGYGKGGC	1	-0.9527	0.7679	661	0.2206	9975.2	0.2182
SSTGA3	ISRE(IRF)/ThioMac-LPS-Expression(GSE23622)/Homer	AGTTTCASTTTC	1	-0.9437	0.7714	47	0.0157	683.5	0.015
SSTGA3	NFkB-p50,p52(RHD)/Monocyte-p50-ChIP-Chip(Schreiber_et_al.)/Homer	GGGGGAATCCCC	1	-0.9335	0.7758	48	0.016	699.5	0.0153
SSTGA3	LEF1(HMG)/H1-LEF1-ChIP-Seq(GSE64758)/Homer	CCTTTGATST	1	-0.9307	0.7758	544	0.1815	8205.3	0.1795
SSTGA3	AP-2gamma(AP2)/MCF7-TFAP2C-ChIP-Seq(GSE21234)/Homer	SCCTSAGGSCAW	1	-0.9168	0.7818	520	0.1735	7845	0.1716
SSTGA3	ETV1(ETS)/GIST48-ETV1-ChIP-Seq(GSE22441)/Homer	AACCGGAAGT	1	-0.9149	0.7818	887	0.296	13426.9	0.2937
SSTGA3	JunD(bZIP)/K562-JunD-ChIP-Seq/Homer	ATGACGTCATCN	1	-0.9048	0.7843	51	0.017	747.9	0.0164
SSTGA3	Smad3(MAD)/NPC-Smad3-ChIP-Seq(GSE36673)/Homer	TWGTCTGV	1	-0.8977	0.7864	1813	0.6049	27548.2	0.6027
SSTGA3	PU.1:IRF8(ETS:IRF)/pDC-Irf8-ChIP-Seq(GSE66899)/Homer	GGAAGTGAAAST	1	-0.8889	0.7899	143	0.0477	2136.8	0.0467
SSTGA3	SpiB(ETS)/OCILY3-SPIB-ChIP-Seq(GSE56857)/Homer	AAAGRGGAAGTG	1	-0.8797	0.7937	161	0.0537	2410.9	0.0527
SSTGA3	Zfp57(Zf)/H1-ZFP57.HA-ChIP-Seq(GSE115387)/Homer	NANTGCSGCA	1	-0.8683	0.7993	120	0.04	1792.7	0.0392
SSTGA3	RUNX-AML(Runt)/CD4+-PolII-ChIP-Seq(Barski_et_al.)/Homer	GCTGTGGTTW	1	-0.8298	0.8272	509	0.1698	7707.5	0.1686
SSTGA3	Oct4:Sox17(POU,Homeobox,HMG)/F9-Sox17-ChIP-Seq(GSE44553)/Homer	CCATTGTATGCAAAT	1	-0.829	0.8272	99	0.033	1482	0.0324
SSTGA3	ELF5(ETS)/T47D-ELF5-ChIP-Seq(GSE30407)/Homer	ACVAGGAAGT	1	-0.7903	0.8532	514	0.1715	7797	0.1706
SSTGA3	Lhx1(Homeobox)/EmbryoCarcinoma-Lhx1-ChIP-Seq(GSE70957)/Homer	NNYTAATTAR	1	-0.7892	0.8532	840	0.2803	12762.3	0.2792
SSTGA3	Ets1-distal(ETS)/CD4+-PolII-ChIP-Seq(Barski_et_al.)/Homer	MACAGGAAGT	1	-0.7844	0.8532	214	0.0714	3235.4	0.0708
SSTGA3	Etv2(ETS)/ES-ER71-ChIP-Seq(GSE59402)/Homer	NNAYTTCCTGHN	1	-0.764	0.8648	624	0.2082	9482.1	0.2074
SSTGA3	Elk4(ETS)/Hela-Elk4-ChIP-Seq(GSE31477)/Homer	NRYTTCCGGY	1	-0.7502	0.8731	284	0.0948	4309.6	0.0943
SSTGA3	PAX5(Paired,Homeobox),condensed/GM12878-PAX5-ChIP-Seq(GSE32465)/Homer	GTCACGCTCSCTGM	1	-0.7419	0.8767	60	0.02	903.5	0.0198
SSTGA3	Lhx2(Homeobox)/HFSC-Lhx2-ChIP-Seq(GSE48068)/Homer	TAATTAGN	1	-0.7405	0.8767	793	0.2646	12067.3	0.264
SSTGA3	ZNF768(Zf)/Rajj-ZNF768-ChIP-Seq(GSE111879)/Homer	RHHCAGAGAGGB	1	-0.7211	0.8877	22	0.0073	328.6	0.0072
SSTGA3	FOXA1(Forkhead)/MCF7-FOXA1-ChIP-Seq(GSE26831)/Homer	WAAGTAAACA	1	-0.7069	0.8967	817	0.2726	12448.1	0.2723
SSTGA3	IRF4(IRF)/GM12878-IRF4-ChIP-Seq(GSE32465)/Homer	ACTGAAACCA	1	-0.683	0.9146	311	0.1038	4741.2	0.1037
SSTGA3	GFY(?)/Promoter/Homer	ACTACAATTCCC	1	-0.6614	0.9308	34	0.0113	517.9	0.0113
SSTGA3	c-Myc(bHLH)/LNCAP-cMyc-ChIP-Seq(Unpublished)/Homer	VCCACGTG	1	-0.6195	0.9666	217	0.0724	3325.3	0.0727
SSTGA3	Nkx6.1(Homeobox)/Islet-Nkx6.1-ChIP-Seq(GSE40975)/Homer	GKTAATGR	1	-0.6067	0.9751	1687	0.5629	25769.4	0.5637
SSTGA3	Six4(Homeobox)/MCF7-SIX4-ChIP-Seq(Encode)/Homer	TGWAAYCTGABACCB	1	-0.5799	0.9975	30	0.01	465.2	0.0102
SSTGA3	EWS:ERG-fusion(ETS)/CADO_ES1-EWS:ERG-ChIP-Seq(SRA014231)/Homer	ATTTCCTGTN	1	-0.5712	1	521	0.1738	7992.1	0.1748
SSTGA3	AP-2alpha(AP2)/Hela-AP2alpha-ChIP-Seq(GSE31477)/Homer	ATGCCCTGAGGC	1	-0.5708	1	378	0.1261	5805.5	0.127
SSTGA3	VDR(NR),DR3/GM10855-VDR+vitD-ChIP-Seq(GSE22484)/Homer	ARAGGTCANWGAGTTCANNN	1	-0.5693	1	125	0.0417	1929.3	0.0422
SSTGA3	LHX9(Homeobox)/Hct116-LHX9.V5-ChIP-Seq(GSE116822)/Homer	NGCTAATTAG	1	-0.5687	1	1023	0.3413	15663	0.3427
SSTGA3	GATA(Zf),IR4/iTreg-Gata3-ChIP-Seq(GSE20898)/Homer	NAGATWNBNATCTNN	1	-0.5669	1	58	0.0194	900	0.0197
SSTGA3	Hoxd10(Homeobox)/ChickenMSG-Hoxd10.Flag-ChIP-Seq(GSE86088)/Homer	GGCMATGAAA	1	-0.5589	1	847	0.2826	12980.8	0.284
SSTGA3	Tbet(T-box)/CD8-Tbet-ChIP-Seq(GSE33802)/Homer	AGGTGTGAAM	1	-0.5538	1	708	0.2362	10859.6	0.2376
SSTGA3	DUX(Homeobox)/C2C12-Dux-ChIP-Seq(GSE87279)/Homer	BCWGATTCAATCAAN	1	-0.536	1	2	0.0007	30.8	0.0007
SSTGA3	CDX4(Homeobox)/ZebrafishEmbryos-Cdx4.Myc-ChIP-Seq(GSE48254)/Homer	NGYCATAAAWCH	1	-0.5231	1	676	0.2256	10386.4	0.2272
SSTGA3	ETS:RUNX(ETS,Runt)/Jurkat-RUNX1-ChIP-Seq(GSE17954)/Homer	RCAGGATGTGGT	1	-0.5119	1	47	0.0157	738.4	0.0162
SSTGA3	Hoxd11(Homeobox)/ChickenMSG-Hoxd11.Flag-ChIP-Seq(GSE86088)/Homer	VGCCATAAAA	1	-0.5053	1	1652	0.5512	25297.8	0.5534
SSTGA3	ETS(ETS)/Promoter/Homer	AACCGGAAGT	1	-0.505	1	169	0.0564	2624	0.0574
SSTGA3	Six1(Homeobox)/Myoblast-Six1-ChIP-Chip(GSE20150)/Homer	GKVTCADRTTWC	1	-0.5004	1	168	0.0561	2609.4	0.0571
SSTGA3	Hoxa11(Homeobox)/ChickenMSG-Hoxa11.Flag-ChIP-Seq(GSE86088)/Homer	TTTTATGGCM	1	-0.4863	1	1621	0.5409	24837.1	0.5434
SSTGA3	Srebp1a(bHLH)/HepG2-Srebp1a-ChIP-Seq(GSE31477)/Homer	RTCACSCCAY	1	-0.4544	1	112	0.0374	1758.5	0.0385
SSTGA3	Hoxd12(Homeobox)/ChickenMSG-Hoxd12.Flag-ChIP-Seq(GSE86088)/Homer	HDGYAATGAAAN	1	-0.4243	1	1321	0.4408	20305.4	0.4442
SSTGA3	ELF3(ETS)/PDAC-ELF3-ChIP-Seq(GSE64557)/Homer	ANCAGGAAGT	1	-0.4034	1	520	0.1735	8063.6	0.1764
SSTGA3	ZBTB33(Zf)/GM12878-ZBTB33-ChIP-Seq(GSE32465)/Homer	GGVTCTCGCGAGAAC	1	-0.3875	1	7	0.0023	121.1	0.0026
SSTGA3	Klf9(Zf)/GBM-Klf9-ChIP-Seq(GSE62211)/Homer	GCCACRCCCACY	1	-0.3843	1	192	0.0641	3020.6	0.0661
SSTGA3	MITF(bHLH)/MastCells-MITF-ChIP-Seq(GSE48085)/Homer	RTCATGTGAC	1	-0.3699	1	591	0.1972	9174	0.2007
SSTGA3	ZNF16(Zf)/HEK293-ZNF16.GFP-ChIP-Seq(GSE58341)/Homer	MACCTTCYATGGCTCCCTAKTGCCY	1	-0.3656	1	4	0.0013	72	0.0016
SSTGA3	Pitx1(Homeobox)/Chicken-Pitx1-ChIP-Seq(GSE38910)/Homer	TAATCCCN	1	-0.3499	1	2350	0.7841	36017.6	0.7879
SSTGA3	Lhx3(Homeobox)/Neuron-Lhx3-ChIP-Seq(GSE31456)/Homer	ADBTAATTAR	1	-0.3438	1	1176	0.3924	18154.2	0.3972
SSTGA3	CRX(Homeobox)/Retina-Crx-ChIP-Seq(GSE20012)/Homer	GCTAATCC	1	-0.3427	1	1573	0.5249	24214.5	0.5297
SSTGA3	CTCF-SatelliteElement(Zf?)/CD4+-CTCF-ChIP-Seq(Barski_et_al.)/Homer	TGCAGTTCCMVNWRTGGCCA	1	-0.3318	1	13	0.0043	226.4	0.005
SSTGA3	GATA3(Zf),DR4/iTreg-Gata3-ChIP-Seq(GSE20898)/Homer	AGATGKDGAGATAAG	1	-0.3267	1	65	0.0217	1059.5	0.0232
SSTGA3	ZNF136(Zf)/HEK293-ZNF136.GFP-ChIP-Seq(GSE58341)/Homer	YTKGATAHAGTATTCTWGGTNGGCA	1	-0.3231	1	65	0.0217	1060.6	0.0232
SSTGA3	IRF1(IRF)/PBMC-IRF1-ChIP-Seq(GSE43036)/Homer	GAAAGTGAAAGT	1	-0.3142	1	102	0.034	1645.1	0.036
SSTGA3	TCFL2(HMG)/K562-TCF7L2-ChIP-Seq(GSE29196)/Homer	ACWTCAAAGG	1	-0.3118	1	60	0.02	984.2	0.0215
SSTGA3	Isl1(Homeobox)/Neuron-Isl1-ChIP-Seq(GSE31456)/Homer	CTAATKGV	1	-0.2998	1	1293	0.4314	19981.6	0.4371
SSTGA3	ELF1(ETS)/Jurkat-ELF1-ChIP-Seq(SRA014231)/Homer	AVCCGGAAGT	1	-0.2906	1	255	0.0851	4041.9	0.0884
SSTGA3	ZNF143|STAF(Zf)/CUTLL-ZNF143-ChIP-Seq(GSE29600)/Homer	ATTTCCCAGVAKSCY	1	-0.2852	1	274	0.0914	4339.2	0.0949
SSTGA3	EWS:FLI1-fusion(ETS)/SK_N_MC-EWS:FLI1-ChIP-Seq(SRA014231)/Homer	VACAGGAAAT	1	-0.2756	1	371	0.1238	5848.1	0.1279
SSTGA3	Pax7(Paired,Homeobox)/Myoblast-Pax7-ChIP-Seq(GSE25064)/Homer	TAATCAATTA	1	-0.2749	1	66	0.022	1090.8	0.0239
SSTGA3	Cux2(Homeobox)/Liver-Cux2-ChIP-Seq(GSE35985)/Homer	HNRAATCAAT	1	-0.2743	1	306	0.1021	4843	0.1059
SSTGA3	PAX3:FKHR-fusion(Paired,Homeobox)/Rh4-PAX3:FKHR-ChIP-Seq(GSE19063)/Homer	ACCRTGACTAATTNN	1	-0.2732	1	155	0.0517	2492.2	0.0545
SSTGA3	p73(p53)/Trachea-p73-ChIP-Seq(PRJNA310161)/Homer	NRRRCAWGTCCDGRCATGYY	1	-0.2711	1	30	0.01	514.4	0.0113
SSTGA3	PRDM10(Zf)/HEK293-PRDM10.eGFP-ChIP-Seq(Encode)/Homer	TGGTACATTCCA	1	-0.2698	1	403	0.1345	6347.8	0.1389
SSTGA3	HEB(bHLH)/mES-Heb-ChIP-Seq(GSE53233)/Homer	VCAGCTGBNN	1	-0.2585	1	1146	0.3824	17775.7	0.3889
SSTGA3	IRF8(IRF)/BMDM-IRF8-ChIP-Seq(GSE77884)/Homer	GRAASTGAAAST	1	-0.2517	1	224	0.0747	3581	0.0783
SSTGA3	ZNF669(Zf)/HEK293-ZNF669.GFP-ChIP-Seq(GSE58341)/Homer	GARTGGTCATCGCCC	1	-0.2464	1	28	0.0093	487.1	0.0107
SSTGA3	Smad2(MAD)/ES-SMAD2-ChIP-Seq(GSE29422)/Homer	CTGTCTGG	1	-0.2455	1	1021	0.3407	15875.9	0.3473
SSTGA3	Nanog(Homeobox)/mES-Nanog-ChIP-Seq(GSE11724)/Homer	RGCCATTAAC	1	-0.2436	1	2321	0.7744	35663.6	0.7802
SSTGA3	ZSCAN22(Zf)/HEK293-ZSCAN22.GFP-ChIP-Seq(GSE58341)/Homer	SMCAGTCWGAKGGAGGAGGC	1	-0.2409	1	37	0.0123	635.9	0.0139
SSTGA3	Gata1(Zf)/K562-GATA1-ChIP-Seq(GSE18829)/Homer	SAGATAAGRV	1	-0.2381	1	395	0.1318	6247.1	0.1367
SSTGA3	Gata2(Zf)/K562-GATA2-ChIP-Seq(GSE18829)/Homer	BBCTTATCTS	1	-0.2366	1	449	0.1498	7084.9	0.155
SSTGA3	Pknox1(Homeobox)/ES-Prep1-ChIP-Seq(GSE63282)/Homer	SCTGTCAVTCAV	1	-0.2358	1	143	0.0477	2322.6	0.0508
SSTGA3	Brachyury(T-box)/Mesoendoderm-Brachyury-ChIP-exo(GSE54963)/Homer	ANTTMRCASBNNNGTGYKAAN	1	-0.2353	1	197	0.0657	3169.5	0.0693
SSTGA3	Ronin(THAP)/ES-Thap11-ChIP-Seq(GSE51522)/Homer	RACTACAACTCCCAGVAKGC	1	-0.23	1	8	0.0027	155.2	0.0034
SSTGA3	ZKSCAN1(Zf)/HepG2-ZKSCAN1-ChIP-Seq(Encode)/Homer	GCACAYAGTAGGKCY	1	-0.2298	1	15	0.005	275.3	0.006
SSTGA3	Tbx6(T-box)/ESC-Tbx6-ChIP-Seq(GSE93524)/Homer	DAGGTGTBAA	1	-0.2188	1	661	0.2206	10373.3	0.2269
SSTGA3	ZNF165(Zf)/WHIM12-ZNF165-ChIP-Seq(GSE65937)/Homer	AAGGKGRCGCAGGCA	1	-0.2047	1	57	0.019	970.7	0.0212
SSTGA3	FOXM1(Forkhead)/MCF7-FOXM1-ChIP-Seq(GSE72977)/Homer	TRTTTACTTW	1	-0.2043	1	831	0.2773	13005.6	0.2845
SSTGA3	bHLHE40(bHLH)/HepG2-BHLHE40-ChIP-Seq(GSE31477)/Homer	KCACGTGMCN	1	-0.1977	1	155	0.0517	2532.8	0.0554
SSTGA3	DMRT6(DM)/Testis-DMRT6-ChIP-Seq(GSE60440)/Homer	YDGHTACAWTGTADC	1	-0.1971	1	148	0.0494	2422.4	0.053
SSTGA3	Elk1(ETS)/Hela-Elk1-ChIP-Seq(GSE31477)/Homer	HACTTCCGGY	1	-0.1964	1	268	0.0894	4305.6	0.0942
SSTGA3	PBX2(Homeobox)/K562-PBX2-ChIP-Seq(Encode)/Homer	RTGATTKATRGN	1	-0.1935	1	594	0.1982	9366.9	0.2049
SSTGA3	DUX4(Homeobox)/Myoblasts-DUX4.V5-ChIP-Seq(GSE75791)/Homer	NWTAAYCYAATCAWN	1	-0.1876	1	33	0.011	586	0.0128
SSTGA3	HNF6(Homeobox)/Liver-Hnf6-ChIP-Seq(ERP000394)/Homer	NTATYGATCH	1	-0.1778	1	363	0.1211	5803	0.1269
SSTGA3	PSE(SNAPc)/K562-mStart-Seq/Homer	WAVTCACCMTAASYDAAAAG	1	-0.1744	1	404	0.1348	6443.3	0.141
SSTGA3	Smad4(MAD)/ESC-SMAD4-ChIP-Seq(GSE29422)/Homer	VBSYGTCTGG	1	-0.1714	1	1043	0.348	16302.9	0.3567
SSTGA3	T1ISRE(IRF)/ThioMac-Ifnb-Expression/Homer	ACTTTCGTTTCT	1	-0.1682	1	8	0.0027	165.9	0.0036
SSTGA3	E2F1(E2F)/Hela-E2F1-ChIP-Seq(GSE22478)/Homer	CWGGCGGGAA	1	-0.1533	1	47	0.0157	828.4	0.0181
SSTGA3	Sp1(Zf)/Promoter/Homer	GGCCCCGCCCCC	1	-0.153	1	58	0.0194	1008.9	0.0221
SSTGA3	p53(p53)/mES-cMyc-ChIP-Seq(GSE11431)/Homer	ACATGCCCGGGCAT	1	-0.1484	1	6	0.002	132.4	0.0029
SSTGA3	HIF-1b(HLH)/T47D-HIF1b-ChIP-Seq(GSE59937)/Homer	RTACGTGC	1	-0.1349	1	616	0.2055	9779.6	0.2139
SSTGA3	bZIP:IRF(bZIP,IRF)/Th17-BatF-ChIP-Seq(GSE39756)/Homer	NAGTTTCABTHTGACTNW	1	-0.1328	1	373	0.1245	6006.9	0.1314
SSTGA3	E2F(E2F)/Hela-CellCycle-Expression/Homer	TTSGCGCGAAAA	1	-0.1315	1	12	0.004	245.6	0.0054
SSTGA3	DMRT1(DM)/Testis-DMRT1-ChIP-Seq(GSE64892)/Homer	TWGHWACAWTGTWDC	1	-0.1281	1	178	0.0594	2947.7	0.0645
SSTGA3	Tcf3(HMG)/mES-Tcf3-ChIP-Seq(GSE11724)/Homer	ASWTCAAAGG	1	-0.1255	1	194	0.0647	3203.6	0.0701
SSTGA3	KLF10(Zf)/HEK293-KLF10.GFP-ChIP-Seq(GSE58341)/Homer	GGGGGTGTGTCC	1	-0.1226	1	445	0.1485	7142.6	0.1563
SSTGA3	ZFX(Zf)/mES-Zfx-ChIP-Seq(GSE11431)/Homer	AGGCCTRG	1	-0.1201	1	682	0.2276	10823.8	0.2368
SSTGA3	Gata4(Zf)/Heart-Gata4-ChIP-Seq(GSE35151)/Homer	NBWGATAAGR	1	-0.1109	1	689	0.2299	10947.9	0.2395
SSTGA3	NRF1(NRF)/MCF7-NRF1-ChIP-Seq(Unpublished)/Homer	CTGCGCATGCGC	1	-0.106	1	40	0.0133	735.6	0.0161
SSTGA3	Phox2b(Homeobox)/CLBGA-PHOX2B-ChIP-Seq(GSE90683)/Homer	TTAATTNAATTA	1	-0.09895	1	132	0.044	2241.6	0.049
SSTGA3	RORa(NR)/Liver-Rora-ChIP-Seq(GSE101115)/Homer	AAWCTAGGTCARDNN	1	-0.08173	1	76	0.0254	1349.6	0.0295
SSTGA3	bHLHE41(bHLH)/proB-Bhlhe41-ChIP-Seq(GSE93764)/Homer	KCACGTGMCN	1	-0.08104	1	605	0.2019	9703.9	0.2123
SSTGA3	Sox9(HMG)/Limb-SOX9-ChIP-Seq(GSE73225)/Homer	AGGVNCCTTTGT	1	-0.08097	1	601	0.2005	9641.7	0.2109
SSTGA3	Mouse_Recombination_Hotspot(Zf)/Testis-DMC1-ChIP-Seq(GSE24438)/Homer	ACTYKNATTCGTGNTACTTC	1	-0.07996	1	42	0.014	785.7	0.0172
SSTGA3	Hoxa13(Homeobox)/ChickenMSG-Hoxa13.Flag-ChIP-Seq(GSE86088)/Homer	CYHATAAAAN	1	-0.07695	1	1700	0.5672	26518	0.5801
SSTGA3	ZNF692(Zf)/HEK293-ZNF692.GFP-ChIP-Seq(GSE58341)/Homer	GTGGGCCCCA	1	-0.07018	1	47	0.0157	877.1	0.0192
SSTGA3	Reverb(NR),DR2/RAW-Reverba.biotin-ChIP-Seq(GSE45914)/Homer	GTRGGTCASTGGGTCA	1	-0.06518	1	68	0.0227	1233.1	0.027
SSTGA3	Nkx2.1(Homeobox)/LungAC-Nkx2.1-ChIP-Seq(GSE43252)/Homer	RSCACTYRAG	1	-0.06392	1	1826	0.6093	28466.1	0.6227
SSTGA3	Zac1(Zf)/Neuro2A-Plagl1-ChIP-Seq(GSE75942)/Homer	HAWGRGGCCM	1	-0.06373	1	1432	0.4778	22476	0.4917
SSTGA3	Hoxa9(Homeobox)/ChickenMSG-Hoxa9.Flag-ChIP-Seq(GSE86088)/Homer	RGCAATNAAA	1	-0.05938	1	1752	0.5846	27359.5	0.5985
SSTGA3	NRF(NRF)/Promoter/Homer	STGCGCATGCGC	1	-0.05907	1	75	0.025	1356.8	0.0297
SSTGA3	Tbx5(T-box)/HL1-Tbx5.biotin-ChIP-Seq(GSE21529)/Homer	AGGTGTCA	1	-0.0582	1	1823	0.6083	28439	0.6222
SSTGA3	GRHL2(CP2)/HBE-GRHL2-ChIP-Seq(GSE46194)/Homer	AAACYKGTTWDACMRGTTTB	1	-0.0561	1	260	0.0868	4347.1	0.0951
SSTGA3	E2F4(E2F)/K562-E2F4-ChIP-Seq(GSE31477)/Homer	GGCGGGAAAH	1	-0.0551	1	104	0.0347	1839.4	0.0402
SSTGA3	PU.1(ETS)/ThioMac-PU.1-ChIP-Seq(GSE21512)/Homer	AGAGGAAGTG	1	-0.05378	1	323	0.1078	5351.9	0.1171
SSTGA3	ZNF416(Zf)/HEK293-ZNF416.GFP-ChIP-Seq(GSE58341)/Homer	WDNCTGGGCA	1	-0.05322	1	875	0.292	13962.1	0.3054
SSTGA3	Nur77(NR)/K562-NR4A1-ChIP-Seq(GSE31363)/Homer	TGACCTTTNCNT	1	-0.05058	1	102	0.034	1814	0.0397
SSTGA3	E2A(bHLH)/proBcell-E2A-ChIP-Seq(GSE21978)/Homer	DNRCAGCTGY	1	-0.0472	1	858	0.2863	13721.7	0.3002
SSTGA3	Pax7(Paired,Homeobox),long/Myoblast-Pax7-ChIP-Seq(GSE25064)/Homer	TAATCHGATTAC	1	-0.04537	1	10	0.0033	243.3	0.0053
SSTGA3	Pbx3(Homeobox)/GM12878-PBX3-ChIP-Seq(GSE32465)/Homer	SCTGTCAMTCAN	1	-0.04189	1	144	0.048	2515	0.055
SSTGA3	MYNN(Zf)/HEK293-MYNN.eGFP-ChIP-Seq(Encode)/Homer	TTCAAAWTAAAAGTC	1	-0.04139	1	178	0.0594	3067.9	0.0671
SSTGA3	HOXA2(Homeobox)/mES-Hoxa2-ChIP-Seq(Donaldson_et_al.)/Homer	GYCATCMATCAT	1	-0.03618	1	66	0.022	1238.5	0.0271
SSTGA3	PRDM15(Zf)/ESC-Prdm15-ChIP-Seq(GSE73694)/Homer	YCCDNTCCAGGTTTT	1	-0.03535	1	677	0.2259	10962.8	0.2398
SSTGA3	Hnf6b(Homeobox)/LNCaP-Hnf6b-ChIP-Seq(GSE106305)/Homer	TATTGAYY	1	-0.03448	1	587	0.1959	9562.7	0.2092
SSTGA3	Duxbl(Homeobox)/NIH3T3-Duxbl.HA-ChIP-Seq(GSE119782)/Homer	TAAYCYAATCAA	1	-0.03211	1	44	0.0147	869.8	0.019
SSTGA3	Gata6(Zf)/HUG1N-GATA6-ChIP-Seq(GSE51936)/Homer	YCTTATCTBN	1	-0.03089	1	618	0.2062	10063.4	0.2202
SSTGA3	p53(p53)/Saos-p53-ChIP-Seq(GSE15780)/Homer	RRCATGYCYRGRCATGYYYN	1	-0.02982	1	62	0.0207	1182.5	0.0259
SSTGA3	p53(p53)/Saos-p53-ChIP-Seq/Homer	RRCATGYCYRGRCATGYYYN	1	-0.02982	1	62	0.0207	1182.5	0.0259
SSTGA3	RUNX1(Runt)/Jurkat-RUNX1-ChIP-Seq(GSE29180)/Homer	AAACCACARM	1	-0.02959	1	703	0.2346	11395.3	0.2493
SSTGA3	FOXA1:AR(Forkhead,NR)/LNCAP-AR-ChIP-Seq(GSE27824)/Homer	AGTAAACAAAAAAGAACAND	1	-0.0283	1	60	0.02	1151.2	0.0252
SSTGA3	GATA3(Zf),DR8/iTreg-Gata3-ChIP-Seq(GSE20898)/Homer	AGATSTNDNNDSAGATAASN	1	-0.02742	1	63	0.021	1204.3	0.0263
SSTGA3	ZNF41(Zf)/HEK293-ZNF41.GFP-ChIP-Seq(GSE58341)/Homer	CCTCATGGTGYCYTWYTCCCTTGTG	1	-0.02626	1	11	0.0037	279.9	0.0061
SSTGA3	Barx1(Homeobox)/Stomach-Barx1.3xFlag-ChIP-Seq(GSE69483)/Homer	AAACMATTAN	1	-0.02564	1	342	0.1141	5744.2	0.1257
SSTGA3	Phox2a(Homeobox)/Neuron-Phox2a-ChIP-Seq(GSE31456)/Homer	YTAATYNRATTA	1	-0.02517	1	260	0.0868	4437.2	0.0971
SSTGA3	Prop1(Homeobox)/GHFT1-PROP1.biotin-ChIP-Seq(GSE77302)/Homer	NTAATBNAATTA	1	-0.02446	1	431	0.1438	7160.4	0.1566
SSTGA3	p63(p53)/Keratinocyte-p63-ChIP-Seq(GSE17611)/Homer	NNDRCATGYCYNRRCATGYH	1	-0.02308	1	226	0.0754	3899.4	0.0853
SSTGA3	RORg(NR)/Liver-Rorc-ChIP-Seq(GSE101115)/Homer	WAABTAGGTCAV	1	-0.02254	1	42	0.014	852.1	0.0186
SSTGA3	E2F7(E2F)/Hela-E2F7-ChIP-Seq(GSE32673)/Homer	VDTTTCCCGCCA	1	-0.01966	1	20	0.0067	461.6	0.0101
SSTGA3	ZNF264(Zf)/HEK293-ZNF264.GFP-ChIP-Seq(GSE58341)/Homer	RGGGCACTAACY	1	-0.0186	1	371	0.1238	6243.2	0.1366
SSTGA3	HOXB13(Homeobox)/ProstateTumor-HOXB13-ChIP-Seq(GSE56288)/Homer	TTTTATKRGG	1	-0.01845	1	767	0.2559	12464.9	0.2727
SSTGA3	Tcfcp2l1(CP2)/mES-Tcfcp2l1-ChIP-Seq(GSE11431)/Homer	NRAACCRGTTYRAACCRGYT	1	-0.01785	1	74	0.0247	1417.9	0.031
SSTGA3	RORgt(NR)/EL4-RORgt.Flag-ChIP-Seq(GSE56019)/Homer	AAYTAGGTCA	1	-0.01397	1	65	0.0217	1277.9	0.028
SSTGA3	RORgt(NR)/EL4-RORgt.Flag-ChIP-Seq(GSE56019)/Homer	AAYTAGGTCA	1	-0.01397	1	65	0.0217	1277.9	0.028
SSTGA3	PBX1(Homeobox)/MCF7-PBX1-ChIP-Seq(GSE28007)/Homer	GSCTGTCACTCA	1	-0.01291	1	39	0.013	825.8	0.0181
SSTGA3	Hoxd13(Homeobox)/ChickenMSG-Hoxd13.Flag-ChIP-Seq(GSE86088)/Homer	NCYAATAAAA	1	-0.01185	1	1146	0.3824	18396.7	0.4025
SSTGA3	Hoxb4(Homeobox)/ES-Hoxb4-ChIP-Seq(GSE34014)/Homer	TGATTRATGGCY	1	-0.009958	1	117	0.039	2181.3	0.0477
SSTGA3	ZNF652/HepG2-ZNF652.Flag-ChIP-Seq(Encode)/Homer	TTAACCCTTTVNKKN	1	-0.007116	1	138	0.046	2556.8	0.0559
SSTGA3	Rfx5(HTH)/GM12878-Rfx5-ChIP-Seq(GSE31477)/Homer	SCCTAGCAACAG	1	-0.006925	1	232	0.0774	4108.1	0.0899
SSTGA3	GFY-Staf(?,Zf)/Promoter/Homer	RACTACAATTCCCAGAAKGC	1	-0.002399	1	25	0.0083	630.5	0.0138
SSTGA3	RXR(NR),DR1/3T3L1-RXR-ChIP-Seq(GSE13511)/Homer	TAGGGCAAAGGTCA	1	-0.002193	1	630	0.2102	10595.9	0.2318
SSTGA3	TRPS1(Zf)/MCF7-TRPS1-ChIP-Seq(GSE107013)/Homer	AGATAAGANN	1	-0.002089	1	1337	0.4461	21577.3	0.472
SSTGA3	PRDM14(Zf)/H1-PRDM14-ChIP-Seq(GSE22767)/Homer	RGGTCTCTAACY	1	-0.001658	1	179	0.0597	3344.7	0.0732
SSTGA3	HNF1b(Homeobox)/PDAC-HNF1B-ChIP-Seq(GSE64557)/Homer	GTTAATNATTAA	1	-0.001643	1	77	0.0257	1599.2	0.035
SSTGA3	ZNF711(Zf)/SHSY5Y-ZNF711-ChIP-Seq(GSE20673)/Homer	AGGCCTAG	1	-0.001275	1	848	0.2829	14081.8	0.3081
SSTGA3	Pax7(Paired,Homeobox),longest/Myoblast-Pax7-ChIP-Seq(GSE25064)/Homer	NTAATTDGCYAATTANNWWD	1	-0.001269	1	10	0.0033	339.5	0.0074
SSTGA3	RUNX2(Runt)/PCa-RUNX2-ChIP-Seq(GSE33889)/Homer	NWAACCACADNN	1	-0.000879	1	565	0.1885	9663.5	0.2114
SSTGA3	ZBTB12(Zf)/HEK293-ZBTB12.GFP-ChIP-Seq(GSE58341)/Homer	NGNTCTAGAACCNGV	1	-0.00073	1	288	0.0961	5211.2	0.114
SSTGA3	PPARE(NR),DR1/3T3L1-Pparg-ChIP-Seq(GSE13511)/Homer	TGACCTTTGCCCCA	1	-0.000684	1	532	0.1775	9162.3	0.2004
SSTGA3	CTCF(Zf)/CD4+-CTCF-ChIP-Seq(Barski_et_al.)/Homer	AYAGTGCCMYCTRGTGGCCA	1	-0.000644	1	65	0.0217	1428.1	0.0312
SSTGA3	GATA3(Zf)/iTreg-Gata3-ChIP-Seq(GSE20898)/Homer	AGATAASR	1	-0.00061	1	991	0.3307	16395.8	0.3587
SSTGA3	NPAS2(bHLH)/Liver-NPAS2-ChIP-Seq(GSE39860)/Homer	KCCACGTGAC	1	-0.000572	1	673	0.2246	11420.5	0.2498
SSTGA3	BORIS(Zf)/K562-CTCFL-ChIP-Seq(GSE32465)/Homer	CNNBRGCGCCCCCTGSTGGC	1	-0.000403	1	92	0.0307	1934.6	0.0423
SSTGA3	Tcf7(HMG)/GM12878-TCF7-ChIP-Seq(Encode)/Homer	CTTTGATGTGSB	1	-0.000351	1	216	0.0721	4070.5	0.089
SSTGA3	PRDM1(Zf)/Hela-PRDM1-ChIP-Seq(GSE31477)/Homer	ACTTTCACTTTC	1	-0.000247	1	380	0.1268	6803.9	0.1488
SSTGA3	BMAL1(bHLH)/Liver-Bmal1-ChIP-Seq(GSE39860)/Homer	GNCACGTG	1	-0.000245	1	1183	0.3947	19470.2	0.4259
SSTGA3	GLI3(Zf)/Limb-GLI3-ChIP-Chip(GSE11077)/Homer	CGTGGGTGGTCC	1	-0.000239	1	42	0.014	1039.9	0.0227
SSTGA3	NPAS(bHLH)/Liver-NPAS-ChIP-Seq(GSE39860)/Homer	NVCACGTG	1	-0.000201	1	1053	0.3514	17481.9	0.3824
SSTGA3	HOXA1(Homeobox)/mES-Hoxa1-ChIP-Seq(SRP084292)/Homer	TGATKGATGR	1	-0.000129	1	149	0.0497	2991.8	0.0655
SSTGA3	Unknown(Homeobox)/Limb-p300-ChIP-Seq/Homer	SSCMATWAAA	1	-0.00011	1	443	0.1478	7893.1	0.1727
SSTGA3	TR4(NR),DR1/Hela-TR4-ChIP-Seq(GSE24685)/Homer	GAGGTCAAAGGTCA	1	-7.8e-05	1	44	0.0147	1117.8	0.0245
SSTGA3	HINFP(Zf)/K562-HINFP.eGFP-ChIP-Seq(Encode)/Homer	TWVGGTCCGC	1	-4.1e-05	1	42	0.014	1100.3	0.0241
SSTGA3	RUNX(Runt)/HPC7-Runx1-ChIP-Seq(GSE22178)/Homer	SAAACCACAG	1	-1e-05	1	431	0.1438	7878.1	0.1723
SSTGA3	Otx2(Homeobox)/EpiLC-Otx2-ChIP-Seq(GSE56098)/Homer	NYTAATCCYB	1	-6e-06	1	553	0.1845	9903.8	0.2167
SSTGA3	ERRg(NR)/Kidney-ESRRG-ChIP-Seq(GSE104905)/Homer	GTGACCTTGRVN	1	-6e-06	1	462	0.1542	8432.4	0.1845
SSTGA3	YY1(Zf)/Promoter/Homer	CAAGATGGCGGC	1	-5e-06	1	17	0.0057	631.4	0.0138
SSTGA3	Sox7(HMG)/ESC-Sox7-ChIP-Seq(GSE133899)/Homer	VVRRAACAATGG	1	-5e-06	1	149	0.0497	3157.6	0.0691
SSTGA3	Sox4(HMG)/proB-Sox4-ChIP-Seq(GSE50066)/Homer	YCTTTGTTCC	1	-4e-06	1	508	0.1695	9197.3	0.2012
SSTGA3	Gli2(Zf)/GM2-Gli2-ChIP-Chip(GSE112702)/Homer	YSTGGGTGGTCT	1	-3e-06	1	105	0.035	2387.5	0.0522
SSTGA3	ERE(NR),IR3/MCF7-ERa-ChIP-Seq(Unpublished)/Homer	VAGGTCACNSTGACC	1	-2e-06	1	127	0.0424	2798.3	0.0612
SSTGA3	n-Myc(bHLH)/mES-nMyc-ChIP-Seq(GSE11431)/Homer	VRCCACGTGG	1	-1e-06	1	378	0.1261	7152.3	0.1565
SSTGA3	MNT(bHLH)/HepG2-MNT-ChIP-Seq(Encode)/Homer	DGCACACGTG	1	-1e-06	1	687	0.2292	12190	0.2667
SSTGA3	Esrrb(NR)/mES-Esrrb-ChIP-Seq(GSE11431)/Homer	KTGACCTTGA	1	-1e-06	1	366	0.1221	6983.1	0.1528
SSTGA3	FXR(NR),IR1/Liver-FXR-ChIP-Seq(Chong_et_al.)/Homer	AGGTCANTGACCTB	1	0	1	158	0.0527	3429.2	0.075
SSTGA3	GSC(Homeobox)/FrogEmbryos-GSC-ChIP-Seq(DRA000576)/Homer	RGGATTAR	1	0	1	808	0.2696	14207.4	0.3108
SSTGA3	Cdx2(Homeobox)/mES-Cdx2-ChIP-Seq(GSE14586)/Homer	GYMATAAAAH	1	0	1	471	0.1572	8802	0.1926
SSTGA3	c-Myc(bHLH)/mES-cMyc-ChIP-Seq(GSE11431)/Homer	VVCCACGTGG	1	0	1	280	0.0934	5625.7	0.1231
SSTGA3	SF1(NR)/H295R-Nr5a1-ChIP-Seq(GSE44220)/Homer	CAAGGHCANV	1	0	1	284	0.0948	5711.3	0.1249
SSTGA3	PPARa(NR),DR1/Liver-Ppara-ChIP-Seq(GSE47954)/Homer	VNAGGKCAAAGGTCA	1	0	1	586	0.1955	10778.8	0.2358
SSTGA3	CUX1(Homeobox)/K562-CUX1-ChIP-Seq(GSE92882)/Homer	TATCGATNAN	1	0	1	395	0.1318	7690.1	0.1682
SSTGA3	Sox10(HMG)/SciaticNerve-Sox3-ChIP-Seq(GSE35132)/Homer	CCWTTGTYYB	1	0	1	996	0.3323	17491.7	0.3827
SSTGA3	NFY(CCAAT)/Promoter/Homer	RGCCAATSRG	1	0	1	432	0.1441	8400.8	0.1838
SSTGA3	HNF4a(NR),DR1/HepG2-HNF4a-ChIP-Seq(GSE25021)/Homer	CARRGKBCAAAGTYCA	1	0	1	240	0.0801	5147.5	0.1126
SSTGA3	Max(bHLH)/K562-Max-ChIP-Seq(GSE31477)/Homer	RCCACGTGGYYN	1	0	1	387	0.1291	7740.5	0.1693
SSTGA3	Bcl11a(Zf)/HSPC-BCL11A-ChIP-Seq(GSE104676)/Homer	TYTGACCASWRG	1	0	1	330	0.1101	6777.8	0.1483
SSTGA3	Nr5a2(NR)/Pancreas-LRH1-ChIP-Seq(GSE34295)/Homer	BTCAAGGTCA	1	0	1	418	0.1395	8289.5	0.1813
SSTGA3	Nr5a2(NR)/mES-Nr5a2-ChIP-Seq(GSE19019)/Homer	BTCAAGGTCA	1	0	1	299	0.0998	6265.5	0.1371
SSTGA3	Sox3(HMG)/NPC-Sox3-ChIP-Seq(GSE33059)/Homer	CCWTTGTY	1	0	1	1041	0.3473	18418.5	0.4029
SSTGA3	Sox2(HMG)/mES-Sox2-ChIP-Seq(GSE11431)/Homer	BCCATTGTTC	1	0	1	494	0.1648	9709.1	0.2124
SSTGA3	Sox6(HMG)/Myotubes-Sox6-ChIP-Seq(GSE32627)/Homer	CCATTGTTNY	1	0	1	956	0.319	17213.2	0.3766
SSTGA3	RAR:RXR(NR),DR0/ES-RAR-ChIP-Seq(GSE56893)/Homer	AGGTCAAGGTCA	1	0	1	75	0.025	2227.1	0.0487
SSTGA3	RARg(NR)/ES-RARg-ChIP-Seq(GSE30538)/Homer	AGGTCAAGGTCA	1	0	1	28	0.0093	1245.8	0.0273
SSTGA3	Sox15(HMG)/CPA-Sox15-ChIP-Seq(GSE62909)/Homer	RAACAATGGN	1	0	1	603	0.2012	11750.2	0.2571
SSTGA3	SCRT1(Zf)/HEK293-SCRT1.eGFP-ChIP-Seq(Encode)/Homer	GCAACAGGTG	1	0	1	97	0.0324	2817.1	0.0616
SSTGA3	Sox17(HMG)/Endoderm-Sox17-ChIP-Seq(GSE61475)/Homer	CCATTGTTYB	1	0	1	369	0.1231	7877.3	0.1723
SSTGA3	Sox21(HMG)/ESC-SOX21-ChIP-Seq(GSE110505)/Homer	BCCWTTGTBYKV	1	0	1	1085	0.362	19661.2	0.4301
SSTGA3	COUP-TFII(NR)/K562-NR2F1-ChIP-Seq(Encode)/Homer	GKBCARAGGTCA	1	0	1	701	0.2339	13914.7	0.3044
SSTGA3	COUP-TFII(NR)/Artia-Nr2f2-ChIP-Seq(GSE46497)/Homer	AGRGGTCA	1	0	1	823	0.2746	16391.9	0.3586
SSTGA3	E2A(bHLH),near_PU.1/Bcell-PU.1-ChIP-Seq(GSE21512)/Homer	NVCACCTGBN	1	0	1	546	0.1822	13877.3	0.3036
SSTGA3	Erra(NR)/HepG2-Erra-ChIP-Seq(GSE31477)/Homer	CAAAGGTCAG	1	0	1	1152	0.3844	21808.9	0.4771
SSTGA3	GFX(?)/Promoter/Homer	ATTCTCGCGAGA	1	0	1	0	0	38.8	0.0008
SSTGA3	LRF(Zf)/Erythroblasts-ZBTB7A-ChIP-Seq(GSE74977)/Homer	AAGACCCYYN	1	0	1	545	0.1818	11221.5	0.2455
SSTGA3	EAR2(NR)/K562-NR2F6-ChIP-Seq(Encode)/Homer	NRBCARRGGTCA	1	0	1	618	0.2062	12840	0.2809
SSTGA3	RARa(NR)/K562-RARa-ChIP-Seq(Encode)/Homer	TTGAMCTTTG	1	0	1	1508	0.5032	27859	0.6095
SSTGA3	Snail1(Zf)/LS174T-SNAIL1.HA-ChIP-Seq(GSE127183)/Homer	TRCACCTGCY	1	0	1	341	0.1138	8507.1	0.1861
SSTGA3	Slug(Zf)/Mesoderm-Snai2-ChIP-Seq(GSE61475)/Homer	SNGCACCTGCHS	1	0	1	221	0.0737	5569.8	0.1218
SSTGA3	THRb(NR)/Liver-NR1A2-ChIP-Seq(GSE52613)/Homer	TRAGGTCA	1	0	1	1973	0.6583	34254.1	0.7494
SSTGA3	ZEB1(Zf)/PDAC-ZEB1-ChIP-Seq(GSE64557)/Homer	VCAGGTRDRY	1	0	1	666	0.2222	16907.8	0.3699
SSTGA3	ZEB2(Zf)/SNU398-ZEB2-ChIP-Seq(GSE103048)/Homer	GNMCAGGTGTGC	1	0	1	331	0.1104	9389.7	0.2054
SSTGA4	Fra2(bZIP)/Striatum-Fra2-ChIP-Seq(GSE43429)/Homer	GGATGACTCATC	1e-1247	-2873	0	2160	0.6526	4777	0.1044
SSTGA4	Fos(bZIP)/TSC-Fos-ChIP-Seq(GSE110950)/Homer	NDATGASTCAYN	1e-1208	-2782	0	2308	0.6973	6060.2	0.1325
SSTGA4	Fra1(bZIP)/BT549-Fra1-ChIP-Seq(GSE46166)/Homer	NNATGASTCATH	1e-1188	-2737	0	2245	0.6782	5712.4	0.1249
SSTGA4	JunB(bZIP)/DendriticCells-Junb-ChIP-Seq(GSE36099)/Homer	RATGASTCAT	1e-1168	-2691	0	2209	0.6674	5575.3	0.1219
SSTGA4	Fosl2(bZIP)/3T3L1-Fosl2-ChIP-Seq(GSE56872)/Homer	NATGASTCABNN	1e-1158	-2668	0	1831	0.5532	3272.4	0.0715
SSTGA4	Atf3(bZIP)/GBM-ATF3-ChIP-Seq(GSE33912)/Homer	DATGASTCATHN	1e-1157	-2666	0	2359	0.7127	6808.7	0.1489
SSTGA4	BATF(bZIP)/Th17-BATF-ChIP-Seq(GSE39756)/Homer	DATGASTCAT	1e-1104	-2542	0	2318	0.7003	6859.9	0.15
SSTGA4	AP-1(bZIP)/ThioMac-PU.1-ChIP-Seq(GSE21512)/Homer	VTGACTCATC	1e-1083	-2495	0	2404	0.7263	7756.7	0.1696
SSTGA4	Jun-AP1(bZIP)/K562-cJun-ChIP-Seq(GSE31477)/Homer	GATGASTCATCN	1e-1073	-2473	0	1563	0.4722	2309.3	0.0505
SSTGA4	Bach2(bZIP)/OCILy7-Bach2-ChIP-Seq(GSE44420)/Homer	TGCTGAGTCA	1e-430	-990.4	0	892	0.2695	1961.1	0.0429
SSTGA4	Tcf21(bHLH)/ArterySmoothMuscle-Tcf21-ChIP-Seq(GSE61369)/Homer	NAACAGCTGG	1e-118	-273.7	0	1266	0.3825	9418	0.2059
SSTGA4	NF-E2(bZIP)/K562-NFE2-ChIP-Seq(GSE31477)/Homer	GATGACTCAGCA	1e-112	-259.6	0	260	0.0785	600.9	0.0131
SSTGA4	BHLHA15(bHLH)/NIH3T3-BHLHB8.HA-ChIP-Seq(GSE119782)/Homer	NAMCAGCTGK	1e-104	-241.1	0	1713	0.5175	15241.4	0.3332
SSTGA4	Twist2(bHLH)/Myoblast-Twist2.Ty1-ChIP-Seq(GSE127998)/Homer	MCAGCTGBYH	1e-101	-234.1	0	2000	0.6042	19141.5	0.4185
SSTGA4	TCF4(bHLH)/SHSY5Y-TCF4-ChIP-Seq(GSE96915)/Homer	SMCATCTGKH	1e-100	-232	0	1840	0.5559	17038.2	0.3725
SSTGA4	Tcf12(bHLH)/GM12878-Tcf12-ChIP-Seq(GSE32465)/Homer	VCAGCTGYTG	1e-96	-221.5	0	1155	0.3489	8874.8	0.194
SSTGA4	Ap4(bHLH)/AML-Tfap4-ChIP-Seq(GSE45738)/Homer	NAHCAGCTGD	1e-95	-219.5	0	1456	0.4399	12408	0.2713
SSTGA4	Atoh1(bHLH)/Cerebellum-Atoh1-ChIP-Seq(GSE22111)/Homer	VNRVCAGCTGGY	1e-91	-210.8	0	1355	0.4094	11338.1	0.2479
SSTGA4	Ascl1(bHLH)/NeuralTubes-Ascl1-ChIP-Seq(GSE55840)/Homer	NNVVCAGCTGBN	1e-89	-206.8	0	1648	0.4979	15005.4	0.3281
SSTGA4	Nrf2(bZIP)/Lymphoblast-Nrf2-ChIP-Seq(GSE37589)/Homer	HTGCTGAGTCAT	1e-86	-198	0	206	0.0622	495.2	0.0108
SSTGA4	Myf5(bHLH)/GM-Myf5-ChIP-Seq(GSE24852)/Homer	BAACAGCTGT	1e-85	-197.9	0	946	0.2858	6913.4	0.1512
SSTGA4	MyoG(bHLH)/C2C12-MyoG-ChIP-Seq(GSE36024)/Homer	AACAGCTG	1e-85	-197.1	0	1231	0.3719	10102	0.2209
SSTGA4	MafK(bZIP)/C2C12-MafK-ChIP-Seq(GSE36030)/Homer	GCTGASTCAGCA	1e-83	-191.5	0	513	0.155	2752.3	0.0602
SSTGA4	Ptf1a(bHLH)/Panc1-Ptf1a-ChIP-Seq(GSE47459)/Homer	ACAGCTGTTN	1e-83	-191.1	0	2358	0.7124	25076.5	0.5483
SSTGA4	NeuroG2(bHLH)/Fibroblast-NeuroG2-ChIP-Seq(GSE75910)/Homer	ACCATCTGTT	1e-81	-187.2	0	1765	0.5332	16884.2	0.3692
SSTGA4	Bach1(bZIP)/K562-Bach1-ChIP-Seq(GSE31477)/Homer	AWWNTGCTGAGTCAT	1e-76	-176.6	0	211	0.0637	590.8	0.0129
SSTGA4	MyoD(bHLH)/Myotube-MyoD-ChIP-Seq(GSE21614)/Homer	RRCAGCTGYTSY	1e-73	-170.3	0	936	0.2828	7186.7	0.1571
SSTGA4	ZBTB18(Zf)/HEK293-ZBTB18.GFP-ChIP-Seq(GSE58341)/Homer	AACATCTGGA	1e-73	-170.1	0	769	0.2323	5417.1	0.1184
SSTGA4	Ascl2(bHLH)/ESC-Ascl2-ChIP-Seq(GSE97712)/Homer	SSRGCAGCTGCH	1e-65	-149.8	0	1199	0.3622	10529.9	0.2302
SSTGA4	HEB(bHLH)/mES-Heb-ChIP-Seq(GSE53233)/Homer	VCAGCTGBNN	1e-61	-142	0	1773	0.5356	17946.6	0.3924
SSTGA4	E2A(bHLH)/proBcell-E2A-ChIP-Seq(GSE21978)/Homer	DNRCAGCTGY	1e-54	-125.1	0	1415	0.4275	13685.5	0.2992
SSTGA4	SCL(bHLH)/HPC7-Scl-ChIP-Seq(GSE13511)/Homer	AVCAGCTG	1e-54	-125	0	2949	0.8909	36047.7	0.7882
SSTGA4	Olig2(bHLH)/Neuron-Olig2-ChIP-Seq(GSE30882)/Homer	RCCATMTGTT	1e-45	-104.9	0	1925	0.5816	20943.1	0.4579
SSTGA4	NeuroD1(bHLH)/Islet-NeuroD1-ChIP-Seq(GSE30298)/Homer	GCCATCTGTT	1e-43	-100.2	0	977	0.2952	8879.2	0.1941
SSTGA4	NFE2L2(bZIP)/HepG2-NFE2L2-ChIP-Seq(Encode)/Homer	AWWWTGCTGAGTCAT	1e-33	-76	0	171	0.0517	808.9	0.0177
SSTGA4	MafA(bZIP)/Islet-MafA-ChIP-Seq(GSE30298)/Homer	TGCTGACTCA	1e-30	-69.47	0	937	0.2831	9122.8	0.1995
SSTGA4	Atf2(bZIP)/3T3L1-Atf2-ChIP-Seq(GSE56872)/Homer	NRRTGACGTCAT	1e-20	-47.12	0	374	0.113	3120.2	0.0682
SSTGA4	JunD(bZIP)/K562-JunD-ChIP-Seq/Homer	ATGACGTCATCN	1e-19	-45.7	0	145	0.0438	841.4	0.0184
SSTGA4	c-Jun-CRE(bZIP)/K562-cJun-ChIP-Seq(GSE31477)/Homer	ATGACGTCATCY	1e-19	-45.31	0	354	0.1069	2938.2	0.0642
SSTGA4	MafB(bZIP)/BMM-Mafb-ChIP-Seq(GSE75722)/Homer	WNTGCTGASTCAGCANWTTY	1e-18	-42.97	0	560	0.1692	5324.9	0.1164
SSTGA4	NFAT:AP1(RHD,bZIP)/Jurkat-NFATC1-ChIP-Seq(Jolma_et_al.)/Homer	SARTGGAAAAWRTGAGTCAB	1e-18	-41.81	0	242	0.0731	1819.5	0.0398
SSTGA4	CREB5(bZIP)/LNCaP-CREB5.V5-ChIP-Seq(GSE137775)/Homer	VVATGACGTCAT	1e-17	-40.7	0	424	0.1281	3812.1	0.0834
SSTGA4	Atf7(bZIP)/3T3L1-Atf7-ChIP-Seq(GSE56872)/Homer	NGRTGACGTCAY	1e-16	-38.98	0	488	0.1474	4589.6	0.1003
SSTGA4	Mef2a(MADS)/HL1-Mef2a.biotin-ChIP-Seq(GSE21529)/Homer	CYAAAAATAG	1e-15	-35.31	0	444	0.1341	4175.4	0.0913
SSTGA4	Mef2b(MADS)/HEK293-Mef2b.V5-ChIP-Seq(GSE67450)/Homer	GCTATTTTTGGM	1e-13	-31.51	0	802	0.2423	8647.4	0.1891
SSTGA4	Atf1(bZIP)/K562-ATF1-ChIP-Seq(GSE31477)/Homer	GATGACGTCA	1e-13	-30.86	0	625	0.1888	6473.8	0.1415
SSTGA4	WT1(Zf)/Kidney-WT1-ChIP-Seq(GSE90016)/Homer	MCTCCCMCRCAB	1e-13	-30.75	0	474	0.1432	4655.6	0.1018
SSTGA4	Fli1(ETS)/CD8-FLI-ChIP-Seq(GSE20898)/Homer	NRYTTCCGGH	1e-13	-30.66	0	915	0.2764	10115	0.2212
SSTGA4	Mef2d(MADS)/Retina-Mef2d-ChIP-Seq(GSE61391)/Homer	GCTATTTTTAGC	1e-12	-29.22	0	219	0.0662	1796.3	0.0393
SSTGA4	EWS:ERG-fusion(ETS)/CADO_ES1-EWS:ERG-ChIP-Seq(SRA014231)/Homer	ATTTCCTGTN	1e-11	-27.38	0	724	0.2187	7832.8	0.1713
SSTGA4	Tgif2(Homeobox)/mES-Tgif2-ChIP-Seq(GSE55404)/Homer	TGTCANYT	1e-11	-26.4	0	2403	0.726	30673.7	0.6707
SSTGA4	ERG(ETS)/VCaP-ERG-ChIP-Seq(GSE14097)/Homer	ACAGGAAGTG	1e-10	-24.92	0	1321	0.3991	15709.6	0.3435
SSTGA4	Foxo1(Forkhead)/RAW-Foxo1-ChIP-Seq(Fan_et_al.)/Homer	CTGTTTAC	1e-10	-24.91	0	1584	0.4785	19259.6	0.4211
SSTGA4	ETS1(ETS)/Jurkat-ETS1-ChIP-Seq(GSE17954)/Homer	ACAGGAAGTG	1e-09	-22.7	0	910	0.2749	10417.3	0.2278
SSTGA4	Egr1(Zf)/K562-Egr1-ChIP-Seq(GSE32465)/Homer	TGCGTGGGYG	1e-09	-22.67	0	507	0.1532	5325.7	0.1164
SSTGA4	Etv2(ETS)/ES-ER71-ChIP-Seq(GSE59402)/Homer	NNAYTTCCTGHN	1e-09	-21.53	0	829	0.2505	9430.1	0.2062
SSTGA4	Tgif1(Homeobox)/mES-Tgif1-ChIP-Seq(GSE55404)/Homer	YTGWCADY	1e-09	-21.16	0	2307	0.697	29591.5	0.647
SSTGA4	Mef2c(MADS)/GM12878-Mef2c-ChIP-Seq(GSE32465)/Homer	DCYAAAAATAGM	1e-09	-21.07	0	451	0.1363	4701.7	0.1028
SSTGA4	GABPA(ETS)/Jurkat-GABPa-ChIP-Seq(GSE17954)/Homer	RACCGGAAGT	1e-08	-20.39	0	742	0.2242	8371.7	0.183
SSTGA4	NF1-halfsite(CTF)/LNCaP-NF1-ChIP-Seq(Unpublished)/Homer	YTGCCAAG	1e-08	-19.1	0	1320	0.3988	16039.9	0.3507
SSTGA4	Npas4(bHLH)/Neuron-Npas4-ChIP-Seq(GSE127793)/Homer	NHRTCACGACDN	1e-08	-18.91	0	575	0.1737	6325.2	0.1383
SSTGA4	RFX(HTH)/K562-RFX3-ChIP-Seq(SRA012198)/Homer	CGGTTGCCATGGCAAC	1e-08	-18.9	0	93	0.0281	669.4	0.0146
SSTGA4	Pitx1:Ebox(Homeobox,bHLH)/Hindlimb-Pitx1-ChIP-Seq(GSE41591)/Homer	YTAATTRAWWCCAGATGT	1e-08	-18.58	0	228	0.0689	2136.8	0.0467
SSTGA4	Ets1-distal(ETS)/CD4+-PolII-ChIP-Seq(Barski_et_al.)/Homer	MACAGGAAGT	1e-08	-18.43	0	331	0.1	3347.4	0.0732
SSTGA4	Elk1(ETS)/Hela-Elk1-ChIP-Seq(GSE31477)/Homer	HACTTCCGGY	1e-07	-18.05	0	391	0.1181	4084.8	0.0893
SSTGA4	NFIL3(bZIP)/HepG2-NFIL3-ChIP-Seq(Encode)/Homer	VTTACGTAAYNNNNN	1e-07	-18.01	0	585	0.1767	6492.9	0.142
SSTGA4	Pdx1(Homeobox)/Islet-Pdx1-ChIP-Seq(SRA008281)/Homer	YCATYAATCA	1e-07	-17.47	0	924	0.2792	10884.6	0.238
SSTGA4	Rfx2(HTH)/LoVo-RFX2-ChIP-Seq(GSE49402)/Homer	GTTGCCATGGCAACM	1e-07	-16.98	0	99	0.0299	759.5	0.0166
SSTGA4	Smad2(MAD)/ES-SMAD2-ChIP-Seq(GSE29422)/Homer	CTGTCTGG	1e-06	-16.02	0	1314	0.397	16164.1	0.3534
SSTGA4	HIC1(Zf)/Treg-ZBTB29-ChIP-Seq(GSE99889)/Homer	TGCCAGCB	1e-06	-15.53	0	1481	0.4474	18462.3	0.4037
SSTGA4	ETV4(ETS)/HepG2-ETV4-ChIP-Seq(ENCODE)/Homer	ACCGGAAGTG	1e-06	-15.26	0	844	0.255	9972	0.218
SSTGA4	OCT:OCT-short(POU,Homeobox)/NPC-OCT6-ChIP-Seq(GSE43916)/Homer	ATGCATWATGCATRW	1e-06	-14.97	0	701	0.2118	8131.4	0.1778
SSTGA4	Tbx5(T-box)/HL1-Tbx5.biotin-ChIP-Seq(GSE21529)/Homer	AGGTGTCA	1e-06	-14.83	0	2226	0.6725	28866.4	0.6311
SSTGA4	EWS:FLI1-fusion(ETS)/SK_N_MC-EWS:FLI1-ChIP-Seq(SRA014231)/Homer	VACAGGAAAT	1e-06	-14.55	0	509	0.1538	5701.2	0.1247
SSTGA4	ELF1(ETS)/Jurkat-ELF1-ChIP-Seq(SRA014231)/Homer	AVCCGGAAGT	1e-06	-14.4	0	368	0.1112	3949.7	0.0864
SSTGA4	Elk4(ETS)/Hela-Elk4-ChIP-Seq(GSE31477)/Homer	NRYTTCCGGY	1e-06	-14.1	0	378	0.1142	4085.6	0.0893
SSTGA4	Rbpj1(?)/Panc1-Rbpj1-ChIP-Seq(GSE47459)/Homer	HTTTCCCASG	1e-05	-13.6	0	1212	0.3662	14967.2	0.3273
SSTGA4	ETV1(ETS)/GIST48-ETV1-ChIP-Seq(GSE22441)/Homer	AACCGGAAGT	1e-05	-13.31	0	1091	0.3296	13368.2	0.2923
SSTGA4	Unknown-ESC-element(?)/mES-Nanog-ChIP-Seq(GSE11724)/Homer	CACAGCAGGGGG	1e-05	-13.22	0	493	0.1489	5567.3	0.1217
SSTGA4	Rfx1(HTH)/NPC-H3K4me1-ChIP-Seq(GSE16256)/Homer	KGTTGCCATGGCAA	1e-05	-12.97	0	193	0.0583	1894.8	0.0414
SSTGA4	Smad3(MAD)/NPC-Smad3-ChIP-Seq(GSE36673)/Homer	TWGTCTGV	1e-05	-12.75	0	2142	0.6471	27842.6	0.6088
SSTGA4	PBX2(Homeobox)/K562-PBX2-ChIP-Seq(Encode)/Homer	RTGATTKATRGN	1e-05	-12.69	0	801	0.242	9574.2	0.2093
SSTGA4	Smad4(MAD)/ESC-SMAD4-ChIP-Seq(GSE29422)/Homer	VBSYGTCTGG	1e-05	-12.61	0	1341	0.4051	16786.7	0.367
SSTGA4	CRE(bZIP)/Promoter/Homer	CSGTGACGTCAC	1e-05	-12.6	0	182	0.055	1777.1	0.0389
SSTGA4	Zic3(Zf)/mES-Zic3-ChIP-Seq(GSE37889)/Homer	GGCCYCCTGCTGDGH	1e-05	-12.22	0	418	0.1263	4672.8	0.1022
SSTGA4	ETS:E-box(ETS,bHLH)/HPC7-Scl-ChIP-Seq(GSE22178)/Homer	AGGAARCAGCTG	1e-05	-12.06	0	105	0.0317	917.5	0.0201
SSTGA4	CEBP:AP1(bZIP)/ThioMac-CEBPb-ChIP-Seq(GSE21512)/Homer	DRTGTTGCAA	0.0001	-11.38	0.0001	657	0.1985	7781.6	0.1701
SSTGA4	X-box(HTH)/NPC-H3K4me1-ChIP-Seq(GSE16256)/Homer	GGTTGCCATGGCAA	0.0001	-11.2	0.0001	118	0.0356	1082.1	0.0237
SSTGA4	HLF(bZIP)/HSC-HLF.Flag-ChIP-Seq(GSE69817)/Homer	RTTATGYAAB	0.0001	-11.16	0.0001	732	0.2211	8775.9	0.1919
SSTGA4	STAT4(Stat)/CD4-Stat4-ChIP-Seq(GSE22104)/Homer	NYTTCCWGGAAR	0.0001	-10.94	0.0001	830	0.2508	10079.6	0.2204
SSTGA4	Tlx?(NR)/NPC-H3K4me1-ChIP-Seq(GSE16256)/Homer	CTGGCAGSCTGCCA	0.0001	-10.76	0.0001	369	0.1115	4130.6	0.0903
SSTGA4	EHF(ETS)/LoVo-EHF-ChIP-Seq(GSE49402)/Homer	AVCAGGAAGT	0.0001	-10.49	0.0001	1077	0.3254	13402.8	0.293
SSTGA4	STAT6(Stat)/Macrophage-Stat6-ChIP-Seq(GSE38377)/Homer	TTCCKNAGAA	0.0001	-10.33	0.0002	517	0.1562	6038.8	0.132
SSTGA4	Tbet(T-box)/CD8-Tbet-ChIP-Seq(GSE33802)/Homer	AGGTGTGAAM	0.0001	-10.16	0.0002	940	0.284	11599.6	0.2536
SSTGA4	Gfi1b(Zf)/HPC7-Gfi1b-ChIP-Seq(GSE22178)/Homer	MAATCACTGC	0.0001	-10.06	0.0002	619	0.187	7376.4	0.1613
SSTGA4	ELF3(ETS)/PDAC-ELF3-ChIP-Seq(GSE64557)/Homer	ANCAGGAAGT	0.0001	-10.02	0.0002	659	0.1991	7900.8	0.1727
SSTGA4	Zic2(Zf)/ESC-Zic2-ChIP-Seq(SRP197560)/Homer	CHCAGCRGGRGG	0.0001	-9.884	0.0002	323	0.0976	3598.2	0.0787
SSTGA4	Tbr1(T-box)/Cortex-Tbr1-ChIP-Seq(GSE71384)/Homer	AAGGTGTKAA	0.0001	-9.874	0.0002	1150	0.3474	14437.3	0.3157
SSTGA4	ETS(ETS)/Promoter/Homer	AACCGGAAGT	0.0001	-9.565	0.0003	237	0.0716	2547.4	0.0557
SSTGA4	PRDM9(Zf)/Testis-DMC1-ChIP-Seq(GSE35498)/Homer	ADGGYAGYAGCATCT	0.0001	-9.329	0.0004	371	0.1121	4233	0.0926
SSTGA4	Oct4(POU,Homeobox)/mES-Oct4-ChIP-Seq(GSE11431)/Homer	ATTTGCATAW	0.0001	-9.3	0.0004	477	0.1441	5588.7	0.1222
SSTGA4	Elf4(ETS)/BMDM-Elf4-ChIP-Seq(GSE88699)/Homer	ACTTCCKGKT	0.0001	-9.217	0.0004	834	0.252	10267.8	0.2245
SSTGA4	bHLHE41(bHLH)/proB-Bhlhe41-ChIP-Seq(GSE93764)/Homer	KCACGTGMCN	0.001	-9.136	0.0005	800	0.2417	9823.5	0.2148
SSTGA4	Stat3(Stat)/mES-Stat3-ChIP-Seq(GSE11431)/Homer	CTTCCGGGAA	0.001	-8.955	0.0005	402	0.1215	4648.8	0.1016
SSTGA4	DLX5(Homeobox)/BasalGanglia-Dlx5-ChIP-seq(GSE124936)/Homer	SSTAATTA	0.001	-8.751	0.0007	686	0.2073	8350	0.1826
SSTGA4	ELF5(ETS)/T47D-ELF5-ChIP-Seq(GSE30407)/Homer	ACVAGGAAGT	0.001	-8.74	0.0007	643	0.1943	7785.2	0.1702
SSTGA4	Srebp1a(bHLH)/HepG2-Srebp1a-ChIP-Seq(GSE31477)/Homer	RTCACSCCAY	0.001	-8.316	0.001	181	0.0547	1916.2	0.0419
SSTGA4	Egr2(Zf)/Thymocytes-Egr2-ChIP-Seq(GSE34254)/Homer	NGCGTGGGCGGR	0.001	-8.134	0.0012	113	0.0341	1111.6	0.0243
SSTGA4	Twist(bHLH)/HMLE-TWIST1-ChIP-Seq(Chang_et_al)/Homer	VCAKCTGGNNNCCAGMTGBN	0.001	-7.687	0.0019	134	0.0405	1374.1	0.03
SSTGA4	EBF(EBF)/proBcell-EBF-ChIP-Seq(GSE21978)/Homer	DGTCCCYRGGGA	0.001	-7.489	0.0022	162	0.0489	1719.2	0.0376
SSTGA4	NFAT(RHD)/Jurkat-NFATC1-ChIP-Seq(Jolma_et_al.)/Homer	ATTTTCCATT	0.001	-7.469	0.0023	776	0.2344	9648.3	0.211
SSTGA4	SpiB(ETS)/OCILY3-SPIB-ChIP-Seq(GSE56857)/Homer	AAAGRGGAAGTG	0.001	-7.245	0.0028	219	0.0662	2432.1	0.0532
SSTGA4	Meis1(Homeobox)/MastCells-Meis1-ChIP-Seq(GSE48085)/Homer	VGCTGWCAVB	0.001	-7.128	0.0031	1391	0.4202	17984.5	0.3932
SSTGA4	Zic(Zf)/Cerebellum-ZIC1.2-ChIP-Seq(GSE60731)/Homer	CCTGCTGAGH	0.001	-6.995	0.0035	681	0.2057	8430.9	0.1843
SSTGA4	STAT6(Stat)/CD4-Stat6-ChIP-Seq(GSE22104)/Homer	ABTTCYYRRGAA	0.01	-6.597	0.0052	489	0.1477	5936.8	0.1298
SSTGA4	Atf4(bZIP)/MEF-Atf4-ChIP-Seq(GSE35681)/Homer	MTGATGCAAT	0.01	-6.574	0.0053	244	0.0737	2781.5	0.0608
SSTGA4	BMYB(HTH)/Hela-BMYB-ChIP-Seq(GSE27030)/Homer	NHAACBGYYV	0.01	-6.44	0.006	1185	0.358	15256.7	0.3336
SSTGA4	CEBP:CEBP(bZIP)/MEF-Chop-ChIP-Seq(GSE35681)/Homer	NTNATGCAAYMNNHTGMAAY	0.01	-6.397	0.0062	130	0.0393	1375.8	0.0301
SSTGA4	E2F3(E2F)/MEF-E2F3-ChIP-Seq(GSE71376)/Homer	BTKGGCGGGAAA	0.01	-6.254	0.0071	239	0.0722	2736.4	0.0598
SSTGA4	PU.1-IRF(ETS:IRF)/Bcell-PU.1-ChIP-Seq(GSE21512)/Homer	MGGAAGTGAAAC	0.01	-6.129	0.008	1150	0.3474	14817.3	0.324
SSTGA4	Oct6(POU,Homeobox)/NPC-Pou3f1-ChIP-Seq(GSE35496)/Homer	WATGCAAATGAG	0.01	-6.002	0.009	412	0.1245	4978.1	0.1088
SSTGA4	ZNF189(Zf)/HEK293-ZNF189.GFP-ChIP-Seq(GSE58341)/Homer	TGGAACAGMA	0.01	-5.86	0.0103	746	0.2254	9404.7	0.2056
SSTGA4	Tbx20(T-box)/Heart-Tbx20-ChIP-Seq(GSE29636)/Homer	GGTGYTGACAGS	0.01	-5.774	0.0111	210	0.0634	2397.9	0.0524
SSTGA4	Brn1(POU,Homeobox)/NPC-Brn1-ChIP-Seq(GSE35496)/Homer	TATGCWAATBAV	0.01	-5.766	0.0111	316	0.0955	3751	0.082
SSTGA4	NF1(CTF)/LNCAP-NF1-ChIP-Seq(Unpublished)/Homer	CYTGGCABNSTGCCAR	0.01	-5.753	0.0112	270	0.0816	3161.5	0.0691
SSTGA4	Sp5(Zf)/mES-Sp5.Flag-ChIP-Seq(GSE72989)/Homer	RGKGGGCGGAGC	0.01	-5.682	0.0119	527	0.1592	6513.5	0.1424
SSTGA4	Arnt:Ahr(bHLH)/MCF7-Arnt-ChIP-Seq(Lo_et_al.)/Homer	TBGCACGCAA	0.01	-5.305	0.0172	476	0.1438	5875.4	0.1285
SSTGA4	CLOCK(bHLH)/Liver-Clock-ChIP-Seq(GSE39860)/Homer	GHCACGTG	0.01	-5.303	0.0172	449	0.1356	5520.2	0.1207
SSTGA4	ZNF519(Zf)/HEK293-ZNF519.GFP-ChIP-Seq(GSE58341)/Homer	GAGSCCGAGC	0.01	-5.079	0.0212	129	0.039	1420.8	0.0311
SSTGA4	CHR(?)/Hela-CellCycle-Expression/Homer	SRGTTTCAAA	0.01	-5.034	0.022	550	0.1662	6879.3	0.1504
SSTGA4	PAX5(Paired,Homeobox)/GM12878-PAX5-ChIP-Seq(GSE32465)/Homer	GCAGCCAAGCRTGACH	0.01	-4.998	0.0227	297	0.0897	3561.4	0.0779
SSTGA4	Maz(Zf)/HepG2-Maz-ChIP-Seq(GSE31477)/Homer	GGGGGGGG	0.01	-4.955	0.0235	694	0.2097	8806.9	0.1926
SSTGA4	PAX3:FKHR-fusion(Paired,Homeobox)/Rh4-PAX3:FKHR-ChIP-Seq(GSE19063)/Homer	ACCRTGACTAATTNN	0.01	-4.942	0.0236	216	0.0653	2524	0.0552
SSTGA4	SPDEF(ETS)/VCaP-SPDEF-ChIP-Seq(SRA014231)/Homer	ASWTCCTGBT	0.01	-4.917	0.024	839	0.2535	10757.1	0.2352
SSTGA4	USF1(bHLH)/GM12878-Usf1-ChIP-Seq(GSE32465)/Homer	SGTCACGTGR	0.01	-4.893	0.0244	343	0.1036	4167.2	0.0911
SSTGA4	Dlx3(Homeobox)/Kerainocytes-Dlx3-ChIP-Seq(GSE89884)/Homer	NDGTAATTAC	0.01	-4.828	0.0259	568	0.1716	7139.8	0.1561
SSTGA4	Srebp2(bHLH)/HepG2-Srebp2-ChIP-Seq(GSE31477)/Homer	CGGTCACSCCAC	0.01	-4.794	0.0266	104	0.0314	1125.8	0.0246
SSTGA4	ZNF341(Zf)/EBV-ZNF341-ChIP-Seq(GSE113194)/Homer	GGAACAGCCG	0.01	-4.777	0.0269	611	0.1846	7717.8	0.1687
SSTGA4	PU.1(ETS)/ThioMac-PU.1-ChIP-Seq(GSE21512)/Homer	AGAGGAAGTG	0.01	-4.74	0.0277	442	0.1335	5479.8	0.1198
SSTGA4	Oct11(POU,Homeobox)/NCIH1048-POU2F3-ChIP-seq(GSE115123)/Homer	GATTTGCATA	0.01	-4.734	0.0277	312	0.0943	3776.5	0.0826
SSTGA4	Zfp281(Zf)/ES-Zfp281-ChIP-Seq(GSE81042)/Homer	CCCCTCCCCCAC	0.01	-4.708	0.0282	161	0.0486	1840	0.0402
SSTGA4	RBPJ:Ebox(?,bHLH)/Panc1-Rbpj1-ChIP-Seq(GSE47459)/Homer	GGGRAARRGRMCAGMTG	0.01	-4.698	0.0282	289	0.0873	3480.6	0.0761
SSTGA4	MITF(bHLH)/MastCells-MITF-ChIP-Seq(GSE48085)/Homer	RTCATGTGAC	0.01	-4.689	0.0283	772	0.2332	9883.1	0.2161
SSTGA4	Foxh1(Forkhead)/hESC-FOXH1-ChIP-Seq(GSE29422)/Homer	NNTGTGGATTSS	0.1	-4.53	0.0329	530	0.1601	6665.4	0.1457
SSTGA4	Foxa2(Forkhead)/Liver-Foxa2-ChIP-Seq(GSE25694)/Homer	CYTGTTTACWYW	0.1	-4.522	0.033	714	0.2157	9124.7	0.1995
SSTGA4	Six4(Homeobox)/MCF7-SIX4-ChIP-Seq(Encode)/Homer	TGWAAYCTGABACCB	0.1	-4.463	0.0347	48	0.0145	466.6	0.0102
SSTGA4	Chop(bZIP)/MEF-Chop-ChIP-Seq(GSE35681)/Homer	ATTGCATCAT	0.1	-4.3	0.0406	186	0.0562	2181.3	0.0477
SSTGA4	LHX9(Homeobox)/Hct116-LHX9.V5-ChIP-Seq(GSE116822)/Homer	NGCTAATTAG	0.1	-4.224	0.0435	1189	0.3592	15598.4	0.341
SSTGA4	c-Myc(bHLH)/LNCAP-cMyc-ChIP-Seq(Unpublished)/Homer	VCCACGTG	0.1	-4.182	0.0451	289	0.0873	3521.5	0.077
SSTGA4	NPAS2(bHLH)/Liver-NPAS2-ChIP-Seq(GSE39860)/Homer	KCCACGTGAC	0.1	-4.092	0.049	923	0.2789	11999.3	0.2624
SSTGA4	IRF2(IRF)/Erythroblas-IRF2-ChIP-Seq(GSE36985)/Homer	GAAASYGAAASY	0.1	-4.072	0.0496	99	0.0299	1096.3	0.024
SSTGA4	Lhx2(Homeobox)/HFSC-Lhx2-ChIP-Seq(GSE48068)/Homer	TAATTAGN	0.1	-4.049	0.0505	921	0.2782	11978.3	0.2619
SSTGA4	FOXK2(Forkhead)/U2OS-FOXK2-ChIP-Seq(E-MTAB-2204)/Homer	SCHTGTTTACAT	0.1	-4.018	0.0518	551	0.1665	7001.2	0.1531
SSTGA4	DLX2(Homeobox)/BasalGanglia-Dlx2-ChIP-seq(GSE124936)/Homer	NNNTAATTAS	0.1	-3.934	0.0559	1268	0.3831	16722.9	0.3656
SSTGA4	bHLHE40(bHLH)/HepG2-BHLHE40-ChIP-Seq(GSE31477)/Homer	KCACGTGMCN	0.1	-3.89	0.058	221	0.0668	2660.3	0.0582
SSTGA4	HIF2a(bHLH)/785_O-HIF2a-ChIP-Seq(GSE34871)/Homer	GCACGTACCC	0.1	-3.873	0.0587	232	0.0701	2805	0.0613
SSTGA4	En1(Homeobox)/SUM149-EN1-ChIP-Seq(GSE120957)/Homer	NDCTAATTAS	0.1	-3.844	0.06	1476	0.4459	19590.2	0.4283
SSTGA4	EBF2(EBF)/BrownAdipose-EBF2-ChIP-Seq(GSE97114)/Homer	NABTCCCWDGGGAVH	0.1	-3.83	0.0605	655	0.1979	8417.7	0.184
SSTGA4	RUNX-AML(Runt)/CD4+-PolII-ChIP-Seq(Barski_et_al.)/Homer	GCTGTGGTTW	0.1	-3.792	0.0624	618	0.1867	7925.6	0.1733
SSTGA4	PAX5(Paired,Homeobox),condensed/GM12878-PAX5-ChIP-Seq(GSE32465)/Homer	GTCACGCTCSCTGM	0.1	-3.754	0.0644	89	0.0269	987.1	0.0216
SSTGA4	ZSCAN22(Zf)/HEK293-ZSCAN22.GFP-ChIP-Seq(GSE58341)/Homer	SMCAGTCWGAKGGAGGAGGC	0.1	-3.733	0.0653	55	0.0166	572	0.0125
SSTGA4	Bcl6(Zf)/Liver-Bcl6-ChIP-Seq(GSE31578)/Homer	NNNCTTTCCAGGAAA	0.1	-3.669	0.0693	1150	0.3474	15151.1	0.3313
SSTGA4	Rfx6(HTH)/Min6b1-Rfx6.HA-ChIP-Seq(GSE62844)/Homer	TGTTKCCTAGCAACM	0.1	-3.617	0.0725	832	0.2514	10834.5	0.2369
SSTGA4	NFkB-p65(RHD)/GM12787-p65-ChIP-Seq(GSE19485)/Homer	WGGGGATTTCCC	0.1	-3.586	0.0744	348	0.1051	4350.8	0.0951
SSTGA4	Brachyury(T-box)/Mesoendoderm-Brachyury-ChIP-exo(GSE54963)/Homer	ANTTMRCASBNNNGTGYKAAN	0.1	-3.581	0.0744	261	0.0789	3206.1	0.0701
SSTGA4	IRF:BATF(IRF:bZIP)/pDC-Irf8-ChIP-Seq(GSE66899)/Homer	CTTTCANTATGACTV	0.1	-3.57	0.0746	125	0.0378	1449.2	0.0317
SSTGA4	Stat3+il21(Stat)/CD4-Stat3-ChIP-Seq(GSE19198)/Homer	SVYTTCCNGGAARB	0.1	-3.558	0.0751	571	0.1725	7324.2	0.1601
SSTGA4	AMYB(HTH)/Testes-AMYB-ChIP-Seq(GSE44588)/Homer	TGGCAGTTGG	0.1	-3.533	0.0765	1198	0.3619	15829.6	0.3461
SSTGA4	Hoxa10(Homeobox)/ChickenMSG-Hoxa10.Flag-ChIP-Seq(GSE86088)/Homer	GGYAATGAAA	0.1	-3.485	0.0798	502	0.1517	6409.8	0.1401
SSTGA4	OCT:OCT(POU,Homeobox)/NPC-Brn1-ChIP-Seq(GSE35496)/Homer	ATGAATATTCATGAG	0.1	-3.459	0.0814	13	0.0039	99.2	0.0022
SSTGA4	HIF-1b(HLH)/T47D-HIF1b-ChIP-Seq(GSE59937)/Homer	RTACGTGC	0.1	-3.444	0.0822	796	0.2405	10372.4	0.2268
SSTGA4	Isl1(Homeobox)/Neuron-Isl1-ChIP-Seq(GSE31456)/Homer	CTAATKGV	0.1	-3.395	0.0858	1516	0.458	20217.5	0.442
SSTGA4	GATA(Zf),IR3/iTreg-Gata3-ChIP-Seq(GSE20898)/Homer	NNNNNBAGATAWYATCTVHN	0.1	-3.373	0.0872	143	0.0432	1691.2	0.037
SSTGA4	Hoxc9(Homeobox)/Ainv15-Hoxc9-ChIP-Seq(GSE21812)/Homer	GGCCATAAATCA	0.1	-3.326	0.0908	449	0.1356	5720.4	0.1251
SSTGA4	Pbx3(Homeobox)/GM12878-PBX3-ChIP-Seq(GSE32465)/Homer	SCTGTCAMTCAN	0.1	-3.237	0.0988	216	0.0653	2647.1	0.0579
SSTGA4	DLX1(Homeobox)/BasalGanglia-Dlx1-ChIP-seq(GSE124936)/Homer	NSNNTAATTA	0.1	-3.228	0.0991	1112	0.336	14705	0.3215
SSTGA4	Nanog(Homeobox)/mES-Nanog-ChIP-Seq(GSE11724)/Homer	RGCCATTAAC	0.1	-3.212	0.1002	2636	0.7964	35847.9	0.7838
SSTGA4	TEAD3(TEA)/HepG2-TEAD3-ChIP-Seq(Encode)/Homer	TRCATTCCAG	0.1	-3.103	0.111	941	0.2843	12394.4	0.271
SSTGA4	Znf263(Zf)/K562-Znf263-ChIP-Seq(GSE31477)/Homer	CVGTSCTCCC	0.1	-3.061	0.1152	1223	0.3695	16253.7	0.3554
SSTGA4	HRE(HSF)/Striatum-HSF1-ChIP-Seq(GSE38000)/Homer	TTCTAGAABNTTCTA	0.1	-3.059	0.1152	201	0.0607	2466.8	0.0539
SSTGA4	ZNF382(Zf)/HEK293-ZNF382.GFP-ChIP-Seq(GSE58341)/Homer	GNCTGTASTRNTGBCTCHTT	0.1	-3	0.1211	33	0.01	334	0.0073
SSTGA4	Eomes(T-box)/H9-Eomes-ChIP-Seq(GSE26097)/Homer	ATTAACACCT	0.1	-2.981	0.1227	1611	0.4867	21603.1	0.4723
SSTGA4	DUX(Homeobox)/C2C12-Dux-ChIP-Seq(GSE87279)/Homer	BCWGATTCAATCAAN	0.1	-2.827	0.1423	4	0.0012	20.8	0.0005
SSTGA4	ZNF467(Zf)/HEK293-ZNF467.GFP-ChIP-Seq(GSE58341)/Homer	TGGGGAAGGGCM	0.1	-2.78	0.1484	565	0.1707	7349.1	0.1607
SSTGA4	Pit1(Homeobox)/GCrat-Pit1-ChIP-Seq(GSE58009)/Homer	ATGMATATDC	0.1	-2.717	0.1572	978	0.2955	12966	0.2835
SSTGA4	Six2(Homeobox)/NephronProgenitor-Six2-ChIP-Seq(GSE39837)/Homer	GWAAYHTGAKMC	0.1	-2.702	0.1587	830	0.2508	10952.8	0.2395
SSTGA4	CDX4(Homeobox)/ZebrafishEmbryos-Cdx4.Myc-ChIP-Seq(GSE48254)/Homer	NGYCATAAAWCH	0.1	-2.659	0.1647	762	0.2302	10035.4	0.2194
SSTGA4	Hoxd11(Homeobox)/ChickenMSG-Hoxd11.Flag-ChIP-Seq(GSE86088)/Homer	VGCCATAAAA	0.1	-2.58	0.1773	1851	0.5592	25002.9	0.5467
SSTGA4	Pknox1(Homeobox)/ES-Prep1-ChIP-Seq(GSE63282)/Homer	SCTGTCAVTCAV	0.1	-2.575	0.1773	194	0.0586	2417.2	0.0529
SSTGA4	Foxa3(Forkhead)/Liver-Foxa3-ChIP-Seq(GSE77670)/Homer	BSNTGTTTACWYWGN	0.1	-2.562	0.1786	297	0.0897	3783.7	0.0827
SSTGA4	STAT5(Stat)/mCD4+-Stat5-ChIP-Seq(GSE12346)/Homer	RTTTCTNAGAAA	0.1	-2.502	0.1887	303	0.0915	3870.8	0.0846
SSTGA4	Foxo3(Forkhead)/U2OS-Foxo3-ChIP-Seq(E-MTAB-2701)/Homer	DGTAAACA	0.1	-2.463	0.1952	644	0.1946	8467.7	0.1851
SSTGA4	IRF8(IRF)/BMDM-IRF8-ChIP-Seq(GSE77884)/Homer	GRAASTGAAAST	0.1	-2.463	0.1952	283	0.0855	3608.8	0.0789
SSTGA4	KLF14(Zf)/HEK293-KLF14.GFP-ChIP-Seq(GSE58341)/Homer	RGKGGGCGKGGC	0.1	-2.42	0.2018	947	0.2861	12599.2	0.2755
SSTGA4	Six1(Homeobox)/Myoblast-Six1-ChIP-Chip(GSE20150)/Homer	GKVTCADRTTWC	0.1	-2.404	0.2038	215	0.065	2711.1	0.0593
SSTGA4	E2F6(E2F)/Hela-E2F6-ChIP-Seq(GSE31477)/Homer	GGCGGGAARN	0.1	-2.401	0.2038	186	0.0562	2328.3	0.0509
SSTGA4	AR-halfsite(NR)/LNCaP-AR-ChIP-Seq(GSE27824)/Homer	CCAGGAACAG	0.1	-2.353	0.2125	2506	0.7571	34168.1	0.7471
SSTGA4	TEAD1(TEAD)/HepG2-TEAD1-ChIP-Seq(Encode)/Homer	CYRCATTCCA	0.1	-2.35	0.2125	793	0.2396	10512.9	0.2299
SSTGA4	TATA-Box(TBP)/Promoter/Homer	CCTTTTAWAGSC	0.1	-2.326	0.216	1067	0.3224	14259.5	0.3118
SSTGA4	Lhx3(Homeobox)/Neuron-Lhx3-ChIP-Seq(GSE31456)/Homer	ADBTAATTAR	1	-2.241	0.234	1349	0.4076	18148.3	0.3968
SSTGA4	Slug(Zf)/Mesoderm-Snai2-ChIP-Seq(GSE61475)/Homer	SNGCACCTGCHS	1	-2.233	0.2347	407	0.123	5300.2	0.1159
SSTGA4	Oct2(POU,Homeobox)/Bcell-Oct2-ChIP-Seq(GSE21512)/Homer	ATATGCAAAT	1	-2.229	0.2347	275	0.0831	3529.1	0.0772
SSTGA4	EBF1(EBF)/Near-E2A-ChIP-Seq(GSE21512)/Homer	GTCCCCWGGGGA	1	-2.192	0.2421	642	0.194	8487.3	0.1856
SSTGA4	IRF3(IRF)/BMDM-Irf3-ChIP-Seq(GSE67343)/Homer	AGTTTCAKTTTC	1	-2.185	0.2427	287	0.0867	3695.8	0.0808
SSTGA4	ETS:RUNX(ETS,Runt)/Jurkat-RUNX1-ChIP-Seq(GSE17954)/Homer	RCAGGATGTGGT	1	-2.183	0.2427	63	0.019	741.3	0.0162
SSTGA4	HIF-1a(bHLH)/MCF7-HIF1a-ChIP-Seq(GSE28352)/Homer	TACGTGCV	1	-2.177	0.2427	154	0.0465	1927.8	0.0422
SSTGA4	NF1:FOXA1(CTF,Forkhead)/LNCAP-FOXA1-ChIP-Seq(GSE27824)/Homer	WNTGTTTRYTTTGGCA	1	-2.123	0.2544	49	0.0148	566.6	0.0124
SSTGA4	Hoxa13(Homeobox)/ChickenMSG-Hoxa13.Flag-ChIP-Seq(GSE86088)/Homer	CYHATAAAAN	1	-2.074	0.2659	1930	0.5831	26210.9	0.5731
SSTGA4	ZNF136(Zf)/HEK293-ZNF136.GFP-ChIP-Seq(GSE58341)/Homer	YTKGATAHAGTATTCTWGGTNGGCA	1	-2.068	0.2661	83	0.0251	1006.3	0.022
SSTGA4	GATA(Zf),IR4/iTreg-Gata3-ChIP-Seq(GSE20898)/Homer	NAGATWNBNATCTNN	1	-1.955	0.2966	75	0.0227	910.2	0.0199
SSTGA4	HOXA1(Homeobox)/mES-Hoxa1-ChIP-Seq(SRP084292)/Homer	TGATKGATGR	1	-1.943	0.2988	229	0.0692	2949.5	0.0645
SSTGA4	NFkB-p65-Rel(RHD)/ThioMac-LPS-Expression(GSE23622)/Homer	GGAAATTCCC	1	-1.908	0.3079	39	0.0118	450.6	0.0099
SSTGA4	PU.1:IRF8(ETS:IRF)/pDC-Irf8-ChIP-Seq(GSE66899)/Homer	GGAAGTGAAAST	1	-1.877	0.3161	173	0.0523	2209.3	0.0483
SSTGA4	ZNF768(Zf)/Rajj-ZNF768-ChIP-Seq(GSE111879)/Homer	RHHCAGAGAGGB	1	-1.827	0.3308	28	0.0085	315.7	0.0069
SSTGA4	BMAL1(bHLH)/Liver-Bmal1-ChIP-Seq(GSE39860)/Homer	GNCACGTG	1	-1.775	0.3467	1522	0.4598	20645.6	0.4514
SSTGA4	PAX6(Paired,Homeobox)/Forebrain-Pax6-ChIP-Seq(GSE66961)/Homer	NGTGTTCAVTSAAGCGKAAA	1	-1.775	0.3467	78	0.0236	962.5	0.021
SSTGA4	TEAD4(TEA)/Tropoblast-Tead4-ChIP-Seq(GSE37350)/Homer	CCWGGAATGY	1	-1.768	0.3467	675	0.2039	9019.9	0.1972
SSTGA4	NPAS(bHLH)/Liver-NPAS-ChIP-Seq(GSE39860)/Homer	NVCACGTG	1	-1.754	0.3494	1372	0.4145	18583.4	0.4063
SSTGA4	HOXA2(Homeobox)/mES-Hoxa2-ChIP-Seq(Donaldson_et_al.)/Homer	GYCATCMATCAT	1	-1.726	0.3577	93	0.0281	1163.8	0.0254
SSTGA4	bZIP:IRF(bZIP,IRF)/Th17-BatF-ChIP-Seq(GSE39756)/Homer	NAGTTTCABTHTGACTNW	1	-1.717	0.3593	464	0.1402	6157	0.1346
SSTGA4	Zfp57(Zf)/H1-ZFP57.HA-ChIP-Seq(GSE115387)/Homer	NANTGCSGCA	1	-1.676	0.3724	124	0.0375	1578	0.0345
SSTGA4	p53(p53)/mES-cMyc-ChIP-Seq(GSE11431)/Homer	ACATGCCCGGGCAT	1	-1.675	0.3724	12	0.0036	123.9	0.0027
SSTGA4	TEAD(TEA)/Fibroblast-PU.1-ChIP-Seq(Unpublished)/Homer	YCWGGAATGY	1	-1.648	0.3797	565	0.1707	7544.6	0.165
SSTGA4	FOXK1(Forkhead)/HEK293-FOXK1-ChIP-Seq(GSE51673)/Homer	NVWTGTTTAC	1	-1.635	0.3828	891	0.2692	12004.7	0.2625
SSTGA4	GLIS3(Zf)/Thyroid-Glis3.GFP-ChIP-Seq(GSE103297)/Homer	CTCCCTGGGAGGCCN	1	-1.618	0.3879	825	0.2492	11104.5	0.2428
SSTGA4	Pax8(Paired,Homeobox)/Thyroid-Pax8-ChIP-Seq(GSE26938)/Homer	GTCATGCHTGRCTGS	1	-1.572	0.4041	256	0.0773	3362.2	0.0735
SSTGA4	KLF3(Zf)/MEF-Klf3-ChIP-Seq(GSE44748)/Homer	NRGCCCCRCCCHBNN	1	-1.535	0.4175	251	0.0758	3300.3	0.0722
SSTGA4	Zfp809(Zf)/ES-Zfp809-ChIP-Seq(GSE70799)/Homer	GGGGCTYGKCTGGGA	1	-1.523	0.4209	97	0.0293	1234.4	0.027
SSTGA4	Pit1+1bp(Homeobox)/GCrat-Pit1-ChIP-Seq(GSE58009)/Homer	ATGCATAATTCA	1	-1.517	0.4215	320	0.0967	4237.1	0.0926
SSTGA4	Brn2(POU,Homeobox)/NPC-Brn2-ChIP-Seq(GSE35496)/Homer	ATGAATATTC	1	-1.501	0.4264	90	0.0272	1144	0.025
SSTGA4	MYB(HTH)/ERMYB-Myb-ChIPSeq(GSE22095)/Homer	GGCVGTTR	1	-1.476	0.4352	1292	0.3903	17558.5	0.3839
SSTGA4	p63(p53)/Keratinocyte-p63-ChIP-Seq(GSE17611)/Homer	NNDRCATGYCYNRRCATGYH	1	-1.462	0.4393	300	0.0906	3975.1	0.0869
SSTGA4	PGR(NR)/EndoStromal-PGR-ChIP-Seq(GSE69539)/Homer	AAGAACATWHTGTTC	1	-1.441	0.4468	210	0.0634	2761	0.0604
SSTGA4	ZNF322(Zf)/HEK293-ZNF322.GFP-ChIP-Seq(GSE58341)/Homer	GAGCCTGGTACTGWGCCTGR	1	-1.441	0.4468	204	0.0616	2679.5	0.0586
SSTGA4	ZNF675(Zf)/HEK293-ZNF675.GFP-ChIP-Seq(GSE58341)/Homer	ARGAGGMCAAAATGW	1	-1.403	0.4603	109	0.0329	1406.6	0.0308
SSTGA4	STAT1(Stat)/HelaS3-STAT1-ChIP-Seq(GSE12782)/Homer	NATTTCCNGGAAAT	1	-1.393	0.4628	240	0.0725	3173.7	0.0694
SSTGA4	Reverb(NR),DR2/RAW-Reverba.biotin-ChIP-Seq(GSE45914)/Homer	GTRGGTCASTGGGTCA	1	-1.367	0.4733	99	0.0299	1276.5	0.0279
SSTGA4	ZNF317(Zf)/HEK293-ZNF317.GFP-ChIP-Seq(GSE58341)/Homer	GTCWGCTGTYYCTCT	1	-1.365	0.4733	72	0.0218	916.1	0.02
SSTGA4	EKLF(Zf)/Erythrocyte-Klf1-ChIP-Seq(GSE20478)/Homer	NWGGGTGTGGCY	1	-1.343	0.4807	144	0.0435	1883.6	0.0412
SSTGA4	Gata1(Zf)/K562-GATA1-ChIP-Seq(GSE18829)/Homer	SAGATAAGRV	1	-1.321	0.4892	466	0.1408	6263.3	0.1369
SSTGA4	MYNN(Zf)/HEK293-MYNN.eGFP-ChIP-Seq(Encode)/Homer	TTCAAAWTAAAAGTC	1	-1.318	0.4892	215	0.065	2846.1	0.0622
SSTGA4	OCT:OCT(POU,Homeobox,IR1)/NPC-Brn2-ChIP-Seq(GSE35496)/Homer	ATGAATWATTCATGA	1	-1.285	0.503	15	0.0045	173.8	0.0038
SSTGA4	FOXP1(Forkhead)/H9-FOXP1-ChIP-Seq(GSE31006)/Homer	NYYTGTTTACHN	1	-1.26	0.5135	368	0.1112	4938.2	0.108
SSTGA4	Hand2(bHLH)/Mesoderm-Hand2-ChIP-Seq(GSE61475)/Homer	TGACANARRCCAGRC	1	-1.242	0.5208	408	0.1233	5488.9	0.12
SSTGA4	ISRE(IRF)/ThioMac-LPS-Expression(GSE23622)/Homer	AGTTTCASTTTC	1	-1.201	0.5405	53	0.016	677.7	0.0148
SSTGA4	Nkx6.1(Homeobox)/Islet-Nkx6.1-ChIP-Seq(GSE40975)/Homer	GKTAATGR	1	-1.121	0.5832	1916	0.5789	26290.2	0.5748
SSTGA4	Lhx1(Homeobox)/EmbryoCarcinoma-Lhx1-ChIP-Seq(GSE70957)/Homer	NNYTAATTAR	1	-1.091	0.5982	927	0.2801	12652.9	0.2766
SSTGA4	AP-2gamma(AP2)/MCF7-TFAP2C-ChIP-Seq(GSE21234)/Homer	SCCTSAGGSCAW	1	-1.028	0.635	531	0.1604	7226.6	0.158
SSTGA4	GRE(NR),IR3/A549-GR-ChIP-Seq(GSE32465)/Homer	NRGVACABNVTGTYCY	1	-0.9841	0.6605	107	0.0323	1429.8	0.0313
SSTGA4	ZNF165(Zf)/WHIM12-ZNF165-ChIP-Seq(GSE65937)/Homer	AAGGKGRCGCAGGCA	1	-0.9826	0.6605	71	0.0215	940.5	0.0206
SSTGA4	HOXB13(Homeobox)/ProstateTumor-HOXB13-ChIP-Seq(GSE56288)/Homer	TTTTATKRGG	1	-0.8994	0.7131	875	0.2644	12002.5	0.2624
SSTGA4	OCT4-SOX2-TCF-NANOG(POU,Homeobox,HMG)/mES-Oct4-ChIP-Seq(GSE11431)/Homer	ATTTGCATAACAATG	1	-0.8868	0.7193	161	0.0486	2182.2	0.0477
SSTGA4	Sox6(HMG)/Myotubes-Sox6-ChIP-Seq(GSE32627)/Homer	CCATTGTTNY	1	-0.8564	0.7386	1247	0.3767	17151.5	0.375
SSTGA4	Hoxd10(Homeobox)/ChickenMSG-Hoxd10.Flag-ChIP-Seq(GSE86088)/Homer	GGCMATGAAA	1	-0.8503	0.7402	930	0.281	12779	0.2794
SSTGA4	Snail1(Zf)/LS174T-SNAIL1.HA-ChIP-Seq(GSE127183)/Homer	TRCACCTGCY	1	-0.7741	0.7956	601	0.1816	8269.3	0.1808
SSTGA4	PR(NR)/T47D-PR-ChIP-Seq(GSE31130)/Homer	VAGRACAKNCTGTBC	1	-0.7728	0.7956	1769	0.5344	24398.9	0.5335
SSTGA4	Tbx21(T-box)/GM12878-TBX21-ChIP-Seq(Encode)/Homer	AGGTGTGAAA	1	-0.7691	0.7956	755	0.2281	10396.4	0.2273
SSTGA4	Usf2(bHLH)/C2C12-Usf2-ChIP-Seq(GSE36030)/Homer	GTCACGTGGT	1	-0.7514	0.8044	229	0.0692	3145.9	0.0688
SSTGA4	Hoxb4(Homeobox)/ES-Hoxb4-ChIP-Seq(GSE34014)/Homer	TGATTRATGGCY	1	-0.7369	0.813	164	0.0495	2252.7	0.0493
SSTGA4	CArG(MADS)/PUER-Srf-ChIP-Seq(Sullivan_et_al.)/Homer	CCATATATGGNM	1	-0.7086	0.8332	226	0.0683	3114.2	0.0681
SSTGA4	Sox10(HMG)/SciaticNerve-Sox3-ChIP-Seq(GSE35132)/Homer	CCWTTGTYYB	1	-0.705	0.8332	1271	0.384	17551	0.3837
SSTGA4	GATA3(Zf),DR4/iTreg-Gata3-ChIP-Seq(GSE20898)/Homer	AGATGKDGAGATAAG	1	-0.703	0.8332	81	0.0245	1113.4	0.0243
SSTGA4	GRE(NR),IR3/RAW264.7-GRE-ChIP-Seq(Unpublished)/Homer	VAGRACAKWCTGTYC	1	-0.6853	0.8431	186	0.0562	2567.5	0.0561
SSTGA4	ZNF41(Zf)/HEK293-ZNF41.GFP-ChIP-Seq(GSE58341)/Homer	CCTCATGGTGYCYTWYTCCCTTGTG	1	-0.6852	0.8431	22	0.0066	300.4	0.0066
SSTGA4	IRF4(IRF)/GM12878-IRF4-ChIP-Seq(GSE32465)/Homer	ACTGAAACCA	1	-0.6704	0.8493	339	0.1024	4686	0.1025
SSTGA4	GATA:SCL(Zf,bHLH)/Ter119-SCL-ChIP-Seq(GSE18720)/Homer	CRGCTGBNGNSNNSAGATAA	1	-0.668	0.8493	96	0.029	1326.9	0.029
SSTGA4	ZNF415(Zf)/HEK293-ZNF415.GFP-ChIP-Seq(GSE58341)/Homer	GRTGMTRGAGCC	1	-0.6601	0.8517	352	0.1063	4869.4	0.1065
SSTGA4	ZNF416(Zf)/HEK293-ZNF416.GFP-ChIP-Seq(GSE58341)/Homer	WDNCTGGGCA	1	-0.6529	0.8546	985	0.2976	13623.7	0.2979
SSTGA4	Pitx1(Homeobox)/Chicken-Pitx1-ChIP-Seq(GSE38910)/Homer	TAATCCCN	1	-0.6305	0.8707	2599	0.7852	35930.7	0.7856
SSTGA4	Hnf1(Homeobox)/Liver-Foxa2-Chip-Seq(GSE25694)/Homer	GGTTAAWCATTAA	1	-0.628	0.8707	104	0.0314	1444.9	0.0316
SSTGA4	Barx1(Homeobox)/Stomach-Barx1.3xFlag-ChIP-Seq(GSE69483)/Homer	AAACMATTAN	1	-0.6126	0.8799	414	0.1251	5743.6	0.1256
SSTGA4	Tcfcp2l1(CP2)/mES-Tcfcp2l1-ChIP-Seq(GSE11431)/Homer	NRAACCRGTTYRAACCRGYT	1	-0.5669	0.9177	102	0.0308	1428	0.0312
SSTGA4	EBNA1(EBV-virus)/Raji-EBNA1-ChIP-Seq(GSE30709)/Homer	GGYAGCAYDTGCTDCCCNNN	1	-0.5663	0.9177	10	0.003	141.7	0.0031
SSTGA4	CEBP(bZIP)/ThioMac-CEBPb-ChIP-Seq(GSE21512)/Homer	ATTGCGCAAC	1	-0.5632	0.9177	474	0.1432	6593.5	0.1442
SSTGA4	Gata2(Zf)/K562-GATA2-ChIP-Seq(GSE18829)/Homer	BBCTTATCTS	1	-0.5602	0.9177	511	0.1544	7107.3	0.1554
SSTGA4	CTCF-SatelliteElement(Zf?)/CD4+-CTCF-ChIP-Seq(Barski_et_al.)/Homer	TGCAGTTCCMVNWRTGGCCA	1	-0.5461	0.9234	13	0.0039	185.8	0.0041
SSTGA4	PRDM14(Zf)/H1-PRDM14-ChIP-Seq(GSE22767)/Homer	RGGTCTCTAACY	1	-0.5425	0.9234	237	0.0716	3312	0.0724
SSTGA4	Oct4:Sox17(POU,Homeobox,HMG)/F9-Sox17-ChIP-Seq(GSE44553)/Homer	CCATTGTATGCAAAT	1	-0.5408	0.9234	108	0.0326	1517.4	0.0332
SSTGA4	Hoxa9(Homeobox)/ChickenMSG-Hoxa9.Flag-ChIP-Seq(GSE86088)/Homer	RGCAATNAAA	1	-0.5268	0.9312	1972	0.5958	27330.1	0.5976
SSTGA4	ZNF669(Zf)/HEK293-ZNF669.GFP-ChIP-Seq(GSE58341)/Homer	GARTGGTCATCGCCC	1	-0.5257	0.9312	37	0.0112	526.2	0.0115
SSTGA4	Hoxd13(Homeobox)/ChickenMSG-Hoxd13.Flag-ChIP-Seq(GSE86088)/Homer	NCYAATAAAA	1	-0.5132	0.9372	1296	0.3915	17998.6	0.3935
SSTGA4	ZFP3(Zf)/HEK293-ZFP3.GFP-ChIP-Seq(GSE58341)/Homer	GGGTTTTGAAGGATGARTAGGAGTT	1	-0.5089	0.938	2	0.0006	28.6	0.0006
SSTGA4	p73(p53)/Trachea-p73-ChIP-Seq(PRJNA310161)/Homer	NRRRCAWGTCCDGRCATGYY	1	-0.4965	0.9464	38	0.0115	544.9	0.0119
[truncated: 2,797 more rows]

## Sheet: opposite
SubType	Motif Name	Consensus	P-value	Log P-value	q-value (Benjamini)	# of Target Sequences with Motif	% of Target Sequences with Motif	# of Background Sequences with Motif	% of Background Sequences with Motif
[truncated: 4,400 more rows]
