# Supplementary material for: An atlas of gene regulatory elements in adult mouse cerebrum
Source: Nature. 2021 Oct 6;598(7879):129–36. doi: 10.1038/s41586-021-03604-1 (PMC8494637; doi:10.1038/s41586-021-03604-1)
Supplement: Supplementary file 17 — Known motif enrichment in the cell types of astrocyte. [file 41586_2021_3604_MOESM17_ESM.xlsx]

## Sheet: intro
This file contains the motif analysis for sub-types of Astrocyte
Motif enrichment have been performed by againsting different background
invariable:	invariable cCREs from differential analysis are used as background; used in main figure
random:	randomly selected background regions that match the GC-content distribution of the input sequences
opposite:	variable cCREs from opposite/other clusters are used as background

## Sheet: invariable
SubType	Motif Name	Consensus	P-value	Log P-value	q-value (Benjamini)	# of Target Sequences with Motif	% of Target Sequences with Motif	# of Background Sequences with Motif	% of Background Sequences with Motif
ASCG	Lhx2(Homeobox)/HFSC-Lhx2-ChIP-Seq(GSE48068)/Homer	TAATTAGN	1e-292	-673.1	0	2945	0.5199	7827.3	0.2878
ASCG	Lhx1(Homeobox)/EmbryoCarcinoma-Lhx1-ChIP-Seq(GSE70957)/Homer	NNYTAATTAR	1e-267	-616.5	0	2975	0.5252	8201.6	0.3016
ASCG	LHX9(Homeobox)/Hct116-LHX9.V5-ChIP-Seq(GSE116822)/Homer	NGCTAATTAG	1e-262	-604.1	0	3335	0.5887	9839.1	0.3618
ASCG	DLX2(Homeobox)/BasalGanglia-Dlx2-ChIP-seq(GSE124936)/Homer	NNNTAATTAS	1e-242	-557.6	0	3394	0.5991	10342.3	0.3803
ASCG	DLX5(Homeobox)/BasalGanglia-Dlx5-ChIP-seq(GSE124936)/Homer	SSTAATTA	1e-225	-518.9	0	2292	0.4046	5855.5	0.2153
ASCG	En1(Homeobox)/SUM149-EN1-ChIP-Seq(GSE120957)/Homer	NDCTAATTAS	1e-216	-499.5	0	3721	0.6568	12208.3	0.4489
ASCG	DLX1(Homeobox)/BasalGanglia-Dlx1-ChIP-seq(GSE124936)/Homer	NSNNTAATTA	1e-209	-482	0	3067	0.5414	9263.6	0.3406
ASCG	Lhx3(Homeobox)/Neuron-Lhx3-ChIP-Seq(GSE31456)/Homer	ADBTAATTAR	1e-202	-465.3	0	3492	0.6164	11305.3	0.4157
ASCG	Dlx3(Homeobox)/Kerainocytes-Dlx3-ChIP-Seq(GSE89884)/Homer	NDGTAATTAC	1e-196	-452.3	0	2033	0.3589	5147.1	0.1892
ASCG	Nkx6.1(Homeobox)/Islet-Nkx6.1-ChIP-Seq(GSE40975)/Homer	GKTAATGR	1e-157	-362.3	0	4134	0.7297	15160.8	0.5574
ASCG	Isl1(Homeobox)/Neuron-Isl1-ChIP-Seq(GSE31456)/Homer	CTAATKGV	1e-138	-318.2	0	3502	0.6182	12297	0.4521
ASCG	Nanog(Homeobox)/mES-Nanog-ChIP-Seq(GSE11724)/Homer	RGCCATTAAC	1e-39	-91.75	0	4792	0.8459	21084.5	0.7752
ASCG	NF1-halfsite(CTF)/LNCaP-NF1-ChIP-Seq(Unpublished)/Homer	YTGCCAAG	1e-30	-70.54	0	3226	0.5695	13394.9	0.4925
ASCG	Unknown(Homeobox)/Limb-p300-ChIP-Seq/Homer	SSCMATWAAA	1e-30	-70.19	0	1271	0.2244	4483.2	0.1648
ASCG	Oct6(POU,Homeobox)/NPC-Pou3f1-ChIP-Seq(GSE35496)/Homer	WATGCAAATGAG	1e-23	-54.66	0	913	0.1612	3149.9	0.1158
ASCG	Hoxd13(Homeobox)/ChickenMSG-Hoxd13.Flag-ChIP-Seq(GSE86088)/Homer	NCYAATAAAA	1e-22	-52.77	0	2507	0.4425	10273.8	0.3777
ASCG	Brn1(POU,Homeobox)/NPC-Brn1-ChIP-Seq(GSE35496)/Homer	TATGCWAATBAV	1e-20	-47.23	0	721	0.1273	2436.4	0.0896
ASCG	Tcf3(HMG)/mES-Tcf3-ChIP-Seq(GSE11724)/Homer	ASWTCAAAGG	1e-17	-39.15	0	527	0.093	1731.8	0.0637
ASCG	Hoxa9(Homeobox)/ChickenMSG-Hoxa9.Flag-ChIP-Seq(GSE86088)/Homer	RGCAATNAAA	1e-16	-38.94	0	3568	0.6298	15624.5	0.5745
ASCG	LEF1(HMG)/H1-LEF1-ChIP-Seq(GSE64758)/Homer	CCTTTGATST	1e-14	-33.37	0	1227	0.2166	4786.8	0.176
ASCG	Phox2b(Homeobox)/CLBGA-PHOX2B-ChIP-Seq(GSE90683)/Homer	TTAATTNAATTA	1e-12	-28.68	0	418	0.0738	1397.1	0.0514
ASCG	Pdx1(Homeobox)/Islet-Pdx1-ChIP-Seq(SRA008281)/Homer	YCATYAATCA	1e-12	-28.04	0	1451	0.2561	5887.9	0.2165
ASCG	Prop1(Homeobox)/GHFT1-PROP1.biotin-ChIP-Seq(GSE77302)/Homer	NTAATBNAATTA	1e-11	-27	0	1067	0.1883	4189.3	0.154
ASCG	Oct11(POU,Homeobox)/NCIH1048-POU2F3-ChIP-seq(GSE115123)/Homer	GATTTGCATA	1e-11	-26.36	0	603	0.1064	2189.6	0.0805
ASCG	Tcf7(HMG)/GM12878-TCF7-ChIP-Seq(Encode)/Homer	CTTTGATGTGSB	1e-11	-25.99	0	625	0.1103	2287.4	0.0841
ASCG	Barx1(Homeobox)/Stomach-Barx1.3xFlag-ChIP-Seq(GSE69483)/Homer	AAACMATTAN	1e-11	-25.92	0	866	0.1529	3325.7	0.1223
ASCG	Phox2a(Homeobox)/Neuron-Phox2a-ChIP-Seq(GSE31456)/Homer	YTAATYNRATTA	1e-09	-22.94	0	715	0.1262	2718.9	0.1
ASCG	Hoxd11(Homeobox)/ChickenMSG-Hoxd11.Flag-ChIP-Seq(GSE86088)/Homer	VGCCATAAAA	1e-09	-22.93	0	3225	0.5693	14338.7	0.5272
ASCG	TCFL2(HMG)/K562-TCF7L2-ChIP-Seq(GSE29196)/Homer	ACWTCAAAGG	1e-09	-22.52	0	177	0.0312	511.2	0.0188
ASCG	Hoxb4(Homeobox)/ES-Hoxb4-ChIP-Seq(GSE34014)/Homer	TGATTRATGGCY	1e-09	-21.65	0	355	0.0627	1217.8	0.0448
ASCG	Oct4(POU,Homeobox)/mES-Oct4-ChIP-Seq(GSE11431)/Homer	ATTTGCATAW	1e-08	-19.29	0	844	0.149	3347.8	0.1231
ASCG	RORgt(NR)/EL4-RORgt.Flag-ChIP-Seq(GSE56019)/Homer	AAYTAGGTCA	1e-08	-19.02	0	321	0.0567	1108.6	0.0408
ASCG	RORgt(NR)/EL4-RORgt.Flag-ChIP-Seq(GSE56019)/Homer	AAYTAGGTCA	1e-08	-19.02	0	321	0.0567	1108.6	0.0408
ASCG	c-Jun-CRE(bZIP)/K562-cJun-ChIP-Seq(GSE31477)/Homer	ATGACGTCATCY	1e-07	-17.14	0	423	0.0747	1557.9	0.0573
ASCG	RORa(NR)/Liver-Rora-ChIP-Seq(GSE101115)/Homer	AAWCTAGGTCARDNN	1e-06	-16.02	0	330	0.0583	1183	0.0435
ASCG	NFIL3(bZIP)/HepG2-NFIL3-ChIP-Seq(Encode)/Homer	VTTACGTAAYNNNNN	1e-06	-15.43	0	949	0.1675	3898.3	0.1433
ASCG	PU.1(ETS)/ThioMac-PU.1-ChIP-Seq(GSE21512)/Homer	AGAGGAAGTG	1e-06	-15.18	0	797	0.1407	3223.5	0.1185
ASCG	Atf7(bZIP)/3T3L1-Atf7-ChIP-Seq(GSE56872)/Homer	NGRTGACGTCAY	1e-06	-14.44	0	606	0.107	2393.6	0.088
ASCG	Chop(bZIP)/MEF-Chop-ChIP-Seq(GSE35681)/Homer	ATTGCATCAT	1e-06	-14.25	0	298	0.0526	1072.9	0.0394
ASCG	CREB5(bZIP)/LNCaP-CREB5.V5-ChIP-Seq(GSE137775)/Homer	VVATGACGTCAT	1e-06	-14.12	0	526	0.0929	2049.6	0.0754
ASCG	Atf2(bZIP)/3T3L1-Atf2-ChIP-Seq(GSE56872)/Homer	NRRTGACGTCAT	1e-05	-13.77	0	442	0.078	1691.1	0.0622
ASCG	Pax7(Paired,Homeobox),longest/Myoblast-Pax7-ChIP-Seq(GSE25064)/Homer	NTAATTDGCYAATTANNWWD	1e-05	-13.41	0	72	0.0127	188.2	0.0069
ASCG	NFAT(RHD)/Jurkat-NFATC1-ChIP-Seq(Jolma_et_al.)/Homer	ATTTTCCATT	1e-05	-13.27	0	1356	0.2394	5811.2	0.2137
ASCG	Oct2(POU,Homeobox)/Bcell-Oct2-ChIP-Seq(GSE21512)/Homer	ATATGCAAAT	1e-05	-13.05	0	493	0.087	1925.4	0.0708
ASCG	OCT4-SOX2-TCF-NANOG(POU,Homeobox,HMG)/mES-Oct4-ChIP-Seq(GSE11431)/Homer	ATTTGCATAACAATG	1e-05	-12.83	0	397	0.0701	1513.8	0.0557
ASCG	CEBP(bZIP)/ThioMac-CEBPb-ChIP-Seq(GSE21512)/Homer	ATTGCGCAAC	1e-05	-12.6	0	927	0.1636	3869.2	0.1423
ASCG	Ets1-distal(ETS)/CD4+-PolII-ChIP-Seq(Barski_et_al.)/Homer	MACAGGAAGT	1e-05	-12.54	0	538	0.095	2132.1	0.0784
ASCG	Atf1(bZIP)/K562-ATF1-ChIP-Seq(GSE31477)/Homer	GATGACGTCA	1e-05	-12.17	0	838	0.1479	3478.3	0.1279
ASCG	Atf4(bZIP)/MEF-Atf4-ChIP-Seq(GSE35681)/Homer	MTGATGCAAT	1e-05	-12.1	0	389	0.0687	1491.5	0.0548
ASCG	EWS:ERG-fusion(ETS)/CADO_ES1-EWS:ERG-ChIP-Seq(SRA014231)/Homer	ATTTCCTGTN	1e-05	-11.65	0.0001	1201	0.212	5147	0.1892
ASCG	ETV1(ETS)/GIST48-ETV1-ChIP-Seq(GSE22441)/Homer	AACCGGAAGT	0.0001	-11.41	0.0001	2031	0.3585	9023	0.3318
ASCG	Etv2(ETS)/ES-ER71-ChIP-Seq(GSE59402)/Homer	NNAYTTCCTGHN	0.0001	-11.25	0.0001	1493	0.2635	6510.2	0.2394
ASCG	Hoxa11(Homeobox)/ChickenMSG-Hoxa11.Flag-ChIP-Seq(GSE86088)/Homer	TTTTATGGCM	0.0001	-10.75	0.0002	3054	0.5391	13921.9	0.5119
ASCG	CUX1(Homeobox)/K562-CUX1-ChIP-Seq(GSE92882)/Homer	TATCGATNAN	0.0001	-10.73	0.0002	864	0.1525	3634.5	0.1336
ASCG	ZNF711(Zf)/SHSY5Y-ZNF711-ChIP-Seq(GSE20673)/Homer	AGGCCTAG	0.0001	-10.71	0.0002	2285	0.4034	10250.9	0.3769
ASCG	ARE(NR)/LNCAP-AR-ChIP-Seq(GSE27824)/Homer	RGRACASNSTGTYCYB	0.0001	-10.45	0.0002	505	0.0891	2030.6	0.0747
ASCG	Bapx1(Homeobox)/VertebralCol-Bapx1-ChIP-Seq(GSE36672)/Homer	TTRAGTGSYK	0.0001	-10.29	0.0003	2853	0.5036	12975	0.4771
ASCG	PAX3:FKHR-fusion(Paired,Homeobox)/Rh4-PAX3:FKHR-ChIP-Seq(GSE19063)/Homer	ACCRTGACTAATTNN	0.0001	-10.23	0.0003	333	0.0588	1282.3	0.0471
ASCG	CEBP:AP1(bZIP)/ThioMac-CEBPb-ChIP-Seq(GSE21512)/Homer	DRTGTTGCAA	0.0001	-10.1	0.0003	1038	0.1832	4447.7	0.1635
ASCG	JunD(bZIP)/K562-JunD-ChIP-Seq/Homer	ATGACGTCATCN	0.0001	-9.994	0.0003	137	0.0242	462.5	0.017
ASCG	Hoxa13(Homeobox)/ChickenMSG-Hoxa13.Flag-ChIP-Seq(GSE86088)/Homer	CYHATAAAAN	0.0001	-9.717	0.0004	3228	0.5698	14804.9	0.5443
ASCG	EBF1(EBF)/Near-E2A-ChIP-Seq(GSE21512)/Homer	GTCCCCWGGGGA	0.0001	-9.58	0.0005	1450	0.256	6370.8	0.2342
ASCG	HNF1b(Homeobox)/PDAC-HNF1B-ChIP-Seq(GSE64557)/Homer	GTTAATNATTAA	0.0001	-9.305	0.0006	253	0.0447	954.1	0.0351
ASCG	ZFX(Zf)/mES-Zfx-ChIP-Seq(GSE11431)/Homer	AGGCCTRG	0.001	-9.068	0.0008	1764	0.3114	7859	0.289
ASCG	Brn2(POU,Homeobox)/NPC-Brn2-ChIP-Seq(GSE35496)/Homer	ATGAATATTC	0.001	-8.877	0.0009	186	0.0328	677.8	0.0249
ASCG	ERG(ETS)/VCaP-ERG-ChIP-Seq(GSE14097)/Homer	ACAGGAAGTG	0.001	-8.563	0.0013	2347	0.4143	10637.5	0.3911
ASCG	Hoxd10(Homeobox)/ChickenMSG-Hoxd10.Flag-ChIP-Seq(GSE86088)/Homer	GGCMATGAAA	0.001	-8.381	0.0015	1675	0.2957	7470.5	0.2747
ASCG	Hoxd12(Homeobox)/ChickenMSG-Hoxd12.Flag-ChIP-Seq(GSE86088)/Homer	HDGYAATGAAAN	0.001	-8.174	0.0018	2469	0.4358	11236.6	0.4131
ASCG	RORg(NR)/Liver-Rorc-ChIP-Seq(GSE101115)/Homer	WAABTAGGTCAV	0.001	-7.83	0.0025	227	0.0401	867.1	0.0319
ASCG	Hoxa10(Homeobox)/ChickenMSG-Hoxa10.Flag-ChIP-Seq(GSE86088)/Homer	GGYAATGAAA	0.001	-7.747	0.0027	908	0.1603	3928	0.1444
ASCG	HLF(bZIP)/HSC-HLF.Flag-ChIP-Seq(GSE69817)/Homer	RTTATGYAAB	0.001	-7.688	0.0028	1175	0.2074	5164.4	0.1899
ASCG	Fli1(ETS)/CD8-FLI-ChIP-Seq(GSE20898)/Homer	NRYTTCCGGH	0.001	-7.652	0.0029	1688	0.298	7563.6	0.2781
ASCG	NFY(CCAAT)/Promoter/Homer	RGCCAATSRG	0.001	-7.53	0.0032	1184	0.209	5212.5	0.1917
ASCG	Pit1+1bp(Homeobox)/GCrat-Pit1-ChIP-Seq(GSE58009)/Homer	ATGCATAATTCA	0.001	-7.349	0.0038	558	0.0985	2344.7	0.0862
ASCG	DUX4(Homeobox)/Myoblasts-DUX4.V5-ChIP-Seq(GSE75791)/Homer	NWTAAYCYAATCAWN	0.001	-7.233	0.0042	70	0.0124	223.7	0.0082
ASCG	Pax7(Paired,Homeobox)/Myoblast-Pax7-ChIP-Seq(GSE25064)/Homer	TAATCAATTA	0.001	-7.125	0.0047	174	0.0307	652.6	0.024
ASCG	PGR(NR)/EndoStromal-PGR-ChIP-Seq(GSE69539)/Homer	AAGAACATWHTGTTC	0.001	-7.074	0.0048	439	0.0775	1816.9	0.0668
ASCG	AR-halfsite(NR)/LNCaP-AR-ChIP-Seq(GSE27824)/Homer	CCAGGAACAG	0.001	-6.994	0.0052	4369	0.7712	20491.9	0.7534
ASCG	IRF:BATF(IRF:bZIP)/pDC-Irf8-ChIP-Seq(GSE66899)/Homer	CTTTCANTATGACTV	0.01	-6.691	0.0069	205	0.0362	792.2	0.0291
ASCG	PAX6(Paired,Homeobox)/Forebrain-Pax6-ChIP-Seq(GSE66961)/Homer	NGTGTTCAVTSAAGCGKAAA	0.01	-6.621	0.0073	146	0.0258	541.4	0.0199
ASCG	Pax7(Paired,Homeobox),long/Myoblast-Pax7-ChIP-Seq(GSE25064)/Homer	TAATCHGATTAC	0.01	-6.514	0.0081	49	0.0086	148.9	0.0055
ASCG	Rbpj1(?)/Panc1-Rbpj1-ChIP-Seq(GSE47459)/Homer	HTTTCCCASG	0.01	-6.315	0.0097	2166	0.3823	9889.6	0.3636
ASCG	Nkx2.5(Homeobox)/HL1-Nkx2.5.biotin-ChIP-Seq(GSE21529)/Homer	RRSCACTYAA	0.01	-6.162	0.0112	2901	0.5121	13408	0.493
ASCG	GRE(NR),IR3/A549-GR-ChIP-Seq(GSE32465)/Homer	NRGVACABNVTGTYCY	0.01	-6.011	0.0128	259	0.0457	1041	0.0383
ASCG	ETV4(ETS)/HepG2-ETV4-ChIP-Seq(ENCODE)/Homer	ACCGGAAGTG	0.01	-5.918	0.0139	1618	0.2856	7317.3	0.269
ASCG	GABPA(ETS)/Jurkat-GABPa-ChIP-Seq(GSE17954)/Homer	RACCGGAAGT	0.01	-5.904	0.014	1376	0.2429	6180.1	0.2272
ASCG	GRE(NR),IR3/RAW264.7-GRE-ChIP-Seq(Unpublished)/Homer	VAGRACAKWCTGTYC	0.01	-5.848	0.0146	434	0.0766	1827.9	0.0672
ASCG	HOXA1(Homeobox)/mES-Hoxa1-ChIP-Seq(SRP084292)/Homer	TGATKGATGR	0.01	-5.773	0.0156	360	0.0635	1496.4	0.055
ASCG	ETS1(ETS)/Jurkat-ETS1-ChIP-Seq(GSE17954)/Homer	ACAGGAAGTG	0.01	-5.533	0.0196	1577	0.2784	7144.3	0.2627
ASCG	ELF3(ETS)/PDAC-ELF3-ChIP-Seq(GSE64557)/Homer	ANCAGGAAGT	0.01	-5.494	0.0201	1116	0.197	4983.8	0.1832
ASCG	ZNF416(Zf)/HEK293-ZNF416.GFP-ChIP-Seq(GSE58341)/Homer	WDNCTGGGCA	0.1	-4.468	0.0555	2026	0.3576	9333.1	0.3432
ASCG	Zic(Zf)/Cerebellum-ZIC1.2-ChIP-Seq(GSE60731)/Homer	CCTGCTGAGH	0.1	-4.429	0.057	1298	0.2291	5891.8	0.2166
ASCG	Sox10(HMG)/SciaticNerve-Sox3-ChIP-Seq(GSE35132)/Homer	CCWTTGTYYB	0.1	-4.359	0.0605	2407	0.4249	11156.5	0.4102
ASCG	OCT:OCT(POU,Homeobox)/NPC-Brn1-ChIP-Seq(GSE35496)/Homer	ATGAATATTCATGAG	0.1	-4.253	0.0666	36	0.0064	116.6	0.0043
ASCG	SPDEF(ETS)/VCaP-SPDEF-ChIP-Seq(SRA014231)/Homer	ASWTCCTGBT	0.1	-4.005	0.0844	1497	0.2643	6855.2	0.2521
ASCG	EWS:FLI1-fusion(ETS)/SK_N_MC-EWS:FLI1-ChIP-Seq(SRA014231)/Homer	VACAGGAAAT	0.1	-3.999	0.0844	924	0.1631	4160.1	0.153
ASCG	PR(NR)/T47D-PR-ChIP-Seq(GSE31130)/Homer	VAGRACAKNCTGTBC	0.1	-3.995	0.0844	2971	0.5244	13884.5	0.5105
ASCG	Cux2(Homeobox)/Liver-Cux2-ChIP-Seq(GSE35985)/Homer	HNRAATCAAT	0.1	-3.957	0.0859	557	0.0983	2456	0.0903
ASCG	Srebp1a(bHLH)/HepG2-Srebp1a-ChIP-Seq(GSE31477)/Homer	RTCACSCCAY	0.1	-3.87	0.0927	243	0.0429	1022.6	0.0376
ASCG	ZNF189(Zf)/HEK293-ZNF189.GFP-ChIP-Seq(GSE58341)/Homer	TGGAACAGMA	0.1	-3.835	0.095	1229	0.2169	5601.8	0.206
ASCG	Elf4(ETS)/BMDM-Elf4-ChIP-Seq(GSE88699)/Homer	ACTTCCKGKT	0.1	-3.764	0.1011	1518	0.268	6970.4	0.2563
ASCG	Sox6(HMG)/Myotubes-Sox6-ChIP-Seq(GSE32627)/Homer	CCATTGTTNY	0.1	-3.753	0.1012	2302	0.4064	10698.6	0.3934
ASCG	Tlx?(NR)/NPC-H3K4me1-ChIP-Seq(GSE16256)/Homer	CTGGCAGSCTGCCA	0.1	-3.639	0.1123	948	0.1673	4292.4	0.1578
ASCG	OCT:OCT-short(POU,Homeobox)/NPC-OCT6-ChIP-Seq(GSE43916)/Homer	ATGCATWATGCATRW	0.1	-3.617	0.1136	981	0.1732	4448.6	0.1636
ASCG	EBNA1(EBV-virus)/Raji-EBNA1-ChIP-Seq(GSE30709)/Homer	GGYAGCAYDTGCTDCCCNNN	0.1	-3.603	0.1142	30	0.0053	98.2	0.0036
ASCG	PRDM15(Zf)/ESC-Prdm15-ChIP-Seq(GSE73694)/Homer	YCCDNTCCAGGTTTT	0.1	-3.563	0.1177	1490	0.263	6851.8	0.2519
ASCG	Sox2(HMG)/mES-Sox2-ChIP-Seq(GSE11431)/Homer	BCCATTGTTC	0.1	-3.537	0.1197	1389	0.2452	6375.3	0.2344
ASCG	Ap4(bHLH)/AML-Tfap4-ChIP-Seq(GSE45738)/Homer	NAHCAGCTGD	0.1	-3.51	0.1218	1877	0.3313	8691.8	0.3196
ASCG	p53(p53)/Saos-p53-ChIP-Seq(GSE15780)/Homer	RRCATGYCYRGRCATGYYYN	0.1	-3.505	0.1218	127	0.0224	513.3	0.0189
ASCG	p53(p53)/Saos-p53-ChIP-Seq/Homer	RRCATGYCYRGRCATGYYYN	0.1	-3.505	0.1218	127	0.0224	513.3	0.0189
ASCG	GSC(Homeobox)/FrogEmbryos-GSC-ChIP-Seq(DRA000576)/Homer	RGGATTAR	0.1	-3.464	0.1241	1569	0.277	7232.4	0.2659
ASCG	NF1(CTF)/LNCAP-NF1-ChIP-Seq(Unpublished)/Homer	CYTGGCABNSTGCCAR	0.1	-3.444	0.1255	942	0.1663	4275.4	0.1572
ASCG	ETS:E-box(ETS,bHLH)/HPC7-Scl-ChIP-Seq(GSE22178)/Homer	AGGAARCAGCTG	0.1	-3.277	0.147	158	0.0279	656.6	0.0241
ASCG	Srebp2(bHLH)/HepG2-Srebp2-ChIP-Seq(GSE31477)/Homer	CGGTCACSCCAC	0.1	-3.25	0.1497	167	0.0295	697.7	0.0257
ASCG	NFkB-p50,p52(RHD)/Monocyte-p50-ChIP-Chip(Schreiber_et_al.)/Homer	GGGGGAATCCCC	0.1	-3.247	0.1497	121	0.0214	492.9	0.0181
ASCG	Pit1(Homeobox)/GCrat-Pit1-ChIP-Seq(GSE58009)/Homer	ATGMATATDC	0.1	-3.207	0.1536	1347	0.2378	6199.9	0.228
ASCG	NFkB-p65(RHD)/GM12787-p65-ChIP-Seq(GSE19485)/Homer	WGGGGATTTCCC	0.1	-3.136	0.1634	663	0.117	2986.8	0.1098
ASCG	ZNF675(Zf)/HEK293-ZNF675.GFP-ChIP-Seq(GSE58341)/Homer	ARGAGGMCAAAATGW	0.1	-3.059	0.175	198	0.035	842.8	0.031
ASCG	ZNF264(Zf)/HEK293-ZNF264.GFP-ChIP-Seq(GSE58341)/Homer	RGGGCACTAACY	0.1	-3.041	0.1766	873	0.1541	3975.8	0.1462
ASCG	Duxbl(Homeobox)/NIH3T3-Duxbl.HA-ChIP-Seq(GSE119782)/Homer	TAAYCYAATCAA	0.1	-3.011	0.1806	102	0.018	413.1	0.0152
ASCG	ETS:RUNX(ETS,Runt)/Jurkat-RUNX1-ChIP-Seq(GSE17954)/Homer	RCAGGATGTGGT	0.1	-3	0.181	133	0.0235	551.7	0.0203
ASCG	EHF(ETS)/LoVo-EHF-ChIP-Seq(GSE49402)/Homer	AVCAGGAAGT	0.1	-2.994	0.181	1852	0.3269	8612.6	0.3167
ASCG	HNF6(Homeobox)/Liver-Hnf6-ChIP-Seq(ERP000394)/Homer	NTATYGATCH	0.1	-2.957	0.186	665	0.1174	3005.5	0.1105
ASCG	Pax8(Paired,Homeobox)/Thyroid-Pax8-ChIP-Seq(GSE26938)/Homer	GTCATGCHTGRCTGS	0.1	-2.882	0.1988	492	0.0868	2202.3	0.081
ASCG	CHR(?)/Hela-CellCycle-Expression/Homer	SRGTTTCAAA	0.1	-2.81	0.2118	981	0.1732	4498.8	0.1654
ASCG	ZNF519(Zf)/HEK293-ZNF519.GFP-ChIP-Seq(GSE58341)/Homer	GAGSCCGAGC	0.1	-2.795	0.2134	295	0.0521	1295	0.0476
ASCG	Tcf21(bHLH)/ArterySmoothMuscle-Tcf21-ChIP-Seq(GSE61369)/Homer	NAACAGCTGG	0.1	-2.641	0.2471	1485	0.2621	6896.2	0.2536
ASCG	Sox17(HMG)/Endoderm-Sox17-ChIP-Seq(GSE61475)/Homer	CCATTGTTYB	0.1	-2.578	0.261	1068	0.1885	4925.2	0.1811
ASCG	p53(p53)/mES-cMyc-ChIP-Seq(GSE11431)/Homer	ACATGCCCGGGCAT	0.1	-2.515	0.2759	30	0.0053	109.7	0.004
ASCG	Elk1(ETS)/Hela-Elk1-ChIP-Seq(GSE31477)/Homer	HACTTCCGGY	0.1	-2.454	0.2909	804	0.1419	3688.1	0.1356
ASCG	Tbr1(T-box)/Cortex-Tbr1-ChIP-Seq(GSE71384)/Homer	AAGGTGTKAA	0.1	-2.442	0.2922	1808	0.3192	8450.3	0.3107
ASCG	ZSCAN22(Zf)/HEK293-ZSCAN22.GFP-ChIP-Seq(GSE58341)/Homer	SMCAGTCWGAKGGAGGAGGC	0.1	-2.427	0.2943	108	0.0191	453.2	0.0167
ASCG	Zac1(Zf)/Neuro2A-Plagl1-ChIP-Seq(GSE75942)/Homer	HAWGRGGCCM	0.1	-2.389	0.3033	3177	0.5608	15011.3	0.5519
ASCG	Pitx1:Ebox(Homeobox,bHLH)/Hindlimb-Pitx1-ChIP-Seq(GSE41591)/Homer	YTAATTRAWWCCAGATGT	0.1	-2.386	0.3033	291	0.0514	1292.6	0.0475
ASCG	Zfp809(Zf)/ES-Zfp809-ChIP-Seq(GSE70799)/Homer	GGGGCTYGKCTGGGA	0.1	-2.362	0.3071	283	0.05	1256.2	0.0462
ASCG	CArG(MADS)/PUER-Srf-ChIP-Seq(Sullivan_et_al.)/Homer	CCATATATGGNM	0.1	-2.36	0.3071	428	0.0756	1930.7	0.071
ASCG	Mef2b(MADS)/HEK293-Mef2b.V5-ChIP-Seq(GSE67450)/Homer	GCTATTTTTGGM	0.1	-2.353	0.3071	1240	0.2189	5757.6	0.2117
ASCG	NF1:FOXA1(CTF,Forkhead)/LNCAP-FOXA1-ChIP-Seq(GSE27824)/Homer	WNTGTTTRYTTTGGCA	0.1	-2.327	0.3111	103	0.0182	433.1	0.0159
ASCG	Nkx3.1(Homeobox)/LNCaP-Nkx3.1-ChIP-Seq(GSE28264)/Homer	AAGCACTTAA	0.1	-2.323	0.3111	2923	0.516	13798	0.5073
ASCG	ZBTB18(Zf)/HEK293-ZBTB18.GFP-ChIP-Seq(GSE58341)/Homer	AACATCTGGA	1	-2.281	0.3211	727	0.1283	3337.7	0.1227
ASCG	Eomes(T-box)/H9-Eomes-ChIP-Seq(GSE26097)/Homer	ATTAACACCT	1	-2.197	0.3467	2597	0.4584	12246.7	0.4503
ASCG	ZNF7(Zf)/HepG2-ZNF7.Flag-ChIP-Seq(Encode)/Homer	CTGCCWVCTTTTRTA	1	-2.091	0.3831	814	0.1437	3761.1	0.1383
ASCG	Sox3(HMG)/NPC-Sox3-ChIP-Seq(GSE33059)/Homer	CCWTTGTY	1	-2.036	0.4018	2474	0.4367	11674.7	0.4293
ASCG	Hoxc9(Homeobox)/Ainv15-Hoxc9-ChIP-Seq(GSE21812)/Homer	GGCCATAAATCA	1	-2.023	0.4041	731	0.129	3374.1	0.1241
ASCG	AP-2gamma(AP2)/MCF7-TFAP2C-ChIP-Seq(GSE21234)/Homer	SCCTSAGGSCAW	1	-2.012	0.4059	1336	0.2358	6243.5	0.2296
ASCG	Fox:Ebox(Forkhead,bHLH)/Panc1-Foxa2-ChIP-Seq(GSE47459)/Homer	NNNVCTGWGYAAACASN	1	-2.008	0.4059	1529	0.2699	7162.6	0.2634
ASCG	ZNF136(Zf)/HEK293-ZNF136.GFP-ChIP-Seq(GSE58341)/Homer	YTKGATAHAGTATTCTWGGTNGGCA	1	-1.994	0.4077	123	0.0217	533.9	0.0196
ASCG	bZIP:IRF(bZIP,IRF)/Th17-BatF-ChIP-Seq(GSE39756)/Homer	NAGTTTCABTHTGACTNW	1	-1.929	0.4319	666	0.1176	3074.3	0.113
ASCG	ZNF341(Zf)/EBV-ZNF341-ChIP-Seq(GSE113194)/Homer	GGAACAGCCG	1	-1.898	0.4425	1060	0.1871	4942.2	0.1817
ASCG	p63(p53)/Keratinocyte-p63-ChIP-Seq(GSE17611)/Homer	NNDRCATGYCYNRRCATGYH	1	-1.897	0.4425	493	0.087	2261	0.0831
ASCG	AP-2alpha(AP2)/Hela-AP2alpha-ChIP-Seq(GSE31477)/Homer	ATGCCCTGAGGC	1	-1.864	0.4516	997	0.176	4646.4	0.1708
ASCG	MyoG(bHLH)/C2C12-MyoG-ChIP-Seq(GSE36024)/Homer	AACAGCTG	1	-1.816	0.471	1583	0.2794	7439.5	0.2735
ASCG	p73(p53)/Trachea-p73-ChIP-Seq(PRJNA310161)/Homer	NRRRCAWGTCCDGRCATGYY	1	-1.806	0.4728	68	0.012	288.8	0.0106
ASCG	GATA(Zf),IR3/iTreg-Gata3-ChIP-Seq(GSE20898)/Homer	NNNNNBAGATAWYATCTVHN	1	-1.745	0.4989	165	0.0291	735.8	0.0271
ASCG	PAX5(Paired,Homeobox)/GM12878-PAX5-ChIP-Seq(GSE32465)/Homer	GCAGCCAAGCRTGACH	1	-1.693	0.5224	509	0.0898	2350.8	0.0864
ASCG	ZNF415(Zf)/HEK293-ZNF415.GFP-ChIP-Seq(GSE58341)/Homer	GRTGMTRGAGCC	1	-1.685	0.5229	728	0.1285	3387	0.1245
ASCG	Sox7(HMG)/ESC-Sox7-ChIP-Seq(GSE133899)/Homer	VVRRAACAATGG	1	-1.669	0.5283	455	0.0803	2097.1	0.0771
ASCG	HOXA2(Homeobox)/mES-Hoxa2-ChIP-Seq(Donaldson_et_al.)/Homer	GYCATCMATCAT	1	-1.66	0.5296	136	0.024	604.3	0.0222
ASCG	VDR(NR),DR3/GM10855-VDR+vitD-ChIP-Seq(GSE22484)/Homer	ARAGGTCANWGAGTTCANNN	1	-1.649	0.532	226	0.0399	1023.5	0.0376
ASCG	STAT6(Stat)/Macrophage-Stat6-ChIP-Seq(GSE38377)/Homer	TTCCKNAGAA	1	-1.634	0.5369	838	0.1479	3912.9	0.1439
ASCG	Nkx2.2(Homeobox)/NPC-Nkx2.2-ChIP-Seq(GSE61673)/Homer	BTBRAGTGSN	1	-1.632	0.5369	2564	0.4526	12153.2	0.4468
ASCG	Foxh1(Forkhead)/hESC-FOXH1-ChIP-Seq(GSE29422)/Homer	NNTGTGGATTSS	1	-1.612	0.5418	818	0.1444	3819.3	0.1404
ASCG	Zic3(Zf)/mES-Zic3-ChIP-Seq(GSE37889)/Homer	GGCCYCCTGCTGDGH	1	-1.608	0.5418	943	0.1665	4413.3	0.1623
ASCG	EBF2(EBF)/BrownAdipose-EBF2-ChIP-Seq(GSE97114)/Homer	NABTCCCWDGGGAVH	1	-1.593	0.5453	1256	0.2217	5904.7	0.2171
ASCG	THRa(NR)/C17.2-THRa-ChIP-Seq(GSE38347)/Homer	GGTCANYTGAGGWCA	1	-1.578	0.5501	561	0.099	2604.1	0.0957
ASCG	Smad3(MAD)/NPC-Smad3-ChIP-Seq(GSE36673)/Homer	TWGTCTGV	1	-1.537	0.5699	3638	0.6422	17326.8	0.6371
ASCG	GATA3(Zf),DR4/iTreg-Gata3-ChIP-Seq(GSE20898)/Homer	AGATGKDGAGATAAG	1	-1.533	0.5699	95	0.0168	419.1	0.0154
ASCG	ZNF165(Zf)/WHIM12-ZNF165-ChIP-Seq(GSE65937)/Homer	AAGGKGRCGCAGGCA	1	-1.506	0.5811	150	0.0265	675.1	0.0248
ASCG	Sox4(HMG)/proB-Sox4-ChIP-Seq(GSE50066)/Homer	YCTTTGTTCC	1	-1.457	0.6067	1352	0.2387	6377.5	0.2345
ASCG	Nr5a2(NR)/Pancreas-LRH1-ChIP-Seq(GSE34295)/Homer	BTCAAGGTCA	1	-1.422	0.6245	953	0.1682	4479.6	0.1647
ASCG	Six4(Homeobox)/MCF7-SIX4-ChIP-Seq(Encode)/Homer	TGWAAYCTGABACCB	1	-1.412	0.6271	59	0.0104	257.3	0.0095
ASCG	Hnf6b(Homeobox)/LNCaP-Hnf6b-ChIP-Seq(GSE106305)/Homer	TATTGAYY	1	-1.346	0.6655	1038	0.1832	4892.3	0.1799
ASCG	FXR(NR),IR1/Liver-FXR-ChIP-Seq(Chong_et_al.)/Homer	AGGTCANTGACCTB	1	-1.319	0.6801	456	0.0805	2127.9	0.0782
ASCG	ELF5(ETS)/T47D-ELF5-ChIP-Seq(GSE30407)/Homer	ACVAGGAAGT	1	-1.303	0.6869	1072	0.1892	5059	0.186
ASCG	CEBP:CEBP(bZIP)/MEF-Chop-ChIP-Seq(GSE35681)/Homer	NTNATGCAAYMNNHTGMAAY	1	-1.26	0.7132	210	0.0371	968.1	0.0356
ASCG	DUX(Homeobox)/C2C12-Dux-ChIP-Seq(GSE87279)/Homer	BCWGATTCAATCAAN	1	-1.246	0.7191	4	0.0007	13.8	0.0005
ASCG	ZNF528(Zf)/HEK293-ZNF528.GFP-ChIP-Seq(GSE58341)/Homer	AGAAATGACTTCCCT	1	-1.242	0.7191	11	0.0019	43.1	0.0016
ASCG	Hnf1(Homeobox)/Liver-Foxa2-Chip-Seq(GSE25694)/Homer	GGTTAAWCATTAA	1	-1.233	0.7206	191	0.0337	880.1	0.0324
ASCG	MafF(bZIP)/HepG2-MafF-ChIP-Seq(GSE31477)/Homer	HWWGTCAGCAWWTTT	1	-1.225	0.7218	380	0.0671	1774.9	0.0653
ASCG	STAT6(Stat)/CD4-Stat6-ChIP-Seq(GSE22104)/Homer	ABTTCYYRRGAA	1	-1.216	0.7249	817	0.1442	3853.4	0.1417
ASCG	ZNF41(Zf)/HEK293-ZNF41.GFP-ChIP-Seq(GSE58341)/Homer	CCTCATGGTGYCYTWYTCCCTTGTG	1	-1.207	0.7273	28	0.0049	120.5	0.0044
ASCG	EBF(EBF)/proBcell-EBF-ChIP-Seq(GSE21978)/Homer	DGTCCCYRGGGA	1	-1.191	0.735	283	0.05	1317.3	0.0484
ASCG	Mef2a(MADS)/HL1-Mef2a.biotin-ChIP-Seq(GSE21529)/Homer	CYAAAAATAG	1	-1.174	0.7435	628	0.1109	2957.5	0.1087
ASCG	CRE(bZIP)/Promoter/Homer	CSGTGACGTCAC	1	-1.161	0.7486	238	0.042	1106	0.0407
ASCG	Tbet(T-box)/CD8-Tbet-ChIP-Seq(GSE33802)/Homer	AGGTGTGAAM	1	-1.148	0.7546	1237	0.2184	5866.8	0.2157
ASCG	Tbx21(T-box)/GM12878-TBX21-ChIP-Seq(Encode)/Homer	AGGTGTGAAA	1	-1.148	0.7546	1210	0.2136	5737.5	0.211
ASCG	Brachyury(T-box)/Mesoendoderm-Brachyury-ChIP-exo(GSE54963)/Homer	ANTTMRCASBNNNGTGYKAAN	1	-1.139	0.7546	379	0.0669	1776.2	0.0653
ASCG	GATA3(Zf),DR8/iTreg-Gata3-ChIP-Seq(GSE20898)/Homer	AGATSTNDNNDSAGATAASN	1	-1.118	0.765	79	0.0139	359.4	0.0132
ASCG	ZNF322(Zf)/HEK293-ZNF322.GFP-ChIP-Seq(GSE58341)/Homer	GAGCCTGGTACTGWGCCTGR	1	-1.118	0.765	422	0.0745	1982.8	0.0729
ASCG	HIC1(Zf)/Treg-ZBTB29-ChIP-Seq(GSE99889)/Homer	TGCCAGCB	1	-1.09	0.7785	3040	0.5366	14516.9	0.5338
ASCG	c-Myc(bHLH)/mES-cMyc-ChIP-Seq(GSE11431)/Homer	VVCCACGTGG	1	-1.089	0.7785	592	0.1045	2794.4	0.1027
ASCG	MYNN(Zf)/HEK293-MYNN.eGFP-ChIP-Seq(Encode)/Homer	TTCAAAWTAAAAGTC	1	-1.086	0.7785	368	0.065	1728.1	0.0635
ASCG	Otx2(Homeobox)/EpiLC-Otx2-ChIP-Seq(GSE56098)/Homer	NYTAATCCYB	1	-1.081	0.7785	1077	0.1901	5110.7	0.1879
ASCG	ZNF382(Zf)/HEK293-ZNF382.GFP-ChIP-Seq(GSE58341)/Homer	GNCTGTASTRNTGBCTCHTT	1	-1.076	0.7785	41	0.0072	183.7	0.0068
ASCG	Gli2(Zf)/GM2-Gli2-ChIP-Chip(GSE112702)/Homer	YSTGGGTGGTCT	1	-1.075	0.7785	299	0.0528	1401.7	0.0515
ASCG	WT1(Zf)/Kidney-WT1-ChIP-Seq(GSE90016)/Homer	MCTCCCMCRCAB	1	-1.068	0.7785	833	0.147	3946.3	0.1451
ASCG	MyoD(bHLH)/Myotube-MyoD-ChIP-Seq(GSE21614)/Homer	RRCAGCTGYTSY	1	-1.065	0.7785	1238	0.2185	5882.8	0.2163
ASCG	PBX2(Homeobox)/K562-PBX2-ChIP-Seq(Encode)/Homer	RTGATTKATRGN	1	-1.057	0.7785	1060	0.1871	5032.9	0.1851
ASCG	ZNF768(Zf)/Rajj-ZNF768-ChIP-Seq(GSE111879)/Homer	RHHCAGAGAGGB	1	-1.04	0.7816	50	0.0088	226.2	0.0083
ASCG	OCT:OCT(POU,Homeobox,IR1)/NPC-Brn2-ChIP-Seq(GSE35496)/Homer	ATGAATWATTCATGA	1	-0.9679	0.8358	38	0.0067	172.8	0.0064
ASCG	NFAT:AP1(RHD,bZIP)/Jurkat-NFATC1-ChIP-Seq(Jolma_et_al.)/Homer	SARTGGAAAAWRTGAGTCAB	1	-0.9666	0.8358	234	0.0413	1101	0.0405
ASCG	Tbx20(T-box)/Heart-Tbx20-ChIP-Seq(GSE29636)/Homer	GGTGYTGACAGS	1	-0.8966	0.8886	308	0.0544	1458.3	0.0536
ASCG	Fos(bZIP)/TSC-Fos-ChIP-Seq(GSE110950)/Homer	NDATGASTCAYN	1	-0.8516	0.9249	756	0.1335	3605.3	0.1326
ASCG	Myf5(bHLH)/GM-Myf5-ChIP-Seq(GSE24852)/Homer	BAACAGCTGT	1	-0.8467	0.9249	1083	0.1912	5172.3	0.1902
ASCG	SpiB(ETS)/OCILY3-SPIB-ChIP-Seq(GSE56857)/Homer	AAAGRGGAAGTG	1	-0.7955	0.9688	336	0.0593	1601.7	0.0589
ASCG	Sox9(HMG)/Limb-SOX9-ChIP-Seq(GSE73225)/Homer	AGGVNCCTTTGT	1	-0.7694	0.9895	1429	0.2523	6844.8	0.2517
ASCG	Sox15(HMG)/CPA-Sox15-ChIP-Seq(GSE62909)/Homer	RAACAATGGN	1	-0.7685	0.9895	1578	0.2786	7559.2	0.2779
ASCG	FoxD3(forkhead)/ZebrafishEmbryo-Foxd3.biotin-ChIP-seq(GSE106676)/Homer	TGTTTAYTTAGC	1	-0.7669	0.9895	1313	0.2318	6288.2	0.2312
ASCG	Sox21(HMG)/ESC-SOX21-ChIP-Seq(GSE110505)/Homer	BCCWTTGTBYKV	1	-0.755	0.9895	2532	0.447	12140.3	0.4464
ASCG	Mef2d(MADS)/Retina-Mef2d-ChIP-Seq(GSE61391)/Homer	GCTATTTTTAGC	1	-0.7528	0.9895	313	0.0553	1495.6	0.055
ASCG	RBPJ:Ebox(?,bHLH)/Panc1-Rbpj1-ChIP-Seq(GSE47459)/Homer	GGGRAARRGRMCAGMTG	1	-0.7278	1	477	0.0842	2284.7	0.084
ASCG	Nr5a2(NR)/mES-Nr5a2-ChIP-Seq(GSE19019)/Homer	BTCAAGGTCA	1	-0.7244	1	716	0.1264	3431.1	0.1262
ASCG	Zic2(Zf)/ESC-Zic2-ChIP-Seq(SRP197560)/Homer	CHCAGCRGGRGG	1	-0.7235	1	687	0.1213	3292.6	0.1211
ASCG	IRF4(IRF)/GM12878-IRF4-ChIP-Seq(GSE32465)/Homer	ACTGAAACCA	1	-0.7193	1	586	0.1034	2808.5	0.1033
ASCG	Zfp57(Zf)/H1-ZFP57.HA-ChIP-Seq(GSE115387)/Homer	NANTGCSGCA	1	-0.7155	1	351	0.062	1681.4	0.0618
ASCG	Rfx6(HTH)/Min6b1-Rfx6.HA-ChIP-Seq(GSE62844)/Homer	TGTTKCCTAGCAACM	1	-0.6883	1	1657	0.2925	7954.6	0.2925
ASCG	ZNF16(Zf)/HEK293-ZNF16.GFP-ChIP-Seq(GSE58341)/Homer	MACCTTCYATGGCTCCCTAKTGCCY	1	-0.6717	1	9	0.0016	42	0.0015
ASCG	Zfp281(Zf)/ES-Zfp281-ChIP-Seq(GSE81042)/Homer	CCCCTCCCCCAC	1	-0.6374	1	412	0.0727	1983.6	0.0729
ASCG	HOXB13(Homeobox)/ProstateTumor-HOXB13-ChIP-Seq(GSE56288)/Homer	TTTTATKRGG	1	-0.6246	1	1421	0.2508	6835	0.2513
ASCG	Gfi1b(Zf)/HPC7-Gfi1b-ChIP-Seq(GSE22178)/Homer	MAATCACTGC	1	-0.6133	1	940	0.1659	4525.5	0.1664
ASCG	PSE(SNAPc)/K562-mStart-Seq/Homer	WAVTCACCMTAASYDAAAAG	1	-0.5772	1	664	0.1172	3204.2	0.1178
ASCG	Tbox:Smad(T-box,MAD)/ESCd5-Smad2_3-ChIP-Seq(GSE29422)/Homer	AGGTGHCAGACA	1	-0.5615	1	260	0.0459	1260.2	0.0463
ASCG	SCL(bHLH)/HPC7-Scl-ChIP-Seq(GSE13511)/Homer	AVCAGCTG	1	-0.5595	1	4727	0.8344	22715.3	0.8352
ASCG	Nur77(NR)/K562-NR4A1-ChIP-Seq(GSE31363)/Homer	TGACCTTTNCNT	1	-0.5559	1	223	0.0394	1082.1	0.0398
ASCG	RAR:RXR(NR),DR0/ES-RAR-ChIP-Seq(GSE56893)/Homer	AGGTCAAGGTCA	1	-0.5556	1	164	0.0289	797	0.0293
ASCG	Reverb(NR),DR2/RAW-Reverba.biotin-ChIP-Seq(GSE45914)/Homer	GTRGGTCASTGGGTCA	1	-0.5483	1	168	0.0297	818	0.0301
ASCG	Foxo1(Forkhead)/RAW-Foxo1-ChIP-Seq(Fan_et_al.)/Homer	CTGTTTAC	1	-0.545	1	2571	0.4538	12377.7	0.4551
ASCG	Fra1(bZIP)/BT549-Fra1-ChIP-Seq(GSE46166)/Homer	NNATGASTCATH	1	-0.5382	1	711	0.1255	3437.3	0.1264
ASCG	PRDM1(Zf)/Hela-PRDM1-ChIP-Seq(GSE31477)/Homer	ACTTTCACTTTC	1	-0.5265	1	788	0.1391	3810.3	0.1401
ASCG	PPARa(NR),DR1/Liver-Ppara-ChIP-Seq(GSE47954)/Homer	VNAGGKCAAAGGTCA	1	-0.5151	1	1309	0.2311	6320.4	0.2324
ASCG	ZNF692(Zf)/HEK293-ZNF692.GFP-ChIP-Seq(GSE58341)/Homer	GTGGGCCCCA	1	-0.5066	1	141	0.0249	690.2	0.0254
ASCG	Tcfcp2l1(CP2)/mES-Tcfcp2l1-ChIP-Seq(GSE11431)/Homer	NRAACCRGTTYRAACCRGYT	1	-0.4927	1	222	0.0392	1084.8	0.0399
ASCG	Unknown-ESC-element(?)/mES-Nanog-ChIP-Seq(GSE11724)/Homer	CACAGCAGGGGG	1	-0.4916	1	930	0.1642	4501.6	0.1655
ASCG	NPAS(bHLH)/Liver-NPAS-ChIP-Seq(GSE39860)/Homer	NVCACGTG	1	-0.4898	1	1809	0.3193	8731.7	0.321
ASCG	SF1(NR)/H295R-Nr5a1-ChIP-Seq(GSE44220)/Homer	CAAGGHCANV	1	-0.4824	1	623	0.11	3023.6	0.1112
ASCG	Arnt:Ahr(bHLH)/MCF7-Arnt-ChIP-Seq(Lo_et_al.)/Homer	TBGCACGCAA	1	-0.4774	1	764	0.1349	3704.4	0.1362
ASCG	Mouse_Recombination_Hotspot(Zf)/Testis-DMC1-ChIP-Seq(GSE24438)/Homer	ACTYKNATTCGTGNTACTTC	1	-0.4674	1	83	0.0147	411.8	0.0151
ASCG	Tbx6(T-box)/ESC-Tbx6-ChIP-Seq(GSE93524)/Homer	DAGGTGTBAA	1	-0.4603	1	1263	0.2229	6112.1	0.2247
ASCG	FOXM1(Forkhead)/MCF7-FOXM1-ChIP-Seq(GSE72977)/Homer	TRTTTACTTW	1	-0.4487	1	1478	0.2609	7150.1	0.2629
ASCG	ERE(NR),IR3/MCF7-ERa-ChIP-Seq(Unpublished)/Homer	VAGGTCACNSTGACC	1	-0.447	1	330	0.0583	1613.3	0.0593
ASCG	EAR2(NR)/K562-NR2F6-ChIP-Seq(Encode)/Homer	NRBCARRGGTCA	1	-0.4412	1	1489	0.2628	7205.1	0.2649
ASCG	ZKSCAN1(Zf)/HepG2-ZKSCAN1-ChIP-Seq(Encode)/Homer	GCACAYAGTAGGKCY	1	-0.4407	1	35	0.0062	177.8	0.0065
ASCG	Pitx1(Homeobox)/Chicken-Pitx1-ChIP-Seq(GSE38910)/Homer	TAATCCCN	1	-0.4358	1	4412	0.7788	21235.7	0.7808
ASCG	Elk4(ETS)/Hela-Elk4-ChIP-Seq(GSE31477)/Homer	NRYTTCCGGY	1	-0.4188	1	778	0.1373	3784.4	0.1391
ASCG	Atf3(bZIP)/GBM-ATF3-ChIP-Seq(GSE33912)/Homer	DATGASTCATHN	1	-0.4095	1	831	0.1467	4042.5	0.1486
ASCG	Six2(Homeobox)/NephronProgenitor-Six2-ChIP-Seq(GSE39837)/Homer	GWAAYHTGAKMC	1	-0.3894	1	1263	0.2229	6131.2	0.2254
ASCG	ELF1(ETS)/Jurkat-ELF1-ChIP-Seq(SRA014231)/Homer	AVCCGGAAGT	1	-0.3872	1	702	0.1239	3424.7	0.1259
ASCG	OCT:OCT(POU,Homeobox)/NPC-OCT6-ChIP-Seq(GSE43916)/Homer	YATGCATATRCATRT	1	-0.378	1	129	0.0228	644.5	0.0237
ASCG	NF-E2(bZIP)/K562-NFE2-ChIP-Seq(GSE31477)/Homer	GATGACTCAGCA	1	-0.3587	1	80	0.0141	405.4	0.0149
ASCG	HRE(HSF)/Striatum-HSF1-ChIP-Seq(GSE38000)/Homer	TTCTAGAABNTTCTA	1	-0.3562	1	311	0.0549	1535.5	0.0565
ASCG	RARa(NR)/K562-RARa-ChIP-Seq(Encode)/Homer	TTGAMCTTTG	1	-0.3446	1	3149	0.5559	15214.4	0.5594
ASCG	Znf263(Zf)/K562-Znf263-ChIP-Seq(GSE31477)/Homer	CVGTSCTCCC	1	-0.3443	1	2302	0.4064	11147.4	0.4099
ASCG	PAX5(Paired,Homeobox),condensed/GM12878-PAX5-ChIP-Seq(GSE32465)/Homer	GTCACGCTCSCTGM	1	-0.3441	1	114	0.0201	574.4	0.0211
ASCG	FOXA1(Forkhead)/MCF7-FOXA1-ChIP-Seq(GSE26831)/Homer	WAAGTAAACA	1	-0.3401	1	1414	0.2496	6874.1	0.2527
ASCG	Foxa3(Forkhead)/Liver-Foxa3-ChIP-Seq(GSE77670)/Homer	BSNTGTTTACWYWGN	1	-0.3342	1	442	0.078	2176.2	0.08
ASCG	ZNF652/HepG2-ZNF652.Flag-ChIP-Seq(Encode)/Homer	TTAACCCTTTVNKKN	1	-0.3309	1	314	0.0554	1554.9	0.0572
ASCG	Hand2(bHLH)/Mesoderm-Hand2-ChIP-Seq(GSE61475)/Homer	TGACANARRCCAGRC	1	-0.3155	1	693	0.1223	3398	0.1249
ASCG	RARg(NR)/ES-RARg-ChIP-Seq(GSE30538)/Homer	AGGTCAAGGTCA	1	-0.3105	1	52	0.0092	270.2	0.0099
ASCG	NPAS2(bHLH)/Liver-NPAS2-ChIP-Seq(GSE39860)/Homer	KCCACGTGAC	1	-0.2986	1	1202	0.2122	5865.4	0.2157
ASCG	TATA-Box(TBP)/Promoter/Homer	CCTTTTAWAGSC	1	-0.2963	1	1799	0.3176	8745.5	0.3216
ASCG	Mef2c(MADS)/GM12878-Mef2c-ChIP-Seq(GSE32465)/Homer	DCYAAAAATAGM	1	-0.2961	1	668	0.1179	3282.7	0.1207
ASCG	GATA(Zf),IR4/iTreg-Gata3-ChIP-Seq(GSE20898)/Homer	NAGATWNBNATCTNN	1	-0.2772	1	78	0.0138	403.5	0.0148
ASCG	ZFP3(Zf)/HEK293-ZFP3.GFP-ChIP-Seq(GSE58341)/Homer	GGGTTTTGAAGGATGARTAGGAGTT	1	-0.2648	1	1	0.0002	7.4	0.0003
ASCG	BHLHA15(bHLH)/NIH3T3-BHLHB8.HA-ChIP-Seq(GSE119782)/Homer	NAMCAGCTGK	1	-0.2635	1	1981	0.3497	9635.3	0.3543
ASCG	GATA:SCL(Zf,bHLH)/Ter119-SCL-ChIP-Seq(GSE18720)/Homer	CRGCTGBNGNSNNSAGATAA	1	-0.2557	1	131	0.0231	669.4	0.0246
ASCG	FOXA1:AR(Forkhead,NR)/LNCAP-AR-ChIP-Seq(GSE27824)/Homer	AGTAAACAAAAAAGAACAND	1	-0.2554	1	106	0.0187	545.3	0.02
ASCG	ETS(ETS)/Promoter/Homer	AACCGGAAGT	1	-0.2552	1	459	0.081	2277.4	0.0837
ASCG	PU.1-IRF(ETS:IRF)/Bcell-PU.1-ChIP-Seq(GSE21512)/Homer	MGGAAGTGAAAC	1	-0.2518	1	1862	0.3287	9067.5	0.3334
ASCG	HIF-1a(bHLH)/MCF7-HIF1a-ChIP-Seq(GSE28352)/Homer	TACGTGCV	1	-0.2351	1	231	0.0408	1166.9	0.0429
ASCG	AMYB(HTH)/Testes-AMYB-ChIP-Seq(GSE44588)/Homer	TGGCAGTTGG	1	-0.2328	1	2068	0.365	10068	0.3702
ASCG	Usf2(bHLH)/C2C12-Usf2-ChIP-Seq(GSE36030)/Homer	GTCACGTGGT	1	-0.2263	1	369	0.0651	1845.6	0.0679
ASCG	CRX(Homeobox)/Retina-Crx-ChIP-Seq(GSE20012)/Homer	GCTAATCC	1	-0.225	1	2856	0.5041	13860.7	0.5096
ASCG	Cdx2(Homeobox)/mES-Cdx2-ChIP-Seq(GSE14586)/Homer	GYMATAAAAH	1	-0.2195	1	868	0.1532	4277.2	0.1573
ASCG	Fra2(bZIP)/Striatum-Fra2-ChIP-Seq(GSE43429)/Homer	GGATGACTCATC	1	-0.214	1	586	0.1034	2908.7	0.1069
ASCG	Smad4(MAD)/ESC-SMAD4-ChIP-Seq(GSE29422)/Homer	VBSYGTCTGG	1	-0.2113	1	2121	0.3744	10334.6	0.38
ASCG	c-Myc(bHLH)/LNCAP-cMyc-ChIP-Seq(Unpublished)/Homer	VCCACGTG	1	-0.2071	1	446	0.0787	2227.1	0.0819
ASCG	PBX1(Homeobox)/MCF7-PBX1-ChIP-Seq(GSE28007)/Homer	GSCTGTCACTCA	1	-0.2063	1	119	0.021	617.2	0.0227
ASCG	JunB(bZIP)/DendriticCells-Junb-ChIP-Seq(GSE36099)/Homer	RATGASTCAT	1	-0.2037	1	660	0.1165	3272.5	0.1203
ASCG	E2F6(E2F)/Hela-E2F6-ChIP-Seq(GSE31477)/Homer	GGCGGGAARN	1	-0.2014	1	514	0.0907	2561.4	0.0942
ASCG	MNT(bHLH)/HepG2-MNT-ChIP-Seq(Encode)/Homer	DGCACACGTG	1	-0.1993	1	1166	0.2058	5730.3	0.2107
ASCG	Npas4(bHLH)/Neuron-Npas4-ChIP-Seq(GSE127793)/Homer	NHRTCACGACDN	1	-0.1972	1	839	0.1481	4145.2	0.1524
ASCG	T1ISRE(IRF)/ThioMac-Ifnb-Expression/Homer	ACTTTCGTTTCT	1	-0.1971	1	16	0.0028	95	0.0035
ASCG	AP-1(bZIP)/ThioMac-PU.1-ChIP-Seq(GSE21512)/Homer	VTGACTCATC	1	-0.1911	1	906	0.1599	4473.7	0.1645
ASCG	ZNF669(Zf)/HEK293-ZNF669.GFP-ChIP-Seq(GSE58341)/Homer	GARTGGTCATCGCCC	1	-0.1826	1	65	0.0115	349.7	0.0129
ASCG	FOXA1(Forkhead)/LNCAP-FOXA1-ChIP-Seq(GSE27824)/Homer	WAAGTAAACA	1	-0.1792	1	1665	0.2939	8153.8	0.2998
ASCG	Foxa2(Forkhead)/Liver-Foxa2-ChIP-Seq(GSE25694)/Homer	CYTGTTTACWYW	1	-0.1691	1	1092	0.1928	5386	0.198
ASCG	Max(bHLH)/K562-Max-ChIP-Seq(GSE31477)/Homer	RCCACGTGGYYN	1	-0.1691	1	781	0.1379	3875.3	0.1425
ASCG	BMYB(HTH)/Hela-BMYB-ChIP-Seq(GSE27030)/Homer	NHAACBGYYV	1	-0.169	1	2028	0.358	9910.9	0.3644
ASCG	ZBTB12(Zf)/HEK293-ZBTB12.GFP-ChIP-Seq(GSE58341)/Homer	NGNTCTAGAACCNGV	1	-0.1674	1	532	0.0939	2661.9	0.0979
ASCG	PRDM14(Zf)/H1-PRDM14-ChIP-Seq(GSE22767)/Homer	RGGTCTCTAACY	1	-0.1662	1	397	0.0701	2000.5	0.0736
ASCG	USF1(bHLH)/GM12878-Usf1-ChIP-Seq(GSE32465)/Homer	SGTCACGTGR	1	-0.1574	1	503	0.0888	2523.7	0.0928
ASCG	Oct4:Sox17(POU,Homeobox,HMG)/F9-Sox17-ChIP-Seq(GSE44553)/Homer	CCATTGTATGCAAAT	1	-0.153	1	186	0.0328	962.3	0.0354
ASCG	Nkx2.1(Homeobox)/LungAC-Nkx2.1-ChIP-Seq(GSE43252)/Homer	RSCACTYRAG	1	-0.1526	1	3391	0.5986	16467.9	0.6055
ASCG	Twist2(bHLH)/Myoblast-Twist2.Ty1-ChIP-Seq(GSE127998)/Homer	MCAGCTGBYH	1	-0.1499	1	2377	0.4196	11603.4	0.4266
ASCG	HNF4a(NR),DR1/HepG2-HNF4a-ChIP-Seq(GSE25021)/Homer	CARRGKBCAAAGTYCA	1	-0.1493	1	600	0.1059	3001.2	0.1103
ASCG	PU.1:IRF8(ETS:IRF)/pDC-Irf8-ChIP-Seq(GSE66899)/Homer	GGAAGTGAAAST	1	-0.1417	1	275	0.0485	1407.3	0.0517
ASCG	n-Myc(bHLH)/mES-nMyc-ChIP-Seq(GSE11431)/Homer	VRCCACGTGG	1	-0.1386	1	771	0.1361	3841.4	0.1412
ASCG	LXRE(NR),DR4/RAW-LXRb.biotin-ChIP-Seq(GSE21512)/Homer	RGGTTACTANAGGTCA	1	-0.1354	1	56	0.0099	310.7	0.0114
ASCG	Esrrb(NR)/mES-Esrrb-ChIP-Seq(GSE11431)/Homer	KTGACCTTGA	1	-0.1249	1	775	0.1368	3868.8	0.1422
ASCG	BATF(bZIP)/Th17-BATF-ChIP-Seq(GSE39756)/Homer	DATGASTCAT	1	-0.1218	1	798	0.1409	3982.4	0.1464
ASCG	Tcf12(bHLH)/GM12878-Tcf12-ChIP-Seq(GSE32465)/Homer	VCAGCTGYTG	1	-0.1181	1	1492	0.2634	7356.7	0.2705
ASCG	GLI3(Zf)/Limb-GLI3-ChIP-Chip(GSE11077)/Homer	CGTGGGTGGTCC	1	-0.1175	1	116	0.0205	620.1	0.0228
ASCG	RUNX1(Runt)/Jurkat-RUNX1-ChIP-Seq(GSE29180)/Homer	AAACCACARM	1	-0.1168	1	1357	0.2395	6703.5	0.2465
ASCG	PRDM10(Zf)/HEK293-PRDM10.eGFP-ChIP-Seq(Encode)/Homer	TGGTACATTCCA	1	-0.116	1	751	0.1326	3756.7	0.1381
ASCG	ZNF467(Zf)/HEK293-ZNF467.GFP-ChIP-Seq(GSE58341)/Homer	TGGGGAAGGGCM	1	-0.1126	1	1154	0.2037	5721.5	0.2104
ASCG	TR4(NR),DR1/Hela-TR4-ChIP-Seq(GSE24685)/Homer	GAGGTCAAAGGTCA	1	-0.107	1	106	0.0187	572.3	0.021
ASCG	STAT5(Stat)/mCD4+-Stat5-ChIP-Seq(GSE12346)/Homer	RTTTCTNAGAAA	1	-0.1049	1	505	0.0891	2557.2	0.094
ASCG	Bach2(bZIP)/OCILy7-Bach2-ChIP-Seq(GSE44420)/Homer	TGCTGAGTCA	1	-0.1009	1	232	0.041	1208.3	0.0444
ASCG	CLOCK(bHLH)/Liver-Clock-ChIP-Seq(GSE39860)/Homer	GHCACGTG	1	-0.1004	1	581	0.1026	2933.5	0.1079
ASCG	BMAL1(bHLH)/Liver-Bmal1-ChIP-Seq(GSE39860)/Homer	GNCACGTG	1	-0.09964	1	1959	0.3458	9629.7	0.3541
ASCG	Pbx3(Homeobox)/GM12878-PBX3-ChIP-Seq(GSE32465)/Homer	SCTGTCAMTCAN	1	-0.09864	1	316	0.0558	1627.4	0.0598
ASCG	E2F1(E2F)/Hela-E2F1-ChIP-Seq(GSE22478)/Homer	CWGGCGGGAA	1	-0.08921	1	178	0.0314	942.4	0.0347
ASCG	bHLHE40(bHLH)/HepG2-BHLHE40-ChIP-Seq(GSE31477)/Homer	KCACGTGMCN	1	-0.08373	1	293	0.0517	1521	0.0559
ASCG	Stat3(Stat)/mES-Stat3-ChIP-Seq(GSE11431)/Homer	CTTCCGGGAA	1	-0.08214	1	722	0.1274	3637.8	0.1338
ASCG	EKLF(Zf)/Erythrocyte-Klf1-ChIP-Seq(GSE20478)/Homer	NWGGGTGTGGCY	1	-0.08178	1	209	0.0369	1102	0.0405
ASCG	RXR(NR),DR1/3T3L1-RXR-ChIP-Seq(GSE13511)/Homer	TAGGGCAAAGGTCA	1	-0.07944	1	1357	0.2395	6735.3	0.2476
ASCG	STAT4(Stat)/CD4-Stat4-ChIP-Seq(GSE22104)/Homer	NYTTCCWGGAAR	1	-0.0787	1	1410	0.2489	6993	0.2571
ASCG	MafB(bZIP)/BMM-Mafb-ChIP-Seq(GSE75722)/Homer	WNTGCTGASTCAGCANWTTY	1	-0.07511	1	582	0.1027	2955.5	0.1087
ASCG	NeuroG2(bHLH)/Fibroblast-NeuroG2-ChIP-Seq(GSE75910)/Homer	ACCATCTGTT	1	-0.07164	1	2124	0.3749	10455.9	0.3844
ASCG	E2F(E2F)/Hela-CellCycle-Expression/Homer	TTSGCGCGAAAA	1	-0.07134	1	47	0.0083	276.3	0.0102
ASCG	Six1(Homeobox)/Myoblast-Six1-ChIP-Chip(GSE20150)/Homer	GKVTCADRTTWC	1	-0.06613	1	267	0.0471	1400.1	0.0515
ASCG	Maz(Zf)/HepG2-Maz-ChIP-Seq(GSE31477)/Homer	GGGGGGGG	1	-0.0621	1	1630	0.2877	8079.1	0.297
ASCG	Smad2(MAD)/ES-SMAD2-ChIP-Seq(GSE29422)/Homer	CTGTCTGG	1	-0.05835	1	2094	0.3696	10328.1	0.3797
ASCG	NFkB-p65-Rel(RHD)/ThioMac-LPS-Expression(GSE23622)/Homer	GGAAATTCCC	1	-0.05776	1	60	0.0106	349.2	0.0128
ASCG	Twist(bHLH)/HMLE-TWIST1-ChIP-Seq(Chang_et_al)/Homer	VCAKCTGGNNNCCAGMTGBN	1	-0.0559	1	168	0.0297	907.5	0.0334
ASCG	E-box(bHLH)/Promoter/Homer	SSGGTCACGTGA	1	-0.05302	1	72	0.0127	414.4	0.0152
ASCG	E2F7(E2F)/Hela-E2F7-ChIP-Seq(GSE32673)/Homer	VDTTTCCCGCCA	1	-0.05208	1	83	0.0147	472	0.0174
ASCG	ZNF317(Zf)/HEK293-ZNF317.GFP-ChIP-Seq(GSE58341)/Homer	GTCWGCTGTYYCTCT	1	-0.0496	1	102	0.018	572.2	0.021
ASCG	Egr2(Zf)/Thymocytes-Egr2-ChIP-Seq(GSE34254)/Homer	NGCGTGGGCGGR	1	-0.04617	1	179	0.0316	969.6	0.0356
ASCG	RAR:RXR(NR),DR5/ES-RAR-ChIP-Seq(GSE56893)/Homer	RGGTCADNNAGAGGTCAV	1	-0.04599	1	26	0.0046	169.5	0.0062
ASCG	IRF1(IRF)/PBMC-IRF1-ChIP-Seq(GSE43036)/Homer	GAAAGTGAAAGT	1	-0.04499	1	181	0.032	980.9	0.0361
ASCG	TCF4(bHLH)/SHSY5Y-TCF4-ChIP-Seq(GSE96915)/Homer	SMCATCTGKH	1	-0.04184	1	2085	0.368	10312.9	0.3792
ASCG	MYB(HTH)/ERMYB-Myb-ChIPSeq(GSE22095)/Homer	GGCVGTTR	1	-0.04123	1	2258	0.3986	11148.6	0.4099
ASCG	Jun-AP1(bZIP)/K562-cJun-ChIP-Seq(GSE31477)/Homer	GATGASTCATCN	1	-0.03957	1	274	0.0484	1455.6	0.0535
ASCG	IRF8(IRF)/BMDM-IRF8-ChIP-Seq(GSE77884)/Homer	GRAASTGAAAST	1	-0.0389	1	451	0.0796	2341.8	0.0861
ASCG	ISRE(IRF)/ThioMac-LPS-Expression(GSE23622)/Homer	AGTTTCASTTTC	1	-0.03559	1	74	0.0131	433.8	0.0159
ASCG	IRF3(IRF)/BMDM-Irf3-ChIP-Seq(GSE67343)/Homer	AGTTTCAKTTTC	1	-0.03536	1	467	0.0824	2425.6	0.0892
ASCG	CDX4(Homeobox)/ZebrafishEmbryos-Cdx4.Myc-ChIP-Seq(GSE48254)/Homer	NGYCATAAAWCH	1	-0.03533	1	1133	0.2	5703.5	0.2097
ASCG	GRHL2(CP2)/HBE-GRHL2-ChIP-Seq(GSE46194)/Homer	AAACYKGTTWDACMRGTTTB	1	-0.03483	1	454	0.0801	2361.6	0.0868
ASCG	SCRT1(Zf)/HEK293-SCRT1.eGFP-ChIP-Seq(Encode)/Homer	GCAACAGGTG	1	-0.03351	1	271	0.0478	1446	0.0532
ASCG	COUP-TFII(NR)/K562-NR2F1-ChIP-Seq(Encode)/Homer	GKBCARAGGTCA	1	-0.03289	1	1608	0.2838	8021.9	0.2949
ASCG	THRb(NR)/Liver-NR1A2-ChIP-Seq(GSE52613)/Homer	TRAGGTCA	1	-0.03191	1	4042	0.7135	19705	0.7245
ASCG	NFE2L2(bZIP)/HepG2-NFE2L2-ChIP-Seq(Encode)/Homer	AWWWTGCTGAGTCAT	1	-0.0288	1	67	0.0118	400.3	0.0147
ASCG	E2F4(E2F)/K562-E2F4-ChIP-Seq(GSE31477)/Homer	GGCGGGAAAH	1	-0.02539	1	386	0.0681	2035.2	0.0748
ASCG	E2F3(E2F)/MEF-E2F3-ChIP-Seq(GSE71376)/Homer	BTKGGCGGGAAA	1	-0.02319	1	593	0.1047	3071.9	0.1129
ASCG	Bach1(bZIP)/K562-Bach1-ChIP-Seq(GSE31477)/Homer	AWWNTGCTGAGTCAT	1	-0.02296	1	61	0.0108	372.5	0.0137
ASCG	RUNX2(Runt)/PCa-RUNX2-ChIP-Seq(GSE33889)/Homer	NWAACCACADNN	1	-0.02106	1	1030	0.1818	5231.4	0.1923
ASCG	Atoh1(bHLH)/Cerebellum-Atoh1-ChIP-Seq(GSE22111)/Homer	VNRVCAGCTGGY	1	-0.021	1	1619	0.2858	8106.6	0.2981
ASCG	Fosl2(bZIP)/3T3L1-Fosl2-ChIP-Seq(GSE56872)/Homer	NATGASTCABNN	1	-0.02082	1	387	0.0683	2048.7	0.0753
ASCG	HIF2a(bHLH)/785_O-HIF2a-ChIP-Seq(GSE34871)/Homer	GCACGTACCC	1	-0.01924	1	328	0.0579	1754.2	0.0645
ASCG	FOXP1(Forkhead)/H9-FOXP1-ChIP-Seq(GSE31006)/Homer	NYYTGTTTACHN	1	-0.01846	1	587	0.1036	3052.4	0.1122
ASCG	ERRg(NR)/Kidney-ESRRG-ChIP-Seq(GSE104905)/Homer	GTGACCTTGRVN	1	-0.01588	1	976	0.1723	4982.4	0.1832
ASCG	FOXK2(Forkhead)/U2OS-FOXK2-ChIP-Seq(E-MTAB-2204)/Homer	SCHTGTTTACAT	1	-0.01547	1	848	0.1497	4353.2	0.1601
ASCG	MafK(bZIP)/C2C12-MafK-ChIP-Seq(GSE36030)/Homer	GCTGASTCAGCA	1	-0.01532	1	295	0.0521	1595.1	0.0586
ASCG	Stat3+il21(Stat)/CD4-Stat3-ChIP-Seq(GSE19198)/Homer	SVYTTCCNGGAARB	1	-0.01426	1	1035	0.1827	5278.6	0.1941
ASCG	IRF2(IRF)/Erythroblas-IRF2-ChIP-Seq(GSE36985)/Homer	GAAASYGAAASY	1	-0.01404	1	127	0.0224	733.7	0.027
ASCG	Egr1(Zf)/K562-Egr1-ChIP-Seq(GSE32465)/Homer	TGCGTGGGYG	1	-0.01289	1	788	0.1391	4066.8	0.1495
ASCG	HINFP(Zf)/K562-HINFP.eGFP-ChIP-Seq(Encode)/Homer	TWVGGTCCGC	1	-0.01271	1	206	0.0364	1146.6	0.0422
ASCG	PRDM9(Zf)/Testis-DMC1-ChIP-Seq(GSE35498)/Homer	ADGGYAGYAGCATCT	1	-0.01218	1	578	0.102	3026.7	0.1113
ASCG	HIF-1b(HLH)/T47D-HIF1b-ChIP-Seq(GSE59937)/Homer	RTACGTGC	1	-0.01143	1	1118	0.1974	5698.9	0.2095
ASCG	DMRT6(DM)/Testis-DMRT6-ChIP-Seq(GSE60440)/Homer	YDGHTACAWTGTADC	1	-0.01093	1	224	0.0395	1243.6	0.0457
ASCG	Bcl6(Zf)/Liver-Bcl6-ChIP-Seq(GSE31578)/Homer	NNNCTTTCCAGGAAA	1	-0.01005	1	1881	0.332	9427.3	0.3466
ASCG	MafA(bZIP)/Islet-MafA-ChIP-Seq(GSE30298)/Homer	TGCTGACTCA	1	-0.00956	1	1117	0.1972	5703.5	0.2097
ASCG	PPARE(NR),DR1/3T3L1-Pparg-ChIP-Seq(GSE13511)/Homer	TGACCTTTGCCCCA	1	-0.008968	1	1134	0.2002	5790.2	0.2129
ASCG	DMRT1(DM)/Testis-DMRT1-ChIP-Seq(GSE64892)/Homer	TWGHWACAWTGTWDC	1	-0.008258	1	283	0.05	1554.8	0.0572
ASCG	RUNX(Runt)/HPC7-Runx1-ChIP-Seq(GSE22178)/Homer	SAAACCACAG	1	-0.007251	1	852	0.1504	4411	0.1622
ASCG	Olig2(bHLH)/Neuron-Olig2-ChIP-Seq(GSE30882)/Homer	RCCATMTGTT	1	-0.006889	1	2570	0.4537	12780.1	0.4699
ASCG	STAT1(Stat)/HelaS3-STAT1-ChIP-Seq(GSE12782)/Homer	NATTTCCNGGAAAT	1	-0.005986	1	401	0.0708	2165.1	0.0796
ASCG	Pknox1(Homeobox)/ES-Prep1-ChIP-Seq(GSE63282)/Homer	SCTGTCAVTCAV	1	-0.005964	1	291	0.0514	1605.3	0.059
ASCG	HRE(HSF)/HepG2-HSF1-ChIP-Seq(GSE31477)/Homer	BSTTCTRGAABVTTCYAGAA	1	-0.00591	1	196	0.0346	1115.1	0.041
ASCG	RUNX-AML(Runt)/CD4+-PolII-ChIP-Seq(Barski_et_al.)/Homer	GCTGTGGTTW	1	-0.005767	1	892	0.1575	4621	0.1699
ASCG	KLF10(Zf)/HEK293-KLF10.GFP-ChIP-Seq(GSE58341)/Homer	GGGGGTGTGTCC	1	-0.005124	1	750	0.1324	3921.8	0.1442
ASCG	Rfx1(HTH)/NPC-H3K4me1-ChIP-Seq(GSE16256)/Homer	KGTTGCCATGGCAA	1	-0.004054	1	334	0.059	1837.7	0.0676
ASCG	Tgif1(Homeobox)/mES-Tgif1-ChIP-Seq(GSE55404)/Homer	YTGWCADY	1	-0.003865	1	3322	0.5864	16418.7	0.6037
ASCG	Gata1(Zf)/K562-GATA1-ChIP-Seq(GSE18829)/Homer	SAGATAAGRV	1	-0.00367	1	558	0.0985	2975	0.1094
ASCG	TFE3(bHLH)/MEF-TFE3-ChIP-Seq(GSE75757)/Homer	GTCACGTGACYV	1	-0.003214	1	74	0.0131	477.3	0.0175
ASCG	Klf4(Zf)/mES-Klf4-ChIP-Seq(GSE11431)/Homer	GCCACACCCA	1	-0.002793	1	383	0.0676	2099.4	0.0772
ASCG	TEAD(TEA)/Fibroblast-PU.1-ChIP-Seq(Unpublished)/Homer	YCWGGAATGY	1	-0.002343	1	837	0.1477	4388.6	0.1614
ASCG	Tgif2(Homeobox)/mES-Tgif2-ChIP-Seq(GSE55404)/Homer	TGTCANYT	1	-0.002085	1	3678	0.6492	18145	0.6672
ASCG	GFX(?)/Promoter/Homer	ATTCTCGCGAGA	1	-0.001546	1	4	0.0007	60.4	0.0022
ASCG	Rfx5(HTH)/GM12878-Rfx5-ChIP-Seq(GSE31477)/Homer	SCCTAGCAACAG	1	-0.001163	1	501	0.0884	2728.4	0.1003
ASCG	Meis1(Homeobox)/MastCells-Meis1-ChIP-Seq(GSE48085)/Homer	VGCTGWCAVB	1	-0.000996	1	2046	0.3612	10361	0.381
ASCG	Nrf2(bZIP)/Lymphoblast-Nrf2-ChIP-Seq(GSE37589)/Homer	HTGCTGAGTCAT	1	-0.000995	1	50	0.0088	358.5	0.0132
ASCG	X-box(HTH)/NPC-H3K4me1-ChIP-Seq(GSE16256)/Homer	GGTTGCCATGGCAA	1	-0.00086	1	193	0.0341	1145.7	0.0421
ASCG	TRPS1(Zf)/MCF7-TRPS1-ChIP-Seq(GSE107013)/Homer	AGATAAGANN	1	-0.000828	1	2162	0.3816	10933.5	0.402
ASCG	ZNF143|STAF(Zf)/CUTLL-ZNF143-ChIP-Seq(GSE29600)/Homer	ATTTCCCAGVAKSCY	1	-0.000715	1	471	0.0831	2591.6	0.0953
ASCG	KLF14(Zf)/HEK293-KLF14.GFP-ChIP-Seq(GSE58341)/Homer	RGKGGGCGKGGC	1	-0.000705	1	1982	0.3499	10068.9	0.3702
ASCG	Foxf1(Forkhead)/Lung-Foxf1-ChIP-Seq(GSE77951)/Homer	WWATRTAAACAN	1	-0.000693	1	1207	0.2131	6275.6	0.2307
ASCG	ZBTB33(Zf)/GM12878-ZBTB33-ChIP-Seq(GSE32465)/Homer	GGVTCTCGCGAGAAC	1	-0.000548	1	16	0.0028	155.8	0.0057
ASCG	Erra(NR)/HepG2-Erra-ChIP-Seq(GSE31477)/Homer	CAAAGGTCAG	1	-0.000494	1	2643	0.4665	13281.8	0.4883
ASCG	GLIS3(Zf)/Thyroid-Glis3.GFP-ChIP-Seq(GSE103297)/Homer	CTCCCTGGGAGGCCN	1	-0.000466	1	1720	0.3036	8812.4	0.324
ASCG	FOXK1(Forkhead)/HEK293-FOXK1-ChIP-Seq(GSE51673)/Homer	NVWTGTTTAC	1	-0.000381	1	1302	0.2298	6770.9	0.249
ASCG	LRF(Zf)/Erythroblasts-ZBTB7A-ChIP-Seq(GSE74977)/Homer	AAGACCCYYN	1	-0.000328	1	1466	0.2588	7585	0.2789
ASCG	FoxL2(Forkhead)/Ovary-FoxL2-ChIP-Seq(GSE60858)/Homer	WWTRTAAACAVG	1	-0.000313	1	1074	0.1896	5650.2	0.2077
ASCG	Gata4(Zf)/Heart-Gata4-ChIP-Seq(GSE35151)/Homer	NBWGATAAGR	1	-0.000285	1	1029	0.1816	5430.8	0.1997
ASCG	bHLHE41(bHLH)/proB-Bhlhe41-ChIP-Seq(GSE93764)/Homer	KCACGTGMCN	1	-0.000231	1	1081	0.1908	5697.5	0.2095
ASCG	Foxo3(Forkhead)/U2OS-Foxo3-ChIP-Seq(E-MTAB-2701)/Homer	DGTAAACA	1	-0.000222	1	942	0.1663	5006.4	0.1841
ASCG	TEAD1(TEAD)/HepG2-TEAD1-ChIP-Seq(Encode)/Homer	CYRCATTCCA	1	-0.000212	1	1194	0.2108	6261.9	0.2302
ASCG	TEAD4(TEA)/Tropoblast-Tead4-ChIP-Seq(GSE37350)/Homer	CCWGGAATGY	1	-0.000199	1	1031	0.182	5454.9	0.2006
ASCG	Tbx5(T-box)/HL1-Tbx5.biotin-ChIP-Seq(GSE21529)/Homer	AGGTGTCA	1	-0.000165	1	3430	0.6055	17094	0.6285
ASCG	NeuroD1(bHLH)/Islet-NeuroD1-ChIP-Seq(GSE30298)/Homer	GCCATCTGTT	1	-0.000161	1	1219	0.2152	6396.9	0.2352
ASCG	TEAD2(TEA)/Py2T-Tead2-ChIP-Seq(GSE55709)/Homer	CCWGGAATGY	1	-0.000117	1	614	0.1084	3376.5	0.1241
ASCG	COUP-TFII(NR)/Artia-Nr2f2-ChIP-Seq(GSE46497)/Homer	AGRGGTCA	1	-0.000103	1	1920	0.3389	9857.5	0.3624
ASCG	E2A(bHLH)/proBcell-E2A-ChIP-Seq(GSE21978)/Homer	DNRCAGCTGY	1	-9e-05	1	1731	0.3056	8940.5	0.3287
ASCG	Gata2(Zf)/K562-GATA2-ChIP-Seq(GSE18829)/Homer	BBCTTATCTS	1	-5.4e-05	1	617	0.1089	3415.4	0.1256
ASCG	Rfx2(HTH)/LoVo-RFX2-ChIP-Seq(GSE49402)/Homer	GTTGCCATGGCAACM	1	-5.2e-05	1	169	0.0298	1071.9	0.0394
ASCG	HEB(bHLH)/mES-Heb-ChIP-Seq(GSE53233)/Homer	VCAGCTGBNN	1	-4.7e-05	1	2249	0.397	11490.6	0.4225
ASCG	REST-NRSF(Zf)/Jurkat-NRSF-ChIP-Seq/Homer	GGMGCTGTCCATGGTGCTGA	1	-4.7e-05	1	7	0.0012	107.3	0.0039
ASCG	GFY(?)/Promoter/Homer	ACTACAATTCCC	1	-4.5e-05	1	70	0.0124	515.3	0.0189
ASCG	Ptf1a(bHLH)/Panc1-Ptf1a-ChIP-Seq(GSE47459)/Homer	ACAGCTGTTN	1	-4.4e-05	1	2990	0.5278	15058	0.5536
ASCG	Ascl1(bHLH)/NeuralTubes-Ascl1-ChIP-Seq(GSE55840)/Homer	NNVVCAGCTGBN	1	-3.9e-05	1	2022	0.3569	10396.3	0.3822
ASCG	TEAD3(TEA)/HepG2-TEAD3-ChIP-Seq(Encode)/Homer	TRCATTCCAG	1	-3.4e-05	1	1381	0.2438	7258.4	0.2669
ASCG	RFX(HTH)/K562-RFX3-ChIP-Seq(SRA012198)/Homer	CGGTTGCCATGGCAAC	1	-2.2e-05	1	152	0.0268	992.9	0.0365
ASCG	MITF(bHLH)/MastCells-MITF-ChIP-Seq(GSE48085)/Homer	RTCATGTGAC	1	-1.4e-05	1	1024	0.1808	5514.4	0.2028
ASCG	KLF6(Zf)/PDAC-KLF6-ChIP-Seq(GSE64557)/Homer	MKGGGYGTGGCC	1	-6e-06	1	1099	0.194	5917.9	0.2176
ASCG	Ascl2(bHLH)/ESC-Ascl2-ChIP-Seq(GSE97712)/Homer	SSRGCAGCTGCH	1	-4e-06	1	1375	0.2427	7310.6	0.2688
ASCG	Klf9(Zf)/GBM-Klf9-ChIP-Seq(GSE62211)/Homer	GCCACRCCCACY	1	-4e-06	1	428	0.0756	2509.7	0.0923
ASCG	THRb(NR)/HepG2-THRb.Flag-ChIP-Seq(Encode)/Homer	GGTCACCTGAGGTCA	1	-2e-06	1	729	0.1287	4087	0.1503
ASCG	Gata6(Zf)/HUG1N-GATA6-ChIP-Seq(GSE51936)/Homer	YCTTATCTBN	1	-1e-06	1	873	0.1541	4827	0.1775
ASCG	GATA3(Zf)/iTreg-Gata3-ChIP-Seq(GSE20898)/Homer	AGATAASR	1	-1e-06	1	1514	0.2673	8051.9	0.2961
ASCG	Slug(Zf)/Mesoderm-Snai2-ChIP-Seq(GSE61475)/Homer	SNGCACCTGCHS	1	0	1	514	0.0907	3019.5	0.111
ASCG	NRF(NRF)/Promoter/Homer	STGCGCATGCGC	1	0	1	132	0.0233	948.8	0.0349
ASCG	Sp2(Zf)/HEK293-Sp2.eGFP-ChIP-Seq(Encode)/Homer	YGGCCCCGCCCC	1	0	1	1596	0.2817	8528.4	0.3136
ASCG	Sp5(Zf)/mES-Sp5.Flag-ChIP-Seq(GSE72989)/Homer	RGKGGGCGGAGC	1	0	1	1135	0.2004	6269.6	0.2305
ASCG	KLF3(Zf)/MEF-Klf3-ChIP-Seq(GSE44748)/Homer	NRGCCCCRCCCHBNN	1	0	1	508	0.0897	3045.8	0.112
ASCG	Bcl11a(Zf)/HSPC-BCL11A-ChIP-Seq(GSE104676)/Homer	TYTGACCASWRG	1	0	1	953	0.1682	5442.2	0.2001
ASCG	Snail1(Zf)/LS174T-SNAIL1.HA-ChIP-Seq(GSE127183)/Homer	TRCACCTGCY	1	0	1	740	0.1306	4391.2	0.1615
ASCG	KLF5(Zf)/LoVo-KLF5-ChIP-Seq(GSE49402)/Homer	DGGGYGKGGC	1	0	1	1274	0.2249	7131.8	0.2622
ASCG	KLF1(Zf)/HUDEP2-KLF1-CutnRun(GSE136251)/Homer	VDGGGYGGGGCY	1	0	1	907	0.1601	5273.8	0.1939
ASCG	NRF1(NRF)/MCF7-NRF1-ChIP-Seq(Unpublished)/Homer	CTGCGCATGCGC	1	0	1	75	0.0132	717.1	0.0264
ASCG	YY1(Zf)/Promoter/Homer	CAAGATGGCGGC	1	0	1	40	0.0071	479.4	0.0176
ASCG	ZEB2(Zf)/SNU398-ZEB2-ChIP-Seq(GSE103048)/Homer	GNMCAGGTGTGC	1	0	1	719	0.1269	4353.2	0.1601
ASCG	Sp1(Zf)/Promoter/Homer	GGCCCCGCCCCC	1	0	1	225	0.0397	1667.8	0.0613
ASCG	CTCF-SatelliteElement(Zf?)/CD4+-CTCF-ChIP-Seq(Barski_et_al.)/Homer	TGCAGTTCCMVNWRTGGCCA	1	0	1	23	0.0041	382.3	0.0141
ASCG	GFY-Staf(?,Zf)/Promoter/Homer	RACTACAATTCCCAGAAKGC	1	0	1	30	0.0053	448.5	0.0165
ASCG	BORIS(Zf)/K562-CTCFL-ChIP-Seq(GSE32465)/Homer	CNNBRGCGCCCCCTGSTGGC	1	0	1	277	0.0489	7352.1	0.2703
ASCG	CTCF(Zf)/CD4+-CTCF-ChIP-Seq(Barski_et_al.)/Homer	AYAGTGCCMYCTRGTGGCCA	1	0	1	216	0.0381	7378.1	0.2713
ASCG	E2A(bHLH),near_PU.1/Bcell-PU.1-ChIP-Seq(GSE21512)/Homer	NVCACCTGBN	1	0	1	1181	0.2085	6953.6	0.2557
ASCG	Ronin(THAP)/ES-Thap11-ChIP-Seq(GSE51522)/Homer	RACTACAACTCCCAGVAKGC	1	0	1	8	0.0014	293.8	0.0108
ASCG	ZEB1(Zf)/PDAC-ZEB1-ChIP-Seq(GSE64557)/Homer	VCAGGTRDRY	1	0	1	1384	0.2443	8136.3	0.2992
ASCW	Lhx1(Homeobox)/EmbryoCarcinoma-Lhx1-ChIP-Seq(GSE70957)/Homer	NNYTAATTAR	1e-78	-180.6	0	2434	0.3677	7521.5	0.2623
ASCW	Lhx2(Homeobox)/HFSC-Lhx2-ChIP-Seq(GSE48068)/Homer	TAATTAGN	1e-74	-171	0	2351	0.3552	7274.4	0.2537
ASCW	LHX9(Homeobox)/Hct116-LHX9.V5-ChIP-Seq(GSE116822)/Homer	NGCTAATTAG	1e-72	-166.4	0	2887	0.4362	9451.9	0.3296
ASCW	DLX2(Homeobox)/BasalGanglia-Dlx2-ChIP-seq(GSE124936)/Homer	NNNTAATTAS	1e-58	-133.6	0	2888	0.4363	9767.9	0.3406
ASCW	Lhx3(Homeobox)/Neuron-Lhx3-ChIP-Seq(GSE31456)/Homer	ADBTAATTAR	1e-51	-119.7	0	3073	0.4643	10681	0.3725
ASCW	DLX5(Homeobox)/BasalGanglia-Dlx5-ChIP-seq(GSE124936)/Homer	SSTAATTA	1e-47	-110.3	0	1702	0.2571	5285.4	0.1843
ASCW	En1(Homeobox)/SUM149-EN1-ChIP-Seq(GSE120957)/Homer	NDCTAATTAS	1e-47	-108.8	0	3306	0.4995	11785.2	0.411
ASCW	Rfx1(HTH)/NPC-H3K4me1-ChIP-Seq(GSE16256)/Homer	KGTTGCCATGGCAA	1e-42	-98.09	0	775	0.1171	2009.7	0.0701
ASCW	Rfx5(HTH)/GM12878-Rfx5-ChIP-Seq(GSE31477)/Homer	SCCTAGCAACAG	1e-42	-97.33	0	1047	0.1582	2964.9	0.1034
ASCW	Dlx3(Homeobox)/Kerainocytes-Dlx3-ChIP-Seq(GSE89884)/Homer	NDGTAATTAC	1e-40	-94.34	0	1474	0.2227	4563.8	0.1591
ASCW	DLX1(Homeobox)/BasalGanglia-Dlx1-ChIP-seq(GSE124936)/Homer	NSNNTAATTA	1e-39	-91.82	0	2508	0.3789	8667.8	0.3023
ASCW	Nkx6.1(Homeobox)/Islet-Nkx6.1-ChIP-Seq(GSE40975)/Homer	GKTAATGR	1e-39	-91.27	0	3928	0.5934	14689.2	0.5122
ASCW	Isl1(Homeobox)/Neuron-Isl1-ChIP-Seq(GSE31456)/Homer	CTAATKGV	1e-36	-83.91	0	3330	0.5031	12201.7	0.4255
ASCW	X-box(HTH)/NPC-H3K4me1-ChIP-Seq(GSE16256)/Homer	GGTTGCCATGGCAA	1e-32	-74.4	0	497	0.0751	1217.6	0.0425
ASCW	Rfx2(HTH)/LoVo-RFX2-ChIP-Seq(GSE49402)/Homer	GTTGCCATGGCAACM	1e-30	-69.92	0	474	0.0716	1166.6	0.0407
ASCW	NF1-halfsite(CTF)/LNCaP-NF1-ChIP-Seq(Unpublished)/Homer	YTGCCAAG	1e-28	-64.82	0	3877	0.5857	14847.1	0.5178
ASCW	RFX(HTH)/K562-RFX3-ChIP-Seq(SRA012198)/Homer	CGGTTGCCATGGCAAC	1e-25	-58.99	0	429	0.0648	1079.8	0.0377
ASCW	Fos(bZIP)/TSC-Fos-ChIP-Seq(GSE110950)/Homer	NDATGASTCAYN	1e-22	-51.45	0	1167	0.1763	3828.6	0.1335
ASCW	JunB(bZIP)/DendriticCells-Junb-ChIP-Seq(GSE36099)/Homer	RATGASTCAT	1e-19	-45.55	0	1071	0.1618	3528.1	0.123
ASCW	Rfx6(HTH)/Min6b1-Rfx6.HA-ChIP-Seq(GSE62844)/Homer	TGTTKCCTAGCAACM	1e-19	-44.6	0	2368	0.3578	8757.5	0.3054
ASCW	BATF(bZIP)/Th17-BATF-ChIP-Seq(GSE39756)/Homer	DATGASTCAT	1e-18	-43.2	0	1252	0.1892	4261.4	0.1486
ASCW	Fra1(bZIP)/BT549-Fra1-ChIP-Seq(GSE46166)/Homer	NNATGASTCATH	1e-18	-43.07	0	1094	0.1653	3647.1	0.1272
ASCW	AP-1(bZIP)/ThioMac-PU.1-ChIP-Seq(GSE21512)/Homer	VTGACTCATC	1e-18	-42.25	0	1398	0.2112	4850.6	0.1692
ASCW	Atf3(bZIP)/GBM-ATF3-ChIP-Seq(GSE33912)/Homer	DATGASTCATHN	1e-18	-41.67	0	1262	0.1907	4321.8	0.1507
ASCW	Fra2(bZIP)/Striatum-Fra2-ChIP-Seq(GSE43429)/Homer	GGATGACTCATC	1e-15	-36.4	0	947	0.1431	3163.4	0.1103
ASCW	Jun-AP1(bZIP)/K562-cJun-ChIP-Seq(GSE31477)/Homer	GATGASTCATCN	1e-14	-33.73	0	536	0.081	1641.6	0.0572
ASCW	Fosl2(bZIP)/3T3L1-Fosl2-ChIP-Seq(GSE56872)/Homer	NATGASTCABNN	1e-14	-32.59	0	708	0.107	2295.8	0.0801
ASCW	Bach2(bZIP)/OCILy7-Bach2-ChIP-Seq(GSE44420)/Homer	TGCTGAGTCA	1e-12	-28.96	0	448	0.0677	1365.7	0.0476
ASCW	TEAD1(TEAD)/HepG2-TEAD1-ChIP-Seq(Encode)/Homer	CYRCATTCCA	1e-12	-28.62	0	1732	0.2617	6428.3	0.2242
ASCW	TEAD4(TEA)/Tropoblast-Tead4-ChIP-Seq(GSE37350)/Homer	CCWGGAATGY	1e-12	-28.06	0	1567	0.2367	5764.4	0.201
ASCW	TEAD(TEA)/Fibroblast-PU.1-ChIP-Seq(Unpublished)/Homer	YCWGGAATGY	1e-11	-26.36	0	1233	0.1863	4444	0.155
ASCW	TEAD2(TEA)/Py2T-Tead2-ChIP-Seq(GSE55709)/Homer	CCWGGAATGY	1e-10	-24.68	0	1000	0.1511	3541.2	0.1235
ASCW	Bach1(bZIP)/K562-Bach1-ChIP-Seq(GSE31477)/Homer	AWWNTGCTGAGTCAT	1e-09	-22.84	0	162	0.0245	409.3	0.0143
ASCW	Tcfcp2l1(CP2)/mES-Tcfcp2l1-ChIP-Seq(GSE11431)/Homer	NRAACCRGTTYRAACCRGYT	1e-09	-22.33	0	395	0.0597	1237.2	0.0431
ASCW	Sox2(HMG)/mES-Sox2-ChIP-Seq(GSE11431)/Homer	BCCATTGTTC	1e-08	-19.42	0	1726	0.2608	6605.1	0.2303
ASCW	NF-E2(bZIP)/K562-NFE2-ChIP-Seq(GSE31477)/Homer	GATGACTCAGCA	1e-08	-19.07	0	168	0.0254	453.3	0.0158
ASCW	Nanog(Homeobox)/mES-Nanog-ChIP-Seq(GSE11724)/Homer	RGCCATTAAC	1e-07	-18.16	0	5253	0.7936	21935.7	0.7649
ASCW	TEAD3(TEA)/HepG2-TEAD3-ChIP-Seq(Encode)/Homer	TRCATTCCAG	1e-07	-18.11	0	1938	0.2928	7522.1	0.2623
ASCW	Pdx1(Homeobox)/Islet-Pdx1-ChIP-Seq(SRA008281)/Homer	YCATYAATCA	1e-07	-17.91	0	1504	0.2272	5723.4	0.1996
ASCW	EBF1(EBF)/Near-E2A-ChIP-Seq(GSE21512)/Homer	GTCCCCWGGGGA	1e-07	-16.83	0	1901	0.2872	7402.9	0.2582
ASCW	Nrf2(bZIP)/Lymphoblast-Nrf2-ChIP-Seq(GSE37589)/Homer	HTGCTGAGTCAT	1e-07	-16.67	0	147	0.0222	398.1	0.0139
ASCW	Sox10(HMG)/SciaticNerve-Sox3-ChIP-Seq(GSE35132)/Homer	CCWTTGTYYB	1e-07	-16.6	0	2915	0.4404	11707.6	0.4083
ASCW	Sox21(HMG)/ESC-SOX21-ChIP-Seq(GSE110505)/Homer	BCCWTTGTBYKV	1e-07	-16.37	0	3128	0.4726	12629.8	0.4404
ASCW	BMAL1(bHLH)/Liver-Bmal1-ChIP-Seq(GSE39860)/Homer	GNCACGTG	1e-07	-16.17	0	2651	0.4005	10592.2	0.3694
ASCW	CREB5(bZIP)/LNCaP-CREB5.V5-ChIP-Seq(GSE137775)/Homer	VVATGACGTCAT	1e-06	-15.99	0	614	0.0928	2161.5	0.0754
ASCW	LEF1(HMG)/H1-LEF1-ChIP-Seq(GSE64758)/Homer	CCTTTGATST	1e-06	-15.94	0	1273	0.1923	4820.3	0.1681
ASCW	Sox3(HMG)/NPC-Sox3-ChIP-Seq(GSE33059)/Homer	CCWTTGTY	1e-06	-15.69	0	3014	0.4554	12161.4	0.4241
ASCW	MITF(bHLH)/MastCells-MITF-ChIP-Seq(GSE48085)/Homer	RTCATGTGAC	1e-06	-15.35	0	1583	0.2392	6116.9	0.2133
ASCW	Tcf3(HMG)/mES-Tcf3-ChIP-Seq(GSE11724)/Homer	ASWTCAAAGG	1e-06	-15.26	0	505	0.0763	1746.3	0.0609
ASCW	Sox17(HMG)/Endoderm-Sox17-ChIP-Seq(GSE61475)/Homer	CCATTGTTYB	1e-06	-15.05	0	1333	0.2014	5089	0.1775
ASCW	Sox9(HMG)/Limb-SOX9-ChIP-Seq(GSE73225)/Homer	AGGVNCCTTTGT	1e-06	-14.35	0	1861	0.2812	7306.9	0.2548
ASCW	Hoxd13(Homeobox)/ChickenMSG-Hoxd13.Flag-ChIP-Seq(GSE86088)/Homer	NCYAATAAAA	1e-05	-13.62	0	2423	0.3661	9704.8	0.3384
ASCW	PAX6(Paired,Homeobox)/Forebrain-Pax6-ChIP-Seq(GSE66961)/Homer	NGTGTTCAVTSAAGCGKAAA	1e-05	-13.54	0	187	0.0283	564.8	0.0197
ASCW	USF1(bHLH)/GM12878-Usf1-ChIP-Seq(GSE32465)/Homer	SGTCACGTGR	1e-05	-13.33	0	752	0.1136	2760.5	0.0963
ASCW	Atf7(bZIP)/3T3L1-Atf7-ChIP-Seq(GSE56872)/Homer	NGRTGACGTCAY	1e-05	-13.21	0	721	0.1089	2638	0.092
ASCW	HIC1(Zf)/Treg-ZBTB29-ChIP-Seq(GSE99889)/Homer	TGCCAGCB	1e-05	-12.91	0	3884	0.5868	16027.8	0.5589
ASCW	Pax8(Paired,Homeobox)/Thyroid-Pax8-ChIP-Seq(GSE26938)/Homer	GTCATGCHTGRCTGS	1e-05	-12.72	0	710	0.1073	2604.9	0.0908
ASCW	Unknown(Homeobox)/Limb-p300-ChIP-Seq/Homer	SSCMATWAAA	1e-05	-12.62	0	1077	0.1627	4098.1	0.1429
ASCW	Oct6(POU,Homeobox)/NPC-Pou3f1-ChIP-Seq(GSE35496)/Homer	WATGCAAATGAG	1e-05	-12.18	0	781	0.118	2902.3	0.1012
ASCW	Sox15(HMG)/CPA-Sox15-ChIP-Seq(GSE62909)/Homer	RAACAATGGN	1e-05	-11.74	0.0001	1963	0.2966	7819.3	0.2727
ASCW	Atf2(bZIP)/3T3L1-Atf2-ChIP-Seq(GSE56872)/Homer	NRRTGACGTCAT	0.0001	-11.35	0.0001	525	0.0793	1892.1	0.066
ASCW	Hoxb4(Homeobox)/ES-Hoxb4-ChIP-Seq(GSE34014)/Homer	TGATTRATGGCY	0.0001	-10.74	0.0002	349	0.0527	1210.2	0.0422
ASCW	c-Jun-CRE(bZIP)/K562-cJun-ChIP-Seq(GSE31477)/Homer	ATGACGTCATCY	0.0001	-10.73	0.0002	485	0.0733	1745.9	0.0609
ASCW	Sox6(HMG)/Myotubes-Sox6-ChIP-Seq(GSE32627)/Homer	CCATTGTTNY	0.0001	-10.63	0.0002	2682	0.4052	10919.7	0.3808
ASCW	Tgif1(Homeobox)/mES-Tgif1-ChIP-Seq(GSE55404)/Homer	YTGWCADY	0.0001	-10.39	0.0002	4244	0.6412	17700.6	0.6173
ASCW	NPAS(bHLH)/Liver-NPAS-ChIP-Seq(GSE39860)/Homer	NVCACGTG	0.0001	-10.31	0.0002	2341	0.3537	9476	0.3305
ASCW	Phox2b(Homeobox)/CLBGA-PHOX2B-ChIP-Seq(GSE90683)/Homer	TTAATTNAATTA	0.0001	-10.21	0.0002	334	0.0505	1160.9	0.0405
ASCW	Sox4(HMG)/proB-Sox4-ChIP-Seq(GSE50066)/Homer	YCTTTGTTCC	0.0001	-9.816	0.0004	1676	0.2532	6677.4	0.2329
ASCW	Atf1(bZIP)/K562-ATF1-ChIP-Seq(GSE31477)/Homer	GATGACGTCA	0.0001	-9.554	0.0005	959	0.1449	3696.2	0.1289
ASCW	Tcf7(HMG)/GM12878-TCF7-ChIP-Seq(Encode)/Homer	CTTTGATGTGSB	0.0001	-9.55	0.0005	623	0.0941	2323.2	0.081
ASCW	JunD(bZIP)/K562-JunD-ChIP-Seq/Homer	ATGACGTCATCN	0.0001	-9.339	0.0005	156	0.0236	493.1	0.0172
ASCW	Hoxa10(Homeobox)/ChickenMSG-Hoxa10.Flag-ChIP-Seq(GSE86088)/Homer	GGYAATGAAA	0.001	-9.074	0.0007	982	0.1484	3805.5	0.1327
ASCW	Barx1(Homeobox)/Stomach-Barx1.3xFlag-ChIP-Seq(GSE69483)/Homer	AAACMATTAN	0.001	-8.895	0.0008	802	0.1212	3069.6	0.107
ASCW	ZNF416(Zf)/HEK293-ZNF416.GFP-ChIP-Seq(GSE58341)/Homer	WDNCTGGGCA	0.001	-8.737	0.001	2597	0.3924	10634.5	0.3708
ASCW	Usf2(bHLH)/C2C12-Usf2-ChIP-Seq(GSE36030)/Homer	GTCACGTGGT	0.001	-8.676	0.001	543	0.082	2020.7	0.0705
ASCW	PAX3:FKHR-fusion(Paired,Homeobox)/Rh4-PAX3:FKHR-ChIP-Seq(GSE19063)/Homer	ACCRTGACTAATTNN	0.001	-8.458	0.0012	347	0.0524	1241	0.0433
ASCW	ZNF675(Zf)/HEK293-ZNF675.GFP-ChIP-Seq(GSE58341)/Homer	ARGAGGMCAAAATGW	0.001	-8.374	0.0013	255	0.0385	882.8	0.0308
ASCW	TCFL2(HMG)/K562-TCF7L2-ChIP-Seq(GSE29196)/Homer	ACWTCAAAGG	0.001	-8.322	0.0014	158	0.0239	512.5	0.0179
ASCW	STAT5(Stat)/mCD4+-Stat5-ChIP-Seq(GSE12346)/Homer	RTTTCTNAGAAA	0.001	-8.246	0.0015	678	0.1024	2579.7	0.09
ASCW	Ap4(bHLH)/AML-Tfap4-ChIP-Seq(GSE45738)/Homer	NAHCAGCTGD	0.001	-8.163	0.0016	2387	0.3606	9761.5	0.3404
ASCW	CLOCK(bHLH)/Liver-Clock-ChIP-Seq(GSE39860)/Homer	GHCACGTG	0.001	-8.09	0.0017	829	0.1252	3203.6	0.1117
ASCW	NF1:FOXA1(CTF,Forkhead)/LNCAP-FOXA1-ChIP-Seq(GSE27824)/Homer	WNTGTTTRYTTTGGCA	0.001	-8.002	0.0018	138	0.0208	441.9	0.0154
ASCW	Tlx?(NR)/NPC-H3K4me1-ChIP-Seq(GSE16256)/Homer	CTGGCAGSCTGCCA	0.001	-7.934	0.0019	1275	0.1926	5062.9	0.1766
ASCW	NPAS2(bHLH)/Liver-NPAS2-ChIP-Seq(GSE39860)/Homer	KCCACGTGAC	0.001	-7.881	0.002	1631	0.2464	6562	0.2288
ASCW	Nr5a2(NR)/Pancreas-LRH1-ChIP-Seq(GSE34295)/Homer	BTCAAGGTCA	0.001	-7.546	0.0027	1273	0.1923	5068.6	0.1768
ASCW	Smad3(MAD)/NPC-Smad3-ChIP-Seq(GSE36673)/Homer	TWGTCTGV	0.001	-7.528	0.0028	4534	0.685	19099.9	0.6661
ASCW	NFE2L2(bZIP)/HepG2-NFE2L2-ChIP-Seq(Encode)/Homer	AWWWTGCTGAGTCAT	0.001	-7.443	0.003	132	0.0199	425.2	0.0148
ASCW	Smad2(MAD)/ES-SMAD2-ChIP-Seq(GSE29422)/Homer	CTGTCTGG	0.001	-7.339	0.0032	2811	0.4247	11618.4	0.4052
ASCW	MNT(bHLH)/HepG2-MNT-ChIP-Seq(Encode)/Homer	DGCACACGTG	0.001	-7.242	0.0035	1580	0.2387	6372.3	0.2222
ASCW	NFAT(RHD)/Jurkat-NFATC1-ChIP-Seq(Jolma_et_al.)/Homer	ATTTTCCATT	0.001	-7.198	0.0037	1462	0.2209	5876.7	0.2049
ASCW	Atf4(bZIP)/MEF-Atf4-ChIP-Seq(GSE35681)/Homer	MTGATGCAAT	0.001	-7.086	0.004	399	0.0603	1476.4	0.0515
ASCW	Pit1+1bp(Homeobox)/GCrat-Pit1-ChIP-Seq(GSE58009)/Homer	ATGCATAATTCA	0.001	-6.939	0.0046	533	0.0805	2022.7	0.0705
ASCW	Oct4(POU,Homeobox)/mES-Oct4-ChIP-Seq(GSE11431)/Homer	ATTTGCATAW	0.01	-6.901	0.0048	793	0.1198	3091.7	0.1078
ASCW	MafA(bZIP)/Islet-MafA-ChIP-Seq(GSE30298)/Homer	TGCTGACTCA	0.01	-6.756	0.0054	1572	0.2375	6359.2	0.2218
ASCW	p53(p53)/Saos-p53-ChIP-Seq(GSE15780)/Homer	RRCATGYCYRGRCATGYYYN	0.01	-6.747	0.0054	177	0.0267	605.7	0.0211
ASCW	p53(p53)/Saos-p53-ChIP-Seq/Homer	RRCATGYCYRGRCATGYYYN	0.01	-6.747	0.0054	177	0.0267	605.7	0.0211
ASCW	Brn1(POU,Homeobox)/NPC-Brn1-ChIP-Seq(GSE35496)/Homer	TATGCWAATBAV	0.01	-6.72	0.0055	582	0.0879	2228	0.0777
ASCW	Sox7(HMG)/ESC-Sox7-ChIP-Seq(GSE133899)/Homer	VVRRAACAATGG	0.01	-6.694	0.0056	574	0.0867	2196.8	0.0766
ASCW	OCT:OCT-short(POU,Homeobox)/NPC-OCT6-ChIP-Seq(GSE43916)/Homer	ATGCATWATGCATRW	0.01	-6.63	0.0059	1044	0.1577	4144.2	0.1445
ASCW	Maz(Zf)/HepG2-Maz-ChIP-Seq(GSE31477)/Homer	GGGGGGGG	0.01	-6.624	0.0059	2194	0.3315	9009.5	0.3142
ASCW	EBF(EBF)/proBcell-EBF-ChIP-Seq(GSE21978)/Homer	DGTCCCYRGGGA	0.01	-6.328	0.0078	411	0.0621	1543	0.0538
ASCW	Oct11(POU,Homeobox)/NCIH1048-POU2F3-ChIP-seq(GSE115123)/Homer	GATTTGCATA	0.01	-6.214	0.0086	526	0.0795	2013.6	0.0702
ASCW	CEBP(bZIP)/ThioMac-CEBPb-ChIP-Seq(GSE21512)/Homer	ATTGCGCAAC	0.01	-6.179	0.0088	931	0.1407	3689.2	0.1286
ASCW	Meis1(Homeobox)/MastCells-Meis1-ChIP-Seq(GSE48085)/Homer	VGCTGWCAVB	0.01	-6.163	0.0089	2784	0.4206	11563.4	0.4032
ASCW	IRF:BATF(IRF:bZIP)/pDC-Irf8-ChIP-Seq(GSE66899)/Homer	CTTTCANTATGACTV	0.01	-6.114	0.0093	216	0.0326	767.3	0.0268
ASCW	Brn2(POU,Homeobox)/NPC-Brn2-ChIP-Seq(GSE35496)/Homer	ATGAATATTC	0.01	-6.088	0.0094	177	0.0267	615	0.0214
ASCW	PAX5(Paired,Homeobox)/GM12878-PAX5-ChIP-Seq(GSE32465)/Homer	GCAGCCAAGCRTGACH	0.01	-5.885	0.0114	676	0.1021	2640	0.0921
ASCW	Max(bHLH)/K562-Max-ChIP-Seq(GSE31477)/Homer	RCCACGTGGYYN	0.01	-5.867	0.0115	1073	0.1621	4295.5	0.1498
ASCW	Foxa2(Forkhead)/Liver-Foxa2-ChIP-Seq(GSE25694)/Homer	CYTGTTTACWYW	0.01	-5.83	0.0119	1340	0.2024	5420.1	0.189
ASCW	Mef2d(MADS)/Retina-Mef2d-ChIP-Seq(GSE61391)/Homer	GCTATTTTTAGC	0.01	-5.764	0.0125	375	0.0567	1410.1	0.0492
ASCW	ZNF322(Zf)/HEK293-ZNF322.GFP-ChIP-Seq(GSE58341)/Homer	GAGCCTGGTACTGWGCCTGR	0.01	-5.752	0.0126	628	0.0949	2446.9	0.0853
ASCW	Tcf21(bHLH)/ArterySmoothMuscle-Tcf21-ChIP-Seq(GSE61369)/Homer	NAACAGCTGG	0.01	-5.558	0.0151	1896	0.2864	7792.3	0.2717
ASCW	Hoxa13(Homeobox)/ChickenMSG-Hoxa13.Flag-ChIP-Seq(GSE86088)/Homer	CYHATAAAAN	0.01	-5.556	0.0151	3433	0.5187	14401.5	0.5022
ASCW	Stat3+il21(Stat)/CD4-Stat3-ChIP-Seq(GSE19198)/Homer	SVYTTCCNGGAARB	0.01	-5.552	0.0151	1386	0.2094	5627.6	0.1962
ASCW	CEBP:AP1(bZIP)/ThioMac-CEBPb-ChIP-Seq(GSE21512)/Homer	DRTGTTGCAA	0.01	-5.535	0.0151	1119	0.1691	4502.2	0.157
ASCW	Stat3(Stat)/mES-Stat3-ChIP-Seq(GSE11431)/Homer	CTTCCGGGAA	0.01	-5.483	0.0158	960	0.145	3837.3	0.1338
ASCW	OCT:OCT(POU,Homeobox,IR1)/NPC-Brn2-ChIP-Seq(GSE35496)/Homer	ATGAATWATTCATGA	0.01	-5.435	0.0164	52	0.0079	152.1	0.0053
ASCW	p63(p53)/Keratinocyte-p63-ChIP-Seq(GSE17611)/Homer	NNDRCATGYCYNRRCATGYH	0.01	-5.424	0.0164	659	0.0996	2585.6	0.0902
ASCW	MafB(bZIP)/BMM-Mafb-ChIP-Seq(GSE75722)/Homer	WNTGCTGASTCAGCANWTTY	0.01	-5.395	0.0168	818	0.1236	3247.2	0.1132
ASCW	FOXK1(Forkhead)/HEK293-FOXK1-ChIP-Seq(GSE51673)/Homer	NVWTGTTTAC	0.01	-5.359	0.0173	1628	0.246	6662.3	0.2323
ASCW	Zfp281(Zf)/ES-Zfp281-ChIP-Seq(GSE81042)/Homer	CCCCTCCCCCAC	0.01	-5.331	0.0176	585	0.0884	2282.2	0.0796
ASCW	Egr1(Zf)/K562-Egr1-ChIP-Seq(GSE32465)/Homer	TGCGTGGGYG	0.01	-5.082	0.0224	1129	0.1706	4564.9	0.1592
ASCW	c-Myc(bHLH)/LNCAP-cMyc-ChIP-Seq(Unpublished)/Homer	VCCACGTG	0.01	-5.049	0.0229	583	0.0881	2283.8	0.0796
ASCW	STAT4(Stat)/CD4-Stat4-ChIP-Seq(GSE22104)/Homer	NYTTCCWGGAAR	0.01	-5.014	0.0236	1746	0.2638	7182.9	0.2505
ASCW	Smad4(MAD)/ESC-SMAD4-ChIP-Seq(GSE29422)/Homer	VBSYGTCTGG	0.01	-4.895	0.0263	2797	0.4226	11693.8	0.4078
ASCW	MYNN(Zf)/HEK293-MYNN.eGFP-ChIP-Seq(Encode)/Homer	TTCAAAWTAAAAGTC	0.01	-4.857	0.0272	414	0.0625	1593.4	0.0556
ASCW	c-Myc(bHLH)/mES-cMyc-ChIP-Seq(GSE11431)/Homer	VVCCACGTGG	0.01	-4.836	0.0275	797	0.1204	3181.7	0.111
ASCW	ZNF165(Zf)/WHIM12-ZNF165-ChIP-Seq(GSE65937)/Homer	AAGGKGRCGCAGGCA	0.01	-4.747	0.0298	213	0.0322	781.2	0.0272
ASCW	Prop1(Homeobox)/GHFT1-PROP1.biotin-ChIP-Seq(GSE77302)/Homer	NTAATBNAATTA	0.01	-4.733	0.03	897	0.1355	3604.6	0.1257
ASCW	STAT1(Stat)/HelaS3-STAT1-ChIP-Seq(GSE12782)/Homer	NATTTCCNGGAAAT	0.01	-4.685	0.0313	552	0.0834	2167.9	0.0756
ASCW	bHLHE40(bHLH)/HepG2-BHLHE40-ChIP-Seq(GSE31477)/Homer	KCACGTGMCN	0.01	-4.678	0.0313	412	0.0622	1590.4	0.0555
ASCW	Mef2b(MADS)/HEK293-Mef2b.V5-ChIP-Seq(GSE67450)/Homer	GCTATTTTTGGM	0.1	-4.575	0.0344	1343	0.2029	5493.4	0.1916
ASCW	AR-halfsite(NR)/LNCaP-AR-ChIP-Seq(GSE27824)/Homer	CCAGGAACAG	0.1	-4.566	0.0344	5221	0.7888	22279.8	0.777
ASCW	FOXA1(Forkhead)/MCF7-FOXA1-ChIP-Seq(GSE26831)/Homer	WAAGTAAACA	0.1	-4.554	0.0346	1609	0.2431	6624.8	0.231
ASCW	Nr5a2(NR)/mES-Nr5a2-ChIP-Seq(GSE19019)/Homer	BTCAAGGTCA	0.1	-4.499	0.0362	965	0.1458	3900.9	0.136
ASCW	FOXM1(Forkhead)/MCF7-FOXM1-ChIP-Seq(GSE72977)/Homer	TRTTTACTTW	0.1	-4.463	0.0373	1697	0.2564	7004.3	0.2443
ASCW	EBF2(EBF)/BrownAdipose-EBF2-ChIP-Seq(GSE97114)/Homer	NABTCCCWDGGGAVH	0.1	-4.448	0.0376	1644	0.2484	6779.4	0.2364
ASCW	p53(p53)/mES-cMyc-ChIP-Seq(GSE11431)/Homer	ACATGCCCGGGCAT	0.1	-4.292	0.0436	44	0.0066	133.2	0.0046
ASCW	GSC(Homeobox)/FrogEmbryos-GSC-ChIP-Seq(DRA000576)/Homer	RGGATTAR	0.1	-4.282	0.0437	1714	0.259	7087.6	0.2472
ASCW	Chop(bZIP)/MEF-Chop-ChIP-Seq(GSE35681)/Homer	ATTGCATCAT	0.1	-4.28	0.0437	283	0.0428	1074.4	0.0375
ASCW	HOXA1(Homeobox)/mES-Hoxa1-ChIP-Seq(SRP084292)/Homer	TGATKGATGR	0.1	-4.273	0.0437	383	0.0579	1483.2	0.0517
ASCW	Tbox:Smad(T-box,MAD)/ESCd5-Smad2_3-ChIP-Seq(GSE29422)/Homer	AGGTGHCAGACA	0.1	-4.251	0.0442	386	0.0583	1496.9	0.0522
ASCW	NFkB-p50,p52(RHD)/Monocyte-p50-ChIP-Chip(Schreiber_et_al.)/Homer	GGGGGAATCCCC	0.1	-4.25	0.0442	154	0.0233	556.4	0.0194
ASCW	MafK(bZIP)/C2C12-MafK-ChIP-Seq(GSE36030)/Homer	GCTGASTCAGCA	0.1	-4.114	0.0499	463	0.07	1818	0.0634
ASCW	Mef2c(MADS)/GM12878-Mef2c-ChIP-Seq(GSE32465)/Homer	DCYAAAAATAGM	0.1	-3.979	0.0568	745	0.1126	2999.8	0.1046
ASCW	Oct4:Sox17(POU,Homeobox,HMG)/F9-Sox17-ChIP-Seq(GSE44553)/Homer	CCATTGTATGCAAAT	0.1	-3.91	0.0604	245	0.037	929.5	0.0324
ASCW	NFkB-p65(RHD)/GM12787-p65-ChIP-Seq(GSE19485)/Homer	WGGGGATTTCCC	0.1	-3.682	0.0753	802	0.1212	3252.2	0.1134
ASCW	Foxa3(Forkhead)/Liver-Foxa3-ChIP-Seq(GSE77670)/Homer	BSNTGTTTACWYWGN	0.1	-3.619	0.0797	533	0.0805	2127.5	0.0742
ASCW	Fox:Ebox(Forkhead,bHLH)/Panc1-Foxa2-ChIP-Seq(GSE47459)/Homer	NNNVCTGWGYAAACASN	0.1	-3.576	0.0827	1829	0.2763	7623.8	0.2659
ASCW	IRF1(IRF)/PBMC-IRF1-ChIP-Seq(GSE43036)/Homer	GAAAGTGAAAGT	0.1	-3.512	0.0875	252	0.0381	968.2	0.0338
ASCW	n-Myc(bHLH)/mES-nMyc-ChIP-Seq(GSE11431)/Homer	VRCCACGTGG	0.1	-3.473	0.0904	1040	0.1571	4268.1	0.1488
ASCW	ZNF652/HepG2-ZNF652.Flag-ChIP-Seq(Encode)/Homer	TTAACCCTTTVNKKN	0.1	-3.422	0.0945	380	0.0574	1498.9	0.0523
ASCW	FOXA1(Forkhead)/LNCAP-FOXA1-ChIP-Seq(GSE27824)/Homer	WAAGTAAACA	0.1	-3.352	0.1007	1905	0.2878	7964.9	0.2778
ASCW	NeuroG2(bHLH)/Fibroblast-NeuroG2-ChIP-Seq(GSE75910)/Homer	ACCATCTGTT	0.1	-3.338	0.1015	2760	0.417	11642.3	0.406
ASCW	bHLHE41(bHLH)/proB-Bhlhe41-ChIP-Seq(GSE93764)/Homer	KCACGTGMCN	0.1	-3.289	0.1058	1455	0.2198	6044.7	0.2108
ASCW	Mef2a(MADS)/HL1-Mef2a.biotin-ChIP-Seq(GSE21529)/Homer	CYAAAAATAG	0.1	-3.271	0.1071	694	0.1048	2817.9	0.0983
ASCW	Hoxd11(Homeobox)/ChickenMSG-Hoxd11.Flag-ChIP-Seq(GSE86088)/Homer	VGCCATAAAA	0.1	-3.235	0.1103	3320	0.5016	14071.1	0.4907
ASCW	MyoG(bHLH)/C2C12-MyoG-ChIP-Seq(GSE36024)/Homer	AACAGCTG	0.1	-3.226	0.1106	2012	0.304	8432.4	0.2941
ASCW	NFkB-p65-Rel(RHD)/ThioMac-LPS-Expression(GSE23622)/Homer	GGAAATTCCC	0.1	-3.212	0.1115	100	0.0151	361.3	0.0126
ASCW	AP-2gamma(AP2)/MCF7-TFAP2C-ChIP-Seq(GSE21234)/Homer	SCCTSAGGSCAW	0.1	-3.17	0.1155	1707	0.2579	7129.8	0.2486
ASCW	ZNF16(Zf)/HEK293-ZNF16.GFP-ChIP-Seq(GSE58341)/Homer	MACCTTCYATGGCTCCCTAKTGCCY	0.1	-3.147	0.1174	17	0.0026	46.1	0.0016
ASCW	ZNF692(Zf)/HEK293-ZNF692.GFP-ChIP-Seq(GSE58341)/Homer	GTGGGCCCCA	0.1	-3.126	0.1192	212	0.032	815.1	0.0284
ASCW	Zfp809(Zf)/ES-Zfp809-ChIP-Seq(GSE70799)/Homer	GGGGCTYGKCTGGGA	0.1	-3.121	0.1192	369	0.0557	1463.2	0.051
ASCW	DMRT1(DM)/Testis-DMRT1-ChIP-Seq(GSE64892)/Homer	TWGHWACAWTGTWDC	0.1	-3.077	0.1237	384	0.058	1527.6	0.0533
ASCW	TFE3(bHLH)/MEF-TFE3-ChIP-Seq(GSE75757)/Homer	GTCACGTGACYV	0.1	-3.058	0.1253	138	0.0208	516.1	0.018
ASCW	ZNF264(Zf)/HEK293-ZNF264.GFP-ChIP-Seq(GSE58341)/Homer	RGGGCACTAACY	0.1	-3.056	0.1253	1040	0.1571	4292.8	0.1497
ASCW	Nur77(NR)/K562-NR4A1-ChIP-Seq(GSE31363)/Homer	TGACCTTTNCNT	0.1	-3.05	0.1253	282	0.0426	1105.1	0.0385
ASCW	SF1(NR)/H295R-Nr5a1-ChIP-Seq(GSE44220)/Homer	CAAGGHCANV	0.1	-3.032	0.1263	838	0.1266	3437.8	0.1199
ASCW	p73(p53)/Trachea-p73-ChIP-Seq(PRJNA310161)/Homer	NRRRCAWGTCCDGRCATGYY	0.1	-2.998	0.1299	95	0.0144	345.4	0.012
ASCW	HRE(HSF)/Striatum-HSF1-ChIP-Seq(GSE38000)/Homer	TTCTAGAABNTTCTA	0.1	-2.985	0.1308	411	0.0621	1643.9	0.0573
ASCW	ZNF467(Zf)/HEK293-ZNF467.GFP-ChIP-Seq(GSE58341)/Homer	TGGGGAAGGGCM	0.1	-2.923	0.1384	1550	0.2342	6475.7	0.2258
ASCW	FoxL2(Forkhead)/Ovary-FoxL2-ChIP-Seq(GSE60858)/Homer	WWTRTAAACAVG	0.1	-2.898	0.1411	1293	0.1953	5379.7	0.1876
ASCW	Foxh1(Forkhead)/hESC-FOXH1-ChIP-Seq(GSE29422)/Homer	NNTGTGGATTSS	0.1	-2.892	0.1411	935	0.1413	3856.8	0.1345
ASCW	BHLHA15(bHLH)/NIH3T3-BHLHB8.HA-ChIP-Seq(GSE119782)/Homer	NAMCAGCTGK	0.1	-2.885	0.1412	2559	0.3866	10812.6	0.3771
ASCW	FOXP1(Forkhead)/H9-FOXP1-ChIP-Seq(GSE31006)/Homer	NYYTGTTTACHN	0.1	-2.779	0.1562	726	0.1097	2977.7	0.1038
ASCW	ZNF415(Zf)/HEK293-ZNF415.GFP-ChIP-Seq(GSE58341)/Homer	GRTGMTRGAGCC	0.1	-2.714	0.1656	920	0.139	3804	0.1327
ASCW	NFIL3(bZIP)/HepG2-NFIL3-ChIP-Seq(Encode)/Homer	VTTACGTAAYNNNNN	0.1	-2.67	0.1721	893	0.1349	3691.6	0.1287
ASCW	Pax7(Paired,Homeobox),long/Myoblast-Pax7-ChIP-Seq(GSE25064)/Homer	TAATCHGATTAC	0.1	-2.67	0.1721	38	0.0057	127.4	0.0044
ASCW	TR4(NR),DR1/Hela-TR4-ChIP-Seq(GSE24685)/Homer	GAGGTCAAAGGTCA	0.1	-2.654	0.1729	171	0.0258	660.1	0.023
ASCW	FOXK2(Forkhead)/U2OS-FOXK2-ChIP-Seq(E-MTAB-2204)/Homer	SCHTGTTTACAT	0.1	-2.654	0.1729	1059	0.16	4398.4	0.1534
ASCW	HLF(bZIP)/HSC-HLF.Flag-ChIP-Seq(GSE69817)/Homer	RTTATGYAAB	0.1	-2.643	0.1729	1186	0.1792	4940.6	0.1723
ASCW	DMRT6(DM)/Testis-DMRT6-ChIP-Seq(GSE60440)/Homer	YDGHTACAWTGTADC	0.1	-2.632	0.174	313	0.0473	1248.1	0.0435
ASCW	RARa(NR)/K562-RARa-ChIP-Seq(Encode)/Homer	TTGAMCTTTG	0.1	-2.616	0.1757	3854	0.5823	16441.6	0.5734
ASCW	E2F3(E2F)/MEF-E2F3-ChIP-Seq(GSE71376)/Homer	BTKGGCGGGAAA	0.1	-2.616	0.1757	760	0.1148	3130.2	0.1092
ASCW	PBX2(Homeobox)/K562-PBX2-ChIP-Seq(Encode)/Homer	RTGATTKATRGN	0.1	-2.588	0.1788	1164	0.1759	4850.1	0.1691
ASCW	IRF2(IRF)/Erythroblas-IRF2-ChIP-Seq(GSE36985)/Homer	GAAASYGAAASY	0.1	-2.572	0.1807	187	0.0283	728.7	0.0254
ASCW	Foxo3(Forkhead)/U2OS-Foxo3-ChIP-Seq(E-MTAB-2701)/Homer	DGTAAACA	0.1	-2.567	0.1807	1181	0.1784	4924.4	0.1717
ASCW	Hand2(bHLH)/Mesoderm-Hand2-ChIP-Seq(GSE61475)/Homer	TGACANARRCCAGRC	0.1	-2.562	0.1807	938	0.1417	3889.5	0.1356
ASCW	HNF1b(Homeobox)/PDAC-HNF1B-ChIP-Seq(GSE64557)/Homer	GTTAATNATTAA	0.1	-2.528	0.1859	201	0.0304	787	0.0274
ASCW	Otx2(Homeobox)/EpiLC-Otx2-ChIP-Seq(GSE56098)/Homer	NYTAATCCYB	0.1	-2.492	0.1916	1202	0.1816	5019.5	0.175
ASCW	Pitx1(Homeobox)/Chicken-Pitx1-ChIP-Seq(GSE38910)/Homer	TAATCCCN	0.1	-2.49	0.1916	5095	0.7698	21863.8	0.7624
ASCW	FXR(NR),IR1/Liver-FXR-ChIP-Seq(Chong_et_al.)/Homer	AGGTCANTGACCTB	0.1	-2.404	0.207	611	0.0923	2511.5	0.0876
ASCW	Bcl6(Zf)/Liver-Bcl6-ChIP-Seq(GSE31578)/Homer	NNNCTTTCCAGGAAA	0.1	-2.376	0.2118	2352	0.3553	9965.9	0.3475
ASCW	E2F1(E2F)/Hela-E2F1-ChIP-Seq(GSE22478)/Homer	CWGGCGGGAA	1	-2.274	0.2335	227	0.0343	904	0.0315
ASCW	GATA(Zf),IR4/iTreg-Gata3-ChIP-Seq(GSE20898)/Homer	NAGATWNBNATCTNN	1	-2.232	0.2421	105	0.0159	401.8	0.014
ASCW	Oct2(POU,Homeobox)/Bcell-Oct2-ChIP-Seq(GSE21512)/Homer	ATATGCAAAT	1	-2.231	0.2421	432	0.0653	1764.7	0.0615
ASCW	Srebp1a(bHLH)/HepG2-Srebp1a-ChIP-Seq(GSE31477)/Homer	RTCACSCCAY	1	-2.191	0.2498	295	0.0446	1190.9	0.0415
ASCW	Atoh1(bHLH)/Cerebellum-Atoh1-ChIP-Seq(GSE22111)/Homer	VNRVCAGCTGGY	1	-2.179	0.2515	2155	0.3256	9135.2	0.3186
ASCW	Pax7(Paired,Homeobox),longest/Myoblast-Pax7-ChIP-Seq(GSE25064)/Homer	NTAATTDGCYAATTANNWWD	1	-2.169	0.2527	42	0.0063	149.8	0.0052
ASCW	RUNX2(Runt)/PCa-RUNX2-ChIP-Seq(GSE33889)/Homer	NWAACCACADNN	1	-2.15	0.2561	1383	0.2089	5821	0.203
ASCW	NFAT:AP1(RHD,bZIP)/Jurkat-NFATC1-ChIP-Seq(Jolma_et_al.)/Homer	SARTGGAAAAWRTGAGTCAB	1	-2.106	0.2664	282	0.0426	1139.3	0.0397
ASCW	TCF4(bHLH)/SHSY5Y-TCF4-ChIP-Seq(GSE96915)/Homer	SMCATCTGKH	1	-2.018	0.2895	2720	0.4109	11589.9	0.4042
ASCW	ZBTB12(Zf)/HEK293-ZBTB12.GFP-ChIP-Seq(GSE58341)/Homer	NGNTCTAGAACCNGV	1	-2.004	0.292	709	0.1071	2951.7	0.1029
ASCW	Brachyury(T-box)/Mesoendoderm-Brachyury-ChIP-exo(GSE54963)/Homer	ANTTMRCASBNNNGTGYKAAN	1	-1.962	0.3032	455	0.0687	1875.4	0.0654
ASCW	HRE(HSF)/HepG2-HSF1-ChIP-Seq(GSE31477)/Homer	BSTTCTRGAABVTTCYAGAA	1	-1.951	0.3051	299	0.0452	1217.7	0.0425
ASCW	Zic(Zf)/Cerebellum-ZIC1.2-ChIP-Seq(GSE60731)/Homer	CCTGCTGAGH	1	-1.829	0.3431	1557	0.2352	6596.7	0.23
ASCW	Pit1(Homeobox)/GCrat-Pit1-ChIP-Seq(GSE58009)/Homer	ATGMATATDC	1	-1.812	0.3472	1383	0.2089	5850.6	0.204
ASCW	ZFX(Zf)/mES-Zfx-ChIP-Seq(GSE11431)/Homer	AGGCCTRG	1	-1.803	0.3485	2131	0.322	9070.6	0.3163
ASCW	Zac1(Zf)/Neuro2A-Plagl1-ChIP-Seq(GSE75942)/Homer	HAWGRGGCCM	1	-1.79	0.3517	3901	0.5894	16730.9	0.5834
ASCW	Hoxd10(Homeobox)/ChickenMSG-Hoxd10.Flag-ChIP-Seq(GSE86088)/Homer	GGCMATGAAA	1	-1.735	0.3698	1708	0.258	7255.3	0.253
ASCW	KLF14(Zf)/HEK293-KLF14.GFP-ChIP-Seq(GSE58341)/Homer	RGKGGGCGKGGC	1	-1.715	0.3753	2639	0.3987	11273.7	0.3931
ASCW	Hoxa9(Homeobox)/ChickenMSG-Hoxa9.Flag-ChIP-Seq(GSE86088)/Homer	RGCAATNAAA	1	-1.705	0.3772	3656	0.5523	15677.8	0.5467
ASCW	E2F6(E2F)/Hela-E2F6-ChIP-Seq(GSE31477)/Homer	GGCGGGAARN	1	-1.704	0.3772	627	0.0947	2622.3	0.0914
ASCW	PRDM10(Zf)/HEK293-PRDM10.eGFP-ChIP-Seq(Encode)/Homer	TGGTACATTCCA	1	-1.687	0.3806	1013	0.153	4274.3	0.1491
ASCW	GATA:SCL(Zf,bHLH)/Ter119-SCL-ChIP-Seq(GSE18720)/Homer	CRGCTGBNGNSNNSAGATAA	1	-1.678	0.382	183	0.0276	741.7	0.0259
ASCW	PAX5(Paired,Homeobox),condensed/GM12878-PAX5-ChIP-Seq(GSE32465)/Homer	GTCACGCTCSCTGM	1	-1.663	0.3862	159	0.024	641.8	0.0224
ASCW	EBNA1(EBV-virus)/Raji-EBNA1-ChIP-Seq(GSE30709)/Homer	GGYAGCAYDTGCTDCCCNNN	1	-1.657	0.3868	32	0.0048	117.9	0.0041
ASCW	bZIP:IRF(bZIP,IRF)/Th17-BatF-ChIP-Seq(GSE39756)/Homer	NAGTTTCABTHTGACTNW	1	-1.647	0.3886	734	0.1109	3083.9	0.1075
ASCW	AP-2alpha(AP2)/Hela-AP2alpha-ChIP-Seq(GSE31477)/Homer	ATGCCCTGAGGC	1	-1.646	0.3886	1265	0.1911	5359.3	0.1869
ASCW	Nkx3.1(Homeobox)/LNCaP-Nkx3.1-ChIP-Seq(GSE28264)/Homer	AAGCACTTAA	1	-1.584	0.4104	3414	0.5158	14643.2	0.5106
ASCW	E2F7(E2F)/Hela-E2F7-ChIP-Seq(GSE32673)/Homer	VDTTTCCCGCCA	1	-1.562	0.4174	112	0.0169	448.3	0.0156
ASCW	RUNX-AML(Runt)/CD4+-PolII-ChIP-Seq(Barski_et_al.)/Homer	GCTGTGGTTW	1	-1.551	0.4203	1210	0.1828	5132.5	0.179
ASCW	Myf5(bHLH)/GM-Myf5-ChIP-Seq(GSE24852)/Homer	BAACAGCTGT	1	-1.542	0.4223	1374	0.2076	5838.3	0.2036
ASCW	PRDM1(Zf)/Hela-PRDM1-ChIP-Seq(GSE31477)/Homer	ACTTTCACTTTC	1	-1.526	0.4271	915	0.1382	3868.1	0.1349
ASCW	Tbx20(T-box)/Heart-Tbx20-ChIP-Seq(GSE29636)/Homer	GGTGYTGACAGS	1	-1.51	0.4321	390	0.0589	1625.5	0.0567
ASCW	MyoD(bHLH)/Myotube-MyoD-ChIP-Seq(GSE21614)/Homer	RRCAGCTGYTSY	1	-1.49	0.4389	1553	0.2346	6614.4	0.2307
ASCW	OCT4-SOX2-TCF-NANOG(POU,Homeobox,HMG)/mES-Oct4-ChIP-Seq(GSE11431)/Homer	ATTTGCATAACAATG	1	-1.477	0.4424	323	0.0488	1342.7	0.0468
ASCW	ZNF7(Zf)/HepG2-ZNF7.Flag-ChIP-Seq(Encode)/Homer	CTGCCWVCTTTTRTA	1	-1.476	0.4424	910	0.1375	3851.4	0.1343
ASCW	ISRE(IRF)/ThioMac-LPS-Expression(GSE23622)/Homer	AGTTTCASTTTC	1	-1.472	0.4424	107	0.0162	430	0.015
ASCW	Hoxa11(Homeobox)/ChickenMSG-Hoxa11.Flag-ChIP-Seq(GSE86088)/Homer	TTTTATGGCM	1	-1.467	0.4424	3163	0.4779	13571.7	0.4733
ASCW	Ascl1(bHLH)/NeuralTubes-Ascl1-ChIP-Seq(GSE55840)/Homer	NNVVCAGCTGBN	1	-1.433	0.4544	2737	0.4135	11732.5	0.4091
ASCW	EAR2(NR)/K562-NR2F6-ChIP-Seq(Encode)/Homer	NRBCARRGGTCA	1	-1.427	0.4552	1922	0.2904	8212.9	0.2864
ASCW	Phox2a(Homeobox)/Neuron-Phox2a-ChIP-Seq(GSE31456)/Homer	YTAATYNRATTA	1	-1.394	0.4686	548	0.0828	2307.8	0.0805
ASCW	Twist2(bHLH)/Myoblast-Twist2.Ty1-ChIP-Seq(GSE127998)/Homer	MCAGCTGBYH	1	-1.393	0.4686	3008	0.4544	12910.2	0.4502
ASCW	KLF10(Zf)/HEK293-KLF10.GFP-ChIP-Seq(GSE58341)/Homer	GGGGGTGTGTCC	1	-1.381	0.4707	1099	0.166	4672.6	0.1629
ASCW	WT1(Zf)/Kidney-WT1-ChIP-Seq(GSE90016)/Homer	MCTCCCMCRCAB	1	-1.377	0.4707	1051	0.1588	4466.5	0.1558
ASCW	HOXA2(Homeobox)/mES-Hoxa2-ChIP-Seq(Donaldson_et_al.)/Homer	GYCATCMATCAT	1	-1.328	0.492	150	0.0227	616.5	0.0215
ASCW	VDR(NR),DR3/GM10855-VDR+vitD-ChIP-Seq(GSE22484)/Homer	ARAGGTCANWGAGTTCANNN	1	-1.302	0.5026	284	0.0429	1186.5	0.0414
ASCW	Hoxd12(Homeobox)/ChickenMSG-Hoxd12.Flag-ChIP-Seq(GSE86088)/Homer	HDGYAATGAAAN	1	-1.278	0.5127	2536	0.3831	10884.7	0.3796
ASCW	STAT6(Stat)/Macrophage-Stat6-ChIP-Seq(GSE38377)/Homer	TTCCKNAGAA	1	-1.272	0.5138	932	0.1408	3965.8	0.1383
ASCW	GRHL2(CP2)/HBE-GRHL2-ChIP-Seq(GSE46194)/Homer	AAACYKGTTWDACMRGTTTB	1	-1.255	0.5207	594	0.0897	2515.3	0.0877
ASCW	RUNX(Runt)/HPC7-Runx1-ChIP-Seq(GSE22178)/Homer	SAAACCACAG	1	-1.24	0.5262	1145	0.173	4885.1	0.1704
ASCW	Tgif2(Homeobox)/mES-Tgif2-ChIP-Seq(GSE55404)/Homer	TGTCANYT	1	-1.223	0.5327	4522	0.6832	19499.1	0.68
ASCW	Duxbl(Homeobox)/NIH3T3-Duxbl.HA-ChIP-Seq(GSE119782)/Homer	TAAYCYAATCAA	1	-1.197	0.5447	96	0.0145	393.6	0.0137
ASCW	Bapx1(Homeobox)/VertebralCol-Bapx1-ChIP-Seq(GSE36672)/Homer	TTRAGTGSYK	1	-1.193	0.5449	3214	0.4856	13831.8	0.4823
ASCW	T1ISRE(IRF)/ThioMac-Ifnb-Expression/Homer	ACTTTCGTTTCT	1	-1.186	0.5463	22	0.0033	84.4	0.0029
ASCW	Hnf1(Homeobox)/Liver-Foxa2-Chip-Seq(GSE25694)/Homer	GGTTAAWCATTAA	1	-1.135	0.5724	176	0.0266	735.9	0.0257
ASCW	ERE(NR),IR3/MCF7-ERa-ChIP-Seq(Unpublished)/Homer	VAGGTCACNSTGACC	1	-1.116	0.581	448	0.0677	1900.2	0.0663
ASCW	MafF(bZIP)/HepG2-MafF-ChIP-Seq(GSE31477)/Homer	HWWGTCAGCAWWTTT	1	-1.107	0.5842	411	0.0621	1742.3	0.0608
ASCW	ZNF768(Zf)/Rajj-ZNF768-ChIP-Seq(GSE111879)/Homer	RHHCAGAGAGGB	1	-1.074	0.6011	64	0.0097	262.7	0.0092
ASCW	Foxo1(Forkhead)/RAW-Foxo1-ChIP-Seq(Fan_et_al.)/Homer	CTGTTTAC	1	-1.061	0.6065	3024	0.4569	13029.2	0.4544
ASCW	Foxf1(Forkhead)/Lung-Foxf1-ChIP-Seq(GSE77951)/Homer	WWATRTAAACAN	1	-1.052	0.6096	1382	0.2088	5930.1	0.2068
ASCW	Hnf6b(Homeobox)/LNCaP-Hnf6b-ChIP-Seq(GSE106305)/Homer	TATTGAYY	1	-1.052	0.6096	1087	0.1642	4657.7	0.1624
ASCW	E-box(bHLH)/Promoter/Homer	SSGGTCACGTGA	1	-1.048	0.6096	106	0.016	441.4	0.0154
ASCW	HIF-1a(bHLH)/MCF7-HIF1a-ChIP-Seq(GSE28352)/Homer	TACGTGCV	1	-1.023	0.6202	269	0.0406	1139	0.0397
ASCW	AMYB(HTH)/Testes-AMYB-ChIP-Seq(GSE44588)/Homer	TGGCAGTTGG	1	-1.011	0.6256	2475	0.3739	10661.8	0.3718
ASCW	Pax7(Paired,Homeobox)/Myoblast-Pax7-ChIP-Seq(GSE25064)/Homer	TAATCAATTA	1	-0.9756	0.6454	128	0.0193	538	0.0188
ASCW	NF1(CTF)/LNCAP-NF1-ChIP-Seq(Unpublished)/Homer	CYTGGCABNSTGCCAR	1	-0.9291	0.6735	1163	0.1757	5001.5	0.1744
ASCW	ZBTB18(Zf)/HEK293-ZBTB18.GFP-ChIP-Seq(GSE58341)/Homer	AACATCTGGA	1	-0.9246	0.6739	888	0.1342	3815	0.133
ASCW	PRDM15(Zf)/ESC-Prdm15-ChIP-Seq(GSE73694)/Homer	YCCDNTCCAGGTTTT	1	-0.8928	0.693	1713	0.2588	7384.6	0.2575
ASCW	CArG(MADS)/PUER-Srf-ChIP-Seq(Sullivan_et_al.)/Homer	CCATATATGGNM	1	-0.8617	0.7122	467	0.0706	2004	0.0699
ASCW	FoxD3(forkhead)/ZebrafishEmbryo-Foxd3.biotin-ChIP-seq(GSE106676)/Homer	TGTTTAYTTAGC	1	-0.8257	0.7355	1434	0.2166	6188.2	0.2158
ASCW	RXR(NR),DR1/3T3L1-RXR-ChIP-Seq(GSE13511)/Homer	TAGGGCAAAGGTCA	1	-0.8174	0.7387	1763	0.2664	7613.1	0.2655
ASCW	Pbx3(Homeobox)/GM12878-PBX3-ChIP-Seq(GSE32465)/Homer	SCTGTCAMTCAN	1	-0.8098	0.7415	429	0.0648	1845.6	0.0644
ASCW	ZNF136(Zf)/HEK293-ZNF136.GFP-ChIP-Seq(GSE58341)/Homer	YTKGATAHAGTATTCTWGGTNGGCA	1	-0.8011	0.7453	122	0.0184	521.1	0.0182
ASCW	STAT6(Stat)/CD4-Stat6-ChIP-Seq(GSE22104)/Homer	ABTTCYYRRGAA	1	-0.7858	0.7539	894	0.1351	3859	0.1346
ASCW	Gfi1b(Zf)/HPC7-Gfi1b-ChIP-Seq(GSE22178)/Homer	MAATCACTGC	1	-0.7834	0.7539	1083	0.1636	4676.3	0.1631
ASCW	DUX(Homeobox)/C2C12-Dux-ChIP-Seq(GSE87279)/Homer	BCWGATTCAATCAAN	1	-0.7631	0.7654	3	0.0005	11.1	0.0004
ASCW	CRX(Homeobox)/Retina-Crx-ChIP-Seq(GSE20012)/Homer	GCTAATCC	1	-0.75	0.7726	3267	0.4936	14139.7	0.4931
ASCW	OCT:OCT(POU,Homeobox)/NPC-OCT6-ChIP-Seq(GSE43916)/Homer	YATGCATATRCATRT	1	-0.7302	0.7852	147	0.0222	633.4	0.0221
ASCW	FOXA1:AR(Forkhead,NR)/LNCAP-AR-ChIP-Seq(GSE27824)/Homer	AGTAAACAAAAAAGAACAND	1	-0.7229	0.788	121	0.0183	521.7	0.0182
ASCW	ZNF519(Zf)/HEK293-ZNF519.GFP-ChIP-Seq(GSE58341)/Homer	GAGSCCGAGC	1	-0.7048	0.7995	333	0.0503	1440.3	0.0502
ASCW	GATA3(Zf),DR8/iTreg-Gata3-ChIP-Seq(GSE20898)/Homer	AGATSTNDNNDSAGATAASN	1	-0.682	0.8149	84	0.0127	363.4	0.0127
ASCW	Tcf12(bHLH)/GM12878-Tcf12-ChIP-Seq(GSE32465)/Homer	VCAGCTGYTG	1	-0.6816	0.8149	1928	0.2913	8353.8	0.2913
ASCW	ZNF711(Zf)/SHSY5Y-ZNF711-ChIP-Seq(GSE20673)/Homer	AGGCCTAG	1	-0.6644	0.8233	2678	0.4046	11606.9	0.4048
ASCW	IRF4(IRF)/GM12878-IRF4-ChIP-Seq(GSE32465)/Homer	ACTGAAACCA	1	-0.6511	0.8313	647	0.0977	2808	0.0979
ASCW	RBPJ:Ebox(?,bHLH)/Panc1-Rbpj1-ChIP-Seq(GSE47459)/Homer	GGGRAARRGRMCAGMTG	1	-0.6403	0.8373	604	0.0913	2622.3	0.0914
ASCW	ERRg(NR)/Kidney-ESRRG-ChIP-Seq(GSE104905)/Homer	GTGACCTTGRVN	1	-0.6331	0.8403	1279	0.1932	5550.2	0.1936
ASCW	Sp5(Zf)/mES-Sp5.Flag-ChIP-Seq(GSE72989)/Homer	RGKGGGCGGAGC	1	-0.6321	0.8403	1589	0.2401	6894.3	0.2404
ASCW	Nkx2.5(Homeobox)/HL1-Nkx2.5.biotin-ChIP-Seq(GSE21529)/Homer	RRSCACTYAA	1	-0.631	0.8403	3323	0.502	14408.6	0.5025
ASCW	RAR:RXR(NR),DR5/ES-RAR-ChIP-Seq(GSE56893)/Homer	RGGTCADNNAGAGGTCAV	1	-0.6266	0.8403	45	0.0068	196.8	0.0069
ASCW	Olig2(bHLH)/Neuron-Olig2-ChIP-Seq(GSE30882)/Homer	RCCATMTGTT	1	-0.6162	0.8426	3207	0.4845	13909.7	0.4851
ASCW	PRDM14(Zf)/H1-PRDM14-ChIP-Seq(GSE22767)/Homer	RGGTCTCTAACY	1	-0.6049	0.8491	496	0.0749	2158.1	0.0753
ASCW	CUX1(Homeobox)/K562-CUX1-ChIP-Seq(GSE92882)/Homer	TATCGATNAN	1	-0.6048	0.8491	772	0.1166	3356.4	0.117
ASCW	Rbpj1(?)/Panc1-Rbpj1-ChIP-Seq(GSE47459)/Homer	HTTTCCCASG	1	-0.5704	0.8728	2483	0.3751	10783.4	0.376
ASCW	GATA(Zf),IR3/iTreg-Gata3-ChIP-Seq(GSE20898)/Homer	NNNNNBAGATAWYATCTVHN	1	-0.5439	0.893	169	0.0255	742.2	0.0259
ASCW	Tbet(T-box)/CD8-Tbet-ChIP-Seq(GSE33802)/Homer	AGGTGTGAAM	1	-0.5327	0.9	1441	0.2177	6273	0.2188
ASCW	PPARa(NR),DR1/Liver-Ppara-ChIP-Seq(GSE47954)/Homer	VNAGGKCAAAGGTCA	1	-0.5315	0.9	1614	0.2438	7024.5	0.245
ASCW	CRE(bZIP)/Promoter/Homer	CSGTGACGTCAC	1	-0.5194	0.9057	270	0.0408	1185.2	0.0413
ASCW	Six1(Homeobox)/Myoblast-Six1-ChIP-Chip(GSE20150)/Homer	GKVTCADRTTWC	1	-0.516	0.9057	330	0.0499	1447.8	0.0505
ASCW	Srebp2(bHLH)/HepG2-Srebp2-ChIP-Seq(GSE31477)/Homer	CGGTCACSCCAC	1	-0.5135	0.9057	189	0.0286	832.1	0.029
ASCW	Zfp57(Zf)/H1-ZFP57.HA-ChIP-Seq(GSE115387)/Homer	NANTGCSGCA	1	-0.5135	0.9057	371	0.0561	1626.8	0.0567
ASCW	TATA-Box(TBP)/Promoter/Homer	CCTTTTAWAGSC	1	-0.5085	0.9057	1961	0.2963	8535.8	0.2977
ASCW	HEB(bHLH)/mES-Heb-ChIP-Seq(GSE53233)/Homer	VCAGCTGBNN	1	-0.5073	0.9057	2982	0.4505	12962.4	0.452
ASCW	Sp2(Zf)/HEK293-Sp2.eGFP-ChIP-Seq(Encode)/Homer	YGGCCCCGCCCC	1	-0.5033	0.9057	2194	0.3315	9547.7	0.333
ASCW	CDX4(Homeobox)/ZebrafishEmbryos-Cdx4.Myc-ChIP-Seq(GSE48254)/Homer	NGYCATAAAWCH	1	-0.5025	0.9057	1214	0.1834	5294.6	0.1846
ASCW	Six2(Homeobox)/NephronProgenitor-Six2-ChIP-Seq(GSE39837)/Homer	GWAAYHTGAKMC	1	-0.4898	0.9078	1436	0.217	6261.5	0.2184
ASCW	Egr2(Zf)/Thymocytes-Egr2-ChIP-Seq(GSE34254)/Homer	NGCGTGGGCGGR	1	-0.4883	0.9078	239	0.0361	1053.8	0.0367
ASCW	ZNF41(Zf)/HEK293-ZNF41.GFP-ChIP-Seq(GSE58341)/Homer	CCTCATGGTGYCYTWYTCCCTTGTG	1	-0.488	0.9078	29	0.0044	131.4	0.0046
ASCW	GATA3(Zf),DR4/iTreg-Gata3-ChIP-Seq(GSE20898)/Homer	AGATGKDGAGATAAG	1	-0.4723	0.9146	89	0.0134	397.8	0.0139
ASCW	Six4(Homeobox)/MCF7-SIX4-ChIP-Seq(Encode)/Homer	TGWAAYCTGABACCB	1	-0.4712	0.9146	62	0.0094	278.3	0.0097
ASCW	PGR(NR)/EndoStromal-PGR-ChIP-Seq(GSE69539)/Homer	AAGAACATWHTGTTC	1	-0.4528	0.9264	431	0.0651	1896.5	0.0661
ASCW	DUX4(Homeobox)/Myoblasts-DUX4.V5-ChIP-Seq(GSE75791)/Homer	NWTAAYCYAATCAWN	1	-0.4379	0.9372	44	0.0066	200.9	0.007
ASCW	PR(NR)/T47D-PR-ChIP-Seq(GSE31130)/Homer	VAGRACAKNCTGTBC	1	-0.4312	0.9404	3454	0.5218	15029.3	0.5241
ASCW	Cdx2(Homeobox)/mES-Cdx2-ChIP-Seq(GSE14586)/Homer	GYMATAAAAH	1	-0.431	0.9404	883	0.1334	3870.8	0.135
ASCW	E2A(bHLH)/proBcell-E2A-ChIP-Seq(GSE21978)/Homer	DNRCAGCTGY	1	-0.4187	0.946	2331	0.3522	10165.7	0.3545
ASCW	Klf9(Zf)/GBM-Klf9-ChIP-Seq(GSE62211)/Homer	GCCACRCCCACY	1	-0.4041	0.9567	628	0.0949	2764.2	0.0964
ASCW	CHR(?)/Hela-CellCycle-Expression/Homer	SRGTTTCAAA	1	-0.3892	0.968	944	0.1426	4145.9	0.1446
ASCW	Pitx1:Ebox(Homeobox,bHLH)/Hindlimb-Pitx1-ChIP-Seq(GSE41591)/Homer	YTAATTRAWWCCAGATGT	1	-0.3887	0.968	276	0.0417	1227.2	0.0428
ASCW	COUP-TFII(NR)/K562-NR2F1-ChIP-Seq(Encode)/Homer	GKBCARAGGTCA	1	-0.3762	0.9743	2072	0.313	9054.4	0.3157
ASCW	Esrrb(NR)/mES-Esrrb-ChIP-Seq(GSE11431)/Homer	KTGACCTTGA	1	-0.3758	0.9743	977	0.1476	4292.8	0.1497
ASCW	Tbr1(T-box)/Cortex-Tbr1-ChIP-Seq(GSE71384)/Homer	AAGGTGTKAA	1	-0.3595	0.9844	2001	0.3023	8751.2	0.3052
ASCW	OCT:OCT(POU,Homeobox)/NPC-Brn1-ChIP-Seq(GSE35496)/Homer	ATGAATATTCATGAG	1	-0.3301	1	22	0.0033	106.5	0.0037
ASCW	Zic3(Zf)/mES-Zic3-ChIP-Seq(GSE37889)/Homer	GGCCYCCTGCTGDGH	1	-0.3166	1	1164	0.1759	5123.2	0.1787
ASCW	Klf4(Zf)/mES-Klf4-ChIP-Seq(GSE11431)/Homer	GCCACACCCA	1	-0.306	1	534	0.0807	2373.4	0.0828
ASCW	GLIS3(Zf)/Thyroid-Glis3.GFP-ChIP-Seq(GSE103297)/Homer	CTCCCTGGGAGGCCN	1	-0.2868	1	2309	0.3488	10115.4	0.3527
ASCW	Cux2(Homeobox)/Liver-Cux2-ChIP-Seq(GSE35985)/Homer	HNRAATCAAT	1	-0.2738	1	510	0.0771	2275.3	0.0793
ASCW	ZNF528(Zf)/HEK293-ZNF528.GFP-ChIP-Seq(GSE58341)/Homer	AGAAATGACTTCCCT	1	-0.2572	1	8	0.0012	43.8	0.0015
ASCW	Mouse_Recombination_Hotspot(Zf)/Testis-DMC1-ChIP-Seq(GSE24438)/Homer	ACTYKNATTCGTGNTACTTC	1	-0.255	1	88	0.0133	411.4	0.0143
ASCW	HNF4a(NR),DR1/HepG2-HNF4a-ChIP-Seq(GSE25021)/Homer	CARRGKBCAAAGTYCA	1	-0.2502	1	758	0.1145	3369	0.1175
ASCW	PBX1(Homeobox)/MCF7-PBX1-ChIP-Seq(GSE28007)/Homer	GSCTGTCACTCA	1	-0.2449	1	154	0.0233	708.8	0.0247
ASCW	HNF6(Homeobox)/Liver-Hnf6-ChIP-Seq(ERP000394)/Homer	NTATYGATCH	1	-0.2415	1	632	0.0955	2820	0.0983
ASCW	BMYB(HTH)/Hela-BMYB-ChIP-Seq(GSE27030)/Homer	NHAACBGYYV	1	-0.2408	1	2345	0.3543	10291.3	0.3589
ASCW	Hoxc9(Homeobox)/Ainv15-Hoxc9-ChIP-Seq(GSE21812)/Homer	GGCCATAAATCA	1	-0.2294	1	700	0.1058	3121.7	0.1089
ASCW	Ascl2(bHLH)/ESC-Ascl2-ChIP-Seq(GSE97712)/Homer	SSRGCAGCTGCH	1	-0.2209	1	1883	0.2845	8291.2	0.2891
ASCW	Unknown-ESC-element(?)/mES-Nanog-ChIP-Seq(GSE11724)/Homer	CACAGCAGGGGG	1	-0.2202	1	1181	0.1784	5230.5	0.1824
ASCW	Tbx21(T-box)/GM12878-TBX21-ChIP-Seq(Encode)/Homer	AGGTGTGAAA	1	-0.2005	1	1373	0.2074	6077	0.2119
ASCW	ZSCAN22(Zf)/HEK293-ZSCAN22.GFP-ChIP-Seq(GSE58341)/Homer	SMCAGTCWGAKGGAGGAGGC	1	-0.1954	1	118	0.0178	554.1	0.0193
ASCW	RUNX1(Runt)/Jurkat-RUNX1-ChIP-Seq(GSE29180)/Homer	AAACCACARM	1	-0.1915	1	1642	0.2481	7255	0.253
ASCW	Reverb(NR),DR2/RAW-Reverba.biotin-ChIP-Seq(GSE45914)/Homer	GTRGGTCASTGGGTCA	1	-0.1901	1	213	0.0322	981.7	0.0342
ASCW	Twist(bHLH)/HMLE-TWIST1-ChIP-Seq(Chang_et_al)/Homer	VCAKCTGGNNNCCAGMTGBN	1	-0.1838	1	236	0.0357	1085.9	0.0379
ASCW	PPARE(NR),DR1/3T3L1-Pparg-ChIP-Seq(GSE13511)/Homer	TGACCTTTGCCCCA	1	-0.1703	1	1475	0.2228	6537.5	0.228
ASCW	Tbx6(T-box)/ESC-Tbx6-ChIP-Seq(GSE93524)/Homer	DAGGTGTBAA	1	-0.1648	1	1497	0.2262	6636.2	0.2314
ASCW	KLF3(Zf)/MEF-Klf3-ChIP-Seq(GSE44748)/Homer	NRGCCCCRCCCHBNN	1	-0.1643	1	738	0.1115	3311.8	0.1155
ASCW	RORa(NR)/Liver-Rora-ChIP-Seq(GSE101115)/Homer	AAWCTAGGTCARDNN	1	-0.163	1	275	0.0415	1264.2	0.0441
ASCW	Eomes(T-box)/H9-Eomes-ChIP-Seq(GSE26097)/Homer	ATTAACACCT	1	-0.1617	1	2902	0.4384	12752.4	0.4447
ASCW	SCL(bHLH)/HPC7-Scl-ChIP-Seq(GSE13511)/Homer	AVCAGCTG	1	-0.1453	1	5619	0.8489	24478.7	0.8536
ASCW	THRa(NR)/C17.2-THRa-ChIP-Seq(GSE38347)/Homer	GGTCANYTGAGGWCA	1	-0.1452	1	676	0.1021	3046	0.1062
ASCW	ZNF669(Zf)/HEK293-ZNF669.GFP-ChIP-Seq(GSE58341)/Homer	GARTGGTCATCGCCC	1	-0.1324	1	81	0.0122	396.5	0.0138
ASCW	ZKSCAN1(Zf)/HepG2-ZKSCAN1-ChIP-Seq(Encode)/Homer	GCACAYAGTAGGKCY	1	-0.1295	1	42	0.0063	215.2	0.0075
ASCW	NFY(CCAAT)/Promoter/Homer	RGCCAATSRG	1	-0.1195	1	1195	0.1805	5341.3	0.1863
ASCW	KLF6(Zf)/PDAC-KLF6-ChIP-Seq(GSE64557)/Homer	MKGGGYGTGGCC	1	-0.1179	1	1482	0.2239	6599.8	0.2302
ASCW	Zic2(Zf)/ESC-Zic2-ChIP-Seq(SRP197560)/Homer	CHCAGCRGGRGG	1	-0.1098	1	838	0.1266	3778.4	0.1318
ASCW	PU.1-IRF(ETS:IRF)/Bcell-PU.1-ChIP-Seq(GSE21512)/Homer	MGGAAGTGAAAC	1	-0.1095	1	2127	0.3213	9421.1	0.3285
ASCW	PSE(SNAPc)/K562-mStart-Seq/Homer	WAVTCACCMTAASYDAAAAG	1	-0.1075	1	706	0.1067	3198	0.1115
ASCW	IRF3(IRF)/BMDM-Irf3-ChIP-Seq(GSE67343)/Homer	AGTTTCAKTTTC	1	-0.1055	1	514	0.0777	2348.5	0.0819
ASCW	Erra(NR)/HepG2-Erra-ChIP-Seq(GSE31477)/Homer	CAAAGGTCAG	1	-0.09806	1	3355	0.5069	14765.7	0.5149
ASCW	PU.1:IRF8(ETS:IRF)/pDC-Irf8-ChIP-Seq(GSE66899)/Homer	GGAAGTGAAAST	1	-0.09595	1	304	0.0459	1416.4	0.0494
ASCW	Nkx2.1(Homeobox)/LungAC-Nkx2.1-ChIP-Seq(GSE43252)/Homer	RSCACTYRAG	1	-0.0953	1	4028	0.6086	17677.5	0.6165
ASCW	EKLF(Zf)/Erythrocyte-Klf1-ChIP-Seq(GSE20478)/Homer	NWGGGTGTGGCY	1	-0.09184	1	278	0.042	1301	0.0454
ASCW	ZNF341(Zf)/EBV-ZNF341-ChIP-Seq(GSE113194)/Homer	GGAACAGCCG	1	-0.0878	1	1226	0.1852	5500.5	0.1918
ASCW	Ptf1a(bHLH)/Panc1-Ptf1a-ChIP-Seq(GSE47459)/Homer	ACAGCTGTTN	1	-0.08746	1	3799	0.574	16696.7	0.5823
ASCW	IRF8(IRF)/BMDM-IRF8-ChIP-Seq(GSE77884)/Homer	GRAASTGAAAST	1	-0.08668	1	507	0.0766	2327.2	0.0812
ASCW	GRE(NR),IR3/RAW264.7-GRE-ChIP-Seq(Unpublished)/Homer	VAGRACAKWCTGTYC	1	-0.07849	1	433	0.0654	2002	0.0698
ASCW	ZNF382(Zf)/HEK293-ZNF382.GFP-ChIP-Seq(GSE58341)/Homer	GNCTGTASTRNTGBCTCHTT	1	-0.07685	1	35	0.0053	190.2	0.0066
ASCW	NeuroD1(bHLH)/Islet-NeuroD1-ChIP-Seq(GSE30298)/Homer	GCCATCTGTT	1	-0.07245	1	1626	0.2457	7268.7	0.2535
ASCW	E2F4(E2F)/K562-E2F4-ChIP-Seq(GSE31477)/Homer	GGCGGGAAAH	1	-0.06951	1	417	0.063	1936.1	0.0675
ASCW	Pknox1(Homeobox)/ES-Prep1-ChIP-Seq(GSE63282)/Homer	SCTGTCAVTCAV	1	-0.06584	1	387	0.0585	1804.4	0.0629
ASCW	LXRE(NR),DR4/RAW-LXRb.biotin-ChIP-Seq(GSE21512)/Homer	RGGTTACTANAGGTCA	1	-0.0656	1	70	0.0106	360.2	0.0126
ASCW	HOXB13(Homeobox)/ProstateTumor-HOXB13-ChIP-Seq(GSE56288)/Homer	TTTTATKRGG	1	-0.06462	1	1449	0.2189	6501.8	0.2267
ASCW	KLF1(Zf)/HUDEP2-KLF1-CutnRun(GSE136251)/Homer	VDGGGYGGGGCY	1	-0.05991	1	1297	0.196	5839.2	0.2036
ASCW	Nkx2.2(Homeobox)/NPC-Nkx2.2-ChIP-Seq(GSE61673)/Homer	BTBRAGTGSN	1	-0.05866	1	2964	0.4478	13116.7	0.4574
ASCW	ZNF143|STAF(Zf)/CUTLL-ZNF143-ChIP-Seq(GSE29600)/Homer	ATTTCCCAGVAKSCY	1	-0.05488	1	640	0.0967	2942.3	0.1026
ASCW	ZNF189(Zf)/HEK293-ZNF189.GFP-ChIP-Seq(GSE58341)/Homer	TGGAACAGMA	1	-0.05369	1	1364	0.2061	6141.4	0.2142
ASCW	SCRT1(Zf)/HEK293-SCRT1.eGFP-ChIP-Seq(Encode)/Homer	GCAACAGGTG	1	-0.04733	1	344	0.052	1624.6	0.0567
ASCW	LRF(Zf)/Erythroblasts-ZBTB7A-ChIP-Seq(GSE74977)/Homer	AAGACCCYYN	1	-0.04507	1	1900	0.2871	8503.3	0.2965
ASCW	PRDM9(Zf)/Testis-DMC1-ChIP-Seq(GSE35498)/Homer	ADGGYAGYAGCATCT	1	-0.03913	1	726	0.1097	3342.7	0.1166
ASCW	Gata4(Zf)/Heart-Gata4-ChIP-Seq(GSE35151)/Homer	NBWGATAAGR	1	-0.03789	1	1207	0.1824	5473.5	0.1909
ASCW	ZNF317(Zf)/HEK293-ZNF317.GFP-ChIP-Seq(GSE58341)/Homer	GTCWGCTGTYYCTCT	1	-0.03735	1	129	0.0195	649.5	0.0227
ASCW	E2F(E2F)/Hela-CellCycle-Expression/Homer	TTSGCGCGAAAA	1	-0.03662	1	46	0.0069	255.8	0.0089
ASCW	RARg(NR)/ES-RARg-ChIP-Seq(GSE30538)/Homer	AGGTCAAGGTCA	1	-0.03502	1	59	0.0089	319.7	0.0112
ASCW	MYB(HTH)/ERMYB-Myb-ChIPSeq(GSE22095)/Homer	GGCVGTTR	1	-0.02724	1	2589	0.3911	11547.8	0.4027
ASCW	GRE(NR),IR3/A549-GR-ChIP-Seq(GSE32465)/Homer	NRGVACABNVTGTYCY	1	-0.02589	1	237	0.0358	1158.5	0.0404
ASCW	Znf263(Zf)/K562-Znf263-ChIP-Seq(GSE31477)/Homer	CVGTSCTCCC	1	-0.02512	1	2789	0.4214	12423.4	0.4332
ASCW	SpiB(ETS)/OCILY3-SPIB-ChIP-Seq(GSE56857)/Homer	AAAGRGGAAGTG	1	-0.02472	1	348	0.0526	1666.3	0.0581
ASCW	RORgt(NR)/EL4-RORgt.Flag-ChIP-Seq(GSE56019)/Homer	AAYTAGGTCA	1	-0.02381	1	248	0.0375	1211.4	0.0422
ASCW	RORgt(NR)/EL4-RORgt.Flag-ChIP-Seq(GSE56019)/Homer	AAYTAGGTCA	1	-0.02381	1	248	0.0375	1211.4	0.0422
ASCW	GLI3(Zf)/Limb-GLI3-ChIP-Chip(GSE11077)/Homer	CGTGGGTGGTCC	1	-0.02049	1	142	0.0215	724.4	0.0253
ASCW	KLF5(Zf)/LoVo-KLF5-ChIP-Seq(GSE49402)/Homer	DGGGYGKGGC	1	-0.02021	1	1764	0.2665	7963.1	0.2777
ASCW	ZBTB33(Zf)/GM12878-ZBTB33-ChIP-Seq(GSE32465)/Homer	GGVTCTCGCGAGAAC	1	-0.01857	1	21	0.0032	137.1	0.0048
ASCW	SPDEF(ETS)/VCaP-SPDEF-ChIP-Seq(SRA014231)/Homer	ASWTCCTGBT	1	-0.01818	1	1637	0.2473	7412.3	0.2585
ASCW	Gata6(Zf)/HUG1N-GATA6-ChIP-Seq(GSE51936)/Homer	YCTTATCTBN	1	-0.01496	1	1053	0.1591	4845.6	0.169
ASCW	ETS:E-box(ETS,bHLH)/HPC7-Scl-ChIP-Seq(GSE22178)/Homer	AGGAARCAGCTG	1	-0.0126	1	142	0.0215	735.5	0.0257
ASCW	Arnt:Ahr(bHLH)/MCF7-Arnt-ChIP-Seq(Lo_et_al.)/Homer	TBGCACGCAA	1	-0.01162	1	807	0.1219	3762.8	0.1312
ASCW	Gli2(Zf)/GM2-Gli2-ChIP-Chip(GSE112702)/Homer	YSTGGGTGGTCT	1	-0.0116	1	349	0.0527	1696.1	0.0591
ASCW	CEBP:CEBP(bZIP)/MEF-Chop-ChIP-Seq(GSE35681)/Homer	NTNATGCAAYMNNHTGMAAY	1	-0.009509	1	181	0.0273	925.9	0.0323
ASCW	Gata2(Zf)/K562-GATA2-ChIP-Seq(GSE18829)/Homer	BBCTTATCTS	1	-0.006598	1	731	0.1104	3446.9	0.1202
ASCW	RORg(NR)/Liver-Rorc-ChIP-Seq(GSE101115)/Homer	WAABTAGGTCAV	1	-0.006538	1	180	0.0272	929.4	0.0324
ASCW	Npas4(bHLH)/Neuron-Npas4-ChIP-Seq(GSE127793)/Homer	NHRTCACGACDN	1	-0.005796	1	883	0.1334	4133.3	0.1441
ASCW	Sp1(Zf)/Promoter/Homer	GGCCCCGCCCCC	1	-0.004288	1	324	0.0489	1611.1	0.0562
ASCW	ARE(NR)/LNCAP-AR-ChIP-Seq(GSE27824)/Homer	RGRACASNSTGTYCYB	1	-0.003622	1	476	0.0719	2314.8	0.0807
ASCW	Tbx5(T-box)/HL1-Tbx5.biotin-ChIP-Seq(GSE21529)/Homer	AGGTGTCA	1	-0.003045	1	4198	0.6342	18648	0.6503
ASCW	Gata1(Zf)/K562-GATA1-ChIP-Seq(GSE18829)/Homer	SAGATAAGRV	1	-0.001573	1	624	0.0943	3016.1	0.1052
ASCW	TRPS1(Zf)/MCF7-TRPS1-ChIP-Seq(GSE107013)/Homer	AGATAAGANN	1	-0.001358	1	2414	0.3647	10968.2	0.3825
ASCW	THRb(NR)/Liver-NR1A2-ChIP-Seq(GSE52613)/Homer	TRAGGTCA	1	-0.001317	1	4847	0.7323	21459.8	0.7484
ASCW	RAR:RXR(NR),DR0/ES-RAR-ChIP-Seq(GSE56893)/Homer	AGGTCAAGGTCA	1	-0.001073	1	170	0.0257	919.7	0.0321
ASCW	COUP-TFII(NR)/Artia-Nr2f2-ChIP-Seq(GSE46497)/Homer	AGRGGTCA	1	-0.000905	1	2417	0.3652	11002.2	0.3837
ASCW	HIF-1b(HLH)/T47D-HIF1b-ChIP-Seq(GSE59937)/Homer	RTACGTGC	1	-0.000777	1	1220	0.1843	5725.6	0.1997
ASCW	HIF2a(bHLH)/785_O-HIF2a-ChIP-Seq(GSE34871)/Homer	GCACGTACCC	1	-0.000598	1	337	0.0509	1723.9	0.0601
ASCW	GATA3(Zf)/iTreg-Gata3-ChIP-Seq(GSE20898)/Homer	AGATAASR	1	-0.00036	1	1741	0.263	8073.6	0.2815
ASCW	PU.1(ETS)/ThioMac-PU.1-ChIP-Seq(GSE21512)/Homer	AGAGGAAGTG	1	-0.000325	1	733	0.1107	3564.1	0.1243
ASCW	ETS:RUNX(ETS,Runt)/Jurkat-RUNX1-ChIP-Seq(GSE17954)/Homer	RCAGGATGTGGT	1	-0.000198	1	104	0.0157	622.2	0.0217
ASCW	HINFP(Zf)/K562-HINFP.eGFP-ChIP-Seq(Encode)/Homer	TWVGGTCCGC	1	-9.3e-05	1	195	0.0295	1085.5	0.0379
ASCW	GFX(?)/Promoter/Homer	ATTCTCGCGAGA	1	-1.2e-05	1	1	0.0002	49.2	0.0017
ASCW	GFY(?)/Promoter/Homer	ACTACAATTCCC	1	0	1	71	0.0107	524.1	0.0183
ASCW	REST-NRSF(Zf)/Jurkat-NRSF-ChIP-Seq/Homer	GGMGCTGTCCATGGTGCTGA	1	0	1	5	0.0008	114.7	0.004
ASCW	Slug(Zf)/Mesoderm-Snai2-ChIP-Seq(GSE61475)/Homer	SNGCACCTGCHS	1	0	1	660	0.0997	3479.6	0.1213
ASCW	ELF3(ETS)/PDAC-ELF3-ChIP-Seq(GSE64557)/Homer	ANCAGGAAGT	1	0	1	1047	0.1582	5287	0.1844
ASCW	NRF1(NRF)/MCF7-NRF1-ChIP-Seq(Unpublished)/Homer	CTGCGCATGCGC	1	0	1	84	0.0127	635.3	0.0222
ASCW	EWS:ERG-fusion(ETS)/CADO_ES1-EWS:ERG-ChIP-Seq(SRA014231)/Homer	ATTTCCTGTN	1	0	1	1065	0.1609	5408.1	0.1886
ASCW	YY1(Zf)/Promoter/Homer	CAAGATGGCGGC	1	0	1	53	0.008	466.2	0.0163
ASCW	Ets1-distal(ETS)/CD4+-PolII-ChIP-Seq(Barski_et_al.)/Homer	MACAGGAAGT	1	0	1	421	0.0636	2381	0.083
ASCW	THRb(NR)/HepG2-THRb.Flag-ChIP-Seq(Encode)/Homer	GGTCACCTGAGGTCA	1	0	1	931	0.1407	4799.4	0.1674
ASCW	ERG(ETS)/VCaP-ERG-ChIP-Seq(GSE14097)/Homer	ACAGGAAGTG	1	0	1	2393	0.3615	11436.7	0.3988
ASCW	Snail1(Zf)/LS174T-SNAIL1.HA-ChIP-Seq(GSE127183)/Homer	TRCACCTGCY	1	0	1	962	0.1453	5010.8	0.1747
ASCW	Bcl11a(Zf)/HSPC-BCL11A-ChIP-Seq(GSE104676)/Homer	TYTGACCASWRG	1	0	1	1219	0.1842	6199	0.2162
ASCW	EHF(ETS)/LoVo-EHF-ChIP-Seq(GSE49402)/Homer	AVCAGGAAGT	1	0	1	1850	0.2795	9079.8	0.3166
ASCW	NRF(NRF)/Promoter/Homer	STGCGCATGCGC	1	0	1	124	0.0187	914.2	0.0319
ASCW	ELF5(ETS)/T47D-ELF5-ChIP-Seq(GSE30407)/Homer	ACVAGGAAGT	1	0	1	1012	0.1529	5300.9	0.1849
ASCW	EWS:FLI1-fusion(ETS)/SK_N_MC-EWS:FLI1-ChIP-Seq(SRA014231)/Homer	VACAGGAAAT	1	0	1	822	0.1242	4450.7	0.1552
ASCW	ETV1(ETS)/GIST48-ETV1-ChIP-Seq(GSE22441)/Homer	AACCGGAAGT	1	0	1	1957	0.2957	9666.1	0.3371
ASCW	ZEB2(Zf)/SNU398-ZEB2-ChIP-Seq(GSE103048)/Homer	GNMCAGGTGTGC	1	0	1	948	0.1432	5058.2	0.1764
ASCW	GFY-Staf(?,Zf)/Promoter/Homer	RACTACAATTCCCAGAAKGC	1	0	1	37	0.0056	443.8	0.0155
ASCW	Etv2(ETS)/ES-ER71-ChIP-Seq(GSE59402)/Homer	NNAYTTCCTGHN	1	0	1	1357	0.205	7011.6	0.2445
ASCW	Ronin(THAP)/ES-Thap11-ChIP-Seq(GSE51522)/Homer	RACTACAACTCCCAGVAKGC	1	0	1	14	0.0021	281	0.0098
ASCW	BORIS(Zf)/K562-CTCFL-ChIP-Seq(GSE32465)/Homer	CNNBRGCGCCCCCTGSTGGC	1	0	1	356	0.0538	7998.1	0.2789
ASCW	CTCF(Zf)/CD4+-CTCF-ChIP-Seq(Barski_et_al.)/Homer	AYAGTGCCMYCTRGTGGCCA	1	0	1	285	0.0431	7974.3	0.2781
ASCW	CTCF-SatelliteElement(Zf?)/CD4+-CTCF-ChIP-Seq(Barski_et_al.)/Homer	TGCAGTTCCMVNWRTGGCCA	1	0	1	31	0.0047	446.9	0.0156
ASCW	E2A(bHLH),near_PU.1/Bcell-PU.1-ChIP-Seq(GSE21512)/Homer	NVCACCTGBN	1	0	1	1539	0.2325	7968.2	0.2779
ASCW	ELF1(ETS)/Jurkat-ELF1-ChIP-Seq(SRA014231)/Homer	AVCCGGAAGT	1	0	1	594	0.0897	3548.1	0.1237
ASCW	Elf4(ETS)/BMDM-Elf4-ChIP-Seq(GSE88699)/Homer	ACTTCCKGKT	1	0	1	1411	0.2132	7466	0.2604
ASCW	Elk1(ETS)/Hela-Elk1-ChIP-Seq(GSE31477)/Homer	HACTTCCGGY	1	0	1	602	0.091	3751.2	0.1308
ASCW	Elk4(ETS)/Hela-Elk4-ChIP-Seq(GSE31477)/Homer	NRYTTCCGGY	1	0	1	628	0.0949	3803.9	0.1327
ASCW	ETS1(ETS)/Jurkat-ETS1-ChIP-Seq(GSE17954)/Homer	ACAGGAAGTG	1	0	1	1465	0.2213	7667.2	0.2674
ASCW	ETS(ETS)/Promoter/Homer	AACCGGAAGT	1	0	1	362	0.0547	2350.9	0.082
ASCW	ETV4(ETS)/HepG2-ETV4-ChIP-Seq(ENCODE)/Homer	ACCGGAAGTG	1	0	1	1504	0.2272	7822.1	0.2728
ASCW	Fli1(ETS)/CD8-FLI-ChIP-Seq(GSE20898)/Homer	NRYTTCCGGH	1	0	1	1467	0.2216	7960.1	0.2776
ASCW	GABPA(ETS)/Jurkat-GABPa-ChIP-Seq(GSE17954)/Homer	RACCGGAAGT	1	0	1	1235	0.1866	6610.2	0.2305
ASCW	ZEB1(Zf)/PDAC-ZEB1-ChIP-Seq(GSE64557)/Homer	VCAGGTRDRY	1	0	1	1749	0.2642	9164.1	0.3196
ASCW	ZFP3(Zf)/HEK293-ZFP3.GFP-ChIP-Seq(GSE58341)/Homer	GGGTTTTGAAGGATGARTAGGAGTT	1	0	1	0	0	9	0.0003
ASCN	Gli2(Zf)/GM2-Gli2-ChIP-Chip(GSE112702)/Homer	YSTGGGTGGTCT	1e-54	-124.4	0	632	0.1193	1715	0.0617
ASCN	GLI3(Zf)/Limb-GLI3-ChIP-Chip(GSE11077)/Homer	CGTGGGTGGTCC	1e-52	-121	0	348	0.0657	719.7	0.0259
ASCN	GRE(NR),IR3/RAW264.7-GRE-ChIP-Seq(Unpublished)/Homer	VAGRACAKWCTGTYC	1e-25	-58.14	0	569	0.1074	1896	0.0683
ASCN	GRE(NR),IR3/A549-GR-ChIP-Seq(GSE32465)/Homer	NRGVACABNVTGTYCY	1e-21	-50.2	0	364	0.0687	1111.8	0.04
ASCN	ARE(NR)/LNCAP-AR-ChIP-Seq(GSE27824)/Homer	RGRACASNSTGTYCYB	1e-18	-41.85	0	607	0.1146	2217.7	0.0798
ASCN	PGR(NR)/EndoStromal-PGR-ChIP-Seq(GSE69539)/Homer	AAGAACATWHTGTTC	1e-16	-38.52	0	490	0.0925	1738.6	0.0626
ASCN	Sox21(HMG)/ESC-SOX21-ChIP-Seq(GSE110505)/Homer	BCCWTTGTBYKV	1e-14	-32.78	0	2563	0.484	11975.7	0.4311
ASCN	Sox3(HMG)/NPC-Sox3-ChIP-Seq(GSE33059)/Homer	CCWTTGTY	1e-14	-32.51	0	2465	0.4654	11474.9	0.4131
ASCN	PR(NR)/T47D-PR-ChIP-Seq(GSE31130)/Homer	VAGRACAKNCTGTBC	1e-13	-31.3	0	3009	0.5682	14346	0.5165
ASCN	RORa(NR)/Liver-Rora-ChIP-Seq(GSE101115)/Homer	AAWCTAGGTCARDNN	1e-12	-28.13	0	333	0.0629	1163.5	0.0419
ASCN	Sox10(HMG)/SciaticNerve-Sox3-ChIP-Seq(GSE35132)/Homer	CCWTTGTYYB	1e-11	-27.25	0	2364	0.4464	11084.5	0.399
ASCN	Mef2d(MADS)/Retina-Mef2d-ChIP-Seq(GSE61391)/Homer	GCTATTTTTAGC	1e-11	-25.53	0	343	0.0648	1233.1	0.0444
ASCN	Sox2(HMG)/mES-Sox2-ChIP-Seq(GSE11431)/Homer	BCCATTGTTC	1e-10	-24.05	0	1394	0.2632	6251.4	0.225
ASCN	Mef2a(MADS)/HL1-Mef2a.biotin-ChIP-Seq(GSE21529)/Homer	CYAAAAATAG	1e-10	-23.89	0	615	0.1161	2487.9	0.0896
ASCN	RORg(NR)/Liver-Rorc-ChIP-Seq(GSE101115)/Homer	WAABTAGGTCAV	1e-09	-22.94	0	248	0.0468	850.2	0.0306
ASCN	Sox15(HMG)/CPA-Sox15-ChIP-Seq(GSE62909)/Homer	RAACAATGGN	1e-09	-22.43	0	1606	0.3032	7350.4	0.2646
ASCN	RORgt(NR)/EL4-RORgt.Flag-ChIP-Seq(GSE56019)/Homer	AAYTAGGTCA	1e-09	-22.27	0	309	0.0583	1120.5	0.0403
ASCN	RORgt(NR)/EL4-RORgt.Flag-ChIP-Seq(GSE56019)/Homer	AAYTAGGTCA	1e-09	-22.27	0	309	0.0583	1120.5	0.0403
ASCN	NF1-halfsite(CTF)/LNCaP-NF1-ChIP-Seq(Unpublished)/Homer	YTGCCAAG	1e-09	-22.09	0	2962	0.5593	14349.9	0.5166
ASCN	Sox4(HMG)/proB-Sox4-ChIP-Seq(GSE50066)/Homer	YCTTTGTTCC	1e-09	-21.76	0	1411	0.2664	6391.4	0.2301
ASCN	AR-halfsite(NR)/LNCaP-AR-ChIP-Seq(GSE27824)/Homer	CCAGGAACAG	1e-07	-17.91	0	4271	0.8065	21533.3	0.7752
ASCN	NF1(CTF)/LNCAP-NF1-ChIP-Seq(Unpublished)/Homer	CYTGGCABNSTGCCAR	1e-07	-17.71	0	1091	0.206	4905.4	0.1766
ASCN	Sox9(HMG)/Limb-SOX9-ChIP-Seq(GSE73225)/Homer	AGGVNCCTTTGT	1e-07	-16.93	0	1494	0.2821	6938.7	0.2498
ASCN	Mef2c(MADS)/GM12878-Mef2c-ChIP-Seq(GSE32465)/Homer	DCYAAAAATAGM	1e-07	-16.8	0	611	0.1154	2592.8	0.0933
ASCN	Oct11(POU,Homeobox)/NCIH1048-POU2F3-ChIP-seq(GSE115123)/Homer	GATTTGCATA	1e-07	-16.5	0	424	0.0801	1717.7	0.0618
ASCN	Mef2b(MADS)/HEK293-Mef2b.V5-ChIP-Seq(GSE67450)/Homer	GCTATTTTTGGM	1e-06	-15.82	0	1074	0.2028	4870.7	0.1753
ASCN	OCT4-SOX2-TCF-NANOG(POU,Homeobox,HMG)/mES-Oct4-ChIP-Seq(GSE11431)/Homer	ATTTGCATAACAATG	1e-06	-14.25	0	286	0.054	1117.7	0.0402
ASCN	Oct6(POU,Homeobox)/NPC-Pou3f1-ChIP-Seq(GSE35496)/Homer	WATGCAAATGAG	1e-06	-14.18	0	580	0.1095	2497.7	0.0899
ASCN	Rfx1(HTH)/NPC-H3K4me1-ChIP-Seq(GSE16256)/Homer	KGTTGCCATGGCAA	1e-05	-13.27	0	460	0.0869	1943.8	0.07
ASCN	Tlx?(NR)/NPC-H3K4me1-ChIP-Seq(GSE16256)/Homer	CTGGCAGSCTGCCA	1e-05	-12.33	0.0001	1072	0.2024	4960.5	0.1786
ASCN	Sox6(HMG)/Myotubes-Sox6-ChIP-Seq(GSE32627)/Homer	CCATTGTTNY	1e-05	-11.61	0.0001	2094	0.3954	10188.2	0.3668
ASCN	Brn1(POU,Homeobox)/NPC-Brn1-ChIP-Seq(GSE35496)/Homer	TATGCWAATBAV	0.0001	-11.47	0.0001	441	0.0833	1889.4	0.068
ASCN	SF1(NR)/H295R-Nr5a1-ChIP-Seq(GSE44220)/Homer	CAAGGHCANV	0.0001	-10.63	0.0003	735	0.1388	3338.8	0.1202
ASCN	ZNF189(Zf)/HEK293-ZNF189.GFP-ChIP-Seq(GSE58341)/Homer	TGGAACAGMA	0.0001	-10.1	0.0005	1290	0.2436	6133.2	0.2208
ASCN	Oct2(POU,Homeobox)/Bcell-Oct2-ChIP-Seq(GSE21512)/Homer	ATATGCAAAT	0.0001	-10	0.0006	354	0.0668	1505.8	0.0542
ASCN	Sox17(HMG)/Endoderm-Sox17-ChIP-Seq(GSE61475)/Homer	CCATTGTTYB	0.0001	-9.863	0.0006	1007	0.1901	4715.8	0.1698
ASCN	ZNF341(Zf)/EBV-ZNF341-ChIP-Seq(GSE113194)/Homer	GGAACAGCCG	0.0001	-9.312	0.0011	1160	0.219	5505	0.1982
ASCN	Oct4(POU,Homeobox)/mES-Oct4-ChIP-Seq(GSE11431)/Homer	ATTTGCATAW	0.001	-8.92	0.0015	580	0.1095	2624.7	0.0945
ASCN	X-box(HTH)/NPC-H3K4me1-ChIP-Seq(GSE16256)/Homer	GGTTGCCATGGCAA	0.001	-8.641	0.002	275	0.0519	1158.9	0.0417
ASCN	ZNF136(Zf)/HEK293-ZNF136.GFP-ChIP-Seq(GSE58341)/Homer	YTKGATAHAGTATTCTWGGTNGGCA	0.001	-7.891	0.0041	120	0.0227	455.2	0.0164
ASCN	GLIS3(Zf)/Thyroid-Glis3.GFP-ChIP-Seq(GSE103297)/Homer	CTCCCTGGGAGGCCN	0.001	-7.694	0.0049	2095	0.3956	10371.4	0.3734
ASCN	Pax8(Paired,Homeobox)/Thyroid-Pax8-ChIP-Seq(GSE26938)/Homer	GTCATGCHTGRCTGS	0.001	-7.6	0.0052	562	0.1061	2574.2	0.0927
ASCN	Srebp1a(bHLH)/HepG2-Srebp1a-ChIP-Seq(GSE31477)/Homer	RTCACSCCAY	0.001	-7.308	0.0069	271	0.0512	1166.2	0.042
ASCN	DUX(Homeobox)/C2C12-Dux-ChIP-Seq(GSE87279)/Homer	BCWGATTCAATCAAN	0.001	-7.12	0.0081	8	0.0015	10.2	0.0004
ASCN	EBF1(EBF)/Near-E2A-ChIP-Seq(GSE21512)/Homer	GTCCCCWGGGGA	0.001	-6.965	0.0092	1550	0.2927	7595.5	0.2734
ASCN	Hnf6b(Homeobox)/LNCaP-Hnf6b-ChIP-Seq(GSE106305)/Homer	TATTGAYY	0.01	-5.909	0.026	851	0.1607	4081.6	0.1469
ASCN	Srebp2(bHLH)/HepG2-Srebp2-ChIP-Seq(GSE31477)/Homer	CGGTCACSCCAC	0.01	-5.544	0.0366	192	0.0363	827.6	0.0298
ASCN	Rfx2(HTH)/LoVo-RFX2-ChIP-Seq(GSE49402)/Homer	GTTGCCATGGCAACM	0.01	-5.203	0.0504	256	0.0483	1143.2	0.0412
ASCN	WT1(Zf)/Kidney-WT1-ChIP-Seq(GSE90016)/Homer	MCTCCCMCRCAB	0.01	-4.825	0.0721	974	0.1839	4757.6	0.1713
ASCN	Oct4:Sox17(POU,Homeobox,HMG)/F9-Sox17-ChIP-Seq(GSE44553)/Homer	CCATTGTATGCAAAT	0.01	-4.776	0.0742	182	0.0344	796.8	0.0287
ASCN	RFX(HTH)/K562-RFX3-ChIP-Seq(SRA012198)/Homer	CGGTTGCCATGGCAAC	0.1	-4.585	0.088	236	0.0446	1062.5	0.0383
ASCN	ERE(NR),IR3/MCF7-ERa-ChIP-Seq(Unpublished)/Homer	VAGGTCACNSTGACC	0.1	-4.569	0.088	395	0.0746	1846.5	0.0665
ASCN	Sox7(HMG)/ESC-Sox7-ChIP-Seq(GSE133899)/Homer	VVRRAACAATGG	0.1	-4.492	0.093	440	0.0831	2073.1	0.0746
ASCN	CHR(?)/Hela-CellCycle-Expression/Homer	SRGTTTCAAA	0.1	-4.145	0.129	766	0.1446	3733.5	0.1344
ASCN	EBF(EBF)/proBcell-EBF-ChIP-Seq(GSE21978)/Homer	DGTCCCYRGGGA	0.1	-4.1	0.1326	344	0.065	1609.5	0.0579
ASCN	Rfx5(HTH)/GM12878-Rfx5-ChIP-Seq(GSE31477)/Homer	SCCTAGCAACAG	0.1	-4.034	0.1392	589	0.1112	2841.1	0.1023
ASCN	ZNF16(Zf)/HEK293-ZNF16.GFP-ChIP-Seq(GSE58341)/Homer	MACCTTCYATGGCTCCCTAKTGCCY	0.1	-3.854	0.1636	16	0.003	47.4	0.0017
ASCN	Zfp281(Zf)/ES-Zfp281-ChIP-Seq(GSE81042)/Homer	CCCCTCCCCCAC	0.1	-3.736	0.1809	517	0.0976	2491.2	0.0897
ASCN	Foxa3(Forkhead)/Liver-Foxa3-ChIP-Seq(GSE77670)/Homer	BSNTGTTTACWYWGN	0.1	-3.715	0.1816	389	0.0735	1848.2	0.0665
ASCN	VDR(NR),DR3/GM10855-VDR+vitD-ChIP-Seq(GSE22484)/Homer	ARAGGTCANWGAGTTCANNN	0.1	-3.677	0.1855	255	0.0481	1182	0.0426
ASCN	ZNF467(Zf)/HEK293-ZNF467.GFP-ChIP-Seq(GSE58341)/Homer	TGGGGAAGGGCM	0.1	-3.512	0.2153	1372	0.2591	6882	0.2478
ASCN	Nr5a2(NR)/Pancreas-LRH1-ChIP-Seq(GSE34295)/Homer	BTCAAGGTCA	0.1	-3.511	0.2153	996	0.1881	4945.9	0.1781
ASCN	Hand2(bHLH)/Mesoderm-Hand2-ChIP-Seq(GSE61475)/Homer	TGACANARRCCAGRC	0.1	-3.467	0.218	786	0.1484	3872.5	0.1394
ASCN	Pit1(Homeobox)/GCrat-Pit1-ChIP-Seq(GSE58009)/Homer	ATGMATATDC	0.1	-3.404	0.2286	982	0.1854	4880.1	0.1757
ASCN	Rfx6(HTH)/Min6b1-Rfx6.HA-ChIP-Seq(GSE62844)/Homer	TGTTKCCTAGCAACM	0.1	-3.402	0.2286	1698	0.3206	8579.4	0.3089
ASCN	Nr5a2(NR)/mES-Nr5a2-ChIP-Seq(GSE19019)/Homer	BTCAAGGTCA	0.1	-3.376	0.2286	774	0.1461	3816.1	0.1374
ASCN	Nkx2.5(Homeobox)/HL1-Nkx2.5.biotin-ChIP-Seq(GSE21529)/Homer	RRSCACTYAA	0.1	-3.331	0.2349	2689	0.5077	13757.5	0.4953
ASCN	Smad3(MAD)/NPC-Smad3-ChIP-Seq(GSE36673)/Homer	TWGTCTGV	0.1	-3.325	0.2349	3606	0.6809	18588.9	0.6692
ASCN	ZNF7(Zf)/HepG2-ZNF7.Flag-ChIP-Seq(Encode)/Homer	CTGCCWVCTTTTRTA	0.1	-3.31	0.2349	720	0.136	3544.1	0.1276
ASCN	NF1:FOXA1(CTF,Forkhead)/LNCAP-FOXA1-ChIP-Seq(GSE27824)/Homer	WNTGTTTRYTTTGGCA	0.1	-3.293	0.2349	93	0.0176	402.8	0.0145
ASCN	Znf263(Zf)/K562-Znf263-ChIP-Seq(GSE31477)/Homer	CVGTSCTCCC	0.1	-3.277	0.2349	2507	0.4734	12808	0.4611
ASCN	PRDM10(Zf)/HEK293-PRDM10.eGFP-ChIP-Seq(Encode)/Homer	TGGTACATTCCA	0.1	-3.206	0.2476	847	0.1599	4200.2	0.1512
ASCN	ZNF675(Zf)/HEK293-ZNF675.GFP-ChIP-Seq(GSE58341)/Homer	ARGAGGMCAAAATGW	0.1	-3.179	0.2508	186	0.0351	857.3	0.0309
ASCN	STAT5(Stat)/mCD4+-Stat5-ChIP-Seq(GSE12346)/Homer	RTTTCTNAGAAA	0.1	-3.125	0.2612	510	0.0963	2485.8	0.0895
ASCN	ZNF416(Zf)/HEK293-ZNF416.GFP-ChIP-Seq(GSE58341)/Homer	WDNCTGGGCA	0.1	-3.124	0.2612	2061	0.3892	10491.4	0.3777
ASCN	Foxa2(Forkhead)/Liver-Foxa2-ChIP-Seq(GSE25694)/Homer	CYTGTTTACWYW	0.1	-3.12	0.2612	969	0.183	4832.8	0.174
ASCN	FXR(NR),IR1/Liver-FXR-ChIP-Seq(Chong_et_al.)/Homer	AGGTCANTGACCTB	0.1	-2.967	0.2939	508	0.0959	2483.7	0.0894
ASCN	GATA3(Zf),DR4/iTreg-Gata3-ChIP-Seq(GSE20898)/Homer	AGATGKDGAGATAAG	0.1	-2.943	0.2972	80	0.0151	347.6	0.0125
ASCN	FOXP1(Forkhead)/H9-FOXP1-ChIP-Seq(GSE31006)/Homer	NYYTGTTTACHN	0.1	-2.91	0.3033	542	0.1023	2659.1	0.0957
ASCN	ZKSCAN1(Zf)/HepG2-ZKSCAN1-ChIP-Seq(Encode)/Homer	GCACAYAGTAGGKCY	0.1	-2.902	0.3033	50	0.0094	206.1	0.0074
ASCN	RUNX2(Runt)/PCa-RUNX2-ChIP-Seq(GSE33889)/Homer	NWAACCACADNN	0.1	-2.804	0.3289	1089	0.2056	5473.6	0.197
ASCN	ZNF41(Zf)/HEK293-ZNF41.GFP-ChIP-Seq(GSE58341)/Homer	CCTCATGGTGYCYTWYTCCCTTGTG	0.1	-2.776	0.3342	34	0.0064	134.8	0.0049
ASCN	Tgif1(Homeobox)/mES-Tgif1-ChIP-Seq(GSE55404)/Homer	YTGWCADY	0.1	-2.762	0.3348	3246	0.6129	16737.4	0.6025
ASCN	Egr1(Zf)/K562-Egr1-ChIP-Seq(GSE32465)/Homer	TGCGTGGGYG	0.1	-2.737	0.3393	968	0.1828	4854.3	0.1748
ASCN	Fox:Ebox(Forkhead,bHLH)/Panc1-Foxa2-ChIP-Seq(GSE47459)/Homer	NNNVCTGWGYAAACASN	0.1	-2.723	0.3399	1375	0.2596	6959.6	0.2505
ASCN	NFkB-p65(RHD)/GM12787-p65-ChIP-Seq(GSE19485)/Homer	WGGGGATTTCCC	0.1	-2.699	0.344	660	0.1246	3274.6	0.1179
ASCN	ZNF322(Zf)/HEK293-ZNF322.GFP-ChIP-Seq(GSE58341)/Homer	GAGCCTGGTACTGWGCCTGR	0.1	-2.671	0.3499	507	0.0957	2494.1	0.0898
ASCN	Pit1+1bp(Homeobox)/GCrat-Pit1-ChIP-Seq(GSE58009)/Homer	ATGCATAATTCA	0.1	-2.668	0.3499	334	0.0631	1616.7	0.0582
ASCN	FOXM1(Forkhead)/MCF7-FOXM1-ChIP-Seq(GSE72977)/Homer	TRTTTACTTW	0.1	-2.649	0.3499	1229	0.2321	6209	0.2235
ASCN	Brn2(POU,Homeobox)/NPC-Brn2-ChIP-Seq(GSE35496)/Homer	ATGAATATTC	0.1	-2.647	0.3499	109	0.0206	494.9	0.0178
ASCN	Cdx2(Homeobox)/mES-Cdx2-ChIP-Seq(GSE14586)/Homer	GYMATAAAAH	0.1	-2.576	0.3677	661	0.1248	3287	0.1183
ASCN	RXR(NR),DR1/3T3L1-RXR-ChIP-Seq(GSE13511)/Homer	TAGGGCAAAGGTCA	0.1	-2.445	0.4146	1508	0.2847	7674.2	0.2763
ASCN	HLF(bZIP)/HSC-HLF.Flag-ChIP-Seq(GSE69817)/Homer	RTTATGYAAB	0.1	-2.409	0.4253	854	0.1613	4291.6	0.1545
ASCN	FOXA1(Forkhead)/LNCAP-FOXA1-ChIP-Seq(GSE27824)/Homer	WAAGTAAACA	0.1	-2.384	0.4313	1386	0.2617	7046.4	0.2537
ASCN	Zic(Zf)/Cerebellum-ZIC1.2-ChIP-Seq(GSE60731)/Homer	CCTGCTGAGH	0.1	-2.357	0.4385	1283	0.2423	6514.5	0.2345
ASCN	FOXA1(Forkhead)/MCF7-FOXA1-ChIP-Seq(GSE26831)/Homer	WAAGTAAACA	0.1	-2.311	0.4543	1146	0.2164	5808.3	0.2091
ASCN	Hoxd13(Homeobox)/ChickenMSG-Hoxd13.Flag-ChIP-Seq(GSE86088)/Homer	NCYAATAAAA	1	-2.286	0.4614	1669	0.3151	8528	0.307
ASCN	HIC1(Zf)/Treg-ZBTB29-ChIP-Seq(GSE99889)/Homer	TGCCAGCB	1	-2.28	0.4614	3013	0.5689	15560.7	0.5602
ASCN	OCT:OCT(POU,Homeobox,IR1)/NPC-Brn2-ChIP-Seq(GSE35496)/Homer	ATGAATWATTCATGA	1	-2.27	0.4614	31	0.0059	127.4	0.0046
ASCN	Esrrb(NR)/mES-Esrrb-ChIP-Seq(GSE11431)/Homer	KTGACCTTGA	1	-2.2	0.4875	827	0.1562	4168.8	0.1501
ASCN	EBF2(EBF)/BrownAdipose-EBF2-ChIP-Seq(GSE97114)/Homer	NABTCCCWDGGGAVH	1	-2.198	0.4875	1352	0.2553	6887.8	0.248
ASCN	Tbx20(T-box)/Heart-Tbx20-ChIP-Seq(GSE29636)/Homer	GGTGYTGACAGS	1	-2.133	0.5111	318	0.06	1561.2	0.0562
ASCN	HNF4a(NR),DR1/HepG2-HNF4a-ChIP-Seq(GSE25021)/Homer	CARRGKBCAAAGTYCA	1	-2.131	0.5111	656	0.1239	3292.3	0.1185
ASCN	FoxD3(forkhead)/ZebrafishEmbryo-Foxd3.biotin-ChIP-seq(GSE106676)/Homer	TGTTTAYTTAGC	1	-2.037	0.5516	1092	0.2062	5553.5	0.1999
ASCN	REST-NRSF(Zf)/Jurkat-NRSF-ChIP-Seq/Homer	GGMGCTGTCCATGGTGCTGA	1	-2.02	0.5559	30	0.0057	126.4	0.0046
ASCN	CEBP(bZIP)/ThioMac-CEBPb-ChIP-Seq(GSE21512)/Homer	ATTGCGCAAC	1	-1.971	0.5785	649	0.1225	3268.9	0.1177
ASCN	STAT4(Stat)/CD4-Stat4-ChIP-Seq(GSE22104)/Homer	NYTTCCWGGAAR	1	-1.923	0.6008	1344	0.2538	6873.6	0.2474
ASCN	ZNF519(Zf)/HEK293-ZNF519.GFP-ChIP-Seq(GSE58341)/Homer	GAGSCCGAGC	1	-1.867	0.6295	314	0.0593	1555.2	0.056
ASCN	Tbox:Smad(T-box,MAD)/ESCd5-Smad2_3-ChIP-Seq(GSE29422)/Homer	AGGTGHCAGACA	1	-1.833	0.6453	296	0.0559	1465.4	0.0528
ASCN	Zfp809(Zf)/ES-Zfp809-ChIP-Seq(GSE70799)/Homer	GGGGCTYGKCTGGGA	1	-1.825	0.6453	310	0.0585	1537.9	0.0554
ASCN	Rbpj1(?)/Panc1-Rbpj1-ChIP-Seq(GSE47459)/Homer	HTTTCCCASG	1	-1.81	0.6484	2055	0.388	10594.4	0.3814
ASCN	Ets1-distal(ETS)/CD4+-PolII-ChIP-Seq(Barski_et_al.)/Homer	MACAGGAAGT	1	-1.792	0.6546	466	0.088	2339.1	0.0842
ASCN	RARa(NR)/K562-RARa-ChIP-Seq(Encode)/Homer	TTGAMCTTTG	1	-1.786	0.6546	3049	0.5757	15807.5	0.5691
ASCN	MYNN(Zf)/HEK293-MYNN.eGFP-ChIP-Seq(Encode)/Homer	TTCAAAWTAAAAGTC	1	-1.717	0.6931	282	0.0532	1400.5	0.0504
ASCN	ZNF768(Zf)/Rajj-ZNF768-ChIP-Seq(GSE111879)/Homer	RHHCAGAGAGGB	1	-1.662	0.7257	57	0.0108	264.6	0.0095
ASCN	OCT:OCT(POU,Homeobox)/NPC-OCT6-ChIP-Seq(GSE43916)/Homer	YATGCATATRCATRT	1	-1.646	0.7317	100	0.0189	479.8	0.0173
ASCN	Brachyury(T-box)/Mesoendoderm-Brachyury-ChIP-exo(GSE54963)/Homer	ANTTMRCASBNNNGTGYKAAN	1	-1.63	0.7368	344	0.065	1723.9	0.0621
ASCN	TATA-Box(TBP)/Promoter/Homer	CCTTTTAWAGSC	1	-1.62	0.7378	1525	0.288	7850.4	0.2826
ASCN	AP-2gamma(AP2)/MCF7-TFAP2C-ChIP-Seq(GSE21234)/Homer	SCCTSAGGSCAW	1	-1.6	0.7464	1439	0.2717	7404.2	0.2665
ASCN	Egr2(Zf)/Thymocytes-Egr2-ChIP-Seq(GSE34254)/Homer	NGCGTGGGCGGR	1	-1.53	0.7937	234	0.0442	1165.3	0.0419
ASCN	PPARE(NR),DR1/3T3L1-Pparg-ChIP-Seq(GSE13511)/Homer	TGACCTTTGCCCCA	1	-1.438	0.8631	1266	0.239	6522.3	0.2348
ASCN	FOXA1:AR(Forkhead,NR)/LNCAP-AR-ChIP-Seq(GSE27824)/Homer	AGTAAACAAAAAAGAACAND	1	-1.387	0.9012	93	0.0176	453.5	0.0163
ASCN	THRa(NR)/C17.2-THRa-ChIP-Seq(GSE38347)/Homer	GGTCANYTGAGGWCA	1	-1.369	0.9099	591	0.1116	3019.4	0.1087
ASCN	ZNF264(Zf)/HEK293-ZNF264.GFP-ChIP-Seq(GSE58341)/Homer	RGGGCACTAACY	1	-1.348	0.9218	813	0.1535	4174.6	0.1503
ASCN	AP-2alpha(AP2)/Hela-AP2alpha-ChIP-Seq(GSE31477)/Homer	ATGCCCTGAGGC	1	-1.332	0.929	1086	0.2051	5597.1	0.2015
ASCN	PSE(SNAPc)/K562-mStart-Seq/Homer	WAVTCACCMTAASYDAAAAG	1	-1.33	0.929	550	0.1039	2810.9	0.1012
ASCN	OCT:OCT-short(POU,Homeobox)/NPC-OCT6-ChIP-Seq(GSE43916)/Homer	ATGCATWATGCATRW	1	-1.287	0.957	674	0.1273	3458.5	0.1245
ASCN	ZSCAN22(Zf)/HEK293-ZSCAN22.GFP-ChIP-Seq(GSE58341)/Homer	SMCAGTCWGAKGGAGGAGGC	1	-1.283	0.957	123	0.0232	610.3	0.022
ASCN	RBPJ:Ebox(?,bHLH)/Panc1-Rbpj1-ChIP-Seq(GSE47459)/Homer	GGGRAARRGRMCAGMTG	1	-1.266	0.9616	518	0.0978	2650.4	0.0954
ASCN	ZNF528(Zf)/HEK293-ZNF528.GFP-ChIP-Seq(GSE58341)/Homer	AGAAATGACTTCCCT	1	-1.258	0.9621	10	0.0019	42.1	0.0015
ASCN	Nkx3.1(Homeobox)/LNCaP-Nkx3.1-ChIP-Seq(GSE28264)/Homer	AAGCACTTAA	1	-1.247	0.9652	2657	0.5017	13826.4	0.4977
ASCN	bZIP:IRF(bZIP,IRF)/Th17-BatF-ChIP-Seq(GSE39756)/Homer	NAGTTTCABTHTGACTNW	1	-1.247	0.9652	566	0.1069	2901.6	0.1045
ASCN	RUNX(Runt)/HPC7-Runx1-ChIP-Seq(GSE22178)/Homer	SAAACCACAG	1	-1.225	0.9717	905	0.1709	4667.2	0.168
ASCN	NFkB-p50,p52(RHD)/Monocyte-p50-ChIP-Chip(Schreiber_et_al.)/Homer	GGGGGAATCCCC	1	-1.169	1	120	0.0227	600.8	0.0216
ASCN	FoxL2(Forkhead)/Ovary-FoxL2-ChIP-Seq(GSE60858)/Homer	WWTRTAAACAVG	1	-1.165	1	903	0.1705	4664.6	0.1679
ASCN	JunB(bZIP)/DendriticCells-Junb-ChIP-Seq(GSE36099)/Homer	RATGASTCAT	1	-1.118	1	634	0.1197	3268.2	0.1177
ASCN	THRb(NR)/Liver-NR1A2-ChIP-Seq(GSE52613)/Homer	TRAGGTCA	1	-1.103	1	3981	0.7517	20805.9	0.749
ASCN	ZNF711(Zf)/SHSY5Y-ZNF711-ChIP-Seq(GSE20673)/Homer	AGGCCTAG	1	-1.098	1	2261	0.4269	11775.6	0.4239
ASCN	RUNX-AML(Runt)/CD4+-PolII-ChIP-Seq(Barski_et_al.)/Homer	GCTGTGGTTW	1	-1.098	1	937	0.1769	4850.9	0.1746
ASCN	Stat3+il21(Stat)/CD4-Stat3-ChIP-Seq(GSE19198)/Homer	SVYTTCCNGGAARB	1	-1.091	1	1060	0.2002	5493.6	0.1978
ASCN	bHLHE40(bHLH)/HepG2-BHLHE40-ChIP-Seq(GSE31477)/Homer	KCACGTGMCN	1	-1.09	1	318	0.06	1628	0.0586
ASCN	NFIL3(bZIP)/HepG2-NFIL3-ChIP-Seq(Encode)/Homer	VTTACGTAAYNNNNN	1	-1.087	1	622	0.1174	3209.9	0.1156
ASCN	ERRg(NR)/Kidney-ESRRG-ChIP-Seq(GSE104905)/Homer	GTGACCTTGRVN	1	-1.081	1	1049	0.1981	5437.6	0.1958
ASCN	Arnt:Ahr(bHLH)/MCF7-Arnt-ChIP-Seq(Lo_et_al.)/Homer	TBGCACGCAA	1	-1.064	1	732	0.1382	3785.8	0.1363
ASCN	TFE3(bHLH)/MEF-TFE3-ChIP-Seq(GSE75757)/Homer	GTCACGTGACYV	1	-1.062	1	104	0.0196	523.9	0.0189
ASCN	Tcf21(bHLH)/ArterySmoothMuscle-Tcf21-ChIP-Seq(GSE61369)/Homer	NAACAGCTGG	1	-0.9951	1	1470	0.2776	7651.2	0.2754
ASCN	c-Myc(bHLH)/mES-cMyc-ChIP-Seq(GSE11431)/Homer	VVCCACGTGG	1	-0.9709	1	601	0.1135	3113.1	0.1121
ASCN	TEAD(TEA)/Fibroblast-PU.1-ChIP-Seq(Unpublished)/Homer	YCWGGAATGY	1	-0.9672	1	794	0.1499	4121.2	0.1484
ASCN	Ap4(bHLH)/AML-Tfap4-ChIP-Seq(GSE45738)/Homer	NAHCAGCTGD	1	-0.9654	1	1835	0.3465	9567.6	0.3444
ASCN	PRDM15(Zf)/ESC-Prdm15-ChIP-Seq(GSE73694)/Homer	YCCDNTCCAGGTTTT	1	-0.9609	1	1411	0.2664	7348	0.2645
ASCN	ZFP3(Zf)/HEK293-ZFP3.GFP-ChIP-Seq(GSE58341)/Homer	GGGTTTTGAAGGATGARTAGGAGTT	1	-0.9534	1	2	0.0004	8	0.0003
ASCN	NeuroG2(bHLH)/Fibroblast-NeuroG2-ChIP-Seq(GSE75910)/Homer	ACCATCTGTT	1	-0.9382	1	2140	0.4041	11170.9	0.4021
ASCN	Six1(Homeobox)/Myoblast-Six1-ChIP-Chip(GSE20150)/Homer	GKVTCADRTTWC	1	-0.9077	1	261	0.0493	1347.5	0.0485
ASCN	Hoxd10(Homeobox)/ChickenMSG-Hoxd10.Flag-ChIP-Seq(GSE86088)/Homer	GGCMATGAAA	1	-0.8983	1	1250	0.236	6516.2	0.2346
ASCN	E2F3(E2F)/MEF-E2F3-ChIP-Seq(GSE71376)/Homer	BTKGGCGGGAAA	1	-0.8518	1	680	0.1284	3541.9	0.1275
ASCN	TEAD3(TEA)/HepG2-TEAD3-ChIP-Seq(Encode)/Homer	TRCATTCCAG	1	-0.8459	1	1351	0.2551	7054.4	0.254
ASCN	PPARa(NR),DR1/Liver-Ppara-ChIP-Seq(GSE47954)/Homer	VNAGGKCAAAGGTCA	1	-0.8279	1	1333	0.2517	6963.4	0.2507
ASCN	Fos(bZIP)/TSC-Fos-ChIP-Seq(GSE110950)/Homer	NDATGASTCAYN	1	-0.8139	1	670	0.1265	3494.5	0.1258
ASCN	Foxh1(Forkhead)/hESC-FOXH1-ChIP-Seq(GSE29422)/Homer	NNTGTGGATTSS	1	-0.8085	1	671	0.1267	3500.5	0.126
ASCN	PAX5(Paired,Homeobox)/GM12878-PAX5-ChIP-Seq(GSE32465)/Homer	GCAGCCAAGCRTGACH	1	-0.8083	1	503	0.095	2621.6	0.0944
ASCN	Six4(Homeobox)/MCF7-SIX4-ChIP-Seq(Encode)/Homer	TGWAAYCTGABACCB	1	-0.8053	1	52	0.0098	266.6	0.0096
ASCN	p53(p53)/Saos-p53-ChIP-Seq(GSE15780)/Homer	RRCATGYCYRGRCATGYYYN	1	-0.8043	1	110	0.0208	568.6	0.0205
ASCN	p53(p53)/Saos-p53-ChIP-Seq/Homer	RRCATGYCYRGRCATGYYYN	1	-0.8043	1	110	0.0208	568.6	0.0205
ASCN	ZNF692(Zf)/HEK293-ZNF692.GFP-ChIP-Seq(GSE58341)/Homer	GTGGGCCCCA	1	-0.7997	1	164	0.031	850.4	0.0306
ASCN	Unknown(Homeobox)/Limb-p300-ChIP-Seq/Homer	SSCMATWAAA	1	-0.7933	1	683	0.129	3566	0.1284
ASCN	Hnf1(Homeobox)/Liver-Foxa2-Chip-Seq(GSE25694)/Homer	GGTTAAWCATTAA	1	-0.7859	1	114	0.0215	590.8	0.0213
ASCN	GATA:SCL(Zf,bHLH)/Ter119-SCL-ChIP-Seq(GSE18720)/Homer	CRGCTGBNGNSNNSAGATAA	1	-0.7834	1	136	0.0257	705.6	0.0254
ASCN	E2F6(E2F)/Hela-E2F6-ChIP-Seq(GSE31477)/Homer	GGCGGGAARN	1	-0.7687	1	579	0.1093	3024.5	0.1089
ASCN	Smad4(MAD)/ESC-SMAD4-ChIP-Seq(GSE29422)/Homer	VBSYGTCTGG	1	-0.7649	1	2233	0.4216	11693.2	0.421
ASCN	Reverb(NR),DR2/RAW-Reverba.biotin-ChIP-Seq(GSE45914)/Homer	GTRGGTCASTGGGTCA	1	-0.7645	1	183	0.0346	952.4	0.0343
ASCN	Smad2(MAD)/ES-SMAD2-ChIP-Seq(GSE29422)/Homer	CTGTCTGG	1	-0.7387	1	2209	0.4171	11573.6	0.4166
ASCN	Hoxa10(Homeobox)/ChickenMSG-Hoxa10.Flag-ChIP-Seq(GSE86088)/Homer	GGYAATGAAA	1	-0.7111	1	640	0.1208	3352.7	0.1207
ASCN	Foxo3(Forkhead)/U2OS-Foxo3-ChIP-Seq(E-MTAB-2701)/Homer	DGTAAACA	1	-0.6975	1	828	0.1563	4340.5	0.1563
ASCN	Cux2(Homeobox)/Liver-Cux2-ChIP-Seq(GSE35985)/Homer	HNRAATCAAT	1	-0.6866	1	380	0.0718	1992.4	0.0717
ASCN	Hoxd11(Homeobox)/ChickenMSG-Hoxd11.Flag-ChIP-Seq(GSE86088)/Homer	VGCCATAAAA	1	-0.683	1	2430	0.4588	12745.8	0.4588
ASCN	NFAT(RHD)/Jurkat-NFATC1-ChIP-Seq(Jolma_et_al.)/Homer	ATTTTCCATT	1	-0.6776	1	1058	0.1998	5550.8	0.1998
ASCN	AP-1(bZIP)/ThioMac-PU.1-ChIP-Seq(GSE21512)/Homer	VTGACTCATC	1	-0.6768	1	858	0.162	4501.1	0.162
ASCN	Foxf1(Forkhead)/Lung-Foxf1-ChIP-Seq(GSE77951)/Homer	WWATRTAAACAN	1	-0.6755	1	979	0.1849	5136.3	0.1849
ASCN	Atf4(bZIP)/MEF-Atf4-ChIP-Seq(GSE35681)/Homer	MTGATGCAAT	1	-0.6654	1	249	0.047	1307.7	0.0471
ASCN	p53(p53)/mES-cMyc-ChIP-Seq(GSE11431)/Homer	ACATGCCCGGGCAT	1	-0.6445	1	25	0.0047	131.1	0.0047
ASCN	Hoxa13(Homeobox)/ChickenMSG-Hoxa13.Flag-ChIP-Seq(GSE86088)/Homer	CYHATAAAAN	1	-0.6278	1	2468	0.466	12958.1	0.4665
ASCN	MITF(bHLH)/MastCells-MITF-ChIP-Seq(GSE48085)/Homer	RTCATGTGAC	1	-0.6201	1	1116	0.2107	5866.9	0.2112
ASCN	ZNF415(Zf)/HEK293-ZNF415.GFP-ChIP-Seq(GSE58341)/Homer	GRTGMTRGAGCC	1	-0.6121	1	731	0.138	3846.6	0.1385
ASCN	E-box(bHLH)/Promoter/Homer	SSGGTCACGTGA	1	-0.6088	1	91	0.0172	481.8	0.0173
ASCN	PU.1(ETS)/ThioMac-PU.1-ChIP-Seq(GSE21512)/Homer	AGAGGAAGTG	1	-0.6069	1	676	0.1276	3558.9	0.1281
ASCN	GATA(Zf),IR3/iTreg-Gata3-ChIP-Seq(GSE20898)/Homer	NNNNNBAGATAWYATCTVHN	1	-0.605	1	123	0.0232	650.7	0.0234
ASCN	HOXB13(Homeobox)/ProstateTumor-HOXB13-ChIP-Seq(GSE56288)/Homer	TTTTATKRGG	1	-0.6001	1	1087	0.2052	5718.9	0.2059
ASCN	Tbx21(T-box)/GM12878-TBX21-ChIP-Seq(Encode)/Homer	AGGTGTGAAA	1	-0.5978	1	1089	0.2056	5729.1	0.2062
ASCN	TEAD1(TEAD)/HepG2-TEAD1-ChIP-Seq(Encode)/Homer	CYRCATTCCA	1	-0.5969	1	1156	0.2183	6081.1	0.2189
ASCN	Tcfcp2l1(CP2)/mES-Tcfcp2l1-ChIP-Seq(GSE11431)/Homer	NRAACCRGTTYRAACCRGYT	1	-0.5944	1	235	0.0444	1241.4	0.0447
ASCN	NFkB-p65-Rel(RHD)/ThioMac-LPS-Expression(GSE23622)/Homer	GGAAATTCCC	1	-0.5909	1	69	0.013	366.6	0.0132
ASCN	IRF:BATF(IRF:bZIP)/pDC-Irf8-ChIP-Seq(GSE66899)/Homer	CTTTCANTATGACTV	1	-0.5842	1	135	0.0255	715.8	0.0258
ASCN	STAT1(Stat)/HelaS3-STAT1-ChIP-Seq(GSE12782)/Homer	NATTTCCNGGAAAT	1	-0.58	1	395	0.0746	2085.5	0.0751
ASCN	CUX1(Homeobox)/K562-CUX1-ChIP-Seq(GSE92882)/Homer	TATCGATNAN	1	-0.5696	1	542	0.1023	2860.8	0.103
ASCN	FOXK1(Forkhead)/HEK293-FOXK1-ChIP-Seq(GSE51673)/Homer	NVWTGTTTAC	1	-0.5598	1	1131	0.2136	5958.2	0.2145
ASCN	BHLHA15(bHLH)/NIH3T3-BHLHB8.HA-ChIP-Seq(GSE119782)/Homer	NAMCAGCTGK	1	-0.5596	1	1981	0.3741	10421.8	0.3752
ASCN	CLOCK(bHLH)/Liver-Clock-ChIP-Seq(GSE39860)/Homer	GHCACGTG	1	-0.5517	1	603	0.1139	3184.5	0.1146
ASCN	Hoxd12(Homeobox)/ChickenMSG-Hoxd12.Flag-ChIP-Seq(GSE86088)/Homer	HDGYAATGAAAN	1	-0.5511	1	1843	0.348	9699.1	0.3492
ASCN	c-Myc(bHLH)/LNCAP-cMyc-ChIP-Seq(Unpublished)/Homer	VCCACGTG	1	-0.5446	1	458	0.0865	2422.1	0.0872
ASCN	FOXK2(Forkhead)/U2OS-FOXK2-ChIP-Seq(E-MTAB-2204)/Homer	SCHTGTTTACAT	1	-0.5282	1	758	0.1431	4004.5	0.1442
ASCN	ZNF669(Zf)/HEK293-ZNF669.GFP-ChIP-Seq(GSE58341)/Homer	GARTGGTCATCGCCC	1	-0.5265	1	75	0.0142	402.8	0.0145
ASCN	Usf2(bHLH)/C2C12-Usf2-ChIP-Seq(GSE36030)/Homer	GTCACGTGGT	1	-0.5261	1	373	0.0704	1977.7	0.0712
ASCN	Nkx2.1(Homeobox)/LungAC-Nkx2.1-ChIP-Seq(GSE43252)/Homer	RSCACTYRAG	1	-0.5052	1	3230	0.6099	16987.9	0.6116
ASCN	USF1(bHLH)/GM12878-Usf1-ChIP-Seq(GSE32465)/Homer	SGTCACGTGR	1	-0.5042	1	522	0.0986	2766.4	0.0996
ASCN	NF-E2(bZIP)/K562-NFE2-ChIP-Seq(GSE31477)/Homer	GATGACTCAGCA	1	-0.498	1	78	0.0147	420.4	0.0151
ASCN	CDX4(Homeobox)/ZebrafishEmbryos-Cdx4.Myc-ChIP-Seq(GSE48254)/Homer	NGYCATAAAWCH	1	-0.4968	1	866	0.1635	4579.6	0.1649
ASCN	HNF1b(Homeobox)/PDAC-HNF1B-ChIP-Seq(GSE64557)/Homer	GTTAATNATTAA	1	-0.4945	1	115	0.0217	617	0.0222
ASCN	Meis1(Homeobox)/MastCells-Meis1-ChIP-Seq(GSE48085)/Homer	VGCTGWCAVB	1	-0.4827	1	2118	0.3999	11162.7	0.4019
ASCN	BATF(bZIP)/Th17-BATF-ChIP-Seq(GSE39756)/Homer	DATGASTCAT	1	-0.4791	1	738	0.1394	3909.8	0.1408
ASCN	Bcl6(Zf)/Liver-Bcl6-ChIP-Seq(GSE31578)/Homer	NNNCTTTCCAGGAAA	1	-0.4749	1	1841	0.3476	9710	0.3496
ASCN	DMRT1(DM)/Testis-DMRT1-ChIP-Seq(GSE64892)/Homer	TWGHWACAWTGTWDC	1	-0.4593	1	244	0.0461	1305	0.047
ASCN	ZNF165(Zf)/WHIM12-ZNF165-ChIP-Seq(GSE65937)/Homer	AAGGKGRCGCAGGCA	1	-0.459	1	155	0.0293	833.6	0.03
ASCN	Duxbl(Homeobox)/NIH3T3-Duxbl.HA-ChIP-Seq(GSE119782)/Homer	TAAYCYAATCAA	1	-0.4556	1	63	0.0119	343.8	0.0124
ASCN	Pbx3(Homeobox)/GM12878-PBX3-ChIP-Seq(GSE32465)/Homer	SCTGTCAMTCAN	1	-0.4514	1	339	0.064	1809.4	0.0651
ASCN	HOXA1(Homeobox)/mES-Hoxa1-ChIP-Seq(SRP084292)/Homer	TGATKGATGR	1	-0.429	1	240	0.0453	1288.8	0.0464
ASCN	ZBTB12(Zf)/HEK293-ZBTB12.GFP-ChIP-Seq(GSE58341)/Homer	NGNTCTAGAACCNGV	1	-0.4203	1	550	0.1039	2930.3	0.1055
ASCN	TEAD2(TEA)/Py2T-Tead2-ChIP-Seq(GSE55709)/Homer	CCWGGAATGY	1	-0.419	1	631	0.1191	3358.6	0.1209
ASCN	HNF6(Homeobox)/Liver-Hnf6-ChIP-Seq(ERP000394)/Homer	NTATYGATCH	1	-0.4187	1	468	0.0884	2497.4	0.0899
ASCN	ZFX(Zf)/mES-Zfx-ChIP-Seq(GSE11431)/Homer	AGGCCTRG	1	-0.4156	1	1729	0.3265	9140.2	0.329
ASCN	TEAD4(TEA)/Tropoblast-Tead4-ChIP-Seq(GSE37350)/Homer	CCWGGAATGY	1	-0.4058	1	1040	0.1964	5519	0.1987
ASCN	HOXA2(Homeobox)/mES-Hoxa2-ChIP-Seq(Donaldson_et_al.)/Homer	GYCATCMATCAT	1	-0.3953	1	99	0.0187	541.4	0.0195
ASCN	Hoxc9(Homeobox)/Ainv15-Hoxc9-ChIP-Seq(GSE21812)/Homer	GGCCATAAATCA	1	-0.3952	1	500	0.0944	2671.1	0.0962
ASCN	HRE(HSF)/HepG2-HSF1-ChIP-Seq(GSE31477)/Homer	BSTTCTRGAABVTTCYAGAA	1	-0.3941	1	227	0.0429	1224.8	0.0441
ASCN	TCF4(bHLH)/SHSY5Y-TCF4-ChIP-Seq(GSE96915)/Homer	SMCATCTGKH	1	-0.3913	1	2107	0.3978	11134.5	0.4008
ASCN	MyoD(bHLH)/Myotube-MyoD-ChIP-Seq(GSE21614)/Homer	RRCAGCTGYTSY	1	-0.3899	1	1240	0.2341	6577	0.2368
ASCN	Gata2(Zf)/K562-GATA2-ChIP-Seq(GSE18829)/Homer	BBCTTATCTS	1	-0.3869	1	591	0.1116	3154.2	0.1136
ASCN	Pitx1(Homeobox)/Chicken-Pitx1-ChIP-Seq(GSE38910)/Homer	TAATCCCN	1	-0.3509	1	3909	0.7381	20589.5	0.7412
ASCN	Nkx2.2(Homeobox)/NPC-Nkx2.2-ChIP-Seq(GSE61673)/Homer	BTBRAGTGSN	1	-0.3506	1	2403	0.4537	12703.9	0.4573
ASCN	Fra2(bZIP)/Striatum-Fra2-ChIP-Seq(GSE43429)/Homer	GGATGACTCATC	1	-0.345	1	550	0.1039	2947.6	0.1061
ASCN	Nur77(NR)/K562-NR4A1-ChIP-Seq(GSE31363)/Homer	TGACCTTTNCNT	1	-0.3344	1	188	0.0355	1026	0.0369
ASCN	SCL(bHLH)/HPC7-Scl-ChIP-Seq(GSE13511)/Homer	AVCAGCTG	1	-0.3298	1	4517	0.8529	23766.7	0.8556
ASCN	Chop(bZIP)/MEF-Chop-ChIP-Seq(GSE35681)/Homer	ATTGCATCAT	1	-0.3087	1	174	0.0329	954.5	0.0344
ASCN	Foxo1(Forkhead)/RAW-Foxo1-ChIP-Seq(Fan_et_al.)/Homer	CTGTTTAC	1	-0.3007	1	2341	0.442	12398.4	0.4463
ASCN	GATA3(Zf),DR8/iTreg-Gata3-ChIP-Seq(GSE20898)/Homer	AGATSTNDNNDSAGATAASN	1	-0.2972	1	58	0.011	329.4	0.0119
ASCN	Atoh1(bHLH)/Cerebellum-Atoh1-ChIP-Seq(GSE22111)/Homer	VNRVCAGCTGGY	1	-0.2916	1	1674	0.3161	8896.8	0.3203
ASCN	RAR:RXR(NR),DR5/ES-RAR-ChIP-Seq(GSE56893)/Homer	RGGTCADNNAGAGGTCAV	1	-0.2911	1	33	0.0062	192.7	0.0069
ASCN	p73(p53)/Trachea-p73-ChIP-Seq(PRJNA310161)/Homer	NRRRCAWGTCCDGRCATGYY	1	-0.277	1	58	0.011	331.6	0.0119
ASCN	Stat3(Stat)/mES-Stat3-ChIP-Seq(GSE11431)/Homer	CTTCCGGGAA	1	-0.2762	1	714	0.1348	3835.8	0.1381
ASCN	Atf3(bZIP)/GBM-ATF3-ChIP-Seq(GSE33912)/Homer	DATGASTCATHN	1	-0.2754	1	740	0.1397	3973.8	0.1431
ASCN	DMRT6(DM)/Testis-DMRT6-ChIP-Seq(GSE60440)/Homer	YDGHTACAWTGTADC	1	-0.2736	1	196	0.037	1078.1	0.0388
ASCN	Gata6(Zf)/HUG1N-GATA6-ChIP-Seq(GSE51936)/Homer	YCTTATCTBN	1	-0.2587	1	822	0.1552	4413.2	0.1589
ASCN	ETS:RUNX(ETS,Runt)/Jurkat-RUNX1-ChIP-Seq(GSE17954)/Homer	RCAGGATGTGGT	1	-0.2586	1	118	0.0223	660.8	0.0238
ASCN	Gata1(Zf)/K562-GATA1-ChIP-Seq(GSE18829)/Homer	SAGATAAGRV	1	-0.2553	1	511	0.0965	2764.2	0.0995
ASCN	p63(p53)/Keratinocyte-p63-ChIP-Seq(GSE17611)/Homer	NNDRCATGYCYNRRCATGYH	1	-0.2529	1	456	0.0861	2472.8	0.089
ASCN	KLF10(Zf)/HEK293-KLF10.GFP-ChIP-Seq(GSE58341)/Homer	GGGGGTGTGTCC	1	-0.247	1	882	0.1665	4735.8	0.1705
ASCN	PAX5(Paired,Homeobox),condensed/GM12878-PAX5-ChIP-Seq(GSE32465)/Homer	GTCACGCTCSCTGM	1	-0.2409	1	114	0.0215	641.8	0.0231
ASCN	CArG(MADS)/PUER-Srf-ChIP-Seq(Sullivan_et_al.)/Homer	CCATATATGGNM	1	-0.2388	1	340	0.0642	1858	0.0669
ASCN	Maz(Zf)/HepG2-Maz-ChIP-Seq(GSE31477)/Homer	GGGGGGGG	1	-0.2369	1	1834	0.3463	9763.4	0.3515
ASCN	Tgif2(Homeobox)/mES-Tgif2-ChIP-Seq(GSE55404)/Homer	TGTCANYT	1	-0.2326	1	3486	0.6582	18428.7	0.6634
ASCN	Bach2(bZIP)/OCILy7-Bach2-ChIP-Seq(GSE44420)/Homer	TGCTGAGTCA	1	-0.2289	1	236	0.0446	1302.3	0.0469
ASCN	Olig2(bHLH)/Neuron-Olig2-ChIP-Seq(GSE30882)/Homer	RCCATMTGTT	1	-0.2252	1	2500	0.4721	13269.8	0.4777
ASCN	Tcf7(HMG)/GM12878-TCF7-ChIP-Seq(Encode)/Homer	CTTTGATGTGSB	1	-0.2206	1	395	0.0746	2156.7	0.0776
ASCN	Twist2(bHLH)/Myoblast-Twist2.Ty1-ChIP-Seq(GSE127998)/Homer	MCAGCTGBYH	1	-0.2122	1	2339	0.4417	12431.7	0.4475
ASCN	MYB(HTH)/ERMYB-Myb-ChIPSeq(GSE22095)/Homer	GGCVGTTR	1	-0.2105	1	2053	0.3877	10930	0.3935
ASCN	Otx2(Homeobox)/EpiLC-Otx2-ChIP-Seq(GSE56098)/Homer	NYTAATCCYB	1	-0.2061	1	850	0.1605	4582.5	0.165
ASCN	HRE(HSF)/Striatum-HSF1-ChIP-Seq(GSE38000)/Homer	TTCTAGAABNTTCTA	1	-0.2058	1	293	0.0553	1614	0.0581
ASCN	Max(bHLH)/K562-Max-ChIP-Seq(GSE31477)/Homer	RCCACGTGGYYN	1	-0.2033	1	771	0.1456	4164.6	0.1499
ASCN	PRDM1(Zf)/Hela-PRDM1-ChIP-Seq(GSE31477)/Homer	ACTTTCACTTTC	1	-0.2031	1	697	0.1316	3771.1	0.1358
ASCN	RARg(NR)/ES-RARg-ChIP-Seq(GSE30538)/Homer	AGGTCAAGGTCA	1	-0.1964	1	52	0.0098	307	0.0111
ASCN	Nanog(Homeobox)/mES-Nanog-ChIP-Seq(GSE11724)/Homer	RGCCATTAAC	1	-0.1961	1	3907	0.7377	20643.9	0.7432
ASCN	Zic3(Zf)/mES-Zic3-ChIP-Seq(GSE37889)/Homer	GGCCYCCTGCTGDGH	1	-0.1909	1	973	0.1837	5241.9	0.1887
ASCN	CEBP:AP1(bZIP)/ThioMac-CEBPb-ChIP-Seq(GSE21512)/Homer	DRTGTTGCAA	1	-0.1908	1	757	0.1429	4095.9	0.1474
ASCN	Tbet(T-box)/CD8-Tbet-ChIP-Seq(GSE33802)/Homer	AGGTGTGAAM	1	-0.1879	1	1086	0.2051	5841.1	0.2103
ASCN	E2F1(E2F)/Hela-E2F1-ChIP-Seq(GSE22478)/Homer	CWGGCGGGAA	1	-0.1878	1	196	0.037	1096.3	0.0395
ASCN	ZNF317(Zf)/HEK293-ZNF317.GFP-ChIP-Seq(GSE58341)/Homer	GTCWGCTGTYYCTCT	1	-0.1864	1	111	0.021	634.9	0.0229
ASCN	PAX3:FKHR-fusion(Paired,Homeobox)/Rh4-PAX3:FKHR-ChIP-Seq(GSE19063)/Homer	ACCRTGACTAATTNN	1	-0.1861	1	195	0.0368	1091.9	0.0393
ASCN	IRF1(IRF)/PBMC-IRF1-ChIP-Seq(GSE43036)/Homer	GAAAGTGAAAGT	1	-0.1827	1	167	0.0315	940.9	0.0339
ASCN	EHF(ETS)/LoVo-EHF-ChIP-Seq(GSE49402)/Homer	AVCAGGAAGT	1	-0.1825	1	1693	0.3197	9050.8	0.3258
ASCN	GATA3(Zf)/iTreg-Gata3-ChIP-Seq(GSE20898)/Homer	AGATAASR	1	-0.1802	1	1370	0.2587	7347.7	0.2645
ASCN	Mouse_Recombination_Hotspot(Zf)/Testis-DMC1-ChIP-Seq(GSE24438)/Homer	ACTYKNATTCGTGNTACTTC	1	-0.1695	1	61	0.0115	361.4	0.013
ASCN	AMYB(HTH)/Testes-AMYB-ChIP-Seq(GSE44588)/Homer	TGGCAGTTGG	1	-0.1682	1	1891	0.3571	10102.5	0.3637
ASCN	Hoxa11(Homeobox)/ChickenMSG-Hoxa11.Flag-ChIP-Seq(GSE86088)/Homer	TTTTATGGCM	1	-0.1611	1	2288	0.432	12195.2	0.439
ASCN	RAR:RXR(NR),DR0/ES-RAR-ChIP-Seq(GSE56893)/Homer	AGGTCAAGGTCA	1	-0.1603	1	157	0.0296	891.4	0.0321
ASCN	GATA(Zf),IR4/iTreg-Gata3-ChIP-Seq(GSE20898)/Homer	NAGATWNBNATCTNN	1	-0.1595	1	60	0.0113	357.8	0.0129
ASCN	Bach1(bZIP)/K562-Bach1-ChIP-Seq(GSE31477)/Homer	AWWNTGCTGAGTCAT	1	-0.1581	1	63	0.0119	374.7	0.0135
ASCN	Hoxa9(Homeobox)/ChickenMSG-Hoxa9.Flag-ChIP-Seq(GSE86088)/Homer	RGCAATNAAA	1	-0.1551	1	2706	0.511	14393.1	0.5181
ASCN	Pax7(Paired,Homeobox)/Myoblast-Pax7-ChIP-Seq(GSE25064)/Homer	TAATCAATTA	1	-0.1542	1	74	0.014	436.1	0.0157
ASCN	SPDEF(ETS)/VCaP-SPDEF-ChIP-Seq(SRA014231)/Homer	ASWTCCTGBT	1	-0.1493	1	1367	0.2581	7350.9	0.2646
ASCN	Barx1(Homeobox)/Stomach-Barx1.3xFlag-ChIP-Seq(GSE69483)/Homer	AAACMATTAN	1	-0.1471	1	482	0.091	2648.5	0.0953
ASCN	n-Myc(bHLH)/mES-nMyc-ChIP-Seq(GSE11431)/Homer	VRCCACGTGG	1	-0.1463	1	777	0.1467	4223	0.152
ASCN	EBNA1(EBV-virus)/Raji-EBNA1-ChIP-Seq(GSE30709)/Homer	GGYAGCAYDTGCTDCCCNNN	1	-0.1455	1	18	0.0034	119.1	0.0043
ASCN	MyoG(bHLH)/C2C12-MyoG-ChIP-Seq(GSE36024)/Homer	AACAGCTG	1	-0.1438	1	1555	0.2936	8347.4	0.3005
ASCN	Fra1(bZIP)/BT549-Fra1-ChIP-Seq(GSE46166)/Homer	NNATGASTCATH	1	-0.1406	1	611	0.1154	3341.2	0.1203
ASCN	MafA(bZIP)/Islet-MafA-ChIP-Seq(GSE30298)/Homer	TGCTGACTCA	1	-0.1405	1	1136	0.2145	6133.7	0.2208
ASCN	EKLF(Zf)/Erythrocyte-Klf1-ChIP-Seq(GSE20478)/Homer	NWGGGTGTGGCY	1	-0.1394	1	237	0.0448	1332.8	0.048
ASCN	NFAT:AP1(RHD,bZIP)/Jurkat-NFATC1-ChIP-Seq(Jolma_et_al.)/Homer	SARTGGAAAAWRTGAGTCAB	1	-0.1335	1	189	0.0357	1073.7	0.0387
ASCN	TR4(NR),DR1/Hela-TR4-ChIP-Seq(GSE24685)/Homer	GAGGTCAAAGGTCA	1	-0.1314	1	113	0.0213	657.3	0.0237
ASCN	ETV1(ETS)/GIST48-ETV1-ChIP-Seq(GSE22441)/Homer	AACCGGAAGT	1	-0.1309	1	1836	0.3467	9839.2	0.3542
ASCN	ZNF652/HepG2-ZNF652.Flag-ChIP-Seq(Encode)/Homer	TTAACCCTTTVNKKN	1	-0.1304	1	239	0.0451	1346.5	0.0485
ASCN	TCFL2(HMG)/K562-TCF7L2-ChIP-Seq(GSE29196)/Homer	ACWTCAAAGG	1	-0.1249	1	81	0.0153	481.7	0.0173
ASCN	T1ISRE(IRF)/ThioMac-Ifnb-Expression/Homer	ACTTTCGTTTCT	1	-0.1223	1	11	0.0021	79.6	0.0029
ASCN	LXRE(NR),DR4/RAW-LXRb.biotin-ChIP-Seq(GSE21512)/Homer	RGGTTACTANAGGTCA	1	-0.1212	1	57	0.0108	347.1	0.0125
ASCN	PU.1-IRF(ETS:IRF)/Bcell-PU.1-ChIP-Seq(GSE21512)/Homer	MGGAAGTGAAAC	1	-0.1188	1	1756	0.3316	9427.7	0.3394
ASCN	Gfi1b(Zf)/HPC7-Gfi1b-ChIP-Seq(GSE22178)/Homer	MAATCACTGC	1	-0.1186	1	803	0.1516	4378.8	0.1576
ASCN	Hoxb4(Homeobox)/ES-Hoxb4-ChIP-Seq(GSE34014)/Homer	TGATTRATGGCY	1	-0.1175	1	184	0.0347	1051.6	0.0379
ASCN	Bapx1(Homeobox)/VertebralCol-Bapx1-ChIP-Seq(GSE36672)/Homer	TTRAGTGSYK	1	-0.1095	1	2452	0.463	13098	0.4715
ASCN	STAT6(Stat)/CD4-Stat6-ChIP-Seq(GSE22104)/Homer	ABTTCYYRRGAA	1	-0.104	1	665	0.1256	3651.9	0.1315
ASCN	OCT:OCT(POU,Homeobox)/NPC-Brn1-ChIP-Seq(GSE35496)/Homer	ATGAATATTCATGAG	1	-0.1033	1	11	0.0021	81.9	0.0029
ASCN	CEBP:CEBP(bZIP)/MEF-Chop-ChIP-Seq(GSE35681)/Homer	NTNATGCAAYMNNHTGMAAY	1	-0.1027	1	141	0.0266	820.7	0.0295
ASCN	Myf5(bHLH)/GM-Myf5-ChIP-Seq(GSE24852)/Homer	BAACAGCTGT	1	-0.1023	1	1059	0.2	5752.7	0.2071
ASCN	ZNF382(Zf)/HEK293-ZNF382.GFP-ChIP-Seq(GSE58341)/Homer	GNCTGTASTRNTGBCTCHTT	1	-0.1013	1	27	0.0051	178.4	0.0064
ASCN	Tbr1(T-box)/Cortex-Tbr1-ChIP-Seq(GSE71384)/Homer	AAGGTGTKAA	1	-0.1001	1	1512	0.2855	8155.3	0.2936
ASCN	Unknown-ESC-element(?)/mES-Nanog-ChIP-Seq(GSE11724)/Homer	CACAGCAGGGGG	1	-0.0989	1	962	0.1816	5239.3	0.1886
ASCN	ELF3(ETS)/PDAC-ELF3-ChIP-Seq(GSE64557)/Homer	ANCAGGAAGT	1	-0.09814	1	957	0.1807	5213.8	0.1877
ASCN	Pknox1(Homeobox)/ES-Prep1-ChIP-Seq(GSE63282)/Homer	SCTGTCAVTCAV	1	-0.09627	1	315	0.0595	1773.9	0.0639
ASCN	NeuroD1(bHLH)/Islet-NeuroD1-ChIP-Seq(GSE30298)/Homer	GCCATCTGTT	1	-0.09515	1	1296	0.2447	7016.3	0.2526
ASCN	Fosl2(bZIP)/3T3L1-Fosl2-ChIP-Seq(GSE56872)/Homer	NATGASTCABNN	1	-0.09041	1	387	0.0731	2166.1	0.078
ASCN	GRHL2(CP2)/HBE-GRHL2-ChIP-Seq(GSE46194)/Homer	AAACYKGTTWDACMRGTTTB	1	-0.09008	1	424	0.0801	2366.2	0.0852
ASCN	MafK(bZIP)/C2C12-MafK-ChIP-Seq(GSE36030)/Homer	GCTGASTCAGCA	1	-0.08857	1	310	0.0585	1750.4	0.063
ASCN	GFX(?)/Promoter/Homer	ATTCTCGCGAGA	1	-0.08424	1	8	0.0015	64.4	0.0023
ASCN	PBX2(Homeobox)/K562-PBX2-ChIP-Seq(Encode)/Homer	RTGATTKATRGN	1	-0.08142	1	768	0.145	4219.9	0.1519
ASCN	Nrf2(bZIP)/Lymphoblast-Nrf2-ChIP-Seq(GSE37589)/Homer	HTGCTGAGTCAT	1	-0.08055	1	59	0.0111	368.8	0.0133
ASCN	Zac1(Zf)/Neuro2A-Plagl1-ChIP-Seq(GSE75942)/Homer	HAWGRGGCCM	1	-0.07704	1	3124	0.5899	16653.7	0.5995
ASCN	BMYB(HTH)/Hela-BMYB-ChIP-Seq(GSE27030)/Homer	NHAACBGYYV	1	-0.07535	1	1800	0.3399	9703.6	0.3493
ASCN	LRF(Zf)/Erythroblasts-ZBTB7A-ChIP-Seq(GSE74977)/Homer	AAGACCCYYN	1	-0.06607	1	1666	0.3146	9007.3	0.3243
ASCN	ETV4(ETS)/HepG2-ETV4-ChIP-Seq(ENCODE)/Homer	ACCGGAAGTG	1	-0.06199	1	1503	0.2838	8150.8	0.2934
ASCN	E2F4(E2F)/K562-E2F4-ChIP-Seq(GSE31477)/Homer	GGCGGGAAAH	1	-0.05799	1	403	0.0761	2276.5	0.082
ASCN	RUNX1(Runt)/Jurkat-RUNX1-ChIP-Seq(GSE29180)/Homer	AAACCACARM	1	-0.05755	1	1263	0.2385	6883.4	0.2478
ASCN	Pitx1:Ebox(Homeobox,bHLH)/Hindlimb-Pitx1-ChIP-Seq(GSE41591)/Homer	YTAATTRAWWCCAGATGT	1	-0.05637	1	180	0.034	1057.8	0.0381
ASCN	Ptf1a(bHLH)/Panc1-Ptf1a-ChIP-Seq(GSE47459)/Homer	ACAGCTGTTN	1	-0.05606	1	3051	0.5761	16301.9	0.5869
ASCN	E2F7(E2F)/Hela-E2F7-ChIP-Seq(GSE32673)/Homer	VDTTTCCCGCCA	1	-0.05498	1	87	0.0164	537.3	0.0193
ASCN	CRX(Homeobox)/Retina-Crx-ChIP-Seq(GSE20012)/Homer	GCTAATCC	1	-0.05482	1	2451	0.4628	13160.8	0.4738
ASCN	Gata4(Zf)/Heart-Gata4-ChIP-Seq(GSE35151)/Homer	NBWGATAAGR	1	-0.05406	1	910	0.1718	5007.4	0.1803
ASCN	ETS1(ETS)/Jurkat-ETS1-ChIP-Seq(GSE17954)/Homer	ACAGGAAGTG	1	-0.04983	1	1436	0.2711	7813.2	0.2813
ASCN	Etv2(ETS)/ES-ER71-ChIP-Seq(GSE59402)/Homer	NNAYTTCCTGHN	1	-0.04819	1	1298	0.2451	7083.6	0.255
ASCN	Zic2(Zf)/ESC-Zic2-ChIP-Seq(SRP197560)/Homer	CHCAGCRGGRGG	1	-0.04557	1	703	0.1327	3909.2	0.1407
ASCN	MafB(bZIP)/BMM-Mafb-ChIP-Seq(GSE75722)/Homer	WNTGCTGASTCAGCANWTTY	1	-0.04527	1	540	0.102	3031.8	0.1091
ASCN	STAT6(Stat)/Macrophage-Stat6-ChIP-Seq(GSE38377)/Homer	TTCCKNAGAA	1	-0.04389	1	681	0.1286	3793.8	0.1366
ASCN	ERG(ETS)/VCaP-ERG-ChIP-Seq(GSE14097)/Homer	ACAGGAAGTG	1	-0.04304	1	2129	0.402	11488.8	0.4136
ASCN	NFE2L2(bZIP)/HepG2-NFE2L2-ChIP-Seq(Encode)/Homer	AWWWTGCTGAGTCAT	1	-0.04298	1	58	0.011	376.9	0.0136
ASCN	ISRE(IRF)/ThioMac-LPS-Expression(GSE23622)/Homer	AGTTTCASTTTC	1	-0.04046	1	65	0.0123	418.3	0.0151
ASCN	EWS:FLI1-fusion(ETS)/SK_N_MC-EWS:FLI1-ChIP-Seq(SRA014231)/Homer	VACAGGAAAT	1	-0.03894	1	814	0.1537	4515.2	0.1625
ASCN	Twist(bHLH)/HMLE-TWIST1-ChIP-Seq(Chang_et_al)/Homer	VCAKCTGGNNNCCAGMTGBN	1	-0.03843	1	176	0.0332	1048.4	0.0377
ASCN	DUX4(Homeobox)/Myoblasts-DUX4.V5-ChIP-Seq(GSE75791)/Homer	NWTAAYCYAATCAWN	1	-0.03777	1	23	0.0043	169.3	0.0061
ASCN	IRF3(IRF)/BMDM-Irf3-ChIP-Seq(GSE67343)/Homer	AGTTTCAKTTTC	1	-0.0376	1	391	0.0738	2232.9	0.0804
ASCN	Jun-AP1(bZIP)/K562-cJun-ChIP-Seq(GSE31477)/Homer	GATGASTCATCN	1	-0.03466	1	265	0.05	1545.5	0.0556
ASCN	ZBTB18(Zf)/HEK293-ZBTB18.GFP-ChIP-Seq(GSE58341)/Homer	AACATCTGGA	1	-0.03064	1	660	0.1246	3701	0.1332
ASCN	GABPA(ETS)/Jurkat-GABPa-ChIP-Seq(GSE17954)/Homer	RACCGGAAGT	1	-0.03047	1	1244	0.2349	6830.1	0.2459
ASCN	ETS:E-box(ETS,bHLH)/HPC7-Scl-ChIP-Seq(GSE22178)/Homer	AGGAARCAGCTG	1	-0.0303	1	118	0.0223	729.5	0.0263
ASCN	PU.1:IRF8(ETS:IRF)/pDC-Irf8-ChIP-Seq(GSE66899)/Homer	GGAAGTGAAAST	1	-0.02934	1	236	0.0446	1391	0.0501
ASCN	PAX6(Paired,Homeobox)/Forebrain-Pax6-ChIP-Seq(GSE66961)/Homer	NGTGTTCAVTSAAGCGKAAA	1	-0.0277	1	82	0.0155	525.9	0.0189
ASCN	EWS:ERG-fusion(ETS)/CADO_ES1-EWS:ERG-ChIP-Seq(SRA014231)/Homer	ATTTCCTGTN	1	-0.02739	1	945	0.1784	5240.2	0.1886
ASCN	Sp5(Zf)/mES-Sp5.Flag-ChIP-Seq(GSE72989)/Homer	RGKGGGCGGAGC	1	-0.02607	1	1389	0.2623	7613.3	0.2741
ASCN	Pdx1(Homeobox)/Islet-Pdx1-ChIP-Seq(SRA008281)/Homer	YCATYAATCA	1	-0.02529	1	898	0.1696	4993.5	0.1798
ASCN	Eomes(T-box)/H9-Eomes-ChIP-Seq(GSE26097)/Homer	ATTAACACCT	1	-0.02424	1	2202	0.4158	11920.5	0.4291
ASCN	Tbx6(T-box)/ESC-Tbx6-ChIP-Seq(GSE93524)/Homer	DAGGTGTBAA	1	-0.02227	1	1152	0.2175	6361.6	0.229
ASCN	Pax7(Paired,Homeobox),longest/Myoblast-Pax7-ChIP-Seq(GSE25064)/Homer	NTAATTDGCYAATTANNWWD	1	-0.02075	1	13	0.0025	112.1	0.004
ASCN	Zfp57(Zf)/H1-ZFP57.HA-ChIP-Seq(GSE115387)/Homer	NANTGCSGCA	1	-0.01976	1	317	0.0599	1854.4	0.0668
ASCN	ZNF143|STAF(Zf)/CUTLL-ZNF143-ChIP-Seq(GSE29600)/Homer	ATTTCCCAGVAKSCY	1	-0.01946	1	517	0.0976	2950.1	0.1062
ASCN	EAR2(NR)/K562-NR2F6-ChIP-Seq(Encode)/Homer	NRBCARRGGTCA	1	-0.01648	1	1466	0.2768	8055	0.29
ASCN	IRF4(IRF)/GM12878-IRF4-ChIP-Seq(GSE32465)/Homer	ACTGAAACCA	1	-0.01644	1	458	0.0865	2637	0.0949
ASCN	TRPS1(Zf)/MCF7-TRPS1-ChIP-Seq(GSE107013)/Homer	AGATAAGANN	1	-0.01449	1	1826	0.3448	9974.9	0.3591
ASCN	Pax7(Paired,Homeobox),long/Myoblast-Pax7-ChIP-Seq(GSE25064)/Homer	TAATCHGATTAC	1	-0.01448	1	11	0.0021	102.4	0.0037
ASCN	Tbx5(T-box)/HL1-Tbx5.biotin-ChIP-Seq(GSE21529)/Homer	AGGTGTCA	1	-0.01279	1	3358	0.6341	18018.3	0.6487
ASCN	SpiB(ETS)/OCILY3-SPIB-ChIP-Seq(GSE56857)/Homer	AAAGRGGAAGTG	1	-0.01266	1	277	0.0523	1649.8	0.0594
ASCN	ZBTB33(Zf)/GM12878-ZBTB33-ChIP-Seq(GSE32465)/Homer	GGVTCTCGCGAGAAC	1	-0.01129	1	21	0.004	172.3	0.0062
ASCN	PBX1(Homeobox)/MCF7-PBX1-ChIP-Seq(GSE28007)/Homer	GSCTGTCACTCA	1	-0.01047	1	109	0.0206	704.2	0.0254
ASCN	LEF1(HMG)/H1-LEF1-ChIP-Seq(GSE64758)/Homer	CCTTTGATST	1	-0.01039	1	796	0.1503	4495.1	0.1618
ASCN	Elf4(ETS)/BMDM-Elf4-ChIP-Seq(GSE88699)/Homer	ACTTCCKGKT	1	-0.007993	1	1370	0.2587	7591.6	0.2733
ASCN	Ascl1(bHLH)/NeuralTubes-Ascl1-ChIP-Seq(GSE55840)/Homer	NNVVCAGCTGBN	1	-0.007968	1	2114	0.3992	11538	0.4154
ASCN	COUP-TFII(NR)/K562-NR2F1-ChIP-Seq(Encode)/Homer	GKBCARAGGTCA	1	-0.007678	1	1611	0.3042	8877.2	0.3196
ASCN	Npas4(bHLH)/Neuron-Npas4-ChIP-Seq(GSE127793)/Homer	NHRTCACGACDN	1	-0.007611	1	745	0.1407	4235.3	0.1525
ASCN	HEB(bHLH)/mES-Heb-ChIP-Seq(GSE53233)/Homer	VCAGCTGBNN	1	-0.006501	1	2349	0.4435	12790.8	0.4605
ASCN	Tcf3(HMG)/mES-Tcf3-ChIP-Seq(GSE11724)/Homer	ASWTCAAAGG	1	-0.005548	1	269	0.0508	1632.2	0.0588
ASCN	Tcf12(bHLH)/GM12878-Tcf12-ChIP-Seq(GSE32465)/Homer	VCAGCTGYTG	1	-0.005009	1	1494	0.2821	8281.8	0.2981
ASCN	MNT(bHLH)/HepG2-MNT-ChIP-Seq(Encode)/Homer	DGCACACGTG	1	-0.004906	1	1071	0.2022	6018.7	0.2167
ASCN	E2A(bHLH)/proBcell-E2A-ChIP-Seq(GSE21978)/Homer	DNRCAGCTGY	1	-0.003824	1	1831	0.3457	10089.6	0.3632
ASCN	IRF8(IRF)/BMDM-IRF8-ChIP-Seq(GSE77884)/Homer	GRAASTGAAAST	1	-0.003798	1	384	0.0725	2287.5	0.0824
ASCN	Snail1(Zf)/LS174T-SNAIL1.HA-ChIP-Seq(GSE127183)/Homer	TRCACCTGCY	1	-0.003685	1	874	0.165	4970.2	0.1789
ASCN	NPAS2(bHLH)/Liver-NPAS2-ChIP-Seq(GSE39860)/Homer	KCCACGTGAC	1	-0.00331	1	1126	0.2126	6335.7	0.2281
ASCN	PRDM9(Zf)/Testis-DMC1-ChIP-Seq(GSE35498)/Homer	ADGGYAGYAGCATCT	1	-0.003234	1	554	0.1046	3232.7	0.1164
ASCN	GSC(Homeobox)/FrogEmbryos-GSC-ChIP-Seq(DRA000576)/Homer	RGGATTAR	1	-0.003	1	1136	0.2145	6394.1	0.2302
ASCN	KLF6(Zf)/PDAC-KLF6-ChIP-Seq(GSE64557)/Homer	MKGGGYGTGGCC	1	-0.002727	1	1260	0.2379	7065.9	0.2544
ASCN	IRF2(IRF)/Erythroblas-IRF2-ChIP-Seq(GSE36985)/Homer	GAAASYGAAASY	1	-0.002429	1	106	0.02	718.5	0.0259
ASCN	PRDM14(Zf)/H1-PRDM14-ChIP-Seq(GSE22767)/Homer	RGGTCTCTAACY	1	-0.001964	1	342	0.0646	2075.2	0.0747
ASCN	Lhx1(Homeobox)/EmbryoCarcinoma-Lhx1-ChIP-Seq(GSE70957)/Homer	NNYTAATTAR	1	-0.001945	1	1145	0.2162	6465.9	0.2328
ASCN	Erra(NR)/HepG2-Erra-ChIP-Seq(GSE31477)/Homer	CAAAGGTCAG	1	-0.0019	1	2652	0.5008	14459.5	0.5205
ASCN	NFY(CCAAT)/Promoter/Homer	RGCCAATSRG	1	-0.001684	1	899	0.1698	5143.2	0.1852
ASCN	Phox2b(Homeobox)/CLBGA-PHOX2B-ChIP-Seq(GSE90683)/Homer	TTAATTNAATTA	1	-0.00151	1	137	0.0259	911.3	0.0328
ASCN	MafF(bZIP)/HepG2-MafF-ChIP-Seq(GSE31477)/Homer	HWWGTCAGCAWWTTT	1	-0.001446	1	245	0.0463	1536.4	0.0553
ASCN	KLF14(Zf)/HEK293-KLF14.GFP-ChIP-Seq(GSE58341)/Homer	RGKGGGCGKGGC	1	-0.001404	1	2190	0.4135	12048.7	0.4337
ASCN	HINFP(Zf)/K562-HINFP.eGFP-ChIP-Seq(Encode)/Homer	TWVGGTCCGC	1	-0.001107	1	208	0.0393	1331.1	0.0479
ASCN	Dlx3(Homeobox)/Kerainocytes-Dlx3-ChIP-Seq(GSE89884)/Homer	NDGTAATTAC	1	-0.001069	1	652	0.1231	3815.3	0.1373
ASCN	KLF5(Zf)/LoVo-KLF5-ChIP-Seq(GSE49402)/Homer	DGGGYGKGGC	1	-0.000911	1	1522	0.2874	8526.7	0.307
ASCN	Slug(Zf)/Mesoderm-Snai2-ChIP-Seq(GSE61475)/Homer	SNGCACCTGCHS	1	-0.000863	1	588	0.111	3471.6	0.125
ASCN	Klf9(Zf)/GBM-Klf9-ChIP-Seq(GSE62211)/Homer	GCCACRCCCACY	1	-0.00066	1	510	0.0963	3049.7	0.1098
ASCN	Prop1(Homeobox)/GHFT1-PROP1.biotin-ChIP-Seq(GSE77302)/Homer	NTAATBNAATTA	1	-0.000625	1	487	0.092	2923.9	0.1053
ASCN	ELF5(ETS)/T47D-ELF5-ChIP-Seq(GSE30407)/Homer	ACVAGGAAGT	1	-0.000508	1	912	0.1722	5268	0.1896
ASCN	Phox2a(Homeobox)/Neuron-Phox2a-ChIP-Seq(GSE31456)/Homer	YTAATYNRATTA	1	-0.000497	1	296	0.0559	1856.2	0.0668
ASCN	bHLHE41(bHLH)/proB-Bhlhe41-ChIP-Seq(GSE93764)/Homer	KCACGTGMCN	1	-0.000432	1	1073	0.2026	6148.3	0.2213
ASCN	HIF-1a(bHLH)/MCF7-HIF1a-ChIP-Seq(GSE28352)/Homer	TACGTGCV	1	-0.000305	1	175	0.033	1169.8	0.0421
ASCN	Atf1(bZIP)/K562-ATF1-ChIP-Seq(GSE31477)/Homer	GATGACGTCA	1	-0.000208	1	588	0.111	3522.4	0.1268
ASCN	Nkx6.1(Homeobox)/Islet-Nkx6.1-ChIP-Seq(GSE40975)/Homer	GKTAATGR	1	-0.000156	1	2355	0.4447	13035.9	0.4693
ASCN	Six2(Homeobox)/NephronProgenitor-Six2-ChIP-Seq(GSE39837)/Homer	GWAAYHTGAKMC	1	-0.000136	1	1012	0.1911	5866.2	0.2112
ASCN	ZEB2(Zf)/SNU398-ZEB2-ChIP-Seq(GSE103048)/Homer	GNMCAGGTGTGC	1	-0.000111	1	866	0.1635	5077.2	0.1828
ASCN	E2F(E2F)/Hela-CellCycle-Expression/Homer	TTSGCGCGAAAA	1	-0.000104	1	32	0.006	300.3	0.0108
ASCN	Fli1(ETS)/CD8-FLI-ChIP-Seq(GSE20898)/Homer	NRYTTCCGGH	1	-9.7e-05	1	1446	0.273	8226.3	0.2961
ASCN	Sp2(Zf)/HEK293-Sp2.eGFP-ChIP-Seq(Encode)/Homer	YGGCCCCGCCCC	1	-9.3e-05	1	1829	0.3454	10276.5	0.37
ASCN	BMAL1(bHLH)/Liver-Bmal1-ChIP-Seq(GSE39860)/Homer	GNCACGTG	1	-9.2e-05	1	1778	0.3357	10005.9	0.3602
ASCN	NRF1(NRF)/MCF7-NRF1-ChIP-Seq(Unpublished)/Homer	CTGCGCATGCGC	1	-8.5e-05	1	106	0.02	779.6	0.0281
ASCN	Klf4(Zf)/mES-Klf4-ChIP-Seq(GSE11431)/Homer	GCCACACCCA	1	-7.1e-05	1	407	0.0769	2541.5	0.0915
ASCN	Ascl2(bHLH)/ESC-Ascl2-ChIP-Seq(GSE97712)/Homer	SSRGCAGCTGCH	1	-6.9e-05	1	1448	0.2734	8252.8	0.2971
ASCN	CRE(bZIP)/Promoter/Homer	CSGTGACGTCAC	1	-6.4e-05	1	182	0.0344	1243.2	0.0448
ASCN	DLX5(Homeobox)/BasalGanglia-Dlx5-ChIP-seq(GSE124936)/Homer	SSTAATTA	1	-2.7e-05	1	749	0.1414	4483.7	0.1614
ASCN	NPAS(bHLH)/Liver-NPAS-ChIP-Seq(GSE39860)/Homer	NVCACGTG	1	-2.2e-05	1	1574	0.2972	8978.2	0.3232
ASCN	THRb(NR)/HepG2-THRb.Flag-ChIP-Seq(Encode)/Homer	GGTCACCTGAGGTCA	1	-2.1e-05	1	797	0.1505	4757.7	0.1713
ASCN	HIF2a(bHLH)/785_O-HIF2a-ChIP-Seq(GSE34871)/Homer	GCACGTACCC	1	-1.2e-05	1	265	0.05	1768.3	0.0637
ASCN	ELF1(ETS)/Jurkat-ELF1-ChIP-Seq(SRA014231)/Homer	AVCCGGAAGT	1	-7e-06	1	624	0.1178	3832.7	0.138
ASCN	HIF-1b(HLH)/T47D-HIF1b-ChIP-Seq(GSE59937)/Homer	RTACGTGC	1	-6e-06	1	973	0.1837	5768.6	0.2077
ASCN	SCRT1(Zf)/HEK293-SCRT1.eGFP-ChIP-Seq(Encode)/Homer	GCAACAGGTG	1	-5e-06	1	229	0.0432	1575.8	0.0567
ASCN	JunD(bZIP)/K562-JunD-ChIP-Seq/Homer	ATGACGTCATCN	1	-3e-06	1	55	0.0104	497.4	0.0179
ASCN	ETS(ETS)/Promoter/Homer	AACCGGAAGT	1	-3e-06	1	393	0.0742	2545.4	0.0916
ASCN	COUP-TFII(NR)/Artia-Nr2f2-ChIP-Seq(GSE46497)/Homer	AGRGGTCA	1	-2e-06	1	1885	0.3559	10731.1	0.3863
ASCN	CREB5(bZIP)/LNCaP-CREB5.V5-ChIP-Seq(GSE137775)/Homer	VVATGACGTCAT	1	-1e-06	1	299	0.0565	2015.4	0.0726
ASCN	Isl1(Homeobox)/Neuron-Isl1-ChIP-Seq(GSE31456)/Homer	CTAATKGV	1	-1e-06	1	1953	0.3688	11120.9	0.4003
ASCN	DLX1(Homeobox)/BasalGanglia-Dlx1-ChIP-seq(GSE124936)/Homer	NSNNTAATTA	1	0	1	1285	0.2426	7576.5	0.2728
ASCN	Atf7(bZIP)/3T3L1-Atf7-ChIP-Seq(GSE56872)/Homer	NGRTGACGTCAY	1	0	1	389	0.0735	2574.6	0.0927
ASCN	KLF1(Zf)/HUDEP2-KLF1-CutnRun(GSE136251)/Homer	VDGGGYGGGGCY	1	0	1	1063	0.2007	6379.6	0.2297
ASCN	E2A(bHLH),near_PU.1/Bcell-PU.1-ChIP-Seq(GSE21512)/Homer	NVCACCTGBN	1	0	1	1345	0.254	7924.2	0.2853
ASCN	Lhx2(Homeobox)/HFSC-Lhx2-ChIP-Seq(GSE48068)/Homer	TAATTAGN	1	0	1	1042	0.1968	6274.9	0.2259
ASCN	KLF3(Zf)/MEF-Klf3-ChIP-Seq(GSE44748)/Homer	NRGCCCCRCCCHBNN	1	0	1	575	0.1086	3664.9	0.1319
ASCN	c-Jun-CRE(bZIP)/K562-cJun-ChIP-Seq(GSE31477)/Homer	ATGACGTCATCY	1	0	1	239	0.0451	1705.8	0.0614
ASCN	NRF(NRF)/Promoter/Homer	STGCGCATGCGC	1	0	1	128	0.0242	1030.2	0.0371
ASCN	YY1(Zf)/Promoter/Homer	CAAGATGGCGGC	1	0	1	47	0.0089	490.7	0.0177
ASCN	GFY-Staf(?,Zf)/Promoter/Homer	RACTACAATTCCCAGAAKGC	1	0	1	45	0.0085	480.6	0.0173
ASCN	LHX9(Homeobox)/Hct116-LHX9.V5-ChIP-Seq(GSE116822)/Homer	NGCTAATTAG	1	0	1	1410	0.2662	8346.7	0.3005
ASCN	GFY(?)/Promoter/Homer	ACTACAATTCCC	1	0	1	56	0.0106	564	0.0203
ASCN	Atf2(bZIP)/3T3L1-Atf2-ChIP-Seq(GSE56872)/Homer	NRRTGACGTCAT	1	0	1	255	0.0481	1858.6	0.0669
ASCN	ZEB1(Zf)/PDAC-ZEB1-ChIP-Seq(GSE64557)/Homer	VCAGGTRDRY	1	0	1	1528	0.2885	9044.8	0.3256
ASCN	Sp1(Zf)/Promoter/Homer	GGCCCCGCCCCC	1	0	1	270	0.051	1973.9	0.0711
ASCN	Elk4(ETS)/Hela-Elk4-ChIP-Seq(GSE31477)/Homer	NRYTTCCGGY	1	0	1	635	0.1199	4123.6	0.1484
ASCN	Elk1(ETS)/Hela-Elk1-ChIP-Seq(GSE31477)/Homer	HACTTCCGGY	1	0	1	624	0.1178	4075.5	0.1467
ASCN	Bcl11a(Zf)/HSPC-BCL11A-ChIP-Seq(GSE104676)/Homer	TYTGACCASWRG	1	0	1	962	0.1816	5994.5	0.2158
ASCN	Lhx3(Homeobox)/Neuron-Lhx3-ChIP-Seq(GSE31456)/Homer	ADBTAATTAR	1	0	1	1582	0.2987	9410.3	0.3388
ASCN	DLX2(Homeobox)/BasalGanglia-Dlx2-ChIP-seq(GSE124936)/Homer	NNNTAATTAS	1	0	1	1422	0.2685	8570.3	0.3085
ASCN	CTCF-SatelliteElement(Zf?)/CD4+-CTCF-ChIP-Seq(Barski_et_al.)/Homer	TGCAGTTCCMVNWRTGGCCA	1	0	1	24	0.0045	409.1	0.0147
ASCN	En1(Homeobox)/SUM149-EN1-ChIP-Seq(GSE120957)/Homer	NDCTAATTAS	1	0	1	1743	0.3291	10525.1	0.3789
ASCN	BORIS(Zf)/K562-CTCFL-ChIP-Seq(GSE32465)/Homer	CNNBRGCGCCCCCTGSTGGC	1	0	1	466	0.088	7604.7	0.2738
ASCN	CTCF(Zf)/CD4+-CTCF-ChIP-Seq(Barski_et_al.)/Homer	AYAGTGCCMYCTRGTGGCCA	1	0	1	404	0.0763	7395.4	0.2662
ASCN	Ronin(THAP)/ES-Thap11-ChIP-Seq(GSE51522)/Homer	RACTACAACTCCCAGVAKGC	1	0	1	9	0.0017	327.8	0.0118

## Sheet: random
SubType	Motif Name	Consensus	P-value	Log P-value	q-value (Benjamini)	# of Target Sequences with Motif	% of Target Sequences with Motif	# of Background Sequences with Motif	% of Background Sequences with Motif
ASCC	Lhx2(Homeobox)/HFSC-Lhx2-ChIP-Seq(GSE48068)/Homer	TAATTAGN	1e-435	-1003	0	2945	0.5199	10545.7	0.2434
ASCC	Lhx1(Homeobox)/EmbryoCarcinoma-Lhx1-ChIP-Seq(GSE70957)/Homer	NNYTAATTAR	1e-386	-891	0	2975	0.5252	11329.7	0.2615
ASCC	LHX9(Homeobox)/Hct116-LHX9.V5-ChIP-Seq(GSE116822)/Homer	NGCTAATTAG	1e-385	-886.6	0	3335	0.5887	13738.6	0.317
ASCC	DLX5(Homeobox)/BasalGanglia-Dlx5-ChIP-seq(GSE124936)/Homer	SSTAATTA	1e-349	-803.9	0	2292	0.4046	7686.1	0.1774
ASCC	DLX2(Homeobox)/BasalGanglia-Dlx2-ChIP-seq(GSE124936)/Homer	NNNTAATTAS	1e-346	-797	0	3394	0.5991	14717.4	0.3396
ASCC	En1(Homeobox)/SUM149-EN1-ChIP-Seq(GSE120957)/Homer	NDCTAATTAS	1e-333	-769.1	0	3721	0.6568	17293.5	0.3991
ASCC	Dlx3(Homeobox)/Kerainocytes-Dlx3-ChIP-Seq(GSE89884)/Homer	NDGTAATTAC	1e-331	-762.8	0	2033	0.3589	6456	0.149
ASCC	DLX1(Homeobox)/BasalGanglia-Dlx1-ChIP-seq(GSE124936)/Homer	NSNNTAATTA	1e-301	-695.4	0	3067	0.5414	13139.6	0.3032
ASCC	Lhx3(Homeobox)/Neuron-Lhx3-ChIP-Seq(GSE31456)/Homer	ADBTAATTAR	1e-299	-690.5	0	3492	0.6164	16163.6	0.373
ASCC	Nkx6.1(Homeobox)/Islet-Nkx6.1-ChIP-Seq(GSE40975)/Homer	GKTAATGR	1e-220	-507.3	0	4134	0.7297	22699.1	0.5238
ASCC	Isl1(Homeobox)/Neuron-Isl1-ChIP-Seq(GSE31456)/Homer	CTAATKGV	1e-185	-426.2	0	3502	0.6182	18458.8	0.426
ASCC	NF1-halfsite(CTF)/LNCaP-NF1-ChIP-Seq(Unpublished)/Homer	YTGCCAAG	1e-179	-412.5	0	3226	0.5695	16533.6	0.3815
ASCC	NF1(CTF)/LNCAP-NF1-ChIP-Seq(Unpublished)/Homer	CYTGGCABNSTGCCAR	1e-92	-213.2	0	942	0.1663	3564.8	0.0823
ASCC	Nanog(Homeobox)/mES-Nanog-ChIP-Seq(GSE11724)/Homer	RGCCATTAAC	1e-63	-145.5	0	4792	0.8459	32684.8	0.7543
ASCC	Tlx?(NR)/NPC-H3K4me1-ChIP-Seq(GSE16256)/Homer	CTGGCAGSCTGCCA	1e-52	-121.3	0	948	0.1673	4368.1	0.1008
ASCC	Brn1(POU,Homeobox)/NPC-Brn1-ChIP-Seq(GSE35496)/Homer	TATGCWAATBAV	1e-43	-99.83	0	721	0.1273	3222.5	0.0744
ASCC	Oct6(POU,Homeobox)/NPC-Pou3f1-ChIP-Seq(GSE35496)/Homer	WATGCAAATGAG	1e-42	-98.75	0	913	0.1612	4401.5	0.1016
ASCC	HIC1(Zf)/Treg-ZBTB29-ChIP-Seq(GSE99889)/Homer	TGCCAGCB	1e-40	-93.3	0	3040	0.5366	19400.1	0.4477
ASCC	RORgt(NR)/EL4-RORgt.Flag-ChIP-Seq(GSE56019)/Homer	AAYTAGGTCA	1e-37	-87.15	0	321	0.0567	1097.1	0.0253
ASCC	RORgt(NR)/EL4-RORgt.Flag-ChIP-Seq(GSE56019)/Homer	AAYTAGGTCA	1e-37	-87.15	0	321	0.0567	1097.1	0.0253
ASCC	Unknown(Homeobox)/Limb-p300-ChIP-Seq/Homer	SSCMATWAAA	1e-35	-81.87	0	1271	0.2244	6947.1	0.1603
ASCC	Hoxd13(Homeobox)/ChickenMSG-Hoxd13.Flag-ChIP-Seq(GSE86088)/Homer	NCYAATAAAA	1e-32	-74.67	0	2507	0.4425	15822.7	0.3651
ASCC	RORa(NR)/Liver-Rora-ChIP-Seq(GSE101115)/Homer	AAWCTAGGTCARDNN	1e-28	-65.68	0	330	0.0583	1290	0.0298
ASCC	Phox2a(Homeobox)/Neuron-Phox2a-ChIP-Seq(GSE31456)/Homer	YTAATYNRATTA	1e-27	-64.47	0	715	0.1262	3589.8	0.0828
ASCC	Prop1(Homeobox)/GHFT1-PROP1.biotin-ChIP-Seq(GSE77302)/Homer	NTAATBNAATTA	1e-26	-61.87	0	1067	0.1883	5917.4	0.1366
ASCC	RORg(NR)/Liver-Rorc-ChIP-Seq(GSE101115)/Homer	WAABTAGGTCAV	1e-26	-61.75	0	227	0.0401	776.1	0.0179
ASCC	Hoxa9(Homeobox)/ChickenMSG-Hoxa9.Flag-ChIP-Seq(GSE86088)/Homer	RGCAATNAAA	1e-25	-59.2	0	3568	0.6298	24289.5	0.5605
ASCC	NFIL3(bZIP)/HepG2-NFIL3-ChIP-Seq(Encode)/Homer	VTTACGTAAYNNNNN	1e-24	-56.52	0	949	0.1675	5224.4	0.1206
ASCC	Oct11(POU,Homeobox)/NCIH1048-POU2F3-ChIP-seq(GSE115123)/Homer	GATTTGCATA	1e-24	-55.79	0	603	0.1064	3002.9	0.0693
ASCC	Phox2b(Homeobox)/CLBGA-PHOX2B-ChIP-Seq(GSE90683)/Homer	TTAATTNAATTA	1e-23	-54.73	0	418	0.0738	1889.3	0.0436
ASCC	Pdx1(Homeobox)/Islet-Pdx1-ChIP-Seq(SRA008281)/Homer	YCATYAATCA	1e-22	-52.62	0	1451	0.2561	8730.3	0.2015
ASCC	Oct4(POU,Homeobox)/mES-Oct4-ChIP-Seq(GSE11431)/Homer	ATTTGCATAW	1e-21	-50.31	0	844	0.149	4636.2	0.107
ASCC	LEF1(HMG)/H1-LEF1-ChIP-Seq(GSE64758)/Homer	CCTTTGATST	1e-21	-49.13	0	1227	0.2166	7249.3	0.1673
ASCC	Sox10(HMG)/SciaticNerve-Sox3-ChIP-Seq(GSE35132)/Homer	CCWTTGTYYB	1e-19	-46.01	0	2407	0.4249	15816.8	0.365
ASCC	Fli1(ETS)/CD8-FLI-ChIP-Seq(GSE20898)/Homer	NRYTTCCGGH	1e-19	-45.64	0	1688	0.298	10577.5	0.2441
ASCC	SCL(bHLH)/HPC7-Scl-ChIP-Seq(GSE13511)/Homer	AVCAGCTG	1e-19	-45.52	0	4727	0.8344	34044.5	0.7856
ASCC	OCT4-SOX2-TCF-NANOG(POU,Homeobox,HMG)/mES-Oct4-ChIP-Seq(GSE11431)/Homer	ATTTGCATAACAATG	1e-19	-44.92	0	397	0.0701	1872.7	0.0432
ASCC	Zic3(Zf)/mES-Zic3-ChIP-Seq(GSE37889)/Homer	GGCCYCCTGCTGDGH	1e-19	-43.84	0	943	0.1665	5418	0.125
ASCC	ERG(ETS)/VCaP-ERG-ChIP-Seq(GSE14097)/Homer	ACAGGAAGTG	1e-18	-42.47	0	2347	0.4143	15476.8	0.3572
ASCC	Tcf12(bHLH)/GM12878-Tcf12-ChIP-Seq(GSE32465)/Homer	VCAGCTGYTG	1e-18	-41.63	0	1492	0.2634	9283.9	0.2142
ASCC	Ap4(bHLH)/AML-Tfap4-ChIP-Seq(GSE45738)/Homer	NAHCAGCTGD	1e-17	-40.29	0	1877	0.3313	12088.6	0.279
ASCC	Hoxd11(Homeobox)/ChickenMSG-Hoxd11.Flag-ChIP-Seq(GSE86088)/Homer	VGCCATAAAA	1e-17	-39.88	0	3225	0.5693	22201.6	0.5123
ASCC	Sox9(HMG)/Limb-SOX9-ChIP-Seq(GSE73225)/Homer	AGGVNCCTTTGT	1e-16	-38.68	0	1429	0.2523	8913.1	0.2057
ASCC	Rbpj1(?)/Panc1-Rbpj1-ChIP-Seq(GSE47459)/Homer	HTTTCCCASG	1e-16	-38.44	0	2166	0.3823	14261.8	0.3291
ASCC	MyoD(bHLH)/Myotube-MyoD-ChIP-Seq(GSE21614)/Homer	RRCAGCTGYTSY	1e-16	-38.15	0	1238	0.2185	7579.7	0.1749
ASCC	EWS:ERG-fusion(ETS)/CADO_ES1-EWS:ERG-ChIP-Seq(SRA014231)/Homer	ATTTCCTGTN	1e-16	-37.63	0	1201	0.212	7333.5	0.1692
ASCC	Etv2(ETS)/ES-ER71-ChIP-Seq(GSE59402)/Homer	NNAYTTCCTGHN	1e-16	-37.26	0	1493	0.2635	9407.2	0.2171
ASCC	Tcf21(bHLH)/ArterySmoothMuscle-Tcf21-ChIP-Seq(GSE61369)/Homer	NAACAGCTGG	1e-16	-37	0	1485	0.2621	9357.1	0.2159
ASCC	PGR(NR)/EndoStromal-PGR-ChIP-Seq(GSE69539)/Homer	AAGAACATWHTGTTC	1e-15	-36.19	0	439	0.0775	2244.5	0.0518
ASCC	MyoG(bHLH)/C2C12-MyoG-ChIP-Seq(GSE36024)/Homer	AACAGCTG	1e-15	-36.01	0	1583	0.2794	10087.7	0.2328
ASCC	GRE(NR),IR3/RAW264.7-GRE-ChIP-Seq(Unpublished)/Homer	VAGRACAKWCTGTYC	1e-15	-35.89	0	434	0.0766	2217.8	0.0512
ASCC	Mef2b(MADS)/HEK293-Mef2b.V5-ChIP-Seq(GSE67450)/Homer	GCTATTTTTGGM	1e-15	-35.34	0	1240	0.2189	7665.3	0.1769
ASCC	Tcf3(HMG)/mES-Tcf3-ChIP-Seq(GSE11724)/Homer	ASWTCAAAGG	1e-14	-34.16	0	527	0.093	2838.6	0.0655
ASCC	Barx1(Homeobox)/Stomach-Barx1.3xFlag-ChIP-Seq(GSE69483)/Homer	AAACMATTAN	1e-14	-34.1	0	866	0.1529	5100.3	0.1177
ASCC	GRE(NR),IR3/A549-GR-ChIP-Seq(GSE32465)/Homer	NRGVACABNVTGTYCY	1e-13	-32.09	0	259	0.0457	1193.1	0.0275
ASCC	ETV1(ETS)/GIST48-ETV1-ChIP-Seq(GSE22441)/Homer	AACCGGAAGT	1e-13	-31.25	0	2031	0.3585	13501.2	0.3116
ASCC	Mef2d(MADS)/Retina-Mef2d-ChIP-Seq(GSE61391)/Homer	GCTATTTTTAGC	1e-13	-30.92	0	313	0.0553	1533.4	0.0354
ASCC	Sox3(HMG)/NPC-Sox3-ChIP-Seq(GSE33059)/Homer	CCWTTGTY	1e-13	-30.76	0	2474	0.4367	16814.4	0.388
ASCC	Hoxa10(Homeobox)/ChickenMSG-Hoxa10.Flag-ChIP-Seq(GSE86088)/Homer	GGYAATGAAA	1e-13	-30.43	0	908	0.1603	5474.8	0.1263
ASCC	Sox4(HMG)/proB-Sox4-ChIP-Seq(GSE50066)/Homer	YCTTTGTTCC	1e-13	-30.43	0	1352	0.2387	8596.9	0.1984
ASCC	Tcf7(HMG)/GM12878-TCF7-ChIP-Seq(Encode)/Homer	CTTTGATGTGSB	1e-12	-29.53	0	625	0.1103	3569.4	0.0824
ASCC	Brn2(POU,Homeobox)/NPC-Brn2-ChIP-Seq(GSE35496)/Homer	ATGAATATTC	1e-12	-29.52	0	186	0.0328	795.8	0.0184
ASCC	HLF(bZIP)/HSC-HLF.Flag-ChIP-Seq(GSE69817)/Homer	RTTATGYAAB	1e-12	-29.02	0	1175	0.2074	7379.1	0.1703
ASCC	Rfx6(HTH)/Min6b1-Rfx6.HA-ChIP-Seq(GSE62844)/Homer	TGTTKCCTAGCAACM	1e-12	-27.7	0	1657	0.2925	10883.7	0.2512
ASCC	Sox2(HMG)/mES-Sox2-ChIP-Seq(GSE11431)/Homer	BCCATTGTTC	1e-11	-27.6	0	1389	0.2452	8948.9	0.2065
ASCC	ETS1(ETS)/Jurkat-ETS1-ChIP-Seq(GSE17954)/Homer	ACAGGAAGTG	1e-11	-27.45	0	1577	0.2784	10310.7	0.2379
ASCC	Sox6(HMG)/Myotubes-Sox6-ChIP-Seq(GSE32627)/Homer	CCATTGTTNY	1e-11	-27.42	0	2302	0.4064	15652.4	0.3612
ASCC	GABPA(ETS)/Jurkat-GABPa-ChIP-Seq(GSE17954)/Homer	RACCGGAAGT	1e-11	-27.3	0	1376	0.2429	8864.8	0.2046
ASCC	CHR(?)/Hela-CellCycle-Expression/Homer	SRGTTTCAAA	1e-11	-27.12	0	981	0.1732	6067.3	0.14
ASCC	Zic(Zf)/Cerebellum-ZIC1.2-ChIP-Seq(GSE60731)/Homer	CCTGCTGAGH	1e-11	-26.96	0	1298	0.2291	8316.4	0.1919
ASCC	Hoxb4(Homeobox)/ES-Hoxb4-ChIP-Seq(GSE34014)/Homer	TGATTRATGGCY	1e-11	-26.51	0	355	0.0627	1858.3	0.0429
ASCC	Ets1-distal(ETS)/CD4+-PolII-ChIP-Seq(Barski_et_al.)/Homer	MACAGGAAGT	1e-11	-25.96	0	538	0.095	3061.6	0.0707
ASCC	Foxo1(Forkhead)/RAW-Foxo1-ChIP-Seq(Fan_et_al.)/Homer	CTGTTTAC	1e-11	-25.84	0	2571	0.4538	17734.5	0.4093
ASCC	c-Jun-CRE(bZIP)/K562-cJun-ChIP-Seq(GSE31477)/Homer	ATGACGTCATCY	1e-11	-25.69	0	423	0.0747	2309.1	0.0533
ASCC	CEBP(bZIP)/ThioMac-CEBPb-ChIP-Seq(GSE21512)/Homer	ATTGCGCAAC	1e-11	-25.57	0	927	0.1636	5732.2	0.1323
ASCC	CREB5(bZIP)/LNCaP-CREB5.V5-ChIP-Seq(GSE137775)/Homer	VVATGACGTCAT	1e-11	-25.33	0	526	0.0929	2994.1	0.0691
ASCC	OCT:OCT(POU,Homeobox)/NPC-Brn1-ChIP-Seq(GSE35496)/Homer	ATGAATATTCATGAG	1e-10	-24.95	0	36	0.0064	70.3	0.0016
ASCC	Oct2(POU,Homeobox)/Bcell-Oct2-ChIP-Seq(GSE21512)/Homer	ATATGCAAAT	1e-10	-24.92	0	493	0.087	2783.2	0.0642
ASCC	Elk1(ETS)/Hela-Elk1-ChIP-Seq(GSE31477)/Homer	HACTTCCGGY	1e-10	-24.5	0	804	0.1419	4905.9	0.1132
ASCC	Unknown-ESC-element(?)/mES-Nanog-ChIP-Seq(GSE11724)/Homer	CACAGCAGGGGG	1e-10	-24.21	0	930	0.1642	5791.9	0.1337
ASCC	Myf5(bHLH)/GM-Myf5-ChIP-Seq(GSE24852)/Homer	BAACAGCTGT	1e-10	-24.21	0	1083	0.1912	6870.4	0.1585
ASCC	NFAT(RHD)/Jurkat-NFATC1-ChIP-Seq(Jolma_et_al.)/Homer	ATTTTCCATT	1e-10	-24.15	0	1356	0.2394	8824.5	0.2036
ASCC	ETV4(ETS)/HepG2-ETV4-ChIP-Seq(ENCODE)/Homer	ACCGGAAGTG	1e-10	-23.67	0	1618	0.2856	10742.2	0.2479
ASCC	Pit1+1bp(Homeobox)/GCrat-Pit1-ChIP-Seq(GSE58009)/Homer	ATGCATAATTCA	1e-10	-23.41	0	558	0.0985	3249.9	0.075
ASCC	Smad3(MAD)/NPC-Smad3-ChIP-Seq(GSE36673)/Homer	TWGTCTGV	1e-09	-22.93	0	3638	0.6422	26046.6	0.6011
ASCC	Mef2a(MADS)/HL1-Mef2a.biotin-ChIP-Seq(GSE21529)/Homer	CYAAAAATAG	1e-09	-22.87	0	628	0.1109	3736.9	0.0862
ASCC	OCT:OCT-short(POU,Homeobox)/NPC-OCT6-ChIP-Seq(GSE43916)/Homer	ATGCATWATGCATRW	1e-09	-22.44	0	981	0.1732	6202.9	0.1431
ASCC	Atoh1(bHLH)/Cerebellum-Atoh1-ChIP-Seq(GSE22111)/Homer	VNRVCAGCTGGY	1e-09	-22.03	0	1619	0.2858	10811.4	0.2495
ASCC	Atf1(bZIP)/K562-ATF1-ChIP-Seq(GSE31477)/Homer	GATGACGTCA	1e-09	-21.06	0	838	0.1479	5237.4	0.1209
ASCC	Mef2c(MADS)/GM12878-Mef2c-ChIP-Seq(GSE32465)/Homer	DCYAAAAATAGM	1e-09	-20.96	0	668	0.1179	4058.9	0.0937
ASCC	CEBP:AP1(bZIP)/ThioMac-CEBPb-ChIP-Seq(GSE21512)/Homer	DRTGTTGCAA	1e-09	-20.81	0	1038	0.1832	6658.8	0.1537
ASCC	EBF1(EBF)/Near-E2A-ChIP-Seq(GSE21512)/Homer	GTCCCCWGGGGA	1e-08	-20.7	0	1450	0.256	9629.5	0.2222
ASCC	Atf2(bZIP)/3T3L1-Atf2-ChIP-Seq(GSE56872)/Homer	NRRTGACGTCAT	1e-08	-20.56	0	442	0.078	2533.5	0.0585
ASCC	Hoxd10(Homeobox)/ChickenMSG-Hoxd10.Flag-ChIP-Seq(GSE86088)/Homer	GGCMATGAAA	1e-08	-20.43	0	1675	0.2957	11285.9	0.2604
ASCC	Hoxa13(Homeobox)/ChickenMSG-Hoxa13.Flag-ChIP-Seq(GSE86088)/Homer	CYHATAAAAN	1e-08	-20.3	0	3228	0.5698	22988.2	0.5305
ASCC	ZNF416(Zf)/HEK293-ZNF416.GFP-ChIP-Seq(GSE58341)/Homer	WDNCTGGGCA	1e-08	-19.71	0	2026	0.3576	13912.3	0.3211
ASCC	EWS:FLI1-fusion(ETS)/SK_N_MC-EWS:FLI1-ChIP-Seq(SRA014231)/Homer	VACAGGAAAT	1e-08	-19.23	0	924	0.1631	5900.3	0.1362
ASCC	STAT6(Stat)/Macrophage-Stat6-ChIP-Seq(GSE38377)/Homer	TTCCKNAGAA	1e-08	-18.95	0	838	0.1479	5301.5	0.1223
ASCC	JunD(bZIP)/K562-JunD-ChIP-Seq/Homer	ATGACGTCATCN	1e-08	-18.75	0	137	0.0242	620	0.0143
ASCC	Elk4(ETS)/Hela-Elk4-ChIP-Seq(GSE31477)/Homer	NRYTTCCGGY	1e-08	-18.66	0	778	0.1373	4888	0.1128
ASCC	Fos(bZIP)/TSC-Fos-ChIP-Seq(GSE110950)/Homer	NDATGASTCAYN	1e-08	-18.45	0	756	0.1335	4740.1	0.1094
ASCC	Fox:Ebox(Forkhead,bHLH)/Panc1-Foxa2-ChIP-Seq(GSE47459)/Homer	NNNVCTGWGYAAACASN	1e-07	-18.14	0	1529	0.2699	10309.6	0.2379
ASCC	Hoxa11(Homeobox)/ChickenMSG-Hoxa11.Flag-ChIP-Seq(GSE86088)/Homer	TTTTATGGCM	1e-07	-17.97	0	3054	0.5391	21765	0.5023
ASCC	Zic2(Zf)/ESC-Zic2-ChIP-Seq(SRP197560)/Homer	CHCAGCRGGRGG	1e-07	-17.94	0	687	0.1213	4273.9	0.0986
ASCC	STAT6(Stat)/CD4-Stat6-ChIP-Seq(GSE22104)/Homer	ABTTCYYRRGAA	1e-07	-17.56	0	817	0.1442	5197.5	0.1199
ASCC	STAT4(Stat)/CD4-Stat4-ChIP-Seq(GSE22104)/Homer	NYTTCCWGGAAR	1e-07	-17.31	0	1410	0.2489	9473	0.2186
ASCC	Atf7(bZIP)/3T3L1-Atf7-ChIP-Seq(GSE56872)/Homer	NGRTGACGTCAY	1e-07	-16.82	0	606	0.107	3742.2	0.0864
ASCC	HNF1b(Homeobox)/PDAC-HNF1B-ChIP-Seq(GSE64557)/Homer	GTTAATNATTAA	1e-07	-16.72	0	253	0.0447	1366.4	0.0315
ASCC	Fra1(bZIP)/BT549-Fra1-ChIP-Seq(GSE46166)/Homer	NNATGASTCATH	1e-07	-16.54	0	711	0.1255	4483.9	0.1035
ASCC	PU.1(ETS)/ThioMac-PU.1-ChIP-Seq(GSE21512)/Homer	AGAGGAAGTG	1e-07	-16.51	0	797	0.1407	5090.5	0.1175
ASCC	AR-halfsite(NR)/LNCaP-AR-ChIP-Seq(GSE27824)/Homer	CCAGGAACAG	1e-07	-16.45	0	4369	0.7712	32106.1	0.7409
ASCC	Elf4(ETS)/BMDM-Elf4-ChIP-Seq(GSE88699)/Homer	ACTTCCKGKT	1e-07	-16.37	0	1518	0.268	10305.9	0.2378
ASCC	ZFX(Zf)/mES-Zfx-ChIP-Seq(GSE11431)/Homer	AGGCCTRG	1e-06	-15.83	0	1764	0.3114	12145.4	0.2803
ASCC	Atf3(bZIP)/GBM-ATF3-ChIP-Seq(GSE33912)/Homer	DATGASTCATHN	1e-06	-15.43	0	831	0.1467	5369	0.1239
ASCC	ZNF711(Zf)/SHSY5Y-ZNF711-ChIP-Seq(GSE20673)/Homer	AGGCCTAG	1e-06	-15.14	0	2285	0.4034	16073.1	0.3709
ASCC	BMYB(HTH)/Hela-BMYB-ChIP-Seq(GSE27030)/Homer	NHAACBGYYV	1e-06	-15.02	0	2028	0.358	14151.3	0.3266
ASCC	ARE(NR)/LNCAP-AR-ChIP-Seq(GSE27824)/Homer	RGRACASNSTGTYCYB	1e-06	-14.98	0	505	0.0891	3095.8	0.0714
ASCC	Rfx2(HTH)/LoVo-RFX2-ChIP-Seq(GSE49402)/Homer	GTTGCCATGGCAACM	1e-06	-14.75	0	169	0.0298	864.4	0.0199
ASCC	RFX(HTH)/K562-RFX3-ChIP-Seq(SRA012198)/Homer	CGGTTGCCATGGCAAC	1e-06	-14.57	0	152	0.0268	761.3	0.0176
ASCC	Sox17(HMG)/Endoderm-Sox17-ChIP-Seq(GSE61475)/Homer	CCATTGTTYB	1e-06	-14.24	0	1068	0.1885	7115.3	0.1642
ASCC	Atf4(bZIP)/MEF-Atf4-ChIP-Seq(GSE35681)/Homer	MTGATGCAAT	1e-06	-13.96	0	389	0.0687	2327.8	0.0537
ASCC	X-box(HTH)/NPC-H3K4me1-ChIP-Seq(GSE16256)/Homer	GGTTGCCATGGCAA	1e-06	-13.84	0	193	0.0341	1030.8	0.0238
ASCC	TCFL2(HMG)/K562-TCF7L2-ChIP-Seq(GSE29196)/Homer	ACWTCAAAGG	1e-05	-13.47	0	177	0.0312	934.5	0.0216
ASCC	Rfx1(HTH)/NPC-H3K4me1-ChIP-Seq(GSE16256)/Homer	KGTTGCCATGGCAA	1e-05	-13.44	0	334	0.059	1967.6	0.0454
ASCC	SPDEF(ETS)/VCaP-SPDEF-ChIP-Seq(SRA014231)/Homer	ASWTCCTGBT	1e-05	-13.36	0	1497	0.2643	10292.4	0.2375
ASCC	Sox21(HMG)/ESC-SOX21-ChIP-Seq(GSE110505)/Homer	BCCWTTGTBYKV	1e-05	-13.28	0	2532	0.447	18042.8	0.4164
ASCC	Sox15(HMG)/CPA-Sox15-ChIP-Seq(GSE62909)/Homer	RAACAATGGN	1e-05	-13.24	0	1578	0.2786	10896.7	0.2515
ASCC	Pax7(Paired,Homeobox),longest/Myoblast-Pax7-ChIP-Seq(GSE25064)/Homer	NTAATTDGCYAATTANNWWD	1e-05	-13.13	0	72	0.0127	302.1	0.007
ASCC	ELF3(ETS)/PDAC-ELF3-ChIP-Seq(GSE64557)/Homer	ANCAGGAAGT	1e-05	-13.04	0	1116	0.197	7515.7	0.1734
ASCC	IRF:BATF(IRF:bZIP)/pDC-Irf8-ChIP-Seq(GSE66899)/Homer	CTTTCANTATGACTV	1e-05	-12.98	0	205	0.0362	1122.2	0.0259
ASCC	NeuroD1(bHLH)/Islet-NeuroD1-ChIP-Seq(GSE30298)/Homer	GCCATCTGTT	1e-05	-12.85	0	1219	0.2152	8275.6	0.191
ASCC	BHLHA15(bHLH)/NIH3T3-BHLHB8.HA-ChIP-Seq(GSE119782)/Homer	NAMCAGCTGK	1e-05	-12.64	0	1981	0.3497	13928.4	0.3214
ASCC	Hoxc9(Homeobox)/Ainv15-Hoxc9-ChIP-Seq(GSE21812)/Homer	GGCCATAAATCA	1e-05	-12.33	0	731	0.129	4769.3	0.1101
ASCC	Tbr1(T-box)/Cortex-Tbr1-ChIP-Seq(GSE71384)/Homer	AAGGTGTKAA	1e-05	-12.26	0	1808	0.3192	12658	0.2921
ASCC	Hoxd12(Homeobox)/ChickenMSG-Hoxd12.Flag-ChIP-Seq(GSE86088)/Homer	HDGYAATGAAAN	1e-05	-12.17	0	2469	0.4358	17631.3	0.4069
ASCC	EHF(ETS)/LoVo-EHF-ChIP-Seq(GSE49402)/Homer	AVCAGGAAGT	1e-05	-11.78	0	1852	0.3269	13013.5	0.3003
ASCC	AP-1(bZIP)/ThioMac-PU.1-ChIP-Seq(GSE21512)/Homer	VTGACTCATC	1e-05	-11.57	0	906	0.1599	6057.5	0.1398
ASCC	Zfp809(Zf)/ES-Zfp809-ChIP-Seq(GSE70799)/Homer	GGGGCTYGKCTGGGA	0.0001	-11.42	0	283	0.05	1671.4	0.0386
ASCC	ELF1(ETS)/Jurkat-ELF1-ChIP-Seq(SRA014231)/Homer	AVCCGGAAGT	0.0001	-11.19	0	702	0.1239	4606.8	0.1063
ASCC	Pax7(Paired,Homeobox)/Myoblast-Pax7-ChIP-Seq(GSE25064)/Homer	TAATCAATTA	0.0001	-11.17	0	174	0.0307	954.6	0.022
ASCC	OCT:OCT(POU,Homeobox,IR1)/NPC-Brn2-ChIP-Seq(GSE35496)/Homer	ATGAATWATTCATGA	0.0001	-11.14	0	38	0.0067	135	0.0031
ASCC	AMYB(HTH)/Testes-AMYB-ChIP-Seq(GSE44588)/Homer	TGGCAGTTGG	0.0001	-11.05	0	2068	0.365	14675.4	0.3387
ASCC	Fra2(bZIP)/Striatum-Fra2-ChIP-Seq(GSE43429)/Homer	GGATGACTCATC	0.0001	-10.41	0.0001	586	0.1034	3809.4	0.0879
ASCC	Chop(bZIP)/MEF-Chop-ChIP-Seq(GSE35681)/Homer	ATTGCATCAT	0.0001	-10.41	0.0001	298	0.0526	1798.8	0.0415
ASCC	Pax7(Paired,Homeobox),long/Myoblast-Pax7-ChIP-Seq(GSE25064)/Homer	TAATCHGATTAC	0.0001	-9.998	0.0001	49	0.0086	201.4	0.0046
ASCC	ETS:E-box(ETS,bHLH)/HPC7-Scl-ChIP-Seq(GSE22178)/Homer	AGGAARCAGCTG	0.0001	-9.867	0.0002	158	0.0279	874.4	0.0202
ASCC	Sox7(HMG)/ESC-Sox7-ChIP-Seq(GSE133899)/Homer	VVRRAACAATGG	0.0001	-9.684	0.0002	455	0.0803	2909.4	0.0671
ASCC	NeuroG2(bHLH)/Fibroblast-NeuroG2-ChIP-Seq(GSE75910)/Homer	ACCATCTGTT	0.0001	-9.451	0.0002	2124	0.3749	15200.3	0.3508
ASCC	NFY(CCAAT)/Promoter/Homer	RGCCAATSRG	0.0001	-9.302	0.0003	1184	0.209	8199.4	0.1892
ASCC	WT1(Zf)/Kidney-WT1-ChIP-Seq(GSE90016)/Homer	MCTCCCMCRCAB	0.001	-8.962	0.0004	833	0.147	5648.2	0.1303
ASCC	ZNF7(Zf)/HepG2-ZNF7.Flag-ChIP-Seq(Encode)/Homer	CTGCCWVCTTTTRTA	0.001	-8.941	0.0004	814	0.1437	5511.9	0.1272
ASCC	Stat3+il21(Stat)/CD4-Stat3-ChIP-Seq(GSE19198)/Homer	SVYTTCCNGGAARB	0.001	-8.939	0.0004	1035	0.1827	7124	0.1644
ASCC	Stat3(Stat)/mES-Stat3-ChIP-Seq(GSE11431)/Homer	CTTCCGGGAA	0.001	-8.869	0.0004	722	0.1274	4848.4	0.1119
ASCC	NF1:FOXA1(CTF,Forkhead)/LNCAP-FOXA1-ChIP-Seq(GSE27824)/Homer	WNTGTTTRYTTTGGCA	0.001	-8.74	0.0005	103	0.0182	540.2	0.0125
ASCC	Pitx1:Ebox(Homeobox,bHLH)/Hindlimb-Pitx1-ChIP-Seq(GSE41591)/Homer	YTAATTRAWWCCAGATGT	0.001	-8.692	0.0005	291	0.0514	1798	0.0415
ASCC	Bapx1(Homeobox)/VertebralCol-Bapx1-ChIP-Seq(GSE36672)/Homer	TTRAGTGSYK	0.001	-8.357	0.0007	2853	0.5036	20813.6	0.4803
ASCC	ETS(ETS)/Promoter/Homer	AACCGGAAGT	0.001	-8.334	0.0007	459	0.081	2986.7	0.0689
ASCC	EBF2(EBF)/BrownAdipose-EBF2-ChIP-Seq(GSE97114)/Homer	NABTCCCWDGGGAVH	0.001	-8.32	0.0007	1256	0.2217	8788.5	0.2028
ASCC	Tgif2(Homeobox)/mES-Tgif2-ChIP-Seq(GSE55404)/Homer	TGTCANYT	0.001	-8.065	0.0009	3678	0.6492	27182.3	0.6273
ASCC	PAX3:FKHR-fusion(Paired,Homeobox)/Rh4-PAX3:FKHR-ChIP-Seq(GSE19063)/Homer	ACCRTGACTAATTNN	0.001	-8.032	0.0009	333	0.0588	2109	0.0487
ASCC	CEBP:CEBP(bZIP)/MEF-Chop-ChIP-Seq(GSE35681)/Homer	NTNATGCAAYMNNHTGMAAY	0.001	-8.002	0.0009	210	0.0371	1261.5	0.0291
ASCC	Zac1(Zf)/Neuro2A-Plagl1-ChIP-Seq(GSE75942)/Homer	HAWGRGGCCM	0.001	-7.934	0.001	3177	0.5608	23328.7	0.5384
ASCC	HOXA1(Homeobox)/mES-Hoxa1-ChIP-Seq(SRP084292)/Homer	TGATKGATGR	0.001	-7.832	0.0011	360	0.0635	2305.5	0.0532
ASCC	JunB(bZIP)/DendriticCells-Junb-ChIP-Seq(GSE36099)/Homer	RATGASTCAT	0.001	-7.712	0.0012	660	0.1165	4454.4	0.1028
ASCC	Smad4(MAD)/ESC-SMAD4-ChIP-Seq(GSE29422)/Homer	VBSYGTCTGG	0.001	-7.59	0.0013	2121	0.3744	15312.9	0.3534
ASCC	PAX6(Paired,Homeobox)/Forebrain-Pax6-ChIP-Seq(GSE66961)/Homer	NGTGTTCAVTSAAGCGKAAA	0.001	-7.513	0.0014	146	0.0258	842.2	0.0194
ASCC	PR(NR)/T47D-PR-ChIP-Seq(GSE31130)/Homer	VAGRACAKNCTGTBC	0.001	-7.345	0.0017	2971	0.5244	21796.6	0.503
ASCC	Eomes(T-box)/H9-Eomes-ChIP-Seq(GSE26097)/Homer	ATTAACACCT	0.001	-7.174	0.002	2597	0.4584	18955.8	0.4374
ASCC	Bcl11a(Zf)/HSPC-BCL11A-ChIP-Seq(GSE104676)/Homer	TYTGACCASWRG	0.001	-7.052	0.0023	953	0.1682	6629.9	0.153
ASCC	ZNF322(Zf)/HEK293-ZNF322.GFP-ChIP-Seq(GSE58341)/Homer	GAGCCTGGTACTGWGCCTGR	0.01	-6.859	0.0027	422	0.0745	2781.9	0.0642
ASCC	THRa(NR)/C17.2-THRa-ChIP-Seq(GSE38347)/Homer	GGTCANYTGAGGWCA	0.01	-6.735	0.0031	561	0.099	3785.2	0.0874
ASCC	MYB(HTH)/ERMYB-Myb-ChIPSeq(GSE22095)/Homer	GGCVGTTR	0.01	-6.713	0.0031	2258	0.3986	16419.6	0.3789
ASCC	ETS:RUNX(ETS,Runt)/Jurkat-RUNX1-ChIP-Seq(GSE17954)/Homer	RCAGGATGTGGT	0.01	-6.703	0.0031	133	0.0235	773	0.0178
ASCC	AP-2gamma(AP2)/MCF7-TFAP2C-ChIP-Seq(GSE21234)/Homer	SCCTSAGGSCAW	0.01	-6.587	0.0035	1336	0.2358	9498	0.2192
ASCC	ZBTB18(Zf)/HEK293-ZBTB18.GFP-ChIP-Seq(GSE58341)/Homer	AACATCTGGA	0.01	-6.424	0.0041	727	0.1283	5008.3	0.1156
ASCC	Gfi1b(Zf)/HPC7-Gfi1b-ChIP-Seq(GSE22178)/Homer	MAATCACTGC	0.01	-6.407	0.0041	940	0.1659	6573.6	0.1517
ASCC	Twist2(bHLH)/Myoblast-Twist2.Ty1-ChIP-Seq(GSE127998)/Homer	MCAGCTGBYH	0.01	-6.188	0.0051	2377	0.4196	17367.6	0.4008
ASCC	MafF(bZIP)/HepG2-MafF-ChIP-Seq(GSE31477)/Homer	HWWGTCAGCAWWTTT	0.01	-5.998	0.0061	380	0.0671	2517.1	0.0581
ASCC	Olig2(bHLH)/Neuron-Olig2-ChIP-Seq(GSE30882)/Homer	RCCATMTGTT	0.01	-5.932	0.0065	2570	0.4537	18859	0.4352
ASCC	ELF5(ETS)/T47D-ELF5-ChIP-Seq(GSE30407)/Homer	ACVAGGAAGT	0.01	-5.845	0.0071	1072	0.1892	7587.5	0.1751
ASCC	BATF(bZIP)/Th17-BATF-ChIP-Seq(GSE39756)/Homer	DATGASTCAT	0.01	-5.792	0.0074	798	0.1409	5566.5	0.1285
ASCC	Fosl2(bZIP)/3T3L1-Fosl2-ChIP-Seq(GSE56872)/Homer	NATGASTCABNN	0.01	-5.521	0.0097	387	0.0683	2588	0.0597
ASCC	CArG(MADS)/PUER-Srf-ChIP-Seq(Sullivan_et_al.)/Homer	CCATATATGGNM	0.01	-5.48	0.01	428	0.0756	2885.1	0.0666
ASCC	Zfp281(Zf)/ES-Zfp281-ChIP-Seq(GSE81042)/Homer	CCCCTCCCCCAC	0.01	-5.304	0.0119	412	0.0727	2779	0.0641
ASCC	Npas4(bHLH)/Neuron-Npas4-ChIP-Seq(GSE127793)/Homer	NHRTCACGACDN	0.01	-5.154	0.0137	839	0.1481	5910.5	0.1364
ASCC	p53(p53)/mES-cMyc-ChIP-Seq(GSE11431)/Homer	ACATGCCCGGGCAT	0.01	-5.013	0.0157	30	0.0053	139.6	0.0032
ASCC	ZNF675(Zf)/HEK293-ZNF675.GFP-ChIP-Seq(GSE58341)/Homer	ARGAGGMCAAAATGW	0.01	-4.802	0.0193	198	0.035	1272.5	0.0294
ASCC	EBF(EBF)/proBcell-EBF-ChIP-Seq(GSE21978)/Homer	DGTCCCYRGGGA	0.01	-4.766	0.0199	283	0.05	1876.6	0.0433
ASCC	ZNF519(Zf)/HEK293-ZNF519.GFP-ChIP-Seq(GSE58341)/Homer	GAGSCCGAGC	0.01	-4.761	0.0199	295	0.0521	1962.5	0.0453
ASCC	PU.1:IRF8(ETS:IRF)/pDC-Irf8-ChIP-Seq(GSE66899)/Homer	GGAAGTGAAAST	0.01	-4.691	0.0212	275	0.0485	1822.1	0.042
ASCC	GLIS3(Zf)/Thyroid-Glis3.GFP-ChIP-Seq(GSE103297)/Homer	CTCCCTGGGAGGCCN	0.01	-4.627	0.0225	1720	0.3036	12541.5	0.2894
ASCC	Nkx2.5(Homeobox)/HL1-Nkx2.5.biotin-ChIP-Seq(GSE21529)/Homer	RRSCACTYAA	0.1	-4.587	0.0233	2901	0.5121	21519.2	0.4966
ASCC	CRE(bZIP)/Promoter/Homer	CSGTGACGTCAC	0.1	-4.578	0.0234	238	0.042	1563.7	0.0361
ASCC	STAT5(Stat)/mCD4+-Stat5-ChIP-Seq(GSE12346)/Homer	RTTTCTNAGAAA	0.1	-4.57	0.0235	505	0.0891	3492.2	0.0806
ASCC	TCF4(bHLH)/SHSY5Y-TCF4-ChIP-Seq(GSE96915)/Homer	SMCATCTGKH	0.1	-4.539	0.0241	2085	0.368	15310.3	0.3533
ASCC	Foxa2(Forkhead)/Liver-Foxa2-ChIP-Seq(GSE25694)/Homer	CYTGTTTACWYW	0.1	-4.429	0.0268	1092	0.1928	7845.7	0.1811
ASCC	Smad2(MAD)/ES-SMAD2-ChIP-Seq(GSE29422)/Homer	CTGTCTGG	0.1	-4.388	0.0277	2094	0.3696	15394.3	0.3553
ASCC	NFAT:AP1(RHD,bZIP)/Jurkat-NFATC1-ChIP-Seq(Jolma_et_al.)/Homer	SARTGGAAAAWRTGAGTCAB	0.1	-4.366	0.0282	234	0.0413	1543.6	0.0356
ASCC	Jun-AP1(bZIP)/K562-cJun-ChIP-Seq(GSE31477)/Homer	GATGASTCATCN	0.1	-4.361	0.0282	274	0.0484	1829.2	0.0422
ASCC	Znf263(Zf)/K562-Znf263-ChIP-Seq(GSE31477)/Homer	CVGTSCTCCC	0.1	-4.316	0.0294	2302	0.4064	16981.5	0.3919
ASCC	EBNA1(EBV-virus)/Raji-EBNA1-ChIP-Seq(GSE30709)/Homer	GGYAGCAYDTGCTDCCCNNN	0.1	-4.307	0.0295	30	0.0053	147.5	0.0034
ASCC	Foxh1(Forkhead)/hESC-FOXH1-ChIP-Seq(GSE29422)/Homer	NNTGTGGATTSS	0.1	-4.301	0.0295	818	0.1444	5817	0.1342
ASCC	IRF3(IRF)/BMDM-Irf3-ChIP-Seq(GSE67343)/Homer	AGTTTCAKTTTC	0.1	-4.268	0.0304	467	0.0824	3232.6	0.0746
ASCC	CTCF(Zf)/CD4+-CTCF-ChIP-Seq(Barski_et_al.)/Homer	AYAGTGCCMYCTRGTGGCCA	0.1	-4.264	0.0304	216	0.0381	1419.2	0.0328
ASCC	IRF4(IRF)/GM12878-IRF4-ChIP-Seq(GSE32465)/Homer	ACTGAAACCA	0.1	-4.258	0.0304	586	0.1034	4105.5	0.0947
ASCC	Brachyury(T-box)/Mesoendoderm-Brachyury-ChIP-exo(GSE54963)/Homer	ANTTMRCASBNNNGTGYKAAN	0.1	-4.251	0.0304	379	0.0669	2592.3	0.0598
ASCC	PRDM15(Zf)/ESC-Prdm15-ChIP-Seq(GSE73694)/Homer	YCCDNTCCAGGTTTT	0.1	-4.24	0.0306	1490	0.263	10846.4	0.2503
ASCC	Pax8(Paired,Homeobox)/Thyroid-Pax8-ChIP-Seq(GSE26938)/Homer	GTCATGCHTGRCTGS	0.1	-4.231	0.0308	492	0.0868	3417.4	0.0789
ASCC	FOXK2(Forkhead)/U2OS-FOXK2-ChIP-Seq(E-MTAB-2204)/Homer	SCHTGTTTACAT	0.1	-4.193	0.0318	848	0.1497	6047.4	0.1396
ASCC	IRF8(IRF)/BMDM-IRF8-ChIP-Seq(GSE77884)/Homer	GRAASTGAAAST	0.1	-4.167	0.0325	451	0.0796	3121.4	0.072
ASCC	SpiB(ETS)/OCILY3-SPIB-ChIP-Seq(GSE56857)/Homer	AAAGRGGAAGTG	0.1	-4.141	0.0332	336	0.0593	2286.6	0.0528
ASCC	Nkx2.2(Homeobox)/NPC-Nkx2.2-ChIP-Seq(GSE61673)/Homer	BTBRAGTGSN	0.1	-3.85	0.0442	2564	0.4526	19029.5	0.4391
ASCC	CUX1(Homeobox)/K562-CUX1-ChIP-Seq(GSE92882)/Homer	TATCGATNAN	0.1	-3.822	0.0452	864	0.1525	6196.1	0.143
ASCC	Hnf1(Homeobox)/Liver-Foxa2-Chip-Seq(GSE25694)/Homer	GGTTAAWCATTAA	0.1	-3.738	0.0489	191	0.0337	1262.8	0.0291
ASCC	NFkB-p65(RHD)/GM12787-p65-ChIP-Seq(GSE19485)/Homer	WGGGGATTTCCC	0.1	-3.709	0.0502	663	0.117	4712.1	0.1087
ASCC	AP-2alpha(AP2)/Hela-AP2alpha-ChIP-Seq(GSE31477)/Homer	ATGCCCTGAGGC	0.1	-3.657	0.0526	997	0.176	7203.2	0.1662
ASCC	PU.1-IRF(ETS:IRF)/Bcell-PU.1-ChIP-Seq(GSE21512)/Homer	MGGAAGTGAAAC	0.1	-3.645	0.053	1862	0.3287	13718.8	0.3166
ASCC	Arnt:Ahr(bHLH)/MCF7-Arnt-ChIP-Seq(Lo_et_al.)/Homer	TBGCACGCAA	0.1	-3.639	0.053	764	0.1349	5467.1	0.1262
ASCC	Tcfcp2l1(CP2)/mES-Tcfcp2l1-ChIP-Seq(GSE11431)/Homer	NRAACCRGTTYRAACCRGYT	0.1	-3.636	0.053	222	0.0392	1488.9	0.0344
ASCC	NF-E2(bZIP)/K562-NFE2-ChIP-Seq(GSE31477)/Homer	GATGACTCAGCA	0.1	-3.566	0.0565	80	0.0141	489.5	0.0113
ASCC	Pitx1(Homeobox)/Chicken-Pitx1-ChIP-Seq(GSE38910)/Homer	TAATCCCN	0.1	-3.549	0.0573	4412	0.7788	33285.8	0.7681
ASCC	Ascl1(bHLH)/NeuralTubes-Ascl1-ChIP-Seq(GSE55840)/Homer	NNVVCAGCTGBN	0.1	-3.459	0.0624	2022	0.3569	14954	0.3451
ASCC	THRb(NR)/HepG2-THRb.Flag-ChIP-Seq(Encode)/Homer	GGTCACCTGAGGTCA	0.1	-3.454	0.0624	729	0.1287	5222	0.1205
ASCC	Tbx20(T-box)/Heart-Tbx20-ChIP-Seq(GSE29636)/Homer	GGTGYTGACAGS	0.1	-3.45	0.0624	308	0.0544	2119.7	0.0489
ASCC	ZNF768(Zf)/Rajj-ZNF768-ChIP-Seq(GSE111879)/Homer	RHHCAGAGAGGB	0.1	-3.39	0.0659	50	0.0088	290.4	0.0067
ASCC	Hand2(bHLH)/Mesoderm-Hand2-ChIP-Seq(GSE61475)/Homer	TGACANARRCCAGRC	0.1	-3.373	0.0667	693	0.1223	4961.5	0.1145
ASCC	Usf2(bHLH)/C2C12-Usf2-ChIP-Seq(GSE36030)/Homer	GTCACGTGGT	0.1	-3.14	0.0839	369	0.0651	2583.6	0.0596
ASCC	p63(p53)/Keratinocyte-p63-ChIP-Seq(GSE17611)/Homer	NNDRCATGYCYNRRCATGYH	0.1	-3.133	0.0841	493	0.087	3497.1	0.0807
ASCC	PBX1(Homeobox)/MCF7-PBX1-ChIP-Seq(GSE28007)/Homer	GSCTGTCACTCA	0.1	-3.126	0.0844	119	0.021	774.9	0.0179
ASCC	Pit1(Homeobox)/GCrat-Pit1-ChIP-Seq(GSE58009)/Homer	ATGMATATDC	0.1	-3.091	0.087	1347	0.2378	9890.5	0.2282
ASCC	Srebp2(bHLH)/HepG2-Srebp2-ChIP-Seq(GSE31477)/Homer	CGGTCACSCCAC	0.1	-3.025	0.0925	167	0.0295	1121	0.0259
ASCC	Bach2(bZIP)/OCILy7-Bach2-ChIP-Seq(GSE44420)/Homer	TGCTGAGTCA	0.1	-2.972	0.0971	232	0.041	1593	0.0368
ASCC	ZNF264(Zf)/HEK293-ZNF264.GFP-ChIP-Seq(GSE58341)/Homer	RGGGCACTAACY	0.1	-2.963	0.0975	873	0.1541	6341.7	0.1463
ASCC	Oct4:Sox17(POU,Homeobox,HMG)/F9-Sox17-ChIP-Seq(GSE44553)/Homer	CCATTGTATGCAAAT	0.1	-2.93	0.1004	186	0.0328	1261.7	0.0291
ASCC	PAX5(Paired,Homeobox)/GM12878-PAX5-ChIP-Seq(GSE32465)/Homer	GCAGCCAAGCRTGACH	0.1	-2.926	0.1004	509	0.0898	3631.4	0.0838
ASCC	Cux2(Homeobox)/Liver-Cux2-ChIP-Seq(GSE35985)/Homer	HNRAATCAAT	0.1	-2.903	0.1023	557	0.0983	3989.3	0.0921
ASCC	HRE(HSF)/Striatum-HSF1-ChIP-Seq(GSE38000)/Homer	TTCTAGAABNTTCTA	0.1	-2.765	0.117	311	0.0549	2181.1	0.0503
ASCC	Duxbl(Homeobox)/NIH3T3-Duxbl.HA-ChIP-Seq(GSE119782)/Homer	TAAYCYAATCAA	0.1	-2.555	0.1437	102	0.018	674.1	0.0156
ASCC	p73(p53)/Trachea-p73-ChIP-Seq(PRJNA310161)/Homer	NRRRCAWGTCCDGRCATGYY	0.1	-2.512	0.1494	68	0.012	435.5	0.01
ASCC	ZNF189(Zf)/HEK293-ZNF189.GFP-ChIP-Seq(GSE58341)/Homer	TGGAACAGMA	0.1	-2.457	0.1571	1229	0.2169	9076.8	0.2095
ASCC	ZNF341(Zf)/EBV-ZNF341-ChIP-Seq(GSE113194)/Homer	GGAACAGCCG	0.1	-2.4	0.1656	1060	0.1871	7808	0.1802
ASCC	DUX4(Homeobox)/Myoblasts-DUX4.V5-ChIP-Seq(GSE75791)/Homer	NWTAAYCYAATCAWN	0.1	-2.384	0.1676	70	0.0124	453.1	0.0105
ASCC	FoxD3(forkhead)/ZebrafishEmbryo-Foxd3.biotin-ChIP-seq(GSE106676)/Homer	TGTTTAYTTAGC	0.1	-2.342	0.1741	1313	0.2318	9726.3	0.2245
ASCC	PBX2(Homeobox)/K562-PBX2-ChIP-Seq(Encode)/Homer	RTGATTKATRGN	0.1	-2.319	0.1773	1060	0.1871	7818.5	0.1804
ASCC	HNF6(Homeobox)/Liver-Hnf6-ChIP-Seq(ERP000394)/Homer	NTATYGATCH	0.1	-2.309	0.1784	665	0.1174	4849.8	0.1119
ASCC	Zfp57(Zf)/H1-ZFP57.HA-ChIP-Seq(GSE115387)/Homer	NANTGCSGCA	0.1	-2.303	0.1787	351	0.062	2508.2	0.0579
ASCC	ZNF528(Zf)/HEK293-ZNF528.GFP-ChIP-Seq(GSE58341)/Homer	AGAAATGACTTCCCT	1	-2.276	0.1829	11	0.0019	54.6	0.0013
ASCC	ZSCAN22(Zf)/HEK293-ZSCAN22.GFP-ChIP-Seq(GSE58341)/Homer	SMCAGTCWGAKGGAGGAGGC	1	-2.25	0.1871	108	0.0191	729.4	0.0168
ASCC	PRDM9(Zf)/Testis-DMC1-ChIP-Seq(GSE35498)/Homer	ADGGYAGYAGCATCT	1	-2.077	0.2214	578	0.102	4221.6	0.0974
ASCC	TATA-Box(TBP)/Promoter/Homer	CCTTTTAWAGSC	1	-2.071	0.2219	1799	0.3176	13452.8	0.3105
ASCC	RBPJ:Ebox(?,bHLH)/Panc1-Rbpj1-ChIP-Seq(GSE47459)/Homer	GGGRAARRGRMCAGMTG	1	-1.964	0.246	477	0.0842	3476.1	0.0802
ASCC	bZIP:IRF(bZIP,IRF)/Th17-BatF-ChIP-Seq(GSE39756)/Homer	NAGTTTCABTHTGACTNW	1	-1.85	0.2744	666	0.1176	4907.3	0.1132
ASCC	Tbox:Smad(T-box,MAD)/ESCd5-Smad2_3-ChIP-Seq(GSE29422)/Homer	AGGTGHCAGACA	1	-1.816	0.283	260	0.0459	1870.1	0.0432
ASCC	MYNN(Zf)/HEK293-MYNN.eGFP-ChIP-Seq(Encode)/Homer	TTCAAAWTAAAAGTC	1	-1.739	0.3044	368	0.065	2682.6	0.0619
ASCC	HOXA2(Homeobox)/mES-Hoxa2-ChIP-Seq(Donaldson_et_al.)/Homer	GYCATCMATCAT	1	-1.735	0.3044	136	0.024	958.3	0.0221
ASCC	Maz(Zf)/HepG2-Maz-ChIP-Seq(GSE31477)/Homer	GGGGGGGG	1	-1.728	0.3053	1630	0.2877	12225.5	0.2821
ASCC	Pbx3(Homeobox)/GM12878-PBX3-ChIP-Seq(GSE32465)/Homer	SCTGTCAMTCAN	1	-1.686	0.317	316	0.0558	2298.4	0.053
ASCC	E2F4(E2F)/K562-E2F4-ChIP-Seq(GSE31477)/Homer	GGCGGGAAAH	1	-1.684	0.317	386	0.0681	2822.8	0.0651
ASCC	Nkx3.1(Homeobox)/LNCaP-Nkx3.1-ChIP-Seq(GSE28264)/Homer	AAGCACTTAA	1	-1.628	0.3337	2923	0.516	22109.7	0.5102
ASCC	MafA(bZIP)/Islet-MafA-ChIP-Seq(GSE30298)/Homer	TGCTGACTCA	1	-1.625	0.3337	1117	0.1972	8347.6	0.1926
ASCC	Six2(Homeobox)/NephronProgenitor-Six2-ChIP-Seq(GSE39837)/Homer	GWAAYHTGAKMC	1	-1.587	0.3447	1263	0.2229	9461.4	0.2183
ASCC	FOXP1(Forkhead)/H9-FOXP1-ChIP-Seq(GSE31006)/Homer	NYYTGTTTACHN	1	-1.562	0.3522	587	0.1036	4347.5	0.1003
ASCC	Tbx21(T-box)/GM12878-TBX21-ChIP-Seq(Encode)/Homer	AGGTGTGAAA	1	-1.544	0.3571	1210	0.2136	9066.7	0.2092
ASCC	Foxa3(Forkhead)/Liver-Foxa3-ChIP-Seq(GSE77670)/Homer	BSNTGTTTACWYWGN	1	-1.535	0.3591	442	0.078	3258.9	0.0752
ASCC	PRDM1(Zf)/Hela-PRDM1-ChIP-Seq(GSE31477)/Homer	ACTTTCACTTTC	1	-1.528	0.3603	788	0.1391	5870.5	0.1355
ASCC	Reverb(NR),DR2/RAW-Reverba.biotin-ChIP-Seq(GSE45914)/Homer	GTRGGTCASTGGGTCA	1	-1.522	0.3611	168	0.0297	1208.3	0.0279
ASCC	E2F(E2F)/Hela-CellCycle-Expression/Homer	TTSGCGCGAAAA	1	-1.439	0.3907	47	0.0083	321.8	0.0074
ASCC	ZNF415(Zf)/HEK293-ZNF415.GFP-ChIP-Seq(GSE58341)/Homer	GRTGMTRGAGCC	1	-1.391	0.4085	728	0.1285	5436.9	0.1255
ASCC	ISRE(IRF)/ThioMac-LPS-Expression(GSE23622)/Homer	AGTTTCASTTTC	1	-1.318	0.4378	74	0.0131	524.1	0.0121
ASCC	Six4(Homeobox)/MCF7-SIX4-ChIP-Seq(Encode)/Homer	TGWAAYCTGABACCB	1	-1.287	0.4501	59	0.0104	415.2	0.0096
ASCC	ZNF136(Zf)/HEK293-ZNF136.GFP-ChIP-Seq(GSE58341)/Homer	YTKGATAHAGTATTCTWGGTNGGCA	1	-1.277	0.4529	123	0.0217	890.5	0.0206
ASCC	USF1(bHLH)/GM12878-Usf1-ChIP-Seq(GSE32465)/Homer	SGTCACGTGR	1	-1.266	0.456	503	0.0888	3751.3	0.0866
ASCC	Srebp1a(bHLH)/HepG2-Srebp1a-ChIP-Seq(GSE31477)/Homer	RTCACSCCAY	1	-1.262	0.4562	243	0.0429	1790.7	0.0413
ASCC	Bach1(bZIP)/K562-Bach1-ChIP-Seq(GSE31477)/Homer	AWWNTGCTGAGTCAT	1	-1.137	0.5152	61	0.0108	437.2	0.0101
ASCC	E2F6(E2F)/Hela-E2F6-ChIP-Seq(GSE31477)/Homer	GGCGGGAARN	1	-1.133	0.5152	514	0.0907	3853.7	0.0889
ASCC	Foxo3(Forkhead)/U2OS-Foxo3-ChIP-Seq(E-MTAB-2701)/Homer	DGTAAACA	1	-1.081	0.5406	942	0.1663	7114.7	0.1642
ASCC	IRF1(IRF)/PBMC-IRF1-ChIP-Seq(GSE43036)/Homer	GAAAGTGAAAGT	1	-1.031	0.5663	181	0.032	1345.8	0.0311
ASCC	ZNF317(Zf)/HEK293-ZNF317.GFP-ChIP-Seq(GSE58341)/Homer	GTCWGCTGTYYCTCT	1	-1.002	0.5813	102	0.018	752	0.0174
ASCC	IRF2(IRF)/Erythroblas-IRF2-ChIP-Seq(GSE36985)/Homer	GAAASYGAAASY	1	-0.9566	0.6016	127	0.0224	944.6	0.0218
ASCC	p53(p53)/Saos-p53-ChIP-Seq(GSE15780)/Homer	RRCATGYCYRGRCATGYYYN	1	-0.9566	0.6016	127	0.0224	944.1	0.0218
ASCC	p53(p53)/Saos-p53-ChIP-Seq/Homer	RRCATGYCYRGRCATGYYYN	1	-0.9566	0.6016	127	0.0224	944.1	0.0218
ASCC	GATA(Zf),IR3/iTreg-Gata3-ChIP-Seq(GSE20898)/Homer	NNNNNBAGATAWYATCTVHN	1	-0.9486	0.6042	165	0.0291	1232.6	0.0284
ASCC	HOXB13(Homeobox)/ProstateTumor-HOXB13-ChIP-Seq(GSE56288)/Homer	TTTTATKRGG	1	-0.929	0.6141	1421	0.2508	10800.5	0.2492
ASCC	T1ISRE(IRF)/ThioMac-Ifnb-Expression/Homer	ACTTTCGTTTCT	1	-0.895	0.6331	16	0.0028	113.1	0.0026
ASCC	STAT1(Stat)/HelaS3-STAT1-ChIP-Seq(GSE12782)/Homer	NATTTCCNGGAAAT	1	-0.8861	0.6365	401	0.0708	3032.4	0.07
ASCC	DUX(Homeobox)/C2C12-Dux-ChIP-Seq(GSE87279)/Homer	BCWGATTCAATCAAN	1	-0.8851	0.6365	4	0.0007	25.6	0.0006
ASCC	ZNF652/HepG2-ZNF652.Flag-ChIP-Seq(Encode)/Homer	TTAACCCTTTVNKKN	1	-0.8165	0.6776	314	0.0554	2380	0.0549
ASCC	Pknox1(Homeobox)/ES-Prep1-ChIP-Seq(GSE63282)/Homer	SCTGTCAVTCAV	1	-0.8008	0.6859	291	0.0514	2207.7	0.0509
ASCC	ZNF382(Zf)/HEK293-ZNF382.GFP-ChIP-Seq(GSE58341)/Homer	GNCTGTASTRNTGBCTCHTT	1	-0.7802	0.6978	41	0.0072	306.9	0.0071
ASCC	ZKSCAN1(Zf)/HepG2-ZKSCAN1-ChIP-Seq(Encode)/Homer	GCACAYAGTAGGKCY	1	-0.6784	0.7699	35	0.0062	266.1	0.0061
ASCC	LXRE(NR),DR4/RAW-LXRb.biotin-ChIP-Seq(GSE21512)/Homer	RGGTTACTANAGGTCA	1	-0.6762	0.7699	56	0.0099	427.5	0.0099
ASCC	FXR(NR),IR1/Liver-FXR-ChIP-Seq(Chong_et_al.)/Homer	AGGTCANTGACCTB	1	-0.6354	0.7982	456	0.0805	3497.1	0.0807
ASCC	E-box(bHLH)/Promoter/Homer	SSGGTCACGTGA	1	-0.601	0.8233	72	0.0127	556.1	0.0128
ASCC	HIF2a(bHLH)/785_O-HIF2a-ChIP-Seq(GSE34871)/Homer	GCACGTACCC	1	-0.5935	0.8267	328	0.0579	2524.8	0.0583
ASCC	c-Myc(bHLH)/LNCAP-cMyc-ChIP-Seq(Unpublished)/Homer	VCCACGTG	1	-0.5765	0.838	446	0.0787	3433.7	0.0792
ASCC	NFkB-p65-Rel(RHD)/ThioMac-LPS-Expression(GSE23622)/Homer	GGAAATTCCC	1	-0.5263	0.8782	60	0.0106	470.1	0.0108
ASCC	Twist(bHLH)/HMLE-TWIST1-ChIP-Seq(Chang_et_al)/Homer	VCAKCTGGNNNCCAGMTGBN	1	-0.5064	0.8928	168	0.0297	1308.1	0.0302
ASCC	CTCF-SatelliteElement(Zf?)/CD4+-CTCF-ChIP-Seq(Barski_et_al.)/Homer	TGCAGTTCCMVNWRTGGCCA	1	-0.5064	0.8928	23	0.0041	183.5	0.0042
ASCC	E2F3(E2F)/MEF-E2F3-ChIP-Seq(GSE71376)/Homer	BTKGGCGGGAAA	1	-0.4787	0.9117	593	0.1047	4587.9	0.1059
ASCC	GFY(?)/Promoter/Homer	ACTACAATTCCC	1	-0.4546	0.9309	70	0.0124	555.4	0.0128
ASCC	Nur77(NR)/K562-NR4A1-ChIP-Seq(GSE31363)/Homer	TGACCTTTNCNT	1	-0.4439	0.9378	223	0.0394	1744.2	0.0403
ASCC	ZNF165(Zf)/WHIM12-ZNF165-ChIP-Seq(GSE65937)/Homer	AAGGKGRCGCAGGCA	1	-0.435	0.943	150	0.0265	1180.9	0.0273
ASCC	HRE(HSF)/HepG2-HSF1-ChIP-Seq(GSE31477)/Homer	BSTTCTRGAABVTTCYAGAA	1	-0.428	0.9466	196	0.0346	1538.4	0.0355
ASCC	PAX5(Paired,Homeobox),condensed/GM12878-PAX5-ChIP-Seq(GSE32465)/Homer	GTCACGCTCSCTGM	1	-0.4163	0.9545	114	0.0201	903.2	0.0208
ASCC	ZNF16(Zf)/HEK293-ZNF16.GFP-ChIP-Seq(GSE58341)/Homer	MACCTTCYATGGCTCCCTAKTGCCY	1	-0.3933	0.9735	9	0.0016	77.8	0.0018
ASCC	FOXA1(Forkhead)/LNCAP-FOXA1-ChIP-Seq(GSE27824)/Homer	WAAGTAAACA	1	-0.3769	0.9864	1665	0.2939	12860.7	0.2968
ASCC	ZNF692(Zf)/HEK293-ZNF692.GFP-ChIP-Seq(GSE58341)/Homer	GTGGGCCCCA	1	-0.3763	0.9864	141	0.0249	1120.2	0.0259
ASCC	NFkB-p50,p52(RHD)/Monocyte-p50-ChIP-Chip(Schreiber_et_al.)/Homer	GGGGGAATCCCC	1	-0.3464	1	121	0.0214	969.5	0.0224
ASCC	Hnf6b(Homeobox)/LNCaP-Hnf6b-ChIP-Seq(GSE106305)/Homer	TATTGAYY	1	-0.3374	1	1038	0.1832	8063.9	0.1861
ASCC	MafB(bZIP)/BMM-Mafb-ChIP-Seq(GSE75722)/Homer	WNTGCTGASTCAGCANWTTY	1	-0.3274	1	582	0.1027	4552.9	0.1051
ASCC	Nrf2(bZIP)/Lymphoblast-Nrf2-ChIP-Seq(GSE37589)/Homer	HTGCTGAGTCAT	1	-0.2968	1	50	0.0088	416.5	0.0096
ASCC	FOXA1(Forkhead)/MCF7-FOXA1-ChIP-Seq(GSE26831)/Homer	WAAGTAAACA	1	-0.2834	1	1414	0.2496	10984.8	0.2535
ASCC	REST-NRSF(Zf)/Jurkat-NRSF-ChIP-Seq/Homer	GGMGCTGTCCATGGTGCTGA	1	-0.2606	1	7	0.0012	67.4	0.0016
ASCC	BORIS(Zf)/K562-CTCFL-ChIP-Seq(GSE32465)/Homer	CNNBRGCGCCCCCTGSTGGC	1	-0.2378	1	277	0.0489	2217.2	0.0512
ASCC	HIF-1a(bHLH)/MCF7-HIF1a-ChIP-Seq(GSE28352)/Homer	TACGTGCV	1	-0.2376	1	231	0.0408	1857.9	0.0429
ASCC	FOXK1(Forkhead)/HEK293-FOXK1-ChIP-Seq(GSE51673)/Homer	NVWTGTTTAC	1	-0.2348	1	1302	0.2298	10153.6	0.2343
ASCC	ZNF467(Zf)/HEK293-ZNF467.GFP-ChIP-Seq(GSE58341)/Homer	TGGGGAAGGGCM	1	-0.2297	1	1154	0.2037	9016.3	0.2081
ASCC	GATA:SCL(Zf,bHLH)/Ter119-SCL-ChIP-Seq(GSE18720)/Homer	CRGCTGBNGNSNNSAGATAA	1	-0.2189	1	131	0.0231	1075.6	0.0248
ASCC	Mouse_Recombination_Hotspot(Zf)/Testis-DMC1-ChIP-Seq(GSE24438)/Homer	ACTYKNATTCGTGNTACTTC	1	-0.2098	1	83	0.0147	695.9	0.0161
ASCC	GATA3(Zf),DR4/iTreg-Gata3-ChIP-Seq(GSE20898)/Homer	AGATGKDGAGATAAG	1	-0.2055	1	95	0.0168	792.5	0.0183
ASCC	FOXM1(Forkhead)/MCF7-FOXM1-ChIP-Seq(GSE72977)/Homer	TRTTTACTTW	1	-0.1932	1	1478	0.2609	11539.3	0.2663
ASCC	ZFP3(Zf)/HEK293-ZFP3.GFP-ChIP-Seq(GSE58341)/Homer	GGGTTTTGAAGGATGARTAGGAGTT	1	-0.1747	1	1	0.0002	14.3	0.0003
ASCC	Egr1(Zf)/K562-Egr1-ChIP-Seq(GSE32465)/Homer	TGCGTGGGYG	1	-0.1738	1	788	0.1391	6225.2	0.1437
ASCC	Tbet(T-box)/CD8-Tbet-ChIP-Seq(GSE33802)/Homer	AGGTGTGAAM	1	-0.1731	1	1237	0.2184	9698.2	0.2238
ASCC	RUNX1(Runt)/Jurkat-RUNX1-ChIP-Seq(GSE29180)/Homer	AAACCACARM	1	-0.1726	1	1357	0.2395	10624.7	0.2452
ASCC	RUNX-AML(Runt)/CD4+-PolII-ChIP-Seq(Barski_et_al.)/Homer	GCTGTGGTTW	1	-0.1682	1	892	0.1575	7035.4	0.1624
ASCC	RAR:RXR(NR),DR5/ES-RAR-ChIP-Seq(GSE56893)/Homer	RGGTCADNNAGAGGTCAV	1	-0.157	1	26	0.0046	240.4	0.0055
ASCC	CDX4(Homeobox)/ZebrafishEmbryos-Cdx4.Myc-ChIP-Seq(GSE48254)/Homer	NGYCATAAAWCH	1	-0.1422	1	1133	0.2	8922.5	0.2059
ASCC	Rfx5(HTH)/GM12878-Rfx5-ChIP-Seq(GSE31477)/Homer	SCCTAGCAACAG	1	-0.141	1	501	0.0884	4015.9	0.0927
ASCC	CLOCK(bHLH)/Liver-Clock-ChIP-Seq(GSE39860)/Homer	GHCACGTG	1	-0.1335	1	581	0.1026	4645.4	0.1072
ASCC	bHLHE40(bHLH)/HepG2-BHLHE40-ChIP-Seq(GSE31477)/Homer	KCACGTGMCN	1	-0.132	1	293	0.0517	2389.1	0.0551
ASCC	GATA(Zf),IR4/iTreg-Gata3-ChIP-Seq(GSE20898)/Homer	NAGATWNBNATCTNN	1	-0.1283	1	78	0.0138	676.6	0.0156
ASCC	TFE3(bHLH)/MEF-TFE3-ChIP-Seq(GSE75757)/Homer	GTCACGTGACYV	1	-0.1232	1	74	0.0131	645.5	0.0149
ASCC	Tbx6(T-box)/ESC-Tbx6-ChIP-Seq(GSE93524)/Homer	DAGGTGTBAA	1	-0.1147	1	1263	0.2229	9956.9	0.2298
ASCC	Bcl6(Zf)/Liver-Bcl6-ChIP-Seq(GSE31578)/Homer	NNNCTTTCCAGGAAA	1	-0.09486	1	1881	0.332	14749.9	0.3404
ASCC	ZNF41(Zf)/HEK293-ZNF41.GFP-ChIP-Seq(GSE58341)/Homer	CCTCATGGTGYCYTWYTCCCTTGTG	1	-0.09058	1	28	0.0049	271.2	0.0063
ASCC	E2F7(E2F)/Hela-E2F7-ChIP-Seq(GSE32673)/Homer	VDTTTCCCGCCA	1	-0.08597	1	83	0.0147	733.5	0.0169
ASCC	Six1(Homeobox)/Myoblast-Six1-ChIP-Chip(GSE20150)/Homer	GKVTCADRTTWC	1	-0.08158	1	267	0.0471	2217	0.0512
ASCC	VDR(NR),DR3/GM10855-VDR+vitD-ChIP-Seq(GSE22484)/Homer	ARAGGTCANWGAGTTCANNN	1	-0.07928	1	226	0.0399	1892.4	0.0437
ASCC	PRDM14(Zf)/H1-PRDM14-ChIP-Seq(GSE22767)/Homer	RGGTCTCTAACY	1	-0.078	1	397	0.0701	3250.7	0.075
ASCC	E2F1(E2F)/Hela-E2F1-ChIP-Seq(GSE22478)/Homer	CWGGCGGGAA	1	-0.07702	1	178	0.0314	1509.2	0.0348
ASCC	Meis1(Homeobox)/MastCells-Meis1-ChIP-Seq(GSE48085)/Homer	VGCTGWCAVB	1	-0.07654	1	2046	0.3612	16049.6	0.3704
ASCC	TEAD(TEA)/Fibroblast-PU.1-ChIP-Seq(Unpublished)/Homer	YCWGGAATGY	1	-0.07383	1	837	0.1477	6704	0.1547
ASCC	ZNF669(Zf)/HEK293-ZNF669.GFP-ChIP-Seq(GSE58341)/Homer	GARTGGTCATCGCCC	1	-0.05452	1	65	0.0115	600.3	0.0139
ASCC	MafK(bZIP)/C2C12-MafK-ChIP-Seq(GSE36030)/Homer	GCTGASTCAGCA	1	-0.04261	1	295	0.0521	2482.7	0.0573
ASCC	TEAD4(TEA)/Tropoblast-Tead4-ChIP-Seq(GSE37350)/Homer	CCWGGAATGY	1	-0.04166	1	1031	0.182	8275.5	0.191
ASCC	GFX(?)/Promoter/Homer	ATTCTCGCGAGA	1	-0.03667	1	4	0.0007	63.3	0.0015
ASCC	HNF4a(NR),DR1/HepG2-HNF4a-ChIP-Seq(GSE25021)/Homer	CARRGKBCAAAGTYCA	1	-0.03444	1	600	0.1059	4917.5	0.1135
ASCC	RXR(NR),DR1/3T3L1-RXR-ChIP-Seq(GSE13511)/Homer	TAGGGCAAAGGTCA	1	-0.03235	1	1357	0.2395	10837.9	0.2501
ASCC	TEAD3(TEA)/HepG2-TEAD3-ChIP-Seq(Encode)/Homer	TRCATTCCAG	1	-0.03184	1	1381	0.2438	11025.2	0.2544
ASCC	TEAD1(TEAD)/HepG2-TEAD1-ChIP-Seq(Encode)/Homer	CYRCATTCCA	1	-0.02871	1	1194	0.2108	9583.8	0.2212
ASCC	Tgif1(Homeobox)/mES-Tgif1-ChIP-Seq(GSE55404)/Homer	YTGWCADY	1	-0.02655	1	3322	0.5864	25956	0.599
ASCC	MITF(bHLH)/MastCells-MITF-ChIP-Seq(GSE48085)/Homer	RTCATGTGAC	1	-0.02644	1	1024	0.1808	8266.8	0.1908
ASCC	KLF14(Zf)/HEK293-KLF14.GFP-ChIP-Seq(GSE58341)/Homer	RGKGGGCGKGGC	1	-0.02391	1	1982	0.3499	15705.9	0.3624
ASCC	NFE2L2(bZIP)/HepG2-NFE2L2-ChIP-Seq(Encode)/Homer	AWWWTGCTGAGTCAT	1	-0.02314	1	67	0.0118	644.5	0.0149
ASCC	GRHL2(CP2)/HBE-GRHL2-ChIP-Seq(GSE46194)/Homer	AAACYKGTTWDACMRGTTTB	1	-0.02173	1	454	0.0801	3795.2	0.0876
ASCC	Sp5(Zf)/mES-Sp5.Flag-ChIP-Seq(GSE72989)/Homer	RGKGGGCGGAGC	1	-0.01431	1	1135	0.2004	9191.9	0.2121
ASCC	PPARa(NR),DR1/Liver-Ppara-ChIP-Seq(GSE47954)/Homer	VNAGGKCAAAGGTCA	1	-0.01317	1	1309	0.2311	10556.1	0.2436
ASCC	Egr2(Zf)/Thymocytes-Egr2-ChIP-Seq(GSE34254)/Homer	NGCGTGGGCGGR	1	-0.01293	1	179	0.0316	1603.7	0.037
ASCC	Gli2(Zf)/GM2-Gli2-ChIP-Chip(GSE112702)/Homer	YSTGGGTGGTCT	1	-0.01108	1	299	0.0528	2591	0.0598
ASCC	CRX(Homeobox)/Retina-Crx-ChIP-Seq(GSE20012)/Homer	GCTAATCC	1	-0.009752	1	2856	0.5041	22515.4	0.5196
ASCC	ERE(NR),IR3/MCF7-ERa-ChIP-Seq(Unpublished)/Homer	VAGGTCACNSTGACC	1	-0.009384	1	330	0.0583	2851.8	0.0658
ASCC	DMRT1(DM)/Testis-DMRT1-ChIP-Seq(GSE64892)/Homer	TWGHWACAWTGTWDC	1	-0.009307	1	283	0.05	2470.2	0.057
ASCC	Ascl2(bHLH)/ESC-Ascl2-ChIP-Seq(GSE97712)/Homer	SSRGCAGCTGCH	1	-0.009295	1	1375	0.2427	11103.8	0.2562
ASCC	Foxf1(Forkhead)/Lung-Foxf1-ChIP-Seq(GSE77951)/Homer	WWATRTAAACAN	1	-0.007827	1	1207	0.2131	9808.1	0.2263
ASCC	ZBTB33(Zf)/GM12878-ZBTB33-ChIP-Seq(GSE32465)/Homer	GGVTCTCGCGAGAAC	1	-0.007486	1	16	0.0028	209.9	0.0048
ASCC	Nkx2.1(Homeobox)/LungAC-Nkx2.1-ChIP-Seq(GSE43252)/Homer	RSCACTYRAG	1	-0.0066	1	3391	0.5986	26631.7	0.6146
ASCC	HEB(bHLH)/mES-Heb-ChIP-Seq(GSE53233)/Homer	VCAGCTGBNN	1	-0.004734	1	2249	0.397	17934.3	0.4139
ASCC	ERRg(NR)/Kidney-ESRRG-ChIP-Seq(GSE104905)/Homer	GTGACCTTGRVN	1	-0.004495	1	976	0.1723	8042.8	0.1856
ASCC	DMRT6(DM)/Testis-DMRT6-ChIP-Seq(GSE60440)/Homer	YDGHTACAWTGTADC	1	-0.003531	1	224	0.0395	2030.7	0.0469
ASCC	PPARE(NR),DR1/3T3L1-Pparg-ChIP-Seq(GSE13511)/Homer	TGACCTTTGCCCCA	1	-0.003346	1	1134	0.2002	9307.6	0.2148
ASCC	Tbx5(T-box)/HL1-Tbx5.biotin-ChIP-Seq(GSE21529)/Homer	AGGTGTCA	1	-0.003164	1	3430	0.6055	26997.9	0.623
ASCC	GLI3(Zf)/Limb-GLI3-ChIP-Chip(GSE11077)/Homer	CGTGGGTGGTCC	1	-0.002327	1	116	0.0205	1135.6	0.0262
ASCC	HINFP(Zf)/K562-HINFP.eGFP-ChIP-Seq(Encode)/Homer	TWVGGTCCGC	1	-0.001167	1	206	0.0364	1923.4	0.0444
ASCC	OCT:OCT(POU,Homeobox)/NPC-OCT6-ChIP-Seq(GSE43916)/Homer	YATGCATATRCATRT	1	-0.000639	1	129	0.0228	1286.7	0.0297
ASCC	FoxL2(Forkhead)/Ovary-FoxL2-ChIP-Seq(GSE60858)/Homer	WWTRTAAACAVG	1	-0.000631	1	1074	0.1896	8956.2	0.2067
ASCC	E2A(bHLH)/proBcell-E2A-ChIP-Seq(GSE21978)/Homer	DNRCAGCTGY	1	-0.000573	1	1731	0.3056	14110.1	0.3256
ASCC	Esrrb(NR)/mES-Esrrb-ChIP-Seq(GSE11431)/Homer	KTGACCTTGA	1	-0.000483	1	775	0.1368	6598	0.1523
ASCC	Ptf1a(bHLH)/Panc1-Ptf1a-ChIP-Seq(GSE47459)/Homer	ACAGCTGTTN	1	-0.00041	1	2990	0.5278	23827.2	0.5499
ASCC	GSC(Homeobox)/FrogEmbryos-GSC-ChIP-Seq(DRA000576)/Homer	RGGATTAR	1	-0.000397	1	1569	0.277	12875.8	0.2971
ASCC	TEAD2(TEA)/Py2T-Tead2-ChIP-Seq(GSE55709)/Homer	CCWGGAATGY	1	-0.000325	1	614	0.1084	5327.5	0.1229
ASCC	Sp2(Zf)/HEK293-Sp2.eGFP-ChIP-Seq(Encode)/Homer	YGGCCCCGCCCC	1	-0.000305	1	1596	0.2817	13105.9	0.3024
ASCC	RUNX2(Runt)/PCa-RUNX2-ChIP-Seq(GSE33889)/Homer	NWAACCACADNN	1	-0.000172	1	1030	0.1818	8691.3	0.2006
ASCC	Sp1(Zf)/Promoter/Homer	GGCCCCGCCCCC	1	-0.000167	1	225	0.0397	2153	0.0497
ASCC	c-Myc(bHLH)/mES-cMyc-ChIP-Seq(GSE11431)/Homer	VVCCACGTGG	1	-0.000104	1	592	0.1045	5206.4	0.1201
ASCC	PSE(SNAPc)/K562-mStart-Seq/Homer	WAVTCACCMTAASYDAAAAG	1	-8.6e-05	1	664	0.1172	5799.9	0.1338
ASCC	FOXA1:AR(Forkhead,NR)/LNCAP-AR-ChIP-Seq(GSE27824)/Homer	AGTAAACAAAAAAGAACAND	1	-7e-05	1	106	0.0187	1141.3	0.0263
ASCC	EKLF(Zf)/Erythrocyte-Klf1-ChIP-Seq(GSE20478)/Homer	NWGGGTGTGGCY	1	-6.7e-05	1	209	0.0369	2045.2	0.0472
ASCC	PRDM10(Zf)/HEK293-PRDM10.eGFP-ChIP-Seq(Encode)/Homer	TGGTACATTCCA	1	-6.6e-05	1	751	0.1326	6515.1	0.1503
ASCC	Erra(NR)/HepG2-Erra-ChIP-Seq(GSE31477)/Homer	CAAAGGTCAG	1	-6.6e-05	1	2643	0.4665	21313.2	0.4918
ASCC	TR4(NR),DR1/Hela-TR4-ChIP-Seq(GSE24685)/Homer	GAGGTCAAAGGTCA	1	-5.3e-05	1	106	0.0187	1148.3	0.0265
ASCC	HIF-1b(HLH)/T47D-HIF1b-ChIP-Seq(GSE59937)/Homer	RTACGTGC	1	-5.2e-05	1	1118	0.1974	9461.1	0.2183
ASCC	EAR2(NR)/K562-NR2F6-ChIP-Seq(Encode)/Homer	NRBCARRGGTCA	1	-4.2e-05	1	1489	0.2628	12401.5	0.2862
ASCC	RUNX(Runt)/HPC7-Runx1-ChIP-Seq(GSE22178)/Homer	SAAACCACAG	1	-3.5e-05	1	852	0.1504	7360.8	0.1699
ASCC	Ronin(THAP)/ES-Thap11-ChIP-Seq(GSE51522)/Homer	RACTACAACTCCCAGVAKGC	1	-2.5e-05	1	8	0.0014	190.5	0.0044
ASCC	Cdx2(Homeobox)/mES-Cdx2-ChIP-Seq(GSE14586)/Homer	GYMATAAAAH	1	-2.4e-05	1	868	0.1532	7509.7	0.1733
ASCC	COUP-TFII(NR)/Artia-Nr2f2-ChIP-Seq(GSE46497)/Homer	AGRGGTCA	1	-1.9e-05	1	1920	0.3389	15820.7	0.3651
ASCC	NPAS(bHLH)/Liver-NPAS-ChIP-Seq(GSE39860)/Homer	NVCACGTG	1	-1.2e-05	1	1809	0.3193	14984.8	0.3458
ASCC	Nr5a2(NR)/Pancreas-LRH1-ChIP-Seq(GSE34295)/Homer	BTCAAGGTCA	1	-1e-05	1	953	0.1682	8236.3	0.1901
ASCC	ZNF143|STAF(Zf)/CUTLL-ZNF143-ChIP-Seq(GSE29600)/Homer	ATTTCCCAGVAKSCY	1	-1e-05	1	471	0.0831	4317.1	0.0996
ASCC	Nr5a2(NR)/mES-Nr5a2-ChIP-Seq(GSE19019)/Homer	BTCAAGGTCA	1	-1e-05	1	716	0.1264	6325.3	0.146
ASCC	bHLHE41(bHLH)/proB-Bhlhe41-ChIP-Seq(GSE93764)/Homer	KCACGTGMCN	1	-9e-06	1	1081	0.1908	9265.9	0.2138
ASCC	n-Myc(bHLH)/mES-nMyc-ChIP-Seq(GSE11431)/Homer	VRCCACGTGG	1	-7e-06	1	771	0.1361	6788.8	0.1567
ASCC	Max(bHLH)/K562-Max-ChIP-Seq(GSE31477)/Homer	RCCACGTGGYYN	1	-6e-06	1	781	0.1379	6875.1	0.1587
ASCC	Otx2(Homeobox)/EpiLC-Otx2-ChIP-Seq(GSE56098)/Homer	NYTAATCCYB	1	-6e-06	1	1077	0.1901	9258.8	0.2137
ASCC	GATA3(Zf),DR8/iTreg-Gata3-ChIP-Seq(GSE20898)/Homer	AGATSTNDNNDSAGATAASN	1	-2e-06	1	79	0.0139	966.4	0.0223
ASCC	NPAS2(bHLH)/Liver-NPAS2-ChIP-Seq(GSE39860)/Homer	KCCACGTGAC	1	-1e-06	1	1202	0.2122	10369.6	0.2393
ASCC	NRF(NRF)/Promoter/Homer	STGCGCATGCGC	1	0	1	132	0.0233	1499.4	0.0346
ASCC	ZBTB12(Zf)/HEK293-ZBTB12.GFP-ChIP-Seq(GSE58341)/Homer	NGNTCTAGAACCNGV	1	0	1	532	0.0939	4952.1	0.1143
ASCC	COUP-TFII(NR)/K562-NR2F1-ChIP-Seq(Encode)/Homer	GKBCARAGGTCA	1	0	1	1608	0.2838	13613	0.3141
ASCC	KLF6(Zf)/PDAC-KLF6-ChIP-Seq(GSE64557)/Homer	MKGGGYGTGGCC	1	0	1	1099	0.194	9654.6	0.2228
ASCC	SF1(NR)/H295R-Nr5a1-ChIP-Seq(GSE44220)/Homer	CAAGGHCANV	1	0	1	623	0.11	5793.1	0.1337
ASCC	Klf4(Zf)/mES-Klf4-ChIP-Seq(GSE11431)/Homer	GCCACACCCA	1	0	1	383	0.0676	3773.8	0.0871
ASCC	MNT(bHLH)/HepG2-MNT-ChIP-Seq(Encode)/Homer	DGCACACGTG	1	0	1	1166	0.2058	10244.1	0.2364
ASCC	KLF10(Zf)/HEK293-KLF10.GFP-ChIP-Seq(GSE58341)/Homer	GGGGGTGTGTCC	1	0	1	750	0.1324	6869.5	0.1585
ASCC	Klf9(Zf)/GBM-Klf9-ChIP-Seq(GSE62211)/Homer	GCCACRCCCACY	1	0	1	428	0.0756	4196.1	0.0968
ASCC	NRF1(NRF)/MCF7-NRF1-ChIP-Seq(Unpublished)/Homer	CTGCGCATGCGC	1	0	1	75	0.0132	1023.1	0.0236
ASCC	LRF(Zf)/Erythroblasts-ZBTB7A-ChIP-Seq(GSE74977)/Homer	AAGACCCYYN	1	0	1	1466	0.2588	12672.5	0.2924
ASCC	KLF3(Zf)/MEF-Klf3-ChIP-Seq(GSE44748)/Homer	NRGCCCCRCCCHBNN	1	0	1	508	0.0897	4898.4	0.113
ASCC	SCRT1(Zf)/HEK293-SCRT1.eGFP-ChIP-Seq(Encode)/Homer	GCAACAGGTG	1	0	1	271	0.0478	2909.8	0.0671
ASCC	BMAL1(bHLH)/Liver-Bmal1-ChIP-Seq(GSE39860)/Homer	GNCACGTG	1	0	1	1959	0.3458	16717.3	0.3858
ASCC	THRb(NR)/Liver-NR1A2-ChIP-Seq(GSE52613)/Homer	TRAGGTCA	1	0	1	4042	0.7135	32496.1	0.7499
ASCC	KLF1(Zf)/HUDEP2-KLF1-CutnRun(GSE136251)/Homer	VDGGGYGGGGCY	1	0	1	907	0.1601	8364.2	0.193
ASCC	Gata1(Zf)/K562-GATA1-ChIP-Seq(GSE18829)/Homer	SAGATAAGRV	1	0	1	558	0.0985	5465.7	0.1261
ASCC	YY1(Zf)/Promoter/Homer	CAAGATGGCGGC	1	0	1	40	0.0071	730.2	0.0169
ASCC	TRPS1(Zf)/MCF7-TRPS1-ChIP-Seq(GSE107013)/Homer	AGATAAGANN	1	0	1	2162	0.3816	18480.5	0.4265
ASCC	GFY-Staf(?,Zf)/Promoter/Homer	RACTACAATTCCCAGAAKGC	1	0	1	30	0.0053	652.4	0.0151
ASCC	Gata4(Zf)/Heart-Gata4-ChIP-Seq(GSE35151)/Homer	NBWGATAAGR	1	0	1	1029	0.1816	9534.4	0.22
ASCC	RARa(NR)/K562-RARa-ChIP-Seq(Encode)/Homer	TTGAMCTTTG	1	0	1	3149	0.5559	26188.9	0.6044
ASCC	Gata2(Zf)/K562-GATA2-ChIP-Seq(GSE18829)/Homer	BBCTTATCTS	1	0	1	617	0.1089	6191.8	0.1429
ASCC	RAR:RXR(NR),DR0/ES-RAR-ChIP-Seq(GSE56893)/Homer	AGGTCAAGGTCA	1	0	1	164	0.0289	2303.1	0.0531
ASCC	E2A(bHLH),near_PU.1/Bcell-PU.1-ChIP-Seq(GSE21512)/Homer	NVCACCTGBN	1	0	1	1181	0.2085	14072.1	0.3247
ASCC	GATA3(Zf)/iTreg-Gata3-ChIP-Seq(GSE20898)/Homer	AGATAASR	1	0	1	1514	0.2673	14128.7	0.326
ASCC	Gata6(Zf)/HUG1N-GATA6-ChIP-Seq(GSE51936)/Homer	YCTTATCTBN	1	0	1	873	0.1541	8705.8	0.2009
ASCC	KLF5(Zf)/LoVo-KLF5-ChIP-Seq(GSE49402)/Homer	DGGGYGKGGC	1	0	1	1274	0.2249	12087.1	0.2789
ASCC	RARg(NR)/ES-RARg-ChIP-Seq(GSE30538)/Homer	AGGTCAAGGTCA	1	0	1	52	0.0092	1307.6	0.0302
ASCC	Snail1(Zf)/LS174T-SNAIL1.HA-ChIP-Seq(GSE127183)/Homer	TRCACCTGCY	1	0	1	740	0.1306	8634.8	0.1993
ASCC	Slug(Zf)/Mesoderm-Snai2-ChIP-Seq(GSE61475)/Homer	SNGCACCTGCHS	1	0	1	514	0.0907	5754	0.1328
ASCC	ZEB1(Zf)/PDAC-ZEB1-ChIP-Seq(GSE64557)/Homer	VCAGGTRDRY	1	0	1	1384	0.2443	16646.4	0.3841
ASCC	ZEB2(Zf)/SNU398-ZEB2-ChIP-Seq(GSE103048)/Homer	GNMCAGGTGTGC	1	0	1	719	0.1269	9504.5	0.2193
ASCH	NF1-halfsite(CTF)/LNCaP-NF1-ChIP-Seq(Unpublished)/Homer	YTGCCAAG	1e-190	-437.5	0	3878	0.5856	17341.2	0.4058
ASCH	Lhx2(Homeobox)/HFSC-Lhx2-ChIP-Seq(GSE48068)/Homer	TAATTAGN	1e-146	-336.2	0	2353	0.3553	9259.5	0.2167
ASCH	Lhx1(Homeobox)/EmbryoCarcinoma-Lhx1-ChIP-Seq(GSE70957)/Homer	NNYTAATTAR	1e-139	-322.1	0	2435	0.3677	9823.9	0.2299
ASCH	LHX9(Homeobox)/Hct116-LHX9.V5-ChIP-Seq(GSE116822)/Homer	NGCTAATTAG	1e-136	-313.5	0	2889	0.4363	12476.6	0.292
ASCH	Rfx2(HTH)/LoVo-RFX2-ChIP-Seq(GSE49402)/Homer	GTTGCCATGGCAACM	1e-120	-276.7	0	474	0.0716	852.2	0.0199
ASCH	Rfx1(HTH)/NPC-H3K4me1-ChIP-Seq(GSE16256)/Homer	KGTTGCCATGGCAA	1e-115	-264.8	0	775	0.117	2007.3	0.047
ASCH	RFX(HTH)/K562-RFX3-ChIP-Seq(SRA012198)/Homer	CGGTTGCCATGGCAAC	1e-114	-263.9	0	429	0.0648	738.1	0.0173
ASCH	DLX2(Homeobox)/BasalGanglia-Dlx2-ChIP-seq(GSE124936)/Homer	NNNTAATTAS	1e-112	-259.2	0	2890	0.4364	13011.2	0.3045
ASCH	Lhx3(Homeobox)/Neuron-Lhx3-ChIP-Seq(GSE31456)/Homer	ADBTAATTAR	1e-108	-249.2	0	3075	0.4644	14221.3	0.3328
ASCH	DLX5(Homeobox)/BasalGanglia-Dlx5-ChIP-seq(GSE124936)/Homer	SSTAATTA	1e-105	-243.5	0	1703	0.2572	6531.5	0.1528
ASCH	En1(Homeobox)/SUM149-EN1-ChIP-Seq(GSE120957)/Homer	NDCTAATTAS	1e-103	-239.4	0	3308	0.4995	15749.8	0.3685
ASCH	Dlx3(Homeobox)/Kerainocytes-Dlx3-ChIP-Seq(GSE89884)/Homer	NDGTAATTAC	1e-103	-238.2	0	1476	0.2229	5405.4	0.1265
ASCH	X-box(HTH)/NPC-H3K4me1-ChIP-Seq(GSE16256)/Homer	GGTTGCCATGGCAA	1e-99	-229.9	0	497	0.0751	1060.4	0.0248
ASCH	NF1(CTF)/LNCAP-NF1-ChIP-Seq(Unpublished)/Homer	CYTGGCABNSTGCCAR	1e-99	-229.1	0	1163	0.1756	3926.5	0.0919
ASCH	DLX1(Homeobox)/BasalGanglia-Dlx1-ChIP-seq(GSE124936)/Homer	NSNNTAATTA	1e-79	-184	0	2510	0.379	11608.2	0.2716
ASCH	HIC1(Zf)/Treg-ZBTB29-ChIP-Seq(GSE99889)/Homer	TGCCAGCB	1e-76	-176.6	0	3884	0.5865	20189.5	0.4724
ASCH	Nkx6.1(Homeobox)/Islet-Nkx6.1-ChIP-Seq(GSE40975)/Homer	GKTAATGR	1e-68	-158.5	0	3931	0.5936	20757.2	0.4857
ASCH	Rfx5(HTH)/GM12878-Rfx5-ChIP-Seq(GSE31477)/Homer	SCCTAGCAACAG	1e-68	-157.5	0	1047	0.1581	3864.3	0.0904
ASCH	Tlx?(NR)/NPC-H3K4me1-ChIP-Seq(GSE16256)/Homer	CTGGCAGSCTGCCA	1e-63	-146.4	0	1275	0.1925	5128.2	0.12
ASCH	Isl1(Homeobox)/Neuron-Isl1-ChIP-Seq(GSE31456)/Homer	CTAATKGV	1e-61	-142.7	0	3331	0.503	17158.3	0.4015
ASCH	Rfx6(HTH)/Min6b1-Rfx6.HA-ChIP-Seq(GSE62844)/Homer	TGTTKCCTAGCAACM	1e-58	-135.8	0	2368	0.3576	11387.8	0.2665
ASCH	Fos(bZIP)/TSC-Fos-ChIP-Seq(GSE110950)/Homer	NDATGASTCAYN	1e-52	-121.8	0	1167	0.1762	4797.4	0.1123
ASCH	Fra1(bZIP)/BT549-Fra1-ChIP-Seq(GSE46166)/Homer	NNATGASTCATH	1e-46	-106.8	0	1094	0.1652	4564.2	0.1068
ASCH	Atf3(bZIP)/GBM-ATF3-ChIP-Seq(GSE33912)/Homer	DATGASTCATHN	1e-45	-105.8	0	1262	0.1906	5480	0.1282
ASCH	AP-1(bZIP)/ThioMac-PU.1-ChIP-Seq(GSE21512)/Homer	VTGACTCATC	1e-40	-93.09	0	1398	0.2111	6387.3	0.1495
ASCH	JunB(bZIP)/DendriticCells-Junb-ChIP-Seq(GSE36099)/Homer	RATGASTCAT	1e-40	-92.28	0	1071	0.1617	4600.6	0.1077
ASCH	BATF(bZIP)/Th17-BATF-ChIP-Seq(GSE39756)/Homer	DATGASTCAT	1e-39	-90.01	0	1252	0.1891	5615.3	0.1314
ASCH	Fra2(bZIP)/Striatum-Fra2-ChIP-Seq(GSE43429)/Homer	GGATGACTCATC	1e-37	-85.8	0	947	0.143	4009.8	0.0938
ASCH	Sox9(HMG)/Limb-SOX9-ChIP-Seq(GSE73225)/Homer	AGGVNCCTTTGT	1e-35	-82.26	0	1861	0.281	9207.7	0.2155
ASCH	Sox10(HMG)/SciaticNerve-Sox3-ChIP-Seq(GSE35132)/Homer	CCWTTGTYYB	1e-33	-76.54	0	2915	0.4402	15711.9	0.3677
ASCH	Fosl2(bZIP)/3T3L1-Fosl2-ChIP-Seq(GSE56872)/Homer	NATGASTCABNN	1e-32	-75.56	0	708	0.1069	2863.6	0.067
ASCH	Sox2(HMG)/mES-Sox2-ChIP-Seq(GSE11431)/Homer	BCCATTGTTC	1e-32	-75.54	0	1726	0.2606	8528.8	0.1996
ASCH	Sox3(HMG)/NPC-Sox3-ChIP-Seq(GSE33059)/Homer	CCWTTGTY	1e-31	-73.52	0	3014	0.4551	16394.6	0.3836
ASCH	Jun-AP1(bZIP)/K562-cJun-ChIP-Seq(GSE31477)/Homer	GATGASTCATCN	1e-31	-72.04	0	536	0.0809	2024	0.0474
ASCH	Sox4(HMG)/proB-Sox4-ChIP-Seq(GSE50066)/Homer	YCTTTGTTCC	1e-25	-59.78	0	1676	0.2531	8515.3	0.1993
ASCH	Sox15(HMG)/CPA-Sox15-ChIP-Seq(GSE62909)/Homer	RAACAATGGN	1e-24	-55.87	0	1963	0.2964	10306.1	0.2412
ASCH	Bach2(bZIP)/OCILy7-Bach2-ChIP-Seq(GSE44420)/Homer	TGCTGAGTCA	1e-23	-54.16	0	448	0.0677	1745.8	0.0409
ASCH	Sox21(HMG)/ESC-SOX21-ChIP-Seq(GSE110505)/Homer	BCCWTTGTBYKV	1e-22	-52.07	0	3128	0.4724	17613.2	0.4121
ASCH	Tcf12(bHLH)/GM12878-Tcf12-ChIP-Seq(GSE32465)/Homer	VCAGCTGYTG	1e-22	-51.38	0	1928	0.2912	10193	0.2385
ASCH	Sox6(HMG)/Myotubes-Sox6-ChIP-Seq(GSE32627)/Homer	CCATTGTTNY	1e-21	-49.65	0	2682	0.405	14867.5	0.3479
ASCH	Atoh1(bHLH)/Cerebellum-Atoh1-ChIP-Seq(GSE22111)/Homer	VNRVCAGCTGGY	1e-21	-49.53	0	2155	0.3254	11613.3	0.2717
ASCH	Mef2d(MADS)/Retina-Mef2d-ChIP-Seq(GSE61391)/Homer	GCTATTTTTAGC	1e-21	-48.51	0	375	0.0566	1432.3	0.0335
ASCH	TEAD1(TEAD)/HepG2-TEAD1-ChIP-Seq(Encode)/Homer	CYRCATTCCA	1e-20	-47.94	0	1733	0.2617	9095.7	0.2128
ASCH	TEAD4(TEA)/Tropoblast-Tead4-ChIP-Seq(GSE37350)/Homer	CCWGGAATGY	1e-20	-47.19	0	1567	0.2366	8122	0.1901
ASCH	TEAD(TEA)/Fibroblast-PU.1-ChIP-Seq(Unpublished)/Homer	YCWGGAATGY	1e-19	-45.47	0	1234	0.1863	6198.7	0.145
ASCH	STAT4(Stat)/CD4-Stat4-ChIP-Seq(GSE22104)/Homer	NYTTCCWGGAAR	1e-19	-45.17	0	1747	0.2638	9241.7	0.2163
ASCH	Bach1(bZIP)/K562-Bach1-ChIP-Seq(GSE31477)/Homer	AWWNTGCTGAGTCAT	1e-19	-44.22	0	162	0.0245	468.7	0.011
ASCH	Sox17(HMG)/Endoderm-Sox17-ChIP-Seq(GSE61475)/Homer	CCATTGTTYB	1e-18	-42.66	0	1333	0.2013	6833.3	0.1599
ASCH	Nanog(Homeobox)/mES-Nanog-ChIP-Seq(GSE11724)/Homer	RGCCATTAAC	1e-18	-41.49	0	5256	0.7937	31961.6	0.7479
ASCH	NF-E2(bZIP)/K562-NFE2-ChIP-Seq(GSE31477)/Homer	GATGACTCAGCA	1e-17	-41.37	0	168	0.0254	509.9	0.0119
ASCH	Ap4(bHLH)/AML-Tfap4-ChIP-Seq(GSE45738)/Homer	NAHCAGCTGD	1e-17	-39.86	0	2387	0.3605	13289	0.311
ASCH	Tcf21(bHLH)/ArterySmoothMuscle-Tcf21-ChIP-Seq(GSE61369)/Homer	NAACAGCTGG	1e-17	-39.57	0	1896	0.2863	10277.2	0.2405
ASCH	Tcfcp2l1(CP2)/mES-Tcfcp2l1-ChIP-Seq(GSE11431)/Homer	NRAACCRGTTYRAACCRGYT	1e-17	-39.18	0	395	0.0596	1625.9	0.038
ASCH	MyoD(bHLH)/Myotube-MyoD-ChIP-Seq(GSE21614)/Homer	RRCAGCTGYTSY	1e-16	-37.85	0	1553	0.2345	8247.1	0.193
ASCH	Oct6(POU,Homeobox)/NPC-Pou3f1-ChIP-Seq(GSE35496)/Homer	WATGCAAATGAG	1e-16	-37.58	0	781	0.1179	3745.3	0.0876
ASCH	Nrf2(bZIP)/Lymphoblast-Nrf2-ChIP-Seq(GSE37589)/Homer	HTGCTGAGTCAT	1e-16	-37.58	0	147	0.0222	439.4	0.0103
ASCH	Stat3+il21(Stat)/CD4-Stat3-ChIP-Seq(GSE19198)/Homer	SVYTTCCNGGAARB	1e-16	-37.21	0	1386	0.2093	7265.4	0.17
ASCH	Mef2b(MADS)/HEK293-Mef2b.V5-ChIP-Seq(GSE67450)/Homer	GCTATTTTTGGM	1e-15	-36.84	0	1344	0.203	7024.2	0.1644
ASCH	CREB5(bZIP)/LNCaP-CREB5.V5-ChIP-Seq(GSE137775)/Homer	VVATGACGTCAT	1e-15	-36.37	0	615	0.0929	2840	0.0665
ASCH	Smad3(MAD)/NPC-Smad3-ChIP-Seq(GSE36673)/Homer	TWGTCTGV	1e-15	-35.55	0	4535	0.6848	27248.8	0.6376
ASCH	Mef2c(MADS)/GM12878-Mef2c-ChIP-Seq(GSE32465)/Homer	DCYAAAAATAGM	1e-15	-35.35	0	745	0.1125	3580.8	0.0838
ASCH	TEAD3(TEA)/HepG2-TEAD3-ChIP-Seq(Encode)/Homer	TRCATTCCAG	1e-13	-32.17	0	1939	0.2928	10740	0.2513
ASCH	Hoxa10(Homeobox)/ChickenMSG-Hoxa10.Flag-ChIP-Seq(GSE86088)/Homer	GGYAATGAAA	1e-13	-32.11	0	982	0.1483	5000.2	0.117
ASCH	NFIL3(bZIP)/HepG2-NFIL3-ChIP-Seq(Encode)/Homer	VTTACGTAAYNNNNN	1e-13	-31.5	0	895	0.1352	4508.2	0.1055
ASCH	OCT:OCT-short(POU,Homeobox)/NPC-OCT6-ChIP-Seq(GSE43916)/Homer	ATGCATWATGCATRW	1e-13	-31.26	0	1047	0.1581	5398.6	0.1263
ASCH	MITF(bHLH)/MastCells-MITF-ChIP-Seq(GSE48085)/Homer	RTCATGTGAC	1e-13	-30.69	0	1583	0.2391	8610.3	0.2015
ASCH	Pdx1(Homeobox)/Islet-Pdx1-ChIP-Seq(SRA008281)/Homer	YCATYAATCA	1e-13	-30.59	0	1504	0.2271	8135.4	0.1904
ASCH	Stat3(Stat)/mES-Stat3-ChIP-Seq(GSE11431)/Homer	CTTCCGGGAA	1e-13	-30.5	0	960	0.145	4906.6	0.1148
ASCH	Mef2a(MADS)/HL1-Mef2a.biotin-ChIP-Seq(GSE21529)/Homer	CYAAAAATAG	1e-13	-30.18	0	695	0.105	3388.1	0.0793
ASCH	Zic3(Zf)/mES-Zic3-ChIP-Seq(GSE37889)/Homer	GGCCYCCTGCTGDGH	1e-13	-29.97	0	1164	0.1758	6117.1	0.1431
ASCH	NeuroG2(bHLH)/Fibroblast-NeuroG2-ChIP-Seq(GSE75910)/Homer	ACCATCTGTT	1e-12	-29.55	0	2760	0.4168	15942.9	0.3731
ASCH	Brn1(POU,Homeobox)/NPC-Brn1-ChIP-Seq(GSE35496)/Homer	TATGCWAATBAV	1e-12	-29.02	0	582	0.0879	2772.3	0.0649
ASCH	MyoG(bHLH)/C2C12-MyoG-ChIP-Seq(GSE36024)/Homer	AACAGCTG	1e-12	-28.53	0	2012	0.3038	11299.7	0.2644
ASCH	SCL(bHLH)/HPC7-Scl-ChIP-Seq(GSE13511)/Homer	AVCAGCTG	1e-12	-28.43	0	5619	0.8485	34838.5	0.8152
ASCH	TEAD2(TEA)/Py2T-Tead2-ChIP-Seq(GSE55709)/Homer	CCWGGAATGY	1e-12	-28.29	0	1000	0.151	5189.1	0.1214
ASCH	Fox:Ebox(Forkhead,bHLH)/Panc1-Foxa2-ChIP-Seq(GSE47459)/Homer	NNNVCTGWGYAAACASN	1e-12	-28.21	0	1830	0.2764	10188.8	0.2384
ASCH	NeuroD1(bHLH)/Islet-NeuroD1-ChIP-Seq(GSE30298)/Homer	GCCATCTGTT	1e-12	-28.16	0	1626	0.2455	8942.4	0.2093
ASCH	ZNF416(Zf)/HEK293-ZNF416.GFP-ChIP-Seq(GSE58341)/Homer	WDNCTGGGCA	1e-11	-27.39	0	2598	0.3923	14994.2	0.3509
ASCH	BHLHA15(bHLH)/NIH3T3-BHLHB8.HA-ChIP-Seq(GSE119782)/Homer	NAMCAGCTGK	1e-11	-26.41	0	2560	0.3866	14789.3	0.3461
ASCH	Pit1+1bp(Homeobox)/GCrat-Pit1-ChIP-Seq(GSE58009)/Homer	ATGCATAATTCA	1e-11	-25.81	0	536	0.0809	2569.6	0.0601
ASCH	STAT5(Stat)/mCD4+-Stat5-ChIP-Seq(GSE12346)/Homer	RTTTCTNAGAAA	1e-11	-25.51	0	679	0.1025	3385.2	0.0792
ASCH	Oct4(POU,Homeobox)/mES-Oct4-ChIP-Seq(GSE11431)/Homer	ATTTGCATAW	1e-10	-25.31	0	796	0.1202	4064.7	0.0951
ASCH	Usf2(bHLH)/C2C12-Usf2-ChIP-Seq(GSE36030)/Homer	GTCACGTGGT	1e-10	-25.14	0	543	0.082	2620.3	0.0613
ASCH	Myf5(bHLH)/GM-Myf5-ChIP-Seq(GSE24852)/Homer	BAACAGCTGT	1e-10	-24.8	0	1374	0.2075	7510.2	0.1757
ASCH	OCT:OCT(POU,Homeobox,IR1)/NPC-Brn2-ChIP-Seq(GSE35496)/Homer	ATGAATWATTCATGA	1e-10	-24.7	0	52	0.0079	113.5	0.0027
ASCH	Sox7(HMG)/ESC-Sox7-ChIP-Seq(GSE133899)/Homer	VVRRAACAATGG	1e-10	-24.63	0	574	0.0867	2804.9	0.0656
ASCH	Tgif2(Homeobox)/mES-Tgif2-ChIP-Seq(GSE55404)/Homer	TGTCANYT	1e-10	-24.44	0	4524	0.6832	27554.1	0.6448
ASCH	Smad2(MAD)/ES-SMAD2-ChIP-Seq(GSE29422)/Homer	CTGTCTGG	1e-10	-24.08	0	2812	0.4246	16468.6	0.3854
ASCH	HLF(bZIP)/HSC-HLF.Flag-ChIP-Seq(GSE69817)/Homer	RTTATGYAAB	1e-10	-23.91	0	1188	0.1794	6415.3	0.1501
ASCH	Foxo1(Forkhead)/RAW-Foxo1-ChIP-Seq(Fan_et_al.)/Homer	CTGTTTAC	1e-10	-23.45	0	3025	0.4568	17848.4	0.4177
ASCH	Phox2b(Homeobox)/CLBGA-PHOX2B-ChIP-Seq(GSE90683)/Homer	TTAATTNAATTA	1e-10	-23.34	0	336	0.0507	1506.6	0.0353
ASCH	MafA(bZIP)/Islet-MafA-ChIP-Seq(GSE30298)/Homer	TGCTGACTCA	1e-10	-23.04	0	1572	0.2374	8768	0.2052
ASCH	LEF1(HMG)/H1-LEF1-ChIP-Seq(GSE64758)/Homer	CCTTTGATST	1e-09	-22.84	0	1273	0.1922	6957	0.1628
ASCH	NFAT(RHD)/Jurkat-NFATC1-ChIP-Seq(Jolma_et_al.)/Homer	ATTTTCCATT	1e-09	-22.78	0	1463	0.2209	8111.6	0.1898
ASCH	Foxa2(Forkhead)/Liver-Foxa2-ChIP-Seq(GSE25694)/Homer	CYTGTTTACWYW	1e-09	-22.15	0	1341	0.2025	7389.3	0.1729
ASCH	Brn2(POU,Homeobox)/NPC-Brn2-ChIP-Seq(GSE35496)/Homer	ATGAATATTC	1e-09	-22.12	0	178	0.0269	695.4	0.0163
ASCH	USF1(bHLH)/GM12878-Usf1-ChIP-Seq(GSE32465)/Homer	SGTCACGTGR	1e-09	-21.78	0	752	0.1136	3887.7	0.091
ASCH	FOXK2(Forkhead)/U2OS-FOXK2-ChIP-Seq(E-MTAB-2204)/Homer	SCHTGTTTACAT	1e-09	-21.65	0	1059	0.1599	5706	0.1335
ASCH	AMYB(HTH)/Testes-AMYB-ChIP-Seq(GSE44588)/Homer	TGGCAGTTGG	1e-09	-21.38	0	2475	0.3738	14441	0.3379
ASCH	Unknown-ESC-element(?)/mES-Nanog-ChIP-Seq(GSE11724)/Homer	CACAGCAGGGGG	1e-09	-21.14	0	1181	0.1783	6452.1	0.151
ASCH	NF1:FOXA1(CTF,Forkhead)/LNCAP-FOXA1-ChIP-Seq(GSE27824)/Homer	WNTGTTTRYTTTGGCA	1e-09	-21.02	0	138	0.0208	508.9	0.0119
ASCH	Zic(Zf)/Cerebellum-ZIC1.2-ChIP-Seq(GSE60731)/Homer	CCTGCTGAGH	1e-09	-21	0	1557	0.2351	8743	0.2046
ASCH	Hoxd13(Homeobox)/ChickenMSG-Hoxd13.Flag-ChIP-Seq(GSE86088)/Homer	NCYAATAAAA	1e-09	-20.93	0	2426	0.3664	14151	0.3311
ASCH	EBF1(EBF)/Near-E2A-ChIP-Seq(GSE21512)/Homer	GTCCCCWGGGGA	1e-08	-20.59	0	1901	0.2871	10880.5	0.2546
ASCH	Rbpj1(?)/Panc1-Rbpj1-ChIP-Seq(GSE47459)/Homer	HTTTCCCASG	1e-08	-20.29	0	2483	0.375	14535.2	0.3401
ASCH	JunD(bZIP)/K562-JunD-ChIP-Seq/Homer	ATGACGTCATCN	1e-08	-19.51	0	156	0.0236	610.5	0.0143
ASCH	c-Jun-CRE(bZIP)/K562-cJun-ChIP-Seq(GSE31477)/Homer	ATGACGTCATCY	1e-08	-19.31	0	485	0.0732	2400.6	0.0562
ASCH	Smad4(MAD)/ESC-SMAD4-ChIP-Seq(GSE29422)/Homer	VBSYGTCTGG	1e-08	-18.75	0	2798	0.4225	16596.2	0.3883
ASCH	STAT6(Stat)/Macrophage-Stat6-ChIP-Seq(GSE38377)/Homer	TTCCKNAGAA	1e-08	-18.69	0	934	0.141	5041.8	0.118
ASCH	Prop1(Homeobox)/GHFT1-PROP1.biotin-ChIP-Seq(GSE77302)/Homer	NTAATBNAATTA	1e-07	-18.27	0	898	0.1356	4838.2	0.1132
ASCH	OCT4-SOX2-TCF-NANOG(POU,Homeobox,HMG)/mES-Oct4-ChIP-Seq(GSE11431)/Homer	ATTTGCATAACAATG	1e-07	-18.21	0	324	0.0489	1517.3	0.0355
ASCH	Oct11(POU,Homeobox)/NCIH1048-POU2F3-ChIP-seq(GSE115123)/Homer	GATTTGCATA	1e-07	-18.19	0	527	0.0796	2663.7	0.0623
ASCH	BMYB(HTH)/Hela-BMYB-ChIP-Seq(GSE27030)/Homer	NHAACBGYYV	1e-07	-18.08	0	2345	0.3541	13757.3	0.3219
ASCH	Atf2(bZIP)/3T3L1-Atf2-ChIP-Seq(GSE56872)/Homer	NRRTGACGTCAT	1e-07	-17.79	0	525	0.0793	2660	0.0622
ASCH	STAT6(Stat)/CD4-Stat6-ChIP-Seq(GSE22104)/Homer	ABTTCYYRRGAA	1e-07	-17.64	0	895	0.1352	4838.4	0.1132
ASCH	TCF4(bHLH)/SHSY5Y-TCF4-ChIP-Seq(GSE96915)/Homer	SMCATCTGKH	1e-07	-17.49	0	2721	0.4109	16162.8	0.3782
ASCH	Tbox:Smad(T-box,MAD)/ESCd5-Smad2_3-ChIP-Seq(GSE29422)/Homer	AGGTGHCAGACA	1e-07	-16.98	0	386	0.0583	1884.1	0.0441
ASCH	Atf7(bZIP)/3T3L1-Atf7-ChIP-Seq(GSE56872)/Homer	NGRTGACGTCAY	1e-07	-16.87	0	721	0.1089	3826.6	0.0895
ASCH	Zfp281(Zf)/ES-Zfp281-ChIP-Seq(GSE81042)/Homer	CCCCTCCCCCAC	1e-07	-16.84	0	585	0.0883	3029.4	0.0709
ASCH	PGR(NR)/EndoStromal-PGR-ChIP-Seq(GSE69539)/Homer	AAGAACATWHTGTTC	1e-07	-16.77	0	431	0.0651	2143.3	0.0502
ASCH	Ascl1(bHLH)/NeuralTubes-Ascl1-ChIP-Seq(GSE55840)/Homer	NNVVCAGCTGBN	1e-07	-16.74	0	2737	0.4133	16298.4	0.3814
ASCH	RORgt(NR)/EL4-RORgt.Flag-ChIP-Seq(GSE56019)/Homer	AAYTAGGTCA	1e-07	-16.6	0	248	0.0375	1126.7	0.0264
ASCH	RORgt(NR)/EL4-RORgt.Flag-ChIP-Seq(GSE56019)/Homer	AAYTAGGTCA	1e-07	-16.6	0	248	0.0375	1126.7	0.0264
ASCH	Barx1(Homeobox)/Stomach-Barx1.3xFlag-ChIP-Seq(GSE69483)/Homer	AAACMATTAN	1e-07	-16.44	0	802	0.1211	4318.6	0.1011
ASCH	PAX6(Paired,Homeobox)/Forebrain-Pax6-ChIP-Seq(GSE66961)/Homer	NGTGTTCAVTSAAGCGKAAA	1e-07	-16.38	0	187	0.0282	803.3	0.0188
ASCH	RORa(NR)/Liver-Rora-ChIP-Seq(GSE101115)/Homer	AAWCTAGGTCARDNN	1e-07	-16.28	0	275	0.0415	1278.8	0.0299
ASCH	RORg(NR)/Liver-Rorc-ChIP-Seq(GSE101115)/Homer	WAABTAGGTCAV	1e-06	-15.91	0	180	0.0272	772.1	0.0181
ASCH	ZNF322(Zf)/HEK293-ZNF322.GFP-ChIP-Seq(GSE58341)/Homer	GAGCCTGGTACTGWGCCTGR	1e-06	-15.88	0	628	0.0948	3305	0.0773
ASCH	Atf4(bZIP)/MEF-Atf4-ChIP-Seq(GSE35681)/Homer	MTGATGCAAT	1e-06	-15.76	0	399	0.0603	1981.2	0.0464
ASCH	Pax8(Paired,Homeobox)/Thyroid-Pax8-ChIP-Seq(GSE26938)/Homer	GTCATGCHTGRCTGS	1e-06	-15.71	0	710	0.1072	3792.2	0.0887
ASCH	Oct4:Sox17(POU,Homeobox,HMG)/F9-Sox17-ChIP-Seq(GSE44553)/Homer	CCATTGTATGCAAAT	1e-06	-15.7	0	245	0.037	1123.9	0.0263
ASCH	Maz(Zf)/HepG2-Maz-ChIP-Seq(GSE31477)/Homer	GGGGGGGG	1e-06	-15.38	0	2194	0.3313	12925.7	0.3025
ASCH	STAT1(Stat)/HelaS3-STAT1-ChIP-Seq(GSE12782)/Homer	NATTTCCNGGAAAT	1e-06	-15.03	0	552	0.0834	2880.6	0.0674
ASCH	CEBP(bZIP)/ThioMac-CEBPb-ChIP-Seq(GSE21512)/Homer	ATTGCGCAAC	1e-06	-14.74	0	932	0.1407	5149.8	0.1205
ASCH	CHR(?)/Hela-CellCycle-Expression/Homer	SRGTTTCAAA	1e-06	-14.12	0	945	0.1427	5248.8	0.1228
ASCH	FOXK1(Forkhead)/HEK293-FOXK1-ChIP-Seq(GSE51673)/Homer	NVWTGTTTAC	1e-06	-14.04	0	1630	0.2461	9457	0.2213
ASCH	Egr1(Zf)/K562-Egr1-ChIP-Seq(GSE32465)/Homer	TGCGTGGGYG	1e-05	-13.77	0	1129	0.1705	6379.6	0.1493
ASCH	CEBP:AP1(bZIP)/ThioMac-CEBPb-ChIP-Seq(GSE21512)/Homer	DRTGTTGCAA	1e-05	-13.67	0	1120	0.1691	6328.1	0.1481
ASCH	TFE3(bHLH)/MEF-TFE3-ChIP-Seq(GSE75757)/Homer	GTCACGTGACYV	1e-05	-13.51	0	138	0.0208	581.4	0.0136
ASCH	Olig2(bHLH)/Neuron-Olig2-ChIP-Seq(GSE30882)/Homer	RCCATMTGTT	1e-05	-13.5	0	3209	0.4846	19478.2	0.4558
ASCH	Twist2(bHLH)/Myoblast-Twist2.Ty1-ChIP-Seq(GSE127998)/Homer	MCAGCTGBYH	1e-05	-13.46	0	3010	0.4545	18203.1	0.426
ASCH	GRE(NR),IR3/RAW264.7-GRE-ChIP-Seq(Unpublished)/Homer	VAGRACAKWCTGTYC	1e-05	-13.39	0	433	0.0654	2227.2	0.0521
ASCH	Tcf3(HMG)/mES-Tcf3-ChIP-Seq(GSE11724)/Homer	ASWTCAAAGG	1e-05	-13.35	0	505	0.0763	2647.7	0.062
ASCH	IRF2(IRF)/Erythroblas-IRF2-ChIP-Seq(GSE36985)/Homer	GAAASYGAAASY	1e-05	-13.34	0	187	0.0282	843.1	0.0197
ASCH	EBF2(EBF)/BrownAdipose-EBF2-ChIP-Seq(GSE97114)/Homer	NABTCCCWDGGGAVH	1e-05	-12.69	0	1644	0.2483	9604	0.2247
ASCH	IRF:BATF(IRF:bZIP)/pDC-Irf8-ChIP-Seq(GSE66899)/Homer	CTTTCANTATGACTV	1e-05	-12.61	0	216	0.0326	1012.6	0.0237
ASCH	EBF(EBF)/proBcell-EBF-ChIP-Seq(GSE21978)/Homer	DGTCCCYRGGGA	1e-05	-12.47	0	411	0.0621	2121.6	0.0496
ASCH	Foxo3(Forkhead)/U2OS-Foxo3-ChIP-Seq(E-MTAB-2701)/Homer	DGTAAACA	1e-05	-12.4	0	1182	0.1785	6757.7	0.1581
ASCH	Hand2(bHLH)/Mesoderm-Hand2-ChIP-Seq(GSE61475)/Homer	TGACANARRCCAGRC	1e-05	-12.2	0	938	0.1416	5273.8	0.1234
ASCH	Atf1(bZIP)/K562-ATF1-ChIP-Seq(GSE31477)/Homer	GATGACGTCA	1e-05	-12.14	0	959	0.1448	5403.2	0.1264
ASCH	Hoxa13(Homeobox)/ChickenMSG-Hoxa13.Flag-ChIP-Seq(GSE86088)/Homer	CYHATAAAAN	1e-05	-12.1	0	3436	0.5189	21017.5	0.4918
ASCH	Tgif1(Homeobox)/mES-Tgif1-ChIP-Seq(GSE55404)/Homer	YTGWCADY	1e-05	-12.1	0	4244	0.6409	26267.1	0.6146
ASCH	Zic2(Zf)/ESC-Zic2-ChIP-Seq(SRP197560)/Homer	CHCAGCRGGRGG	1e-05	-12.07	0	838	0.1265	4671.1	0.1093
ASCH	Unknown(Homeobox)/Limb-p300-ChIP-Seq/Homer	SSCMATWAAA	1e-05	-11.99	0	1077	0.1626	6130	0.1434
ASCH	Meis1(Homeobox)/MastCells-Meis1-ChIP-Seq(GSE48085)/Homer	VGCTGWCAVB	1e-05	-11.67	0	2784	0.4204	16856.6	0.3944
ASCH	Phox2a(Homeobox)/Neuron-Phox2a-ChIP-Seq(GSE31456)/Homer	YTAATYNRATTA	0.0001	-11.44	0	549	0.0829	2958.2	0.0692
ASCH	IRF1(IRF)/PBMC-IRF1-ChIP-Seq(GSE43036)/Homer	GAAAGTGAAAGT	0.0001	-11.22	0	252	0.0381	1237.2	0.0289
ASCH	Hoxb4(Homeobox)/ES-Hoxb4-ChIP-Seq(GSE34014)/Homer	TGATTRATGGCY	0.0001	-10.42	0.0001	349	0.0527	1810.7	0.0424
ASCH	Tcf7(HMG)/GM12878-TCF7-ChIP-Seq(Encode)/Homer	CTTTGATGTGSB	0.0001	-10.33	0.0001	623	0.0941	3434.6	0.0804
ASCH	NFE2L2(bZIP)/HepG2-NFE2L2-ChIP-Seq(Encode)/Homer	AWWWTGCTGAGTCAT	0.0001	-10.19	0.0001	132	0.0199	591.7	0.0138
ASCH	Foxa3(Forkhead)/Liver-Foxa3-ChIP-Seq(GSE77670)/Homer	BSNTGTTTACWYWGN	0.0001	-10.1	0.0001	534	0.0806	2910	0.0681
ASCH	AR-halfsite(NR)/LNCaP-AR-ChIP-Seq(GSE27824)/Homer	CCAGGAACAG	0.0001	-10.05	0.0001	5223	0.7887	32842.6	0.7685
ASCH	FOXP1(Forkhead)/H9-FOXP1-ChIP-Seq(GSE31006)/Homer	NYYTGTTTACHN	0.0001	-9.584	0.0002	726	0.1096	4082.4	0.0955
ASCH	GLIS3(Zf)/Thyroid-Glis3.GFP-ChIP-Seq(GSE103297)/Homer	CTCCCTGGGAGGCCN	0.0001	-9.471	0.0002	2309	0.3487	13961.3	0.3267
ASCH	Foxh1(Forkhead)/hESC-FOXH1-ChIP-Seq(GSE29422)/Homer	NNTGTGGATTSS	0.0001	-9.333	0.0002	936	0.1413	5374.9	0.1258
ASCH	E2F3(E2F)/MEF-E2F3-ChIP-Seq(GSE71376)/Homer	BTKGGCGGGAAA	0.0001	-9.285	0.0002	760	0.1148	4301	0.1006
ASCH	AP-2gamma(AP2)/MCF7-TFAP2C-ChIP-Seq(GSE21234)/Homer	SCCTSAGGSCAW	0.001	-9.157	0.0003	1707	0.2578	10177.7	0.2382
ASCH	MafB(bZIP)/BMM-Mafb-ChIP-Seq(GSE75722)/Homer	WNTGCTGASTCAGCANWTTY	0.001	-8.763	0.0004	818	0.1235	4675.2	0.1094
ASCH	Zfp809(Zf)/ES-Zfp809-ChIP-Seq(GSE70799)/Homer	GGGGCTYGKCTGGGA	0.001	-8.434	0.0006	369	0.0557	1979.3	0.0463
ASCH	MYB(HTH)/ERMYB-Myb-ChIPSeq(GSE22095)/Homer	GGCVGTTR	0.001	-8.136	0.0008	2589	0.391	15830.5	0.3704
ASCH	OCT:OCT(POU,Homeobox)/NPC-Brn1-ChIP-Seq(GSE35496)/Homer	ATGAATATTCATGAG	0.001	-8.006	0.0009	22	0.0033	61.6	0.0014
ASCH	Tbr1(T-box)/Cortex-Tbr1-ChIP-Seq(GSE71384)/Homer	AAGGTGTKAA	0.001	-7.83	0.001	2002	0.3023	12118.4	0.2836
ASCH	NFkB-p65-Rel(RHD)/ThioMac-LPS-Expression(GSE23622)/Homer	GGAAATTCCC	0.001	-7.803	0.001	100	0.0151	452.6	0.0106
ASCH	Oct2(POU,Homeobox)/Bcell-Oct2-ChIP-Seq(GSE21512)/Homer	ATATGCAAAT	0.001	-7.761	0.0011	433	0.0654	2380.2	0.0557
ASCH	CLOCK(bHLH)/Liver-Clock-ChIP-Seq(GSE39860)/Homer	GHCACGTG	0.001	-7.652	0.0012	829	0.1252	4791.2	0.1121
ASCH	PAX5(Paired,Homeobox)/GM12878-PAX5-ChIP-Seq(GSE32465)/Homer	GCAGCCAAGCRTGACH	0.001	-7.523	0.0014	676	0.1021	3859.6	0.0903
ASCH	FOXA1(Forkhead)/LNCAP-FOXA1-ChIP-Seq(GSE27824)/Homer	WAAGTAAACA	0.001	-7.395	0.0015	1906	0.2878	11539.2	0.27
ASCH	ZNF675(Zf)/HEK293-ZNF675.GFP-ChIP-Seq(GSE58341)/Homer	ARGAGGMCAAAATGW	0.001	-7.143	0.002	255	0.0385	1344.1	0.0315
ASCH	p53(p53)/mES-cMyc-ChIP-Seq(GSE11431)/Homer	ACATGCCCGGGCAT	0.001	-7.134	0.002	44	0.0066	168.8	0.004
ASCH	WT1(Zf)/Kidney-WT1-ChIP-Seq(GSE90016)/Homer	MCTCCCMCRCAB	0.001	-7.101	0.002	1051	0.1587	6191.6	0.1449
ASCH	E2F6(E2F)/Hela-E2F6-ChIP-Seq(GSE31477)/Homer	GGCGGGAARN	0.001	-6.995	0.0022	627	0.0947	3582.9	0.0838
ASCH	Hoxd11(Homeobox)/ChickenMSG-Hoxd11.Flag-ChIP-Seq(GSE86088)/Homer	VGCCATAAAA	0.001	-6.928	0.0024	3323	0.5018	20629.1	0.4827
ASCH	FOXA1(Forkhead)/MCF7-FOXA1-ChIP-Seq(GSE26831)/Homer	WAAGTAAACA	0.01	-6.894	0.0024	1610	0.2431	9703.1	0.2271
ASCH	GRE(NR),IR3/A549-GR-ChIP-Seq(GSE32465)/Homer	NRGVACABNVTGTYCY	0.01	-6.864	0.0025	237	0.0358	1246.2	0.0292
ASCH	IRF8(IRF)/BMDM-IRF8-ChIP-Seq(GSE77884)/Homer	GRAASTGAAAST	0.01	-6.512	0.0035	507	0.0766	2871.1	0.0672
ASCH	PBX2(Homeobox)/K562-PBX2-ChIP-Seq(Encode)/Homer	RTGATTKATRGN	0.01	-6.399	0.0039	1165	0.1759	6941.1	0.1624
ASCH	ZNF652/HepG2-ZNF652.Flag-ChIP-Seq(Encode)/Homer	TTAACCCTTTVNKKN	0.01	-6.255	0.0045	380	0.0574	2113.9	0.0495
ASCH	HRE(HSF)/Striatum-HSF1-ChIP-Seq(GSE38000)/Homer	TTCTAGAABNTTCTA	0.01	-6.164	0.0049	411	0.0621	2303.6	0.0539
ASCH	MYNN(Zf)/HEK293-MYNN.eGFP-ChIP-Seq(Encode)/Homer	TTCAAAWTAAAAGTC	0.01	-6.14	0.005	414	0.0625	2322.4	0.0543
ASCH	c-Myc(bHLH)/LNCAP-cMyc-ChIP-Seq(Unpublished)/Homer	VCCACGTG	0.01	-6.092	0.0052	583	0.088	3352.9	0.0785
ASCH	FOXM1(Forkhead)/MCF7-FOXM1-ChIP-Seq(GSE72977)/Homer	TRTTTACTTW	0.01	-6.082	0.0053	1699	0.2566	10320.7	0.2415
ASCH	PAX3:FKHR-fusion(Paired,Homeobox)/Rh4-PAX3:FKHR-ChIP-Seq(GSE19063)/Homer	ACCRTGACTAATTNN	0.01	-6.076	0.0053	347	0.0524	1921.9	0.045
ASCH	CTCF(Zf)/CD4+-CTCF-ChIP-Seq(Barski_et_al.)/Homer	AYAGTGCCMYCTRGTGGCCA	0.01	-5.908	0.0062	285	0.043	1556.3	0.0364
ASCH	Chop(bZIP)/MEF-Chop-ChIP-Seq(GSE35681)/Homer	ATTGCATCAT	0.01	-5.847	0.0066	283	0.0427	1546.6	0.0362
ASCH	ISRE(IRF)/ThioMac-LPS-Expression(GSE23622)/Homer	AGTTTCASTTTC	0.01	-5.817	0.0067	107	0.0162	522.6	0.0122
ASCH	HRE(HSF)/HepG2-HSF1-ChIP-Seq(GSE31477)/Homer	BSTTCTRGAABVTTCYAGAA	0.01	-5.735	0.0073	299	0.0452	1645.7	0.0385
ASCH	Sp5(Zf)/mES-Sp5.Flag-ChIP-Seq(GSE72989)/Homer	RGKGGGCGGAGC	0.01	-5.73	0.0073	1589	0.24	9650.1	0.2258
ASCH	p63(p53)/Keratinocyte-p63-ChIP-Seq(GSE17611)/Homer	NNDRCATGYCYNRRCATGYH	0.01	-5.438	0.0097	659	0.0995	3850.8	0.0901
ASCH	Pbx3(Homeobox)/GM12878-PBX3-ChIP-Seq(GSE32465)/Homer	SCTGTCAMTCAN	0.01	-5.416	0.0098	429	0.0648	2441.9	0.0571
ASCH	MafK(bZIP)/C2C12-MafK-ChIP-Seq(GSE36030)/Homer	GCTGASTCAGCA	0.01	-5.14	0.0129	463	0.0699	2660.3	0.0623
ASCH	Pax7(Paired,Homeobox),long/Myoblast-Pax7-ChIP-Seq(GSE25064)/Homer	TAATCHGATTAC	0.01	-5.105	0.0133	38	0.0057	157.5	0.0037
ASCH	E-box(bHLH)/Promoter/Homer	SSGGTCACGTGA	0.01	-5.041	0.0141	106	0.016	532	0.0124
ASCH	Pitx1(Homeobox)/Chicken-Pitx1-ChIP-Seq(GSE38910)/Homer	TAATCCCN	0.01	-5.035	0.0141	5098	0.7699	32340.8	0.7568
ASCH	DMRT1(DM)/Testis-DMRT1-ChIP-Seq(GSE64892)/Homer	TWGHWACAWTGTWDC	0.01	-5.032	0.0141	384	0.058	2183.3	0.0511
ASCH	Hoxd10(Homeobox)/ChickenMSG-Hoxd10.Flag-ChIP-Seq(GSE86088)/Homer	GGCMATGAAA	0.01	-5	0.0145	1709	0.2581	10465.9	0.2449
ASCH	Gfi1b(Zf)/HPC7-Gfi1b-ChIP-Seq(GSE22178)/Homer	MAATCACTGC	0.01	-4.995	0.0145	1083	0.1635	6516.3	0.1525
ASCH	NFAT:AP1(RHD,bZIP)/Jurkat-NFATC1-ChIP-Seq(Jolma_et_al.)/Homer	SARTGGAAAAWRTGAGTCAB	0.01	-4.993	0.0145	282	0.0426	1568.9	0.0367
ASCH	TCFL2(HMG)/K562-TCF7L2-ChIP-Seq(GSE29196)/Homer	ACWTCAAAGG	0.01	-4.843	0.0167	158	0.0239	837	0.0196
ASCH	ZNF7(Zf)/HepG2-ZNF7.Flag-ChIP-Seq(Encode)/Homer	CTGCCWVCTTTTRTA	0.01	-4.716	0.0188	910	0.1374	5451.7	0.1276
ASCH	bHLHE40(bHLH)/HepG2-BHLHE40-ChIP-Seq(GSE31477)/Homer	KCACGTGMCN	0.01	-4.713	0.0188	412	0.0622	2367.8	0.0554
ASCH	MafF(bZIP)/HepG2-MafF-ChIP-Seq(GSE31477)/Homer	HWWGTCAGCAWWTTT	0.01	-4.711	0.0188	411	0.0621	2361.6	0.0553
ASCH	Nur77(NR)/K562-NR4A1-ChIP-Seq(GSE31363)/Homer	TGACCTTTNCNT	0.01	-4.626	0.0203	283	0.0427	1587.4	0.0371
ASCH	ZFX(Zf)/mES-Zfx-ChIP-Seq(GSE11431)/Homer	AGGCCTRG	0.1	-4.443	0.0243	2131	0.3218	13198.4	0.3088
ASCH	Brachyury(T-box)/Mesoendoderm-Brachyury-ChIP-exo(GSE54963)/Homer	ANTTMRCASBNNNGTGYKAAN	0.1	-4.294	0.0281	455	0.0687	2650.3	0.062
ASCH	IRF3(IRF)/BMDM-Irf3-ChIP-Seq(GSE67343)/Homer	AGTTTCAKTTTC	0.1	-4.248	0.0293	514	0.0776	3016.8	0.0706
ASCH	Bcl6(Zf)/Liver-Bcl6-ChIP-Seq(GSE31578)/Homer	NNNCTTTCCAGGAAA	0.1	-4.238	0.0294	2353	0.3553	14636.9	0.3425
ASCH	NFkB-p65(RHD)/GM12787-p65-ChIP-Seq(GSE19485)/Homer	WGGGGATTTCCC	0.1	-4.204	0.0303	802	0.1211	4809.6	0.1125
ASCH	Bcl11a(Zf)/HSPC-BCL11A-ChIP-Seq(GSE104676)/Homer	TYTGACCASWRG	0.1	-4.138	0.0322	1219	0.1841	7434.9	0.174
ASCH	p53(p53)/Saos-p53-ChIP-Seq(GSE15780)/Homer	RRCATGYCYRGRCATGYYYN	0.1	-4.002	0.0366	177	0.0267	972.1	0.0227
ASCH	p53(p53)/Saos-p53-ChIP-Seq/Homer	RRCATGYCYRGRCATGYYYN	0.1	-4.002	0.0366	177	0.0267	972.1	0.0227
ASCH	IRF4(IRF)/GM12878-IRF4-ChIP-Seq(GSE32465)/Homer	ACTGAAACCA	0.1	-3.932	0.039	647	0.0977	3859.9	0.0903
ASCH	p73(p53)/Trachea-p73-ChIP-Seq(PRJNA310161)/Homer	NRRRCAWGTCCDGRCATGYY	0.1	-3.849	0.0422	95	0.0143	493.1	0.0115
ASCH	Zfp57(Zf)/H1-ZFP57.HA-ChIP-Seq(GSE115387)/Homer	NANTGCSGCA	0.1	-3.766	0.0457	371	0.056	2159.8	0.0505
ASCH	Hoxa9(Homeobox)/ChickenMSG-Hoxa9.Flag-ChIP-Seq(GSE86088)/Homer	RGCAATNAAA	0.1	-3.737	0.0468	3659	0.5526	23092.2	0.5404
ASCH	E2F1(E2F)/Hela-E2F1-ChIP-Seq(GSE22478)/Homer	CWGGCGGGAA	0.1	-3.696	0.0486	227	0.0343	1283.8	0.03
ASCH	Zac1(Zf)/Neuro2A-Plagl1-ChIP-Seq(GSE75942)/Homer	HAWGRGGCCM	0.1	-3.634	0.0514	3901	0.5891	24670.8	0.5773
ASCH	Hoxc9(Homeobox)/Ainv15-Hoxc9-ChIP-Seq(GSE21812)/Homer	GGCCATAAATCA	0.1	-3.625	0.0517	702	0.106	4222.1	0.0988
ASCH	Pitx1:Ebox(Homeobox,bHLH)/Hindlimb-Pitx1-ChIP-Seq(GSE41591)/Homer	YTAATTRAWWCCAGATGT	0.1	-3.615	0.052	276	0.0417	1584.1	0.0371
ASCH	FoxL2(Forkhead)/Ovary-FoxL2-ChIP-Seq(GSE60858)/Homer	WWTRTAAACAVG	0.1	-3.566	0.0543	1294	0.1954	7956.4	0.1862
ASCH	ZNF519(Zf)/HEK293-ZNF519.GFP-ChIP-Seq(GSE58341)/Homer	GAGSCCGAGC	0.1	-3.482	0.0588	333	0.0503	1939.6	0.0454
ASCH	KLF14(Zf)/HEK293-KLF14.GFP-ChIP-Seq(GSE58341)/Homer	RGKGGGCGKGGC	0.1	-3.27	0.0724	2639	0.3985	16573.3	0.3878
ASCH	Pax7(Paired,Homeobox),longest/Myoblast-Pax7-ChIP-Seq(GSE25064)/Homer	NTAATTDGCYAATTANNWWD	0.1	-3.257	0.073	42	0.0063	202.3	0.0047
ASCH	PRDM1(Zf)/Hela-PRDM1-ChIP-Seq(GSE31477)/Homer	ACTTTCACTTTC	0.1	-3.187	0.078	916	0.1383	5599.1	0.131
ASCH	CArG(MADS)/PUER-Srf-ChIP-Seq(Sullivan_et_al.)/Homer	CCATATATGGNM	0.1	-3.166	0.0793	467	0.0705	2785.8	0.0652
ASCH	PAX5(Paired,Homeobox),condensed/GM12878-PAX5-ChIP-Seq(GSE32465)/Homer	GTCACGCTCSCTGM	0.1	-3.148	0.0804	159	0.024	892.8	0.0209
ASCH	HOXA1(Homeobox)/mES-Hoxa1-ChIP-Seq(SRP084292)/Homer	TGATKGATGR	0.1	-3.14	0.0807	383	0.0578	2265.1	0.053
ASCH	RUNX-AML(Runt)/CD4+-PolII-ChIP-Seq(Barski_et_al.)/Homer	GCTGTGGTTW	0.1	-3.134	0.0808	1210	0.1827	7463.7	0.1747
ASCH	Hoxd12(Homeobox)/ChickenMSG-Hoxd12.Flag-ChIP-Seq(GSE86088)/Homer	HDGYAATGAAAN	0.1	-3.06	0.0867	2539	0.3834	15956.2	0.3734
ASCH	HNF1b(Homeobox)/PDAC-HNF1B-ChIP-Seq(GSE64557)/Homer	GTTAATNATTAA	0.1	-3.056	0.0867	202	0.0305	1156.8	0.0271
ASCH	Hnf1(Homeobox)/Liver-Foxa2-Chip-Seq(GSE25694)/Homer	GGTTAAWCATTAA	0.1	-2.903	0.1006	178	0.0269	1016.5	0.0238
ASCH	Six2(Homeobox)/NephronProgenitor-Six2-ChIP-Seq(GSE39837)/Homer	GWAAYHTGAKMC	0.1	-2.865	0.104	1437	0.217	8932.8	0.209
ASCH	Tbx20(T-box)/Heart-Tbx20-ChIP-Seq(GSE29636)/Homer	GGTGYTGACAGS	0.1	-2.865	0.104	390	0.0589	2324.2	0.0544
ASCH	CRE(bZIP)/Promoter/Homer	CSGTGACGTCAC	0.1	-2.846	0.1051	270	0.0408	1582.8	0.037
ASCH	Pknox1(Homeobox)/ES-Prep1-ChIP-Seq(GSE63282)/Homer	SCTGTCAVTCAV	0.1	-2.769	0.1131	387	0.0584	2311.8	0.0541
ASCH	ZNF467(Zf)/HEK293-ZNF467.GFP-ChIP-Seq(GSE58341)/Homer	TGGGGAAGGGCM	0.1	-2.718	0.1185	1550	0.2341	9668.1	0.2262
ASCH	PRDM9(Zf)/Testis-DMC1-ChIP-Seq(GSE35498)/Homer	ADGGYAGYAGCATCT	0.1	-2.546	0.1403	726	0.1096	4454.1	0.1042
ASCH	E2F7(E2F)/Hela-E2F7-ChIP-Seq(GSE32673)/Homer	VDTTTCCCGCCA	0.1	-2.457	0.1527	112	0.0169	632.5	0.0148
ASCH	FoxD3(forkhead)/ZebrafishEmbryo-Foxd3.biotin-ChIP-seq(GSE106676)/Homer	TGTTTAYTTAGC	0.1	-2.402	0.1606	1435	0.2167	8971.8	0.2099
ASCH	Twist(bHLH)/HMLE-TWIST1-ChIP-Seq(Chang_et_al)/Homer	VCAKCTGGNNNCCAGMTGBN	0.1	-2.349	0.1688	236	0.0356	1397.4	0.0327
ASCH	PBX1(Homeobox)/MCF7-PBX1-ChIP-Seq(GSE28007)/Homer	GSCTGTCACTCA	0.1	-2.343	0.1691	154	0.0233	893	0.0209
ASCH	PU.1:IRF8(ETS:IRF)/pDC-Irf8-ChIP-Seq(GSE66899)/Homer	GGAAGTGAAAST	0.1	-2.337	0.1694	304	0.0459	1820.4	0.0426
ASCH	ZNF165(Zf)/WHIM12-ZNF165-ChIP-Seq(GSE65937)/Homer	AAGGKGRCGCAGGCA	0.1	-2.323	0.171	213	0.0322	1256.1	0.0294
ASCH	Hoxa11(Homeobox)/ChickenMSG-Hoxa11.Flag-ChIP-Seq(GSE86088)/Homer	TTTTATGGCM	0.1	-2.313	0.1721	3166	0.4781	20091	0.4701
ASCH	Foxf1(Forkhead)/Lung-Foxf1-ChIP-Seq(GSE77951)/Homer	WWATRTAAACAN	1	-2.26	0.1808	1385	0.2092	8669.5	0.2029
ASCH	PU.1-IRF(ETS:IRF)/Bcell-PU.1-ChIP-Seq(GSE21512)/Homer	MGGAAGTGAAAC	1	-2.251	0.1817	2127	0.3212	13418.5	0.314
ASCH	ZNF692(Zf)/HEK293-ZNF692.GFP-ChIP-Seq(GSE58341)/Homer	GTGGGCCCCA	1	-2.22	0.1867	212	0.032	1255.9	0.0294
ASCH	EBNA1(EBV-virus)/Raji-EBNA1-ChIP-Seq(GSE30709)/Homer	GGYAGCAYDTGCTDCCCNNN	1	-2.105	0.2086	32	0.0048	165.5	0.0039
ASCH	AP-2alpha(AP2)/Hela-AP2alpha-ChIP-Seq(GSE31477)/Homer	ATGCCCTGAGGC	1	-2.075	0.2142	1265	0.191	7926.4	0.1855
ASCH	Nkx3.1(Homeobox)/LNCaP-Nkx3.1-ChIP-Seq(GSE28264)/Homer	AAGCACTTAA	1	-2.054	0.2178	3414	0.5156	21731.5	0.5085
ASCH	T1ISRE(IRF)/ThioMac-Ifnb-Expression/Homer	ACTTTCGTTTCT	1	-1.961	0.2382	22	0.0033	110.4	0.0026
ASCH	RBPJ:Ebox(?,bHLH)/Panc1-Rbpj1-ChIP-Seq(GSE47459)/Homer	GGGRAARRGRMCAGMTG	1	-1.927	0.2455	604	0.0912	3738.3	0.0875
ASCH	GATA:SCL(Zf,bHLH)/Ter119-SCL-ChIP-Seq(GSE18720)/Homer	CRGCTGBNGNSNNSAGATAA	1	-1.913	0.248	183	0.0276	1091.8	0.0255
ASCH	ZBTB18(Zf)/HEK293-ZBTB18.GFP-ChIP-Seq(GSE58341)/Homer	AACATCTGGA	1	-1.867	0.2587	888	0.1341	5548.3	0.1298
ASCH	ZNF415(Zf)/HEK293-ZNF415.GFP-ChIP-Seq(GSE58341)/Homer	GRTGMTRGAGCC	1	-1.839	0.2651	920	0.1389	5755.6	0.1347
ASCH	BORIS(Zf)/K562-CTCFL-ChIP-Seq(GSE32465)/Homer	CNNBRGCGCCCCCTGSTGGC	1	-1.785	0.2787	356	0.0538	2183.6	0.0511
ASCH	ZNF711(Zf)/SHSY5Y-ZNF711-ChIP-Seq(GSE20673)/Homer	AGGCCTAG	1	-1.777	0.2797	2678	0.4044	17033.6	0.3986
ASCH	DMRT6(DM)/Testis-DMRT6-ChIP-Seq(GSE60440)/Homer	YDGHTACAWTGTADC	1	-1.775	0.2797	313	0.0473	1913.5	0.0448
ASCH	E2F4(E2F)/K562-E2F4-ChIP-Seq(GSE31477)/Homer	GGCGGGAAAH	1	-1.758	0.2829	417	0.063	2570.1	0.0601
ASCH	FXR(NR),IR1/Liver-FXR-ChIP-Seq(Chong_et_al.)/Homer	AGGTCANTGACCTB	1	-1.716	0.294	611	0.0923	3803.8	0.089
ASCH	Sp1(Zf)/Promoter/Homer	GGCCCCGCCCCC	1	-1.594	0.3311	324	0.0489	1996.7	0.0467
ASCH	GATA(Zf),IR4/iTreg-Gata3-ChIP-Seq(GSE20898)/Homer	NAGATWNBNATCTNN	1	-1.538	0.3487	105	0.0159	625	0.0146
ASCH	ZNF264(Zf)/HEK293-ZNF264.GFP-ChIP-Seq(GSE58341)/Homer	RGGGCACTAACY	1	-1.518	0.3546	1040	0.1571	6562.5	0.1536
ASCH	bZIP:IRF(bZIP,IRF)/Th17-BatF-ChIP-Seq(GSE39756)/Homer	NAGTTTCABTHTGACTNW	1	-1.511	0.3558	735	0.111	4615.8	0.108
ASCH	THRb(NR)/HepG2-THRb.Flag-ChIP-Seq(Encode)/Homer	GGTCACCTGAGGTCA	1	-1.505	0.3566	931	0.1406	5867.7	0.1373
ASCH	Srebp1a(bHLH)/HepG2-Srebp1a-ChIP-Seq(GSE31477)/Homer	RTCACSCCAY	1	-1.503	0.3566	295	0.0445	1820.1	0.0426
ASCH	Pit1(Homeobox)/GCrat-Pit1-ChIP-Seq(GSE58009)/Homer	ATGMATATDC	1	-1.45	0.374	1386	0.2093	8788.8	0.2057
ASCH	ZNF768(Zf)/Rajj-ZNF768-ChIP-Seq(GSE111879)/Homer	RHHCAGAGAGGB	1	-1.447	0.374	64	0.0097	375.5	0.0088
ASCH	CEBP:CEBP(bZIP)/MEF-Chop-ChIP-Seq(GSE35681)/Homer	NTNATGCAAYMNNHTGMAAY	1	-1.392	0.3933	182	0.0275	1115.4	0.0261
ASCH	ZNF16(Zf)/HEK293-ZNF16.GFP-ChIP-Seq(GSE58341)/Homer	MACCTTCYATGGCTCCCTAKTGCCY	1	-1.376	0.3985	17	0.0026	91.3	0.0021
ASCH	Eomes(T-box)/H9-Eomes-ChIP-Seq(GSE26097)/Homer	ATTAACACCT	1	-1.363	0.4021	2904	0.4385	18567.1	0.4345
ASCH	Pax7(Paired,Homeobox)/Myoblast-Pax7-ChIP-Seq(GSE25064)/Homer	TAATCAATTA	1	-1.334	0.4125	128	0.0193	779.1	0.0182
ASCH	CTCF-SatelliteElement(Zf?)/CD4+-CTCF-ChIP-Seq(Barski_et_al.)/Homer	TGCAGTTCCMVNWRTGGCCA	1	-1.304	0.4234	31	0.0047	177.4	0.0042
ASCH	HOXA2(Homeobox)/mES-Hoxa2-ChIP-Seq(Donaldson_et_al.)/Homer	GYCATCMATCAT	1	-1.196	0.4702	150	0.0227	926.6	0.0217
ASCH	Ascl2(bHLH)/ESC-Ascl2-ChIP-Seq(GSE97712)/Homer	SSRGCAGCTGCH	1	-1.195	0.4702	1883	0.2844	12028	0.2815
ASCH	PRDM15(Zf)/ESC-Prdm15-ChIP-Seq(GSE73694)/Homer	YCCDNTCCAGGTTTT	1	-1.178	0.4754	1713	0.2587	10937.8	0.2559
ASCH	Znf263(Zf)/K562-Znf263-ChIP-Seq(GSE31477)/Homer	CVGTSCTCCC	1	-1.091	0.5169	2789	0.4212	17886.6	0.4185
ASCH	TATA-Box(TBP)/Promoter/Homer	CCTTTTAWAGSC	1	-1.059	0.5315	1963	0.2964	12571.2	0.2942
ASCH	HIF-1a(bHLH)/MCF7-HIF1a-ChIP-Seq(GSE28352)/Homer	TACGTGCV	1	-0.9223	0.6075	269	0.0406	1707.1	0.0399
ASCH	CDX4(Homeobox)/ZebrafishEmbryos-Cdx4.Myc-ChIP-Seq(GSE48254)/Homer	NGYCATAAAWCH	1	-0.8463	0.6531	1217	0.1838	7815.4	0.1829
ASCH	THRa(NR)/C17.2-THRa-ChIP-Seq(GSE38347)/Homer	GGTCANYTGAGGWCA	1	-0.8166	0.6705	676	0.1021	4337.2	0.1015
ASCH	Sp2(Zf)/HEK293-Sp2.eGFP-ChIP-Seq(Encode)/Homer	YGGCCCCGCCCC	1	-0.8166	0.6705	2194	0.3313	14120.6	0.3304
ASCH	RAR:RXR(NR),DR5/ES-RAR-ChIP-Seq(GSE56893)/Homer	RGGTCADNNAGAGGTCAV	1	-0.796	0.6798	45	0.0068	283.9	0.0066
ASCH	Duxbl(Homeobox)/NIH3T3-Duxbl.HA-ChIP-Seq(GSE119782)/Homer	TAAYCYAATCAA	1	-0.7777	0.69	96	0.0145	611.1	0.0143
ASCH	bHLHE41(bHLH)/proB-Bhlhe41-ChIP-Seq(GSE93764)/Homer	KCACGTGMCN	1	-0.7662	0.6956	1455	0.2197	9368.3	0.2192
ASCH	PR(NR)/T47D-PR-ChIP-Seq(GSE31130)/Homer	VAGRACAKNCTGTBC	1	-0.7561	0.7003	3454	0.5216	22267.5	0.5211
ASCH	GRHL2(CP2)/HBE-GRHL2-ChIP-Seq(GSE46194)/Homer	AAACYKGTTWDACMRGTTTB	1	-0.7313	0.7155	594	0.0897	3824.1	0.0895
ASCH	HEB(bHLH)/mES-Heb-ChIP-Seq(GSE53233)/Homer	VCAGCTGBNN	1	-0.6907	0.7426	2982	0.4503	19242.9	0.4503
ASCH	Srebp2(bHLH)/HepG2-Srebp2-ChIP-Seq(GSE31477)/Homer	CGGTCACSCCAC	1	-0.6617	0.7618	189	0.0285	1221.7	0.0286
ASCH	ZNF136(Zf)/HEK293-ZNF136.GFP-ChIP-Seq(GSE58341)/Homer	YTKGATAHAGTATTCTWGGTNGGCA	1	-0.6613	0.7618	122	0.0184	788.4	0.0184
ASCH	RUNX(Runt)/HPC7-Runx1-ChIP-Seq(GSE22178)/Homer	SAAACCACAG	1	-0.6489	0.7665	1145	0.1729	7398.7	0.1731
ASCH	ZNF669(Zf)/HEK293-ZNF669.GFP-ChIP-Seq(GSE58341)/Homer	GARTGGTCATCGCCC	1	-0.6467	0.7665	81	0.0122	524.4	0.0123
ASCH	Reverb(NR),DR2/RAW-Reverba.biotin-ChIP-Seq(GSE45914)/Homer	GTRGGTCASTGGGTCA	1	-0.6297	0.7762	213	0.0322	1380.8	0.0323
ASCH	RUNX2(Runt)/PCa-RUNX2-ChIP-Seq(GSE33889)/Homer	NWAACCACADNN	1	-0.6266	0.7762	1383	0.2088	8941.4	0.2092
ASCH	LXRE(NR),DR4/RAW-LXRb.biotin-ChIP-Seq(GSE21512)/Homer	RGGTTACTANAGGTCA	1	-0.6158	0.7819	70	0.0106	455.5	0.0107
ASCH	ZSCAN22(Zf)/HEK293-ZSCAN22.GFP-ChIP-Seq(GSE58341)/Homer	SMCAGTCWGAKGGAGGAGGC	1	-0.5883	0.801	118	0.0178	769.7	0.018
ASCH	Tbx21(T-box)/GM12878-TBX21-ChIP-Seq(Encode)/Homer	AGGTGTGAAA	1	-0.5739	0.81	1373	0.2073	8892.7	0.2081
ASCH	GATA(Zf),IR3/iTreg-Gata3-ChIP-Seq(GSE20898)/Homer	NNNNNBAGATAWYATCTVHN	1	-0.5628	0.8163	169	0.0255	1104	0.0258
ASCH	Npas4(bHLH)/Neuron-Npas4-ChIP-Seq(GSE127793)/Homer	NHRTCACGACDN	1	-0.5603	0.8163	883	0.1333	5728.8	0.1341
ASCH	Egr2(Zf)/Thymocytes-Egr2-ChIP-Seq(GSE34254)/Homer	NGCGTGGGCGGR	1	-0.5585	0.8163	239	0.0361	1559	0.0365
ASCH	SpiB(ETS)/OCILY3-SPIB-ChIP-Seq(GSE56857)/Homer	AAAGRGGAAGTG	1	-0.552	0.8172	348	0.0526	2266.6	0.053
ASCH	ZNF528(Zf)/HEK293-ZNF528.GFP-ChIP-Seq(GSE58341)/Homer	AGAAATGACTTCCCT	1	-0.5155	0.8449	8	0.0012	54.3	0.0013
ASCH	Six4(Homeobox)/MCF7-SIX4-ChIP-Seq(Encode)/Homer	TGWAAYCTGABACCB	1	-0.509	0.8477	62	0.0094	411.6	0.0096
ASCH	BMAL1(bHLH)/Liver-Bmal1-ChIP-Seq(GSE39860)/Homer	GNCACGTG	1	-0.503	0.8501	2652	0.4005	17180.5	0.402
ASCH	E2F(E2F)/Hela-CellCycle-Expression/Homer	TTSGCGCGAAAA	1	-0.4667	0.8787	46	0.0069	309.6	0.0072
ASCH	DUX(Homeobox)/C2C12-Dux-ChIP-Seq(GSE87279)/Homer	BCWGATTCAATCAAN	1	-0.4599	0.8819	3	0.0005	21.5	0.0005
ASCH	Bapx1(Homeobox)/VertebralCol-Bapx1-ChIP-Seq(GSE36672)/Homer	TTRAGTGSYK	1	-0.4125	0.9217	3214	0.4854	20848.7	0.4879
ASCH	SPDEF(ETS)/VCaP-SPDEF-ChIP-Seq(SRA014231)/Homer	ASWTCCTGBT	1	-0.3994	0.931	1637	0.2472	10662.7	0.2495
ASCH	NPAS(bHLH)/Liver-NPAS-ChIP-Seq(GSE39860)/Homer	NVCACGTG	1	-0.3626	0.9628	2342	0.3537	15240.9	0.3566
ASCH	ZNF382(Zf)/HEK293-ZNF382.GFP-ChIP-Seq(GSE58341)/Homer	GNCTGTASTRNTGBCTCHTT	1	-0.3586	0.9636	35	0.0053	245	0.0057
ASCH	ZNF317(Zf)/HEK293-ZNF317.GFP-ChIP-Seq(GSE58341)/Homer	GTCWGCTGTYYCTCT	1	-0.3559	0.9636	129	0.0195	869.5	0.0203
ASCH	NFkB-p50,p52(RHD)/Monocyte-p50-ChIP-Chip(Schreiber_et_al.)/Homer	GGGGGAATCCCC	1	-0.3485	0.9674	154	0.0233	1035.5	0.0242
ASCH	ZBTB33(Zf)/GM12878-ZBTB33-ChIP-Seq(GSE32465)/Homer	GGVTCTCGCGAGAAC	1	-0.3308	0.9816	21	0.0032	151.4	0.0035
ASCH	ETS:E-box(ETS,bHLH)/HPC7-Scl-ChIP-Seq(GSE22178)/Homer	AGGAARCAGCTG	1	-0.3178	0.9914	142	0.0214	961.2	0.0225
ASCH	Nkx2.5(Homeobox)/HL1-Nkx2.5.biotin-ChIP-Seq(GSE21529)/Homer	RRSCACTYAA	1	-0.3022	1	3323	0.5018	21610.4	0.5057
ASCH	Nkx2.2(Homeobox)/NPC-Nkx2.2-ChIP-Seq(GSE61673)/Homer	BTBRAGTGSN	1	-0.3013	1	2964	0.4476	19293.1	0.4515
ASCH	ERRg(NR)/Kidney-ESRRG-ChIP-Seq(GSE104905)/Homer	GTGACCTTGRVN	1	-0.2987	1	1280	0.1933	8393.5	0.1964
ASCH	Six1(Homeobox)/Myoblast-Six1-ChIP-Chip(GSE20150)/Homer	GKVTCADRTTWC	1	-0.2852	1	330	0.0498	2206.1	0.0516
ASCH	ARE(NR)/LNCAP-AR-ChIP-Seq(GSE27824)/Homer	RGRACASNSTGTYCYB	1	-0.2842	1	476	0.0719	3163	0.074
ASCH	Max(bHLH)/K562-Max-ChIP-Seq(GSE31477)/Homer	RCCACGTGGYYN	1	-0.2839	1	1073	0.162	7055.4	0.1651
ASCH	ZKSCAN1(Zf)/HepG2-ZKSCAN1-ChIP-Seq(Encode)/Homer	GCACAYAGTAGGKCY	1	-0.2588	1	42	0.0063	301.4	0.0071
ASCH	Hnf6b(Homeobox)/LNCaP-Hnf6b-ChIP-Seq(GSE106305)/Homer	TATTGAYY	1	-0.2484	1	1088	0.1643	7170	0.1678
ASCH	PRDM14(Zf)/H1-PRDM14-ChIP-Seq(GSE22767)/Homer	RGGTCTCTAACY	1	-0.2469	1	496	0.0749	3307.6	0.0774
ASCH	n-Myc(bHLH)/mES-nMyc-ChIP-Seq(GSE11431)/Homer	VRCCACGTGG	1	-0.2005	1	1040	0.1571	6884.7	0.1611
ASCH	Arnt:Ahr(bHLH)/MCF7-Arnt-ChIP-Seq(Lo_et_al.)/Homer	TBGCACGCAA	1	-0.1969	1	807	0.1219	5365.7	0.1256
ASCH	TR4(NR),DR1/Hela-TR4-ChIP-Seq(GSE24685)/Homer	GAGGTCAAAGGTCA	1	-0.1956	1	171	0.0258	1180.5	0.0276
ASCH	RUNX1(Runt)/Jurkat-RUNX1-ChIP-Seq(GSE29180)/Homer	AAACCACARM	1	-0.1894	1	1642	0.248	10809.4	0.2529
ASCH	ZNF341(Zf)/EBV-ZNF341-ChIP-Seq(GSE113194)/Homer	GGAACAGCCG	1	-0.1823	1	1226	0.1851	8108.1	0.1897
ASCH	NFY(CCAAT)/Promoter/Homer	RGCCAATSRG	1	-0.1744	1	1196	0.1806	7918.4	0.1853
ASCH	Nr5a2(NR)/Pancreas-LRH1-ChIP-Seq(GSE34295)/Homer	BTCAAGGTCA	1	-0.1659	1	1273	0.1922	8426.8	0.1972
ASCH	Mouse_Recombination_Hotspot(Zf)/Testis-DMC1-ChIP-Seq(GSE24438)/Homer	ACTYKNATTCGTGNTACTTC	1	-0.1633	1	88	0.0133	630	0.0147
ASCH	Cux2(Homeobox)/Liver-Cux2-ChIP-Seq(GSE35985)/Homer	HNRAATCAAT	1	-0.1384	1	511	0.0772	3456.3	0.0809
ASCH	ERG(ETS)/VCaP-ERG-ChIP-Seq(GSE14097)/Homer	ACAGGAAGTG	1	-0.1274	1	2393	0.3614	15738.7	0.3683
ASCH	ERE(NR),IR3/MCF7-ERa-ChIP-Seq(Unpublished)/Homer	VAGGTCACNSTGACC	1	-0.1202	1	448	0.0677	3051.3	0.0714
ASCH	E2A(bHLH)/proBcell-E2A-ChIP-Seq(GSE21978)/Homer	DNRCAGCTGY	1	-0.113	1	2331	0.352	15353.4	0.3593
ASCH	Klf9(Zf)/GBM-Klf9-ChIP-Seq(GSE62211)/Homer	GCCACRCCCACY	1	-0.1122	1	628	0.0948	4245.6	0.0993
ASCH	NPAS2(bHLH)/Liver-NPAS2-ChIP-Seq(GSE39860)/Homer	KCCACGTGAC	1	-0.1001	1	1631	0.2463	10821	0.2532
ASCH	HNF6(Homeobox)/Liver-Hnf6-ChIP-Seq(ERP000394)/Homer	NTATYGATCH	1	-0.09296	1	633	0.0956	4294.5	0.1005
ASCH	Tbx6(T-box)/ESC-Tbx6-ChIP-Seq(GSE93524)/Homer	DAGGTGTBAA	1	-0.09023	1	1497	0.2261	9960.2	0.2331
ASCH	EWS:ERG-fusion(ETS)/CADO_ES1-EWS:ERG-ChIP-Seq(SRA014231)/Homer	ATTTCCTGTN	1	-0.08749	1	1066	0.161	7146.3	0.1672
ASCH	Tbx5(T-box)/HL1-Tbx5.biotin-ChIP-Seq(GSE21529)/Homer	AGGTGTCA	1	-0.08464	1	4199	0.6341	27447.5	0.6423
ASCH	HOXB13(Homeobox)/ProstateTumor-HOXB13-ChIP-Seq(GSE56288)/Homer	TTTTATKRGG	1	-0.07937	1	1450	0.219	9668.9	0.2263
ASCH	DUX4(Homeobox)/Myoblasts-DUX4.V5-ChIP-Seq(GSE75791)/Homer	NWTAAYCYAATCAWN	1	-0.07611	1	44	0.0066	348.7	0.0082
ASCH	ZNF41(Zf)/HEK293-ZNF41.GFP-ChIP-Seq(GSE58341)/Homer	CCTCATGGTGYCYTWYTCCCTTGTG	1	-0.07105	1	29	0.0044	241.9	0.0057
ASCH	Tbet(T-box)/CD8-Tbet-ChIP-Seq(GSE33802)/Homer	AGGTGTGAAM	1	-0.06886	1	1441	0.2176	9625.5	0.2252
ASCH	MNT(bHLH)/HepG2-MNT-ChIP-Seq(Encode)/Homer	DGCACACGTG	1	-0.06302	1	1581	0.2387	10549.9	0.2469
ASCH	ZNF189(Zf)/HEK293-ZNF189.GFP-ChIP-Seq(GSE58341)/Homer	TGGAACAGMA	1	-0.05883	1	1365	0.2061	9145.9	0.214
ASCH	c-Myc(bHLH)/mES-cMyc-ChIP-Seq(GSE11431)/Homer	VVCCACGTGG	1	-0.05874	1	797	0.1204	5415.7	0.1267
ASCH	KLF3(Zf)/MEF-Klf3-ChIP-Seq(GSE44748)/Homer	NRGCCCCRCCCHBNN	1	-0.05629	1	738	0.1114	5029.6	0.1177
ASCH	CRX(Homeobox)/Retina-Crx-ChIP-Seq(GSE20012)/Homer	GCTAATCC	1	-0.05093	1	3269	0.4937	21526.1	0.5037
ASCH	HIF2a(bHLH)/785_O-HIF2a-ChIP-Seq(GSE34871)/Homer	GCACGTACCC	1	-0.05088	1	337	0.0509	2368.5	0.0554
ASCH	Nr5a2(NR)/mES-Nr5a2-ChIP-Seq(GSE19019)/Homer	BTCAAGGTCA	1	-0.04959	1	965	0.1457	6537.9	0.153
ASCH	KLF10(Zf)/HEK293-KLF10.GFP-ChIP-Seq(GSE58341)/Homer	GGGGGTGTGTCC	1	-0.04793	1	1100	0.1661	7428.5	0.1738
ASCH	REST-NRSF(Zf)/Jurkat-NRSF-ChIP-Seq/Homer	GGMGCTGTCCATGGTGCTGA	1	-0.04669	1	5	0.0008	60.4	0.0014
ASCH	PRDM10(Zf)/HEK293-PRDM10.eGFP-ChIP-Seq(Encode)/Homer	TGGTACATTCCA	1	-0.04098	1	1013	0.153	6870.1	0.1608
ASCH	HNF4a(NR),DR1/HepG2-HNF4a-ChIP-Seq(GSE25021)/Homer	CARRGKBCAAAGTYCA	1	-0.03932	1	758	0.1145	5190.6	0.1215
ASCH	RXR(NR),DR1/3T3L1-RXR-ChIP-Seq(GSE13511)/Homer	TAGGGCAAAGGTCA	1	-0.0372	1	1763	0.2662	11795	0.276
ASCH	GATA3(Zf),DR4/iTreg-Gata3-ChIP-Seq(GSE20898)/Homer	AGATGKDGAGATAAG	1	-0.03168	1	89	0.0134	692.4	0.0162
ASCH	VDR(NR),DR3/GM10855-VDR+vitD-ChIP-Seq(GSE22484)/Homer	ARAGGTCANWGAGTTCANNN	1	-0.0256	1	284	0.0429	2046.5	0.0479
ASCH	CUX1(Homeobox)/K562-CUX1-ChIP-Seq(GSE92882)/Homer	TATCGATNAN	1	-0.02528	1	773	0.1167	5323.6	0.1246
ASCH	GFY(?)/Promoter/Homer	ACTACAATTCCC	1	-0.01855	1	71	0.0107	578.1	0.0135
ASCH	PPARE(NR),DR1/3T3L1-Pparg-ChIP-Seq(GSE13511)/Homer	TGACCTTTGCCCCA	1	-0.01635	1	1475	0.2227	9989.4	0.2337
ASCH	Erra(NR)/HepG2-Erra-ChIP-Seq(GSE31477)/Homer	CAAAGGTCAG	1	-0.0136	1	3356	0.5068	22235.7	0.5203
ASCH	Esrrb(NR)/mES-Esrrb-ChIP-Seq(GSE11431)/Homer	KTGACCTTGA	1	-0.01194	1	978	0.1477	6738.8	0.1577
ASCH	KLF1(Zf)/HUDEP2-KLF1-CutnRun(GSE136251)/Homer	VDGGGYGGGGCY	1	-0.01151	1	1298	0.196	8855.5	0.2072
ASCH	OCT:OCT(POU,Homeobox)/NPC-OCT6-ChIP-Seq(GSE43916)/Homer	YATGCATATRCATRT	1	-0.01088	1	150	0.0227	1156.3	0.0271
ASCH	ETS:RUNX(ETS,Runt)/Jurkat-RUNX1-ChIP-Seq(GSE17954)/Homer	RCAGGATGTGGT	1	-0.008104	1	104	0.0157	838.3	0.0196
ASCH	FOXA1:AR(Forkhead,NR)/LNCAP-AR-ChIP-Seq(GSE27824)/Homer	AGTAAACAAAAAAGAACAND	1	-0.005482	1	121	0.0183	971.3	0.0227
ASCH	SF1(NR)/H295R-Nr5a1-ChIP-Seq(GSE44220)/Homer	CAAGGHCANV	1	-0.005325	1	838	0.1265	5862.9	0.1372
ASCH	PU.1(ETS)/ThioMac-PU.1-ChIP-Seq(GSE21512)/Homer	AGAGGAAGTG	1	-0.003914	1	733	0.1107	5178.3	0.1212
ASCH	Ets1-distal(ETS)/CD4+-PolII-ChIP-Seq(Barski_et_al.)/Homer	MACAGGAAGT	1	-0.003883	1	421	0.0636	3069.6	0.0718
ASCH	Ptf1a(bHLH)/Panc1-Ptf1a-ChIP-Seq(GSE47459)/Homer	ACAGCTGTTN	1	-0.003478	1	3799	0.5737	25212.9	0.59
ASCH	Ronin(THAP)/ES-Thap11-ChIP-Seq(GSE51522)/Homer	RACTACAACTCCCAGVAKGC	1	-0.00343	1	14	0.0021	169.2	0.004
ASCH	Etv2(ETS)/ES-ER71-ChIP-Seq(GSE59402)/Homer	NNAYTTCCTGHN	1	-0.002709	1	1357	0.2049	9354.2	0.2189
ASCH	GFX(?)/Promoter/Homer	ATTCTCGCGAGA	1	-0.00237	1	1	0.0002	40	0.0009
ASCH	ZNF143|STAF(Zf)/CUTLL-ZNF143-ChIP-Seq(GSE29600)/Homer	ATTTCCCAGVAKSCY	1	-0.002068	1	640	0.0966	4587.3	0.1073
ASCH	EAR2(NR)/K562-NR2F6-ChIP-Seq(Encode)/Homer	NRBCARRGGTCA	1	-0.000924	1	1923	0.2904	13158.3	0.3079
ASCH	PPARa(NR),DR1/Liver-Ppara-ChIP-Seq(GSE47954)/Homer	VNAGGKCAAAGGTCA	1	-0.000326	1	1615	0.2439	11201.7	0.2621
ASCH	KLF6(Zf)/PDAC-KLF6-ChIP-Seq(GSE64557)/Homer	MKGGGYGTGGCC	1	-0.000306	1	1482	0.2238	10325.2	0.2416
ASCH	GSC(Homeobox)/FrogEmbryos-GSC-ChIP-Seq(DRA000576)/Homer	RGGATTAR	1	-0.000231	1	1715	0.259	11883.5	0.2781
ASCH	COUP-TFII(NR)/K562-NR2F1-ChIP-Seq(Encode)/Homer	GKBCARAGGTCA	1	-0.000229	1	2073	0.313	14238.1	0.3332
ASCH	NRF1(NRF)/MCF7-NRF1-ChIP-Seq(Unpublished)/Homer	CTGCGCATGCGC	1	-0.000204	1	84	0.0127	774	0.0181
ASCH	Klf4(Zf)/mES-Klf4-ChIP-Seq(GSE11431)/Homer	GCCACACCCA	1	-0.000202	1	534	0.0806	3972.2	0.0929
ASCH	EWS:FLI1-fusion(ETS)/SK_N_MC-EWS:FLI1-ChIP-Seq(SRA014231)/Homer	VACAGGAAAT	1	-0.000133	1	822	0.1241	5955.1	0.1393
ASCH	COUP-TFII(NR)/Artia-Nr2f2-ChIP-Seq(GSE46497)/Homer	AGRGGTCA	1	-0.000129	1	2418	0.3651	16533.9	0.3869
ASCH	Nkx2.1(Homeobox)/LungAC-Nkx2.1-ChIP-Seq(GSE43252)/Homer	RSCACTYRAG	1	-0.000104	1	4028	0.6083	26936	0.6303
ASCH	Elk4(ETS)/Hela-Elk4-ChIP-Seq(GSE31477)/Homer	NRYTTCCGGY	1	-5.3e-05	1	628	0.0948	4673.3	0.1094
ASCH	ELF3(ETS)/PDAC-ELF3-ChIP-Seq(GSE64557)/Homer	ANCAGGAAGT	1	-3.2e-05	1	1047	0.1581	7543.6	0.1765
ASCH	EHF(ETS)/LoVo-EHF-ChIP-Seq(GSE49402)/Homer	AVCAGGAAGT	1	-3.2e-05	1	1850	0.2794	12893.3	0.3017
ASCH	Cdx2(Homeobox)/mES-Cdx2-ChIP-Seq(GSE14586)/Homer	GYMATAAAAH	1	-2.9e-05	1	885	0.1336	6453.7	0.151
ASCH	ZBTB12(Zf)/HEK293-ZBTB12.GFP-ChIP-Seq(GSE58341)/Homer	NGNTCTAGAACCNGV	1	-2.8e-05	1	709	0.1071	5255.7	0.123
ASCH	GATA3(Zf),DR8/iTreg-Gata3-ChIP-Seq(GSE20898)/Homer	AGATSTNDNNDSAGATAASN	1	-2.1e-05	1	84	0.0127	816	0.0191
ASCH	ETS1(ETS)/Jurkat-ETS1-ChIP-Seq(GSE17954)/Homer	ACAGGAAGTG	1	-8e-06	1	1465	0.2212	10414.7	0.2437
ASCH	ETV1(ETS)/GIST48-ETV1-ChIP-Seq(GSE22441)/Homer	AACCGGAAGT	1	-7e-06	1	1957	0.2955	13686.1	0.3203
ASCH	HINFP(Zf)/K562-HINFP.eGFP-ChIP-Seq(Encode)/Homer	TWVGGTCCGC	1	-4e-06	1	195	0.0294	1691.3	0.0396
ASCH	PSE(SNAPc)/K562-mStart-Seq/Homer	WAVTCACCMTAASYDAAAAG	1	-4e-06	1	706	0.1066	5308.2	0.1242
ASCH	ELF5(ETS)/T47D-ELF5-ChIP-Seq(GSE30407)/Homer	ACVAGGAAGT	1	-2e-06	1	1012	0.1528	7422.1	0.1737
ASCH	GABPA(ETS)/Jurkat-GABPa-ChIP-Seq(GSE17954)/Homer	RACCGGAAGT	1	-2e-06	1	1235	0.1865	8931.4	0.209
ASCH	Otx2(Homeobox)/EpiLC-Otx2-ChIP-Seq(GSE56098)/Homer	NYTAATCCYB	1	-2e-06	1	1203	0.1817	8722.4	0.2041
ASCH	EKLF(Zf)/Erythrocyte-Klf1-ChIP-Seq(GSE20478)/Homer	NWGGGTGTGGCY	1	-2e-06	1	278	0.042	2327	0.0545
ASCH	Gata4(Zf)/Heart-Gata4-ChIP-Seq(GSE35151)/Homer	NBWGATAAGR	1	-1e-06	1	1209	0.1826	8822.7	0.2065
ASCH	ETV4(ETS)/HepG2-ETV4-ChIP-Seq(ENCODE)/Homer	ACCGGAAGTG	1	-1e-06	1	1504	0.2271	10805.9	0.2529
ASCH	Fli1(ETS)/CD8-FLI-ChIP-Seq(GSE20898)/Homer	NRYTTCCGGH	1	0	1	1467	0.2215	10575.6	0.2475
ASCH	ETS(ETS)/Promoter/Homer	AACCGGAAGT	1	0	1	362	0.0547	2995	0.0701
ASCH	ELF1(ETS)/Jurkat-ELF1-ChIP-Seq(SRA014231)/Homer	AVCCGGAAGT	1	0	1	594	0.0897	4650.2	0.1088
ASCH	HIF-1b(HLH)/T47D-HIF1b-ChIP-Seq(GSE59937)/Homer	RTACGTGC	1	0	1	1220	0.1842	8978.8	0.2101
ASCH	LRF(Zf)/Erythroblasts-ZBTB7A-ChIP-Seq(GSE74977)/Homer	AAGACCCYYN	1	0	1	1900	0.2869	13577.8	0.3177
ASCH	Elf4(ETS)/BMDM-Elf4-ChIP-Seq(GSE88699)/Homer	ACTTCCKGKT	1	0	1	1411	0.2131	10349	0.2422
ASCH	GLI3(Zf)/Limb-GLI3-ChIP-Chip(GSE11077)/Homer	CGTGGGTGGTCC	1	0	1	142	0.0214	1416.2	0.0331
ASCH	KLF5(Zf)/LoVo-KLF5-ChIP-Seq(GSE49402)/Homer	DGGGYGKGGC	1	0	1	1765	0.2665	12787.2	0.2992
ASCH	Elk1(ETS)/Hela-Elk1-ChIP-Seq(GSE31477)/Homer	HACTTCCGGY	1	0	1	602	0.0909	4837.1	0.1132
ASCH	NRF(NRF)/Promoter/Homer	STGCGCATGCGC	1	0	1	124	0.0187	1294.8	0.0303
ASCH	Gata6(Zf)/HUG1N-GATA6-ChIP-Seq(GSE51936)/Homer	YCTTATCTBN	1	0	1	1054	0.1592	7999.4	0.1872
ASCH	GFY-Staf(?,Zf)/Promoter/Homer	RACTACAATTCCCAGAAKGC	1	0	1	37	0.0056	556.7	0.013
ASCH	Gata2(Zf)/K562-GATA2-ChIP-Seq(GSE18829)/Homer	BBCTTATCTS	1	0	1	732	0.1105	5802.1	0.1358
ASCH	Gli2(Zf)/GM2-Gli2-ChIP-Chip(GSE112702)/Homer	YSTGGGTGGTCT	1	0	1	349	0.0527	3056.6	0.0715
ASCH	YY1(Zf)/Promoter/Homer	CAAGATGGCGGC	1	0	1	53	0.008	721.9	0.0169
ASCH	SCRT1(Zf)/HEK293-SCRT1.eGFP-ChIP-Seq(Encode)/Homer	GCAACAGGTG	1	0	1	344	0.0519	3049.6	0.0714
ASCH	TRPS1(Zf)/MCF7-TRPS1-ChIP-Seq(GSE107013)/Homer	AGATAAGANN	1	0	1	2416	0.3648	17257.1	0.4038
ASCH	Gata1(Zf)/K562-GATA1-ChIP-Seq(GSE18829)/Homer	SAGATAAGRV	1	0	1	625	0.0944	5137.4	0.1202
ASCH	RARa(NR)/K562-RARa-ChIP-Seq(Encode)/Homer	TTGAMCTTTG	1	0	1	3855	0.5822	26633.5	0.6232
ASCH	GATA3(Zf)/iTreg-Gata3-ChIP-Seq(GSE20898)/Homer	AGATAASR	1	0	1	1743	0.2632	13042.6	0.3052
ASCH	RAR:RXR(NR),DR0/ES-RAR-ChIP-Seq(GSE56893)/Homer	AGGTCAAGGTCA	1	0	1	170	0.0257	2402.1	0.0562
ASCH	E2A(bHLH),near_PU.1/Bcell-PU.1-ChIP-Seq(GSE21512)/Homer	NVCACCTGBN	1	0	1	1539	0.2324	15033.8	0.3518
ASCH	RARg(NR)/ES-RARg-ChIP-Seq(GSE30538)/Homer	AGGTCAAGGTCA	1	0	1	59	0.0089	1322.6	0.0309
ASCH	Snail1(Zf)/LS174T-SNAIL1.HA-ChIP-Seq(GSE127183)/Homer	TRCACCTGCY	1	0	1	962	0.1453	9503.2	0.2224
ASCH	Slug(Zf)/Mesoderm-Snai2-ChIP-Seq(GSE61475)/Homer	SNGCACCTGCHS	1	0	1	660	0.0997	6366.7	0.149
ASCH	THRb(NR)/Liver-NR1A2-ChIP-Seq(GSE52613)/Homer	TRAGGTCA	1	0	1	4848	0.7321	33226	0.7775
ASCH	ZEB1(Zf)/PDAC-ZEB1-ChIP-Seq(GSE64557)/Homer	VCAGGTRDRY	1	0	1	1749	0.2641	17575	0.4113
ASCH	ZEB2(Zf)/SNU398-ZEB2-ChIP-Seq(GSE103048)/Homer	GNMCAGGTGTGC	1	0	1	948	0.1432	10370.9	0.2427
ASCH	ZFP3(Zf)/HEK293-ZFP3.GFP-ChIP-Seq(GSE58341)/Homer	GGGTTTTGAAGGATGARTAGGAGTT	1	0	1	0	0	22.5	0.0005
ASCN	NF1(CTF)/LNCAP-NF1-ChIP-Seq(Unpublished)/Homer	CYTGGCABNSTGCCAR	1e-125	-290.1	0	1091	0.206	4231.4	0.0962
ASCN	NF1-halfsite(CTF)/LNCaP-NF1-ChIP-Seq(Unpublished)/Homer	YTGCCAAG	1e-103	-238.2	0	2962	0.5593	18097.2	0.4113
ASCN	Tlx?(NR)/NPC-H3K4me1-ChIP-Seq(GSE16256)/Homer	CTGGCAGSCTGCCA	1e-67	-154.3	0	1072	0.2024	5220.3	0.1187
ASCN	GRE(NR),IR3/RAW264.7-GRE-ChIP-Seq(Unpublished)/Homer	VAGRACAKWCTGTYC	1e-52	-121.3	0	569	0.1074	2365.2	0.0538
ASCN	Sox3(HMG)/NPC-Sox3-ChIP-Seq(GSE33059)/Homer	CCWTTGTY	1e-45	-104.5	0	2465	0.4654	16269	0.3698
ASCN	GRE(NR),IR3/A549-GR-ChIP-Seq(GSE32465)/Homer	NRGVACABNVTGTYCY	1e-45	-103.9	0	364	0.0687	1321	0.03
ASCN	Mef2d(MADS)/Retina-Mef2d-ChIP-Seq(GSE61391)/Homer	GCTATTTTTAGC	1e-41	-94.64	0	343	0.0648	1266	0.0288
ASCN	Sox10(HMG)/SciaticNerve-Sox3-ChIP-Seq(GSE35132)/Homer	CCWTTGTYYB	1e-40	-92.66	0	2364	0.4464	15709	0.357
ASCN	PGR(NR)/EndoStromal-PGR-ChIP-Seq(GSE69539)/Homer	AAGAACATWHTGTTC	1e-40	-92.54	0	490	0.0925	2130.8	0.0484
ASCN	CTCF(Zf)/CD4+-CTCF-ChIP-Seq(Barski_et_al.)/Homer	AYAGTGCCMYCTRGTGGCCA	1e-39	-90.22	0	404	0.0763	1640.9	0.0373
ASCN	RORgt(NR)/EL4-RORgt.Flag-ChIP-Seq(GSE56019)/Homer	AAYTAGGTCA	1e-38	-89.09	0	309	0.0583	1116	0.0254
ASCN	RORgt(NR)/EL4-RORgt.Flag-ChIP-Seq(GSE56019)/Homer	AAYTAGGTCA	1e-38	-89.09	0	309	0.0583	1116	0.0254
ASCN	RORg(NR)/Liver-Rorc-ChIP-Seq(GSE101115)/Homer	WAABTAGGTCAV	1e-38	-89.09	0	248	0.0468	796.1	0.0181
ASCN	RORa(NR)/Liver-Rora-ChIP-Seq(GSE101115)/Homer	AAWCTAGGTCARDNN	1e-36	-84.5	0	333	0.0629	1277.9	0.029
ASCN	Sox9(HMG)/Limb-SOX9-ChIP-Seq(GSE73225)/Homer	AGGVNCCTTTGT	1e-36	-84.12	0	1494	0.2821	9169.6	0.2084
ASCN	Sox4(HMG)/proB-Sox4-ChIP-Seq(GSE50066)/Homer	YCTTTGTTCC	1e-35	-82.21	0	1411	0.2664	8589	0.1952
ASCN	GLI3(Zf)/Limb-GLI3-ChIP-Chip(GSE11077)/Homer	CGTGGGTGGTCC	1e-35	-80.71	0	348	0.0657	1389.6	0.0316
ASCN	Gli2(Zf)/GM2-Gli2-ChIP-Chip(GSE112702)/Homer	YSTGGGTGGTCT	1e-34	-78.53	0	632	0.1193	3166.6	0.072
ASCN	Rfx2(HTH)/LoVo-RFX2-ChIP-Seq(GSE49402)/Homer	GTTGCCATGGCAACM	1e-33	-78.08	0	256	0.0483	898.4	0.0204
ASCN	Sox2(HMG)/mES-Sox2-ChIP-Seq(GSE11431)/Homer	BCCATTGTTC	1e-33	-77.89	0	1394	0.2632	8542.6	0.1942
ASCN	HIC1(Zf)/Treg-ZBTB29-ChIP-Seq(GSE99889)/Homer	TGCCAGCB	1e-33	-76.65	0	3013	0.5689	21372.5	0.4858
ASCN	Sox21(HMG)/ESC-SOX21-ChIP-Seq(GSE110505)/Homer	BCCWTTGTBYKV	1e-32	-73.93	0	2563	0.484	17736.1	0.4031
ASCN	RFX(HTH)/K562-RFX3-ChIP-Seq(SRA012198)/Homer	CGGTTGCCATGGCAAC	1e-32	-73.88	0	236	0.0446	818	0.0186
ASCN	Mef2a(MADS)/HL1-Mef2a.biotin-ChIP-Seq(GSE21529)/Homer	CYAAAAATAG	1e-31	-73.17	0	615	0.1161	3118.7	0.0709
ASCN	Rfx1(HTH)/NPC-H3K4me1-ChIP-Seq(GSE16256)/Homer	KGTTGCCATGGCAA	1e-31	-72.92	0	460	0.0869	2127.5	0.0484
ASCN	Sox15(HMG)/CPA-Sox15-ChIP-Seq(GSE62909)/Homer	RAACAATGGN	1e-30	-71.33	0	1606	0.3032	10265.4	0.2333
ASCN	X-box(HTH)/NPC-H3K4me1-ChIP-Seq(GSE16256)/Homer	GGTTGCCATGGCAA	1e-28	-64.54	0	275	0.0519	1092.1	0.0248
ASCN	Mef2c(MADS)/GM12878-Mef2c-ChIP-Seq(GSE32465)/Homer	DCYAAAAATAGM	1e-27	-62.61	0	611	0.1154	3225.8	0.0733
ASCN	ARE(NR)/LNCAP-AR-ChIP-Seq(GSE27824)/Homer	RGRACASNSTGTYCYB	1e-25	-58.78	0	607	0.1146	3250.8	0.0739
ASCN	Mef2b(MADS)/HEK293-Mef2b.V5-ChIP-Seq(GSE67450)/Homer	GCTATTTTTGGM	1e-25	-58.47	0	1074	0.2028	6556.8	0.149
ASCN	Sox6(HMG)/Myotubes-Sox6-ChIP-Seq(GSE32627)/Homer	CCATTGTTNY	1e-23	-53.5	0	2094	0.3954	14500.5	0.3296
ASCN	BORIS(Zf)/K562-CTCFL-ChIP-Seq(GSE32465)/Homer	CNNBRGCGCCCCCTGSTGGC	1e-19	-46.02	0	466	0.088	2478.8	0.0563
ASCN	STAT4(Stat)/CD4-Stat4-ChIP-Seq(GSE22104)/Homer	NYTTCCWGGAAR	1e-17	-41.27	0	1344	0.2538	8974.1	0.204
ASCN	OCT4-SOX2-TCF-NANOG(POU,Homeobox,HMG)/mES-Oct4-ChIP-Seq(GSE11431)/Homer	ATTTGCATAACAATG	1e-16	-36.9	0	286	0.054	1413.7	0.0321
ASCN	AR-halfsite(NR)/LNCaP-AR-ChIP-Seq(GSE27824)/Homer	CCAGGAACAG	1e-15	-36.75	0	4271	0.8065	33405	0.7593
ASCN	Rfx6(HTH)/Min6b1-Rfx6.HA-ChIP-Seq(GSE62844)/Homer	TGTTKCCTAGCAACM	1e-15	-36.13	0	1698	0.3206	11879.1	0.27
ASCN	Oct6(POU,Homeobox)/NPC-Pou3f1-ChIP-Seq(GSE35496)/Homer	WATGCAAATGAG	1e-15	-34.57	0	580	0.1095	3453.8	0.0785
ASCN	PR(NR)/T47D-PR-ChIP-Seq(GSE31130)/Homer	VAGRACAKNCTGTBC	1e-14	-33.69	0	3009	0.5682	22630.6	0.5144
ASCN	SCL(bHLH)/HPC7-Scl-ChIP-Seq(GSE13511)/Homer	AVCAGCTG	1e-14	-33.47	0	4517	0.8529	35731.9	0.8122
ASCN	Sox17(HMG)/Endoderm-Sox17-ChIP-Seq(GSE61475)/Homer	CCATTGTTYB	1e-14	-32.92	0	1007	0.1901	6633.7	0.1508
ASCN	Oct11(POU,Homeobox)/NCIH1048-POU2F3-ChIP-seq(GSE115123)/Homer	GATTTGCATA	1e-14	-32.84	0	424	0.0801	2390.3	0.0543
ASCN	Brn1(POU,Homeobox)/NPC-Brn1-ChIP-Seq(GSE35496)/Homer	TATGCWAATBAV	1e-13	-31.4	0	441	0.0833	2532.7	0.0576
ASCN	GLIS3(Zf)/Thyroid-Glis3.GFP-ChIP-Seq(GSE103297)/Homer	CTCCCTGGGAGGCCN	1e-13	-30.18	0	2095	0.3956	15255.2	0.3467
ASCN	Smad3(MAD)/NPC-Smad3-ChIP-Seq(GSE36673)/Homer	TWGTCTGV	1e-12	-27.81	0	3606	0.6809	27917.5	0.6345
ASCN	Oct4(POU,Homeobox)/mES-Oct4-ChIP-Seq(GSE11431)/Homer	ATTTGCATAW	1e-11	-26.04	0	580	0.1095	3631.2	0.0825
ASCN	Tcf12(bHLH)/GM12878-Tcf12-ChIP-Seq(GSE32465)/Homer	VCAGCTGYTG	1e-11	-25.9	0	1494	0.2821	10620.2	0.2414
ASCN	Atoh1(bHLH)/Cerebellum-Atoh1-ChIP-Seq(GSE22111)/Homer	VNRVCAGCTGGY	1e-10	-25.16	0	1674	0.3161	12074.6	0.2744
ASCN	MyoD(bHLH)/Myotube-MyoD-ChIP-Seq(GSE21614)/Homer	RRCAGCTGYTSY	1e-10	-24.87	0	1240	0.2341	8666.8	0.197
ASCN	Zic3(Zf)/mES-Zic3-ChIP-Seq(GSE37889)/Homer	GGCCYCCTGCTGDGH	1e-10	-24.65	0	973	0.1837	6612.5	0.1503
ASCN	Stat3+il21(Stat)/CD4-Stat3-ChIP-Seq(GSE19198)/Homer	SVYTTCCNGGAARB	1e-10	-24.36	0	1060	0.2002	7289.4	0.1657
ASCN	Tcf21(bHLH)/ArterySmoothMuscle-Tcf21-ChIP-Seq(GSE61369)/Homer	NAACAGCTGG	1e-10	-23.57	0	1470	0.2776	10518.1	0.2391
ASCN	Ap4(bHLH)/AML-Tfap4-ChIP-Seq(GSE45738)/Homer	NAHCAGCTGD	1e-09	-22.54	0	1835	0.3465	13469.5	0.3061
ASCN	CHR(?)/Hela-CellCycle-Expression/Homer	SRGTTTCAAA	1e-09	-21.99	0	766	0.1446	5119.5	0.1164
ASCN	Rbpj1(?)/Panc1-Rbpj1-ChIP-Seq(GSE47459)/Homer	HTTTCCCASG	1e-09	-21.93	0	2055	0.388	15271.7	0.3471
ASCN	REST-NRSF(Zf)/Jurkat-NRSF-ChIP-Seq/Homer	GGMGCTGTCCATGGTGCTGA	1e-09	-21.23	0	30	0.0057	63.6	0.0014
ASCN	NeuroD1(bHLH)/Islet-NeuroD1-ChIP-Seq(GSE30298)/Homer	GCCATCTGTT	1e-08	-20.58	0	1296	0.2447	9263.5	0.2105
ASCN	Oct2(POU,Homeobox)/Bcell-Oct2-ChIP-Seq(GSE21512)/Homer	ATATGCAAAT	1e-08	-20.34	0	354	0.0668	2127	0.0483
ASCN	WT1(Zf)/Kidney-WT1-ChIP-Seq(GSE90016)/Homer	MCTCCCMCRCAB	1e-08	-20.07	0	974	0.1839	6771.6	0.1539
ASCN	STAT5(Stat)/mCD4+-Stat5-ChIP-Seq(GSE12346)/Homer	RTTTCTNAGAAA	1e-07	-18.07	0	510	0.0963	3313.2	0.0753
ASCN	Foxo1(Forkhead)/RAW-Foxo1-ChIP-Seq(Fan_et_al.)/Homer	CTGTTTAC	1e-07	-18.06	0	2341	0.442	17791	0.4044
ASCN	Unknown-ESC-element(?)/mES-Nanog-ChIP-Seq(GSE11724)/Homer	CACAGCAGGGGG	1e-07	-18.05	0	962	0.1816	6751.6	0.1535
ASCN	Zfp281(Zf)/ES-Zfp281-ChIP-Seq(GSE81042)/Homer	CCCCTCCCCCAC	1e-07	-17.3	0	517	0.0976	3386.9	0.077
ASCN	Fox:Ebox(Forkhead,bHLH)/Panc1-Foxa2-ChIP-Seq(GSE47459)/Homer	NNNVCTGWGYAAACASN	1e-07	-17.01	0	1375	0.2596	10039	0.2282
ASCN	OCT:OCT(POU,Homeobox,IR1)/NPC-Brn2-ChIP-Seq(GSE35496)/Homer	ATGAATWATTCATGA	1e-07	-16.93	0	31	0.0059	81.6	0.0019
ASCN	HLF(bZIP)/HSC-HLF.Flag-ChIP-Seq(GSE69817)/Homer	RTTATGYAAB	1e-07	-16.82	0	854	0.1613	5962	0.1355
ASCN	NFIL3(bZIP)/HepG2-NFIL3-ChIP-Seq(Encode)/Homer	VTTACGTAAYNNNNN	1e-07	-16.56	0	622	0.1174	4196.9	0.0954
ASCN	Rfx5(HTH)/GM12878-Rfx5-ChIP-Seq(GSE31477)/Homer	SCCTAGCAACAG	1e-07	-16.53	0	589	0.1112	3948.9	0.0898
ASCN	ZNF416(Zf)/HEK293-ZNF416.GFP-ChIP-Seq(GSE58341)/Homer	WDNCTGGGCA	1e-07	-16.4	0	2061	0.3892	15589.9	0.3543
ASCN	Sox7(HMG)/ESC-Sox7-ChIP-Seq(GSE133899)/Homer	VVRRAACAATGG	1e-07	-16.32	0	440	0.0831	2842.3	0.0646
ASCN	Zic(Zf)/Cerebellum-ZIC1.2-ChIP-Seq(GSE60731)/Homer	CCTGCTGAGH	1e-06	-15.21	0	1283	0.2423	9390.3	0.2134
ASCN	Oct4:Sox17(POU,Homeobox,HMG)/F9-Sox17-ChIP-Seq(GSE44553)/Homer	CCATTGTATGCAAAT	1e-06	-15.01	0	182	0.0344	1023.4	0.0233
ASCN	NeuroG2(bHLH)/Fibroblast-NeuroG2-ChIP-Seq(GSE75910)/Homer	ACCATCTGTT	1e-06	-14.99	0	2140	0.4041	16310.4	0.3707
ASCN	EBF1(EBF)/Near-E2A-ChIP-Seq(GSE21512)/Homer	GTCCCCWGGGGA	1e-06	-14.85	0	1550	0.2927	11539.2	0.2623
ASCN	Hand2(bHLH)/Mesoderm-Hand2-ChIP-Seq(GSE61475)/Homer	TGACANARRCCAGRC	1e-06	-14.47	0	786	0.1484	5524.3	0.1256
ASCN	Pax8(Paired,Homeobox)/Thyroid-Pax8-ChIP-Seq(GSE26938)/Homer	GTCATGCHTGRCTGS	1e-06	-14.25	0	562	0.1061	3816.5	0.0867
ASCN	Fos(bZIP)/TSC-Fos-ChIP-Seq(GSE110950)/Homer	NDATGASTCAYN	1e-06	-13.95	0	670	0.1265	4650.6	0.1057
ASCN	Tgif2(Homeobox)/mES-Tgif2-ChIP-Seq(GSE55404)/Homer	TGTCANYT	1e-06	-13.86	0	3486	0.6582	27571.1	0.6267
ASCN	BHLHA15(bHLH)/NIH3T3-BHLHB8.HA-ChIP-Seq(GSE119782)/Homer	NAMCAGCTGK	1e-06	-13.83	0	1981	0.3741	15079.9	0.3428
ASCN	AP-1(bZIP)/ThioMac-PU.1-ChIP-Seq(GSE21512)/Homer	VTGACTCATC	1e-05	-13.24	0	858	0.162	6134	0.1394
ASCN	FOXP1(Forkhead)/H9-FOXP1-ChIP-Seq(GSE31006)/Homer	NYYTGTTTACHN	1e-05	-12.8	0	542	0.1023	3713.2	0.0844
ASCN	Foxa2(Forkhead)/Liver-Foxa2-ChIP-Seq(GSE25694)/Homer	CYTGTTTACWYW	1e-05	-12.55	0	969	0.183	7033	0.1599
ASCN	EBF2(EBF)/BrownAdipose-EBF2-ChIP-Seq(GSE97114)/Homer	NABTCCCWDGGGAVH	1e-05	-11.9	0	1352	0.2553	10108.5	0.2298
ASCN	STAT6(Stat)/CD4-Stat6-ChIP-Seq(GSE22104)/Homer	ABTTCYYRRGAA	1e-05	-11.76	0	665	0.1256	4695.2	0.1067
ASCN	NF1:FOXA1(CTF,Forkhead)/LNCAP-FOXA1-ChIP-Seq(GSE27824)/Homer	WNTGTTTRYTTTGGCA	1e-05	-11.73	0	93	0.0176	476.3	0.0108
ASCN	JunB(bZIP)/DendriticCells-Junb-ChIP-Seq(GSE36099)/Homer	RATGASTCAT	1e-05	-11.65	0	634	0.1197	4460.2	0.1014
ASCN	OCT:OCT-short(POU,Homeobox)/NPC-OCT6-ChIP-Seq(GSE43916)/Homer	ATGCATWATGCATRW	0.0001	-11.46	0.0001	674	0.1273	4777.1	0.1086
ASCN	FOXK2(Forkhead)/U2OS-FOXK2-ChIP-Seq(E-MTAB-2204)/Homer	SCHTGTTTACAT	0.0001	-11.39	0.0001	758	0.1431	5433.2	0.1235
ASCN	Brn2(POU,Homeobox)/NPC-Brn2-ChIP-Seq(GSE35496)/Homer	ATGAATATTC	0.0001	-10.84	0.0001	109	0.0206	594.3	0.0135
ASCN	Zic2(Zf)/ESC-Zic2-ChIP-Seq(SRP197560)/Homer	CHCAGCRGGRGG	0.0001	-10.69	0.0001	703	0.1327	5035.6	0.1145
ASCN	Atf3(bZIP)/GBM-ATF3-ChIP-Seq(GSE33912)/Homer	DATGASTCATHN	0.0001	-10.65	0.0001	740	0.1397	5325.9	0.1211
ASCN	ERG(ETS)/VCaP-ERG-ChIP-Seq(GSE14097)/Homer	ACAGGAAGTG	0.0001	-10.44	0.0001	2129	0.402	16501.1	0.3751
ASCN	Znf263(Zf)/K562-Znf263-ChIP-Seq(GSE31477)/Homer	CVGTSCTCCC	0.0001	-10.44	0.0001	2507	0.4734	19613.3	0.4458
ASCN	ZNF341(Zf)/EBV-ZNF341-ChIP-Seq(GSE113194)/Homer	GGAACAGCCG	0.0001	-10.11	0.0002	1160	0.219	8673.6	0.1971
ASCN	MyoG(bHLH)/C2C12-MyoG-ChIP-Seq(GSE36024)/Homer	AACAGCTG	0.0001	-9.987	0.0002	1555	0.2936	11856.5	0.2695
ASCN	Fra2(bZIP)/Striatum-Fra2-ChIP-Seq(GSE43429)/Homer	GGATGACTCATC	0.0001	-9.757	0.0003	550	0.1039	3888.3	0.0884
ASCN	Pit1+1bp(Homeobox)/GCrat-Pit1-ChIP-Seq(GSE58009)/Homer	ATGCATAATTCA	0.0001	-9.358	0.0004	334	0.0631	2254.1	0.0512
ASCN	Ets1-distal(ETS)/CD4+-PolII-ChIP-Seq(Barski_et_al.)/Homer	MACAGGAAGT	0.0001	-9.343	0.0004	466	0.088	3258.7	0.0741
ASCN	NFAT(RHD)/Jurkat-NFATC1-ChIP-Seq(Jolma_et_al.)/Homer	ATTTTCCATT	0.0001	-9.289	0.0004	1058	0.1998	7906.7	0.1797
ASCN	Foxa3(Forkhead)/Liver-Foxa3-ChIP-Seq(GSE77670)/Homer	BSNTGTTTACWYWGN	0.001	-9.124	0.0005	389	0.0735	2678.5	0.0609
ASCN	STAT6(Stat)/Macrophage-Stat6-ChIP-Seq(GSE38377)/Homer	TTCCKNAGAA	0.001	-9.115	0.0005	681	0.1286	4935.9	0.1122
ASCN	ZNF189(Zf)/HEK293-ZNF189.GFP-ChIP-Seq(GSE58341)/Homer	TGGAACAGMA	0.001	-8.994	0.0005	1290	0.2436	9782.5	0.2223
ASCN	ZNF322(Zf)/HEK293-ZNF322.GFP-ChIP-Seq(GSE58341)/Homer	GAGCCTGGTACTGWGCCTGR	0.001	-8.932	0.0006	507	0.0957	3590.7	0.0816
ASCN	Myf5(bHLH)/GM-Myf5-ChIP-Seq(GSE24852)/Homer	BAACAGCTGT	0.001	-8.86	0.0006	1059	0.2	7939.1	0.1804
ASCN	BMYB(HTH)/Hela-BMYB-ChIP-Seq(GSE27030)/Homer	NHAACBGYYV	0.001	-8.745	0.0007	1800	0.3399	13931	0.3166
ASCN	Fra1(bZIP)/BT549-Fra1-ChIP-Seq(GSE46166)/Homer	NNATGASTCATH	0.001	-8.668	0.0007	611	0.1154	4409.6	0.1002
ASCN	AMYB(HTH)/Testes-AMYB-ChIP-Seq(GSE44588)/Homer	TGGCAGTTGG	0.001	-8.527	0.0008	1891	0.3571	14690.9	0.3339
ASCN	Smad4(MAD)/ESC-SMAD4-ChIP-Seq(GSE29422)/Homer	VBSYGTCTGG	0.001	-8.501	0.0008	2233	0.4216	17497.7	0.3977
ASCN	EBF(EBF)/proBcell-EBF-ChIP-Seq(GSE21978)/Homer	DGTCCCYRGGGA	0.001	-8.452	0.0009	344	0.065	2360.5	0.0537
ASCN	TCF4(bHLH)/SHSY5Y-TCF4-ChIP-Seq(GSE96915)/Homer	SMCATCTGKH	0.001	-8.376	0.0009	2107	0.3978	16471.2	0.3744
ASCN	ZNF7(Zf)/HepG2-ZNF7.Flag-ChIP-Seq(Encode)/Homer	CTGCCWVCTTTTRTA	0.001	-8.367	0.0009	720	0.136	5278.2	0.12
ASCN	Stat3(Stat)/mES-Stat3-ChIP-Seq(GSE11431)/Homer	CTTCCGGGAA	0.001	-8.363	0.0009	714	0.1348	5231.2	0.1189
ASCN	Olig2(bHLH)/Neuron-Olig2-ChIP-Seq(GSE30882)/Homer	RCCATMTGTT	0.001	-8.35	0.0009	2500	0.4721	19713	0.4481
ASCN	ETS1(ETS)/Jurkat-ETS1-ChIP-Seq(GSE17954)/Homer	ACAGGAAGTG	0.001	-7.763	0.0017	1436	0.2711	11044.2	0.251
ASCN	Etv2(ETS)/ES-ER71-ChIP-Seq(GSE59402)/Homer	NNAYTTCCTGHN	0.001	-7.653	0.0018	1298	0.2451	9936.7	0.2259
ASCN	EWS:FLI1-fusion(ETS)/SK_N_MC-EWS:FLI1-ChIP-Seq(SRA014231)/Homer	VACAGGAAAT	0.001	-7.561	0.002	814	0.1537	6065.3	0.1379
ASCN	Foxo3(Forkhead)/U2OS-Foxo3-ChIP-Seq(E-MTAB-2701)/Homer	DGTAAACA	0.001	-7.53	0.002	828	0.1563	6178.3	0.1404
ASCN	Smad2(MAD)/ES-SMAD2-ChIP-Seq(GSE29422)/Homer	CTGTCTGG	0.001	-7.335	0.0025	2209	0.4171	17394.6	0.3954
ASCN	Tbox:Smad(T-box,MAD)/ESCd5-Smad2_3-ChIP-Seq(GSE29422)/Homer	AGGTGHCAGACA	0.001	-7.171	0.0029	296	0.0559	2041.3	0.0464
ASCN	Dlx3(Homeobox)/Kerainocytes-Dlx3-ChIP-Seq(GSE89884)/Homer	NDGTAATTAC	0.001	-7.122	0.003	652	0.1231	4808.5	0.1093
ASCN	BATF(bZIP)/Th17-BATF-ChIP-Seq(GSE39756)/Homer	DATGASTCAT	0.001	-7.1	0.003	738	0.1394	5489.7	0.1248
ASCN	GABPA(ETS)/Jurkat-GABPa-ChIP-Seq(GSE17954)/Homer	RACCGGAAGT	0.001	-7.092	0.003	1244	0.2349	9540.8	0.2169
ASCN	Egr1(Zf)/K562-Egr1-ChIP-Seq(GSE32465)/Homer	TGCGTGGGYG	0.001	-7.051	0.0031	968	0.1828	7324.5	0.1665
ASCN	Nanog(Homeobox)/mES-Nanog-ChIP-Seq(GSE11724)/Homer	RGCCATTAAC	0.001	-7.033	0.0032	3907	0.7377	31608.9	0.7184
ASCN	Twist2(bHLH)/Myoblast-Twist2.Ty1-ChIP-Seq(GSE127998)/Homer	MCAGCTGBYH	0.01	-6.771	0.0041	2339	0.4417	18515.3	0.4208
ASCN	Hoxd13(Homeobox)/ChickenMSG-Hoxd13.Flag-ChIP-Seq(GSE86088)/Homer	NCYAATAAAA	0.01	-6.734	0.0042	1669	0.3151	13018.4	0.2959
ASCN	EWS:ERG-fusion(ETS)/CADO_ES1-EWS:ERG-ChIP-Seq(SRA014231)/Homer	ATTTCCTGTN	0.01	-6.7	0.0043	945	0.1784	7163.6	0.1628
ASCN	ZNF136(Zf)/HEK293-ZNF136.GFP-ChIP-Seq(GSE58341)/Homer	YTKGATAHAGTATTCTWGGTNGGCA	0.01	-6.694	0.0043	120	0.0227	746.3	0.017
ASCN	MYB(HTH)/ERMYB-Myb-ChIPSeq(GSE22095)/Homer	GGCVGTTR	0.01	-6.638	0.0045	2053	0.3877	16171	0.3676
ASCN	AP-2gamma(AP2)/MCF7-TFAP2C-ChIP-Seq(GSE21234)/Homer	SCCTSAGGSCAW	0.01	-6.431	0.0055	1439	0.2717	11170.4	0.2539
ASCN	ETV4(ETS)/HepG2-ETV4-ChIP-Seq(ENCODE)/Homer	ACCGGAAGTG	0.01	-6.338	0.006	1503	0.2838	11698.3	0.2659
ASCN	Fosl2(bZIP)/3T3L1-Fosl2-ChIP-Seq(GSE56872)/Homer	NATGASTCABNN	0.01	-6.257	0.0064	387	0.0731	2777.8	0.0631
ASCN	Srebp2(bHLH)/HepG2-Srebp2-ChIP-Seq(GSE31477)/Homer	CGGTCACSCCAC	0.01	-6.032	0.008	192	0.0363	1294.5	0.0294
ASCN	Srebp1a(bHLH)/HepG2-Srebp1a-ChIP-Seq(GSE31477)/Homer	RTCACSCCAY	0.01	-5.842	0.0096	271	0.0512	1900.4	0.0432
ASCN	Hoxa10(Homeobox)/ChickenMSG-Hoxa10.Flag-ChIP-Seq(GSE86088)/Homer	GGYAATGAAA	0.01	-5.797	0.01	640	0.1208	4789.4	0.1089
ASCN	Zfp809(Zf)/ES-Zfp809-ChIP-Seq(GSE70799)/Homer	GGGGCTYGKCTGGGA	0.01	-5.715	0.0107	310	0.0585	2205.8	0.0501
ASCN	TFE3(bHLH)/MEF-TFE3-ChIP-Seq(GSE75757)/Homer	GTCACGTGACYV	0.01	-5.713	0.0107	104	0.0196	653.6	0.0149
ASCN	STAT1(Stat)/HelaS3-STAT1-ChIP-Seq(GSE12782)/Homer	NATTTCCNGGAAAT	0.01	-5.501	0.0131	395	0.0746	2875.3	0.0654
ASCN	CEBP(bZIP)/ThioMac-CEBPb-ChIP-Seq(GSE21512)/Homer	ATTGCGCAAC	0.01	-5.234	0.017	649	0.1225	4896.1	0.1113
ASCN	Fli1(ETS)/CD8-FLI-ChIP-Seq(GSE20898)/Homer	NRYTTCCGGH	0.01	-5.209	0.0173	1446	0.273	11332.8	0.2576
ASCN	ZNF519(Zf)/HEK293-ZNF519.GFP-ChIP-Seq(GSE58341)/Homer	GAGSCCGAGC	0.01	-5.192	0.0175	314	0.0593	2259.2	0.0513
ASCN	Tcfcp2l1(CP2)/mES-Tcfcp2l1-ChIP-Seq(GSE11431)/Homer	NRAACCRGTTYRAACCRGYT	0.01	-5.184	0.0175	235	0.0444	1650.6	0.0375
ASCN	TEAD3(TEA)/HepG2-TEAD3-ChIP-Seq(Encode)/Homer	TRCATTCCAG	0.01	-5.013	0.0206	1351	0.2551	10576.6	0.2404
ASCN	ZNF467(Zf)/HEK293-ZNF467.GFP-ChIP-Seq(GSE58341)/Homer	TGGGGAAGGGCM	0.01	-5.002	0.0207	1372	0.2591	10748.2	0.2443
ASCN	DUX(Homeobox)/C2C12-Dux-ChIP-Seq(GSE87279)/Homer	BCWGATTCAATCAAN	0.01	-4.878	0.0233	8	0.0015	23.4	0.0005
ASCN	E2F3(E2F)/MEF-E2F3-ChIP-Seq(GSE71376)/Homer	BTKGGCGGGAAA	0.01	-4.812	0.0247	680	0.1284	5172	0.1176
ASCN	THRa(NR)/C17.2-THRa-ChIP-Seq(GSE38347)/Homer	GGTCANYTGAGGWCA	0.01	-4.673	0.0281	591	0.1116	4471.8	0.1016
ASCN	Usf2(bHLH)/C2C12-Usf2-ChIP-Seq(GSE36030)/Homer	GTCACGTGGT	0.1	-4.584	0.0306	373	0.0704	2750.4	0.0625
ASCN	Lhx1(Homeobox)/EmbryoCarcinoma-Lhx1-ChIP-Seq(GSE70957)/Homer	NNYTAATTAR	0.1	-4.565	0.0309	1145	0.2162	8942.9	0.2033
ASCN	FOXK1(Forkhead)/HEK293-FOXK1-ChIP-Seq(GSE51673)/Homer	NVWTGTTTAC	0.1	-4.558	0.031	1131	0.2136	8829	0.2007
ASCN	FoxD3(forkhead)/ZebrafishEmbryo-Foxd3.biotin-ChIP-seq(GSE106676)/Homer	TGTTTAYTTAGC	0.1	-4.553	0.031	1092	0.2062	8513.1	0.1935
ASCN	Sp5(Zf)/mES-Sp5.Flag-ChIP-Seq(GSE72989)/Homer	RGKGGGCGGAGC	0.1	-4.515	0.0319	1389	0.2623	10933.4	0.2485
ASCN	Tbx20(T-box)/Heart-Tbx20-ChIP-Seq(GSE29636)/Homer	GGTGYTGACAGS	0.1	-4.447	0.0339	318	0.06	2326	0.0529
ASCN	EHF(ETS)/LoVo-EHF-ChIP-Seq(GSE49402)/Homer	AVCAGGAAGT	0.1	-4.383	0.0359	1693	0.3197	13434.1	0.3053
ASCN	RUNX-AML(Runt)/CD4+-PolII-ChIP-Seq(Barski_et_al.)/Homer	GCTGTGGTTW	0.1	-4.369	0.0362	937	0.1769	7274.6	0.1653
ASCN	Bach2(bZIP)/OCILy7-Bach2-ChIP-Seq(GSE44420)/Homer	TGCTGAGTCA	0.1	-4.356	0.0364	236	0.0446	1692.3	0.0385
ASCN	E-box(bHLH)/Promoter/Homer	SSGGTCACGTGA	0.1	-4.33	0.0371	91	0.0172	592.2	0.0135
ASCN	TEAD(TEA)/Fibroblast-PU.1-ChIP-Seq(Unpublished)/Homer	YCWGGAATGY	0.1	-4.259	0.0396	794	0.1499	6129.8	0.1393
ASCN	ETV1(ETS)/GIST48-ETV1-ChIP-Seq(GSE22441)/Homer	AACCGGAAGT	0.1	-4.258	0.0396	1836	0.3467	14622.1	0.3323
ASCN	OCT:OCT(POU,Homeobox)/NPC-Brn1-ChIP-Seq(GSE35496)/Homer	ATGAATATTCATGAG	0.1	-4.221	0.0406	11	0.0021	42.1	0.001
ASCN	Tgif1(Homeobox)/mES-Tgif1-ChIP-Seq(GSE55404)/Homer	YTGWCADY	0.1	-4.12	0.0447	3246	0.6129	26329.6	0.5984
ASCN	NFkB-p65(RHD)/GM12787-p65-ChIP-Seq(GSE19485)/Homer	WGGGGATTTCCC	0.1	-4.113	0.0447	660	0.1246	5063.2	0.1151
ASCN	Hnf6b(Homeobox)/LNCaP-Hnf6b-ChIP-Seq(GSE106305)/Homer	TATTGAYY	0.1	-4.101	0.0449	851	0.1607	6602.3	0.1501
ASCN	FOXA1(Forkhead)/LNCAP-FOXA1-ChIP-Seq(GSE27824)/Homer	WAAGTAAACA	0.1	-4.049	0.0471	1386	0.2617	10956	0.249
ASCN	MafA(bZIP)/Islet-MafA-ChIP-Seq(GSE30298)/Homer	TGCTGACTCA	0.1	-3.983	0.05	1136	0.2145	8924.6	0.2028
ASCN	Gfi1b(Zf)/HPC7-Gfi1b-ChIP-Seq(GSE22178)/Homer	MAATCACTGC	0.1	-3.978	0.05	803	0.1516	6225.2	0.1415
ASCN	NF-E2(bZIP)/K562-NFE2-ChIP-Seq(GSE31477)/Homer	GATGACTCAGCA	0.1	-3.956	0.0507	78	0.0147	506.1	0.0115
ASCN	Nkx2.5(Homeobox)/HL1-Nkx2.5.biotin-ChIP-Seq(GSE21529)/Homer	RRSCACTYAA	0.1	-3.933	0.0516	2689	0.5077	21711.2	0.4935
ASCN	Arnt:Ahr(bHLH)/MCF7-Arnt-ChIP-Seq(Lo_et_al.)/Homer	TBGCACGCAA	0.1	-3.888	0.0537	732	0.1382	5660.3	0.1287
ASCN	ZNF768(Zf)/Rajj-ZNF768-ChIP-Seq(GSE111879)/Homer	RHHCAGAGAGGB	0.1	-3.876	0.054	57	0.0108	355.8	0.0081
ASCN	AP-2alpha(AP2)/Hela-AP2alpha-ChIP-Seq(GSE31477)/Homer	ATGCCCTGAGGC	0.1	-3.704	0.0637	1086	0.2051	8545.2	0.1942
ASCN	ZNF16(Zf)/HEK293-ZNF16.GFP-ChIP-Seq(GSE58341)/Homer	MACCTTCYATGGCTCCCTAKTGCCY	0.1	-3.691	0.0642	16	0.003	76.7	0.0017
ASCN	RBPJ:Ebox(?,bHLH)/Panc1-Rbpj1-ChIP-Seq(GSE47459)/Homer	GGGRAARRGRMCAGMTG	0.1	-3.674	0.0649	518	0.0978	3958.7	0.09
ASCN	Pit1(Homeobox)/GCrat-Pit1-ChIP-Seq(GSE58009)/Homer	ATGMATATDC	0.1	-3.627	0.0676	982	0.1854	7707.9	0.1752
ASCN	Hoxd10(Homeobox)/ChickenMSG-Hoxd10.Flag-ChIP-Seq(GSE86088)/Homer	GGCMATGAAA	0.1	-3.527	0.0743	1250	0.236	9901.7	0.2251
ASCN	MYNN(Zf)/HEK293-MYNN.eGFP-ChIP-Seq(Encode)/Homer	TTCAAAWTAAAAGTC	0.1	-3.495	0.0763	282	0.0532	2094.4	0.0476
ASCN	Ascl1(bHLH)/NeuralTubes-Ascl1-ChIP-Seq(GSE55840)/Homer	NNVVCAGCTGBN	0.1	-3.455	0.079	2114	0.3992	17010.4	0.3866
ASCN	Hoxa13(Homeobox)/ChickenMSG-Hoxa13.Flag-ChIP-Seq(GSE86088)/Homer	CYHATAAAAN	0.1	-3.403	0.0827	2468	0.466	19946.8	0.4534
ASCN	ZKSCAN1(Zf)/HepG2-ZKSCAN1-ChIP-Seq(Encode)/Homer	GCACAYAGTAGGKCY	0.1	-3.343	0.0873	50	0.0094	316.6	0.0072
ASCN	Pbx3(Homeobox)/GM12878-PBX3-ChIP-Seq(GSE32465)/Homer	SCTGTCAMTCAN	0.1	-3.324	0.0885	339	0.064	2555.5	0.0581
ASCN	ZFX(Zf)/mES-Zfx-ChIP-Seq(GSE11431)/Homer	AGGCCTRG	0.1	-3.317	0.0887	1729	0.3265	13854.8	0.3149
ASCN	Hoxc9(Homeobox)/Ainv15-Hoxc9-ChIP-Seq(GSE21812)/Homer	GGCCATAAATCA	0.1	-3.299	0.0898	500	0.0944	3842.4	0.0873
ASCN	Maz(Zf)/HepG2-Maz-ChIP-Seq(GSE31477)/Homer	GGGGGGGG	0.1	-3.289	0.0901	1834	0.3463	14723	0.3346
ASCN	ZNF711(Zf)/SHSY5Y-ZNF711-ChIP-Seq(GSE20673)/Homer	AGGCCTAG	0.1	-3.284	0.0901	2261	0.4269	18248.9	0.4148
ASCN	TATA-Box(TBP)/Promoter/Homer	CCTTTTAWAGSC	0.1	-3.257	0.0921	1525	0.288	12185.6	0.277
ASCN	FXR(NR),IR1/Liver-FXR-ChIP-Seq(Chong_et_al.)/Homer	AGGTCANTGACCTB	0.1	-3.212	0.0958	508	0.0959	3913.9	0.089
ASCN	Bcl11a(Zf)/HSPC-BCL11A-ChIP-Seq(GSE104676)/Homer	TYTGACCASWRG	0.1	-3.171	0.0993	962	0.1816	7591.5	0.1725
ASCN	Foxh1(Forkhead)/hESC-FOXH1-ChIP-Seq(GSE29422)/Homer	NNTGTGGATTSS	0.1	-3.137	0.1022	671	0.1267	5233.8	0.119
ASCN	ZNF675(Zf)/HEK293-ZNF675.GFP-ChIP-Seq(GSE58341)/Homer	ARGAGGMCAAAATGW	0.1	-3.105	0.1049	186	0.0351	1361.1	0.0309
ASCN	DLX5(Homeobox)/BasalGanglia-Dlx5-ChIP-seq(GSE124936)/Homer	SSTAATTA	0.1	-3.078	0.1072	749	0.1414	5870.2	0.1334
ASCN	Jun-AP1(bZIP)/K562-cJun-ChIP-Seq(GSE31477)/Homer	GATGASTCATCN	0.1	-2.99	0.1165	265	0.05	1989.1	0.0452
ASCN	IRF:BATF(IRF:bZIP)/pDC-Irf8-ChIP-Seq(GSE66899)/Homer	CTTTCANTATGACTV	0.1	-2.977	0.1174	135	0.0255	970.6	0.0221
ASCN	SPDEF(ETS)/VCaP-SPDEF-ChIP-Seq(SRA014231)/Homer	ASWTCCTGBT	0.1	-2.967	0.118	1367	0.2581	10925.4	0.2483
ASCN	THRb(NR)/HepG2-THRb.Flag-ChIP-Seq(Encode)/Homer	GGTCACCTGAGGTCA	0.1	-2.963	0.118	797	0.1505	6271.9	0.1426
ASCN	HRE(HSF)/Striatum-HSF1-ChIP-Seq(GSE38000)/Homer	TTCTAGAABNTTCTA	0.1	-2.958	0.118	293	0.0553	2213.3	0.0503
ASCN	Hoxd11(Homeobox)/ChickenMSG-Hoxd11.Flag-ChIP-Seq(GSE86088)/Homer	VGCCATAAAA	0.1	-2.895	0.1248	2430	0.4588	19703.9	0.4479
ASCN	MITF(bHLH)/MastCells-MITF-ChIP-Seq(GSE48085)/Homer	RTCATGTGAC	0.1	-2.849	0.1299	1116	0.2107	8885	0.2019
ASCN	TEAD1(TEAD)/HepG2-TEAD1-ChIP-Seq(Encode)/Homer	CYRCATTCCA	0.1	-2.843	0.1302	1156	0.2183	9212.6	0.2094
ASCN	PRDM15(Zf)/ESC-Prdm15-ChIP-Seq(GSE73694)/Homer	YCCDNTCCAGGTTTT	0.1	-2.79	0.1365	1411	0.2664	11309.4	0.2571
ASCN	TEAD4(TEA)/Tropoblast-Tead4-ChIP-Seq(GSE37350)/Homer	CCWGGAATGY	0.1	-2.723	0.1453	1040	0.1964	8278.3	0.1882
ASCN	FOXA1(Forkhead)/MCF7-FOXA1-ChIP-Seq(GSE26831)/Homer	WAAGTAAACA	0.1	-2.683	0.1504	1146	0.2164	9150.3	0.208
ASCN	USF1(bHLH)/GM12878-Usf1-ChIP-Seq(GSE32465)/Homer	SGTCACGTGR	0.1	-2.642	0.1559	522	0.0986	4074.6	0.0926
ASCN	ZNF528(Zf)/HEK293-ZNF528.GFP-ChIP-Seq(GSE58341)/Homer	AGAAATGACTTCCCT	0.1	-2.564	0.1677	10	0.0019	49.6	0.0011
ASCN	Hnf1(Homeobox)/Liver-Foxa2-Chip-Seq(GSE25694)/Homer	GGTTAAWCATTAA	0.1	-2.557	0.1681	114	0.0215	825.5	0.0188
ASCN	ERE(NR),IR3/MCF7-ERa-ChIP-Seq(Unpublished)/Homer	VAGGTCACNSTGACC	0.1	-2.526	0.1725	395	0.0746	3060.7	0.0696
ASCN	Bcl6(Zf)/Liver-Bcl6-ChIP-Seq(GSE31578)/Homer	NNNCTTTCCAGGAAA	0.1	-2.522	0.1725	1841	0.3476	14889	0.3384
ASCN	FoxL2(Forkhead)/Ovary-FoxL2-ChIP-Seq(GSE60858)/Homer	WWTRTAAACAVG	0.1	-2.489	0.1773	903	0.1705	7187.7	0.1634
ASCN	ELF3(ETS)/PDAC-ELF3-ChIP-Seq(GSE64557)/Homer	ANCAGGAAGT	0.1	-2.355	0.2017	957	0.1807	7645.8	0.1738
ASCN	FOXM1(Forkhead)/MCF7-FOXM1-ChIP-Seq(GSE72977)/Homer	TRTTTACTTW	1	-2.232	0.2269	1229	0.2321	9892.6	0.2248
ASCN	CEBP:CEBP(bZIP)/MEF-Chop-ChIP-Seq(GSE35681)/Homer	NTNATGCAAYMNNHTGMAAY	1	-2.211	0.2306	141	0.0266	1054	0.024
ASCN	HRE(HSF)/HepG2-HSF1-ChIP-Seq(GSE31477)/Homer	BSTTCTRGAABVTTCYAGAA	1	-2.173	0.2386	227	0.0429	1739.9	0.0395
ASCN	ZSCAN22(Zf)/HEK293-ZSCAN22.GFP-ChIP-Seq(GSE58341)/Homer	SMCAGTCWGAKGGAGGAGGC	1	-2.155	0.2416	123	0.0232	914.8	0.0208
ASCN	RUNX2(Runt)/PCa-RUNX2-ChIP-Seq(GSE33889)/Homer	NWAACCACADNN	1	-2.153	0.2416	1089	0.2056	8755	0.199
ASCN	Brachyury(T-box)/Mesoendoderm-Brachyury-ChIP-exo(GSE54963)/Homer	ANTTMRCASBNNNGTGYKAAN	1	-2.122	0.2474	344	0.065	2683.3	0.061
ASCN	Elf4(ETS)/BMDM-Elf4-ChIP-Seq(GSE88699)/Homer	ACTTCCKGKT	1	-2.092	0.2539	1370	0.2587	11073.4	0.2517
ASCN	PU.1-IRF(ETS:IRF)/Bcell-PU.1-ChIP-Seq(GSE21512)/Homer	MGGAAGTGAAAC	1	-2.074	0.2573	1756	0.3316	14260	0.3241
ASCN	E2F6(E2F)/Hela-E2F6-ChIP-Seq(GSE31477)/Homer	GGCGGGAARN	1	-2.042	0.2642	579	0.1093	4598	0.1045
ASCN	Nkx3.1(Homeobox)/LNCaP-Nkx3.1-ChIP-Seq(GSE28264)/Homer	AAGCACTTAA	1	-2.041	0.2642	2657	0.5017	21728.8	0.4939
ASCN	Foxf1(Forkhead)/Lung-Foxf1-ChIP-Seq(GSE77951)/Homer	WWATRTAAACAN	1	-2.037	0.2642	979	0.1849	7868.3	0.1788
ASCN	Tbr1(T-box)/Cortex-Tbr1-ChIP-Seq(GSE71384)/Homer	AAGGTGTKAA	1	-2.03	0.2642	1512	0.2855	12253.8	0.2785
ASCN	IRF3(IRF)/BMDM-Irf3-ChIP-Seq(GSE67343)/Homer	AGTTTCAKTTTC	1	-2	0.2706	391	0.0738	3075	0.0699
ASCN	PU.1(ETS)/ThioMac-PU.1-ChIP-Seq(GSE21512)/Homer	AGAGGAAGTG	1	-2	0.2706	676	0.1276	5393.4	0.1226
ASCN	Egr2(Zf)/Thymocytes-Egr2-ChIP-Seq(GSE34254)/Homer	NGCGTGGGCGGR	1	-1.991	0.2706	234	0.0442	1808.5	0.0411
ASCN	Meis1(Homeobox)/MastCells-Meis1-ChIP-Seq(GSE48085)/Homer	VGCTGWCAVB	1	-1.977	0.2734	2118	0.3999	17270.9	0.3926
ASCN	Unknown(Homeobox)/Limb-p300-ChIP-Seq/Homer	SSCMATWAAA	1	-1.922	0.2875	683	0.129	5460.2	0.1241
ASCN	E2F4(E2F)/K562-E2F4-ChIP-Seq(GSE31477)/Homer	GGCGGGAAAH	1	-1.911	0.2893	403	0.0761	3181	0.0723
ASCN	p53(p53)/mES-cMyc-ChIP-Seq(GSE11431)/Homer	ACATGCCCGGGCAT	1	-1.905	0.2896	25	0.0047	165.4	0.0038
ASCN	Pknox1(Homeobox)/ES-Prep1-ChIP-Seq(GSE63282)/Homer	SCTGTCAVTCAV	1	-1.89	0.2927	315	0.0595	2469.7	0.0561
ASCN	Nrf2(bZIP)/Lymphoblast-Nrf2-ChIP-Seq(GSE37589)/Homer	HTGCTGAGTCAT	1	-1.862	0.3	59	0.0111	426.1	0.0097
ASCN	Hoxa9(Homeobox)/ChickenMSG-Hoxa9.Flag-ChIP-Seq(GSE86088)/Homer	RGCAATNAAA	1	-1.818	0.312	2706	0.511	22178.8	0.5041
ASCN	Bach1(bZIP)/K562-Bach1-ChIP-Seq(GSE31477)/Homer	AWWNTGCTGAGTCAT	1	-1.813	0.312	63	0.0119	459.4	0.0104
ASCN	Atf4(bZIP)/MEF-Atf4-ChIP-Seq(GSE35681)/Homer	MTGATGCAAT	1	-1.795	0.3164	249	0.047	1944.2	0.0442
ASCN	HNF1b(Homeobox)/PDAC-HNF1B-ChIP-Seq(GSE64557)/Homer	GTTAATNATTAA	1	-1.615	0.377	115	0.0217	880.1	0.02
ASCN	CEBP:AP1(bZIP)/ThioMac-CEBPb-ChIP-Seq(GSE21512)/Homer	DRTGTTGCAA	1	-1.589	0.3856	757	0.1429	6112.6	0.1389
ASCN	RUNX(Runt)/HPC7-Runx1-ChIP-Seq(GSE22178)/Homer	SAAACCACAG	1	-1.547	0.4005	905	0.1709	7335.4	0.1667
ASCN	GATA3(Zf),DR4/iTreg-Gata3-ChIP-Seq(GSE20898)/Homer	AGATGKDGAGATAAG	1	-1.545	0.4005	80	0.0151	605.9	0.0138
ASCN	Pitx1(Homeobox)/Chicken-Pitx1-ChIP-Seq(GSE38910)/Homer	TAATCCCN	1	-1.493	0.4189	3909	0.7381	32267.7	0.7334
ASCN	Six4(Homeobox)/MCF7-SIX4-ChIP-Seq(Encode)/Homer	TGWAAYCTGABACCB	1	-1.465	0.4292	52	0.0098	387.2	0.0088
ASCN	Nkx2.2(Homeobox)/NPC-Nkx2.2-ChIP-Seq(GSE61673)/Homer	BTBRAGTGSN	1	-1.441	0.4376	2403	0.4537	19743.6	0.4488
ASCN	Barx1(Homeobox)/Stomach-Barx1.3xFlag-ChIP-Seq(GSE69483)/Homer	AAACMATTAN	1	-1.342	0.4812	482	0.091	3891.6	0.0885
ASCN	CArG(MADS)/PUER-Srf-ChIP-Seq(Sullivan_et_al.)/Homer	CCATATATGGNM	1	-1.332	0.4837	340	0.0642	2729.2	0.062
ASCN	Nkx6.1(Homeobox)/Islet-Nkx6.1-ChIP-Seq(GSE40975)/Homer	GKTAATGR	1	-1.317	0.489	2355	0.4447	19374.2	0.4404
ASCN	IRF1(IRF)/PBMC-IRF1-ChIP-Seq(GSE43036)/Homer	GAAAGTGAAAGT	1	-1.295	0.4981	167	0.0315	1322.9	0.0301
ASCN	Hoxd12(Homeobox)/ChickenMSG-Hoxd12.Flag-ChIP-Seq(GSE86088)/Homer	HDGYAATGAAAN	1	-1.278	0.5043	1843	0.348	15139	0.3441
ASCN	NFkB-p65-Rel(RHD)/ThioMac-LPS-Expression(GSE23622)/Homer	GGAAATTCCC	1	-1.227	0.5286	69	0.013	534.1	0.0121
ASCN	CLOCK(bHLH)/Liver-Clock-ChIP-Seq(GSE39860)/Homer	GHCACGTG	1	-1.217	0.5316	603	0.1139	4904.8	0.1115
ASCN	Zac1(Zf)/Neuro2A-Plagl1-ChIP-Seq(GSE75942)/Homer	HAWGRGGCCM	1	-1.203	0.5369	3124	0.5899	25792.2	0.5862
ASCN	bHLHE40(bHLH)/HepG2-BHLHE40-ChIP-Seq(GSE31477)/Homer	KCACGTGMCN	1	-1.198	0.5378	318	0.06	2565.8	0.0583
ASCN	c-Myc(bHLH)/LNCAP-cMyc-ChIP-Seq(Unpublished)/Homer	VCCACGTG	1	-1.159	0.557	458	0.0865	3720.5	0.0846
ASCN	HNF4a(NR),DR1/HepG2-HNF4a-ChIP-Seq(GSE25021)/Homer	CARRGKBCAAAGTYCA	1	-1.127	0.5723	656	0.1239	5356.3	0.1217
ASCN	NFAT:AP1(RHD,bZIP)/Jurkat-NFATC1-ChIP-Seq(Jolma_et_al.)/Homer	SARTGGAAAAWRTGAGTCAB	1	-1.123	0.5724	189	0.0357	1517.6	0.0345
ASCN	Reverb(NR),DR2/RAW-Reverba.biotin-ChIP-Seq(GSE45914)/Homer	GTRGGTCASTGGGTCA	1	-1.112	0.5763	183	0.0346	1469.6	0.0334
ASCN	IRF8(IRF)/BMDM-IRF8-ChIP-Seq(GSE77884)/Homer	GRAASTGAAAST	1	-1.043	0.6151	384	0.0725	3128	0.0711
ASCN	Tbx21(T-box)/GM12878-TBX21-ChIP-Seq(Encode)/Homer	AGGTGTGAAA	1	-1.026	0.6232	1089	0.2056	8955.8	0.2036
ASCN	ETS:RUNX(ETS,Runt)/Jurkat-RUNX1-ChIP-Seq(GSE17954)/Homer	RCAGGATGTGGT	1	-1.02	0.6247	118	0.0223	946.8	0.0215
ASCN	PU.1:IRF8(ETS:IRF)/pDC-Irf8-ChIP-Seq(GSE66899)/Homer	GGAAGTGAAAST	1	-0.999	0.6354	236	0.0446	1916.2	0.0436
ASCN	Tcf7(HMG)/GM12878-TCF7-ChIP-Seq(Encode)/Homer	CTTTGATGTGSB	1	-0.9944	0.6358	395	0.0746	3226.5	0.0733
ASCN	Pitx1:Ebox(Homeobox,bHLH)/Hindlimb-Pitx1-ChIP-Seq(GSE41591)/Homer	YTAATTRAWWCCAGATGT	1	-0.9517	0.661	180	0.034	1461	0.0332
ASCN	PAX5(Paired,Homeobox)/GM12878-PAX5-ChIP-Seq(GSE32465)/Homer	GCAGCCAAGCRTGACH	1	-0.921	0.679	503	0.095	4130.1	0.0939
ASCN	DLX1(Homeobox)/BasalGanglia-Dlx1-ChIP-seq(GSE124936)/Homer	NSNNTAATTA	1	-0.8831	0.7024	1285	0.2426	10615.4	0.2413
ASCN	ERRg(NR)/Kidney-ESRRG-ChIP-Seq(GSE104905)/Homer	GTGACCTTGRVN	1	-0.8775	0.7037	1049	0.1981	8660.4	0.1968
ASCN	TEAD2(TEA)/Py2T-Tead2-ChIP-Seq(GSE55709)/Homer	CCWGGAATGY	1	-0.8553	0.7167	631	0.1191	5202.3	0.1182
ASCN	CDX4(Homeobox)/ZebrafishEmbryos-Cdx4.Myc-ChIP-Seq(GSE48254)/Homer	NGYCATAAAWCH	1	-0.8424	0.7233	866	0.1635	7152.8	0.1626
ASCN	Six1(Homeobox)/Myoblast-Six1-ChIP-Chip(GSE20150)/Homer	GKVTCADRTTWC	1	-0.8254	0.7329	261	0.0493	2145.6	0.0488
ASCN	SF1(NR)/H295R-Nr5a1-ChIP-Seq(GSE44220)/Homer	CAAGGHCANV	1	-0.8094	0.7419	735	0.1388	6074.5	0.1381
ASCN	ZNF692(Zf)/HEK293-ZNF692.GFP-ChIP-Seq(GSE58341)/Homer	GTGGGCCCCA	1	-0.7939	0.7506	164	0.031	1348	0.0306
ASCN	PRDM10(Zf)/HEK293-PRDM10.eGFP-ChIP-Seq(Encode)/Homer	TGGTACATTCCA	1	-0.7569	0.776	847	0.1599	7017	0.1595
ASCN	ZNF415(Zf)/HEK293-ZNF415.GFP-ChIP-Seq(GSE58341)/Homer	GRTGMTRGAGCC	1	-0.7545	0.776	731	0.138	6055	0.1376
ASCN	LHX9(Homeobox)/Hct116-LHX9.V5-ChIP-Seq(GSE116822)/Homer	NGCTAATTAG	1	-0.7482	0.777	1410	0.2662	11692.4	0.2658
ASCN	Lhx2(Homeobox)/HFSC-Lhx2-ChIP-Seq(GSE48068)/Homer	TAATTAGN	1	-0.7338	0.7853	1042	0.1968	8641.5	0.1964
ASCN	p73(p53)/Trachea-p73-ChIP-Seq(PRJNA310161)/Homer	NRRRCAWGTCCDGRCATGYY	1	-0.7326	0.7853	58	0.011	476.8	0.0108
ASCN	p63(p53)/Keratinocyte-p63-ChIP-Seq(GSE17611)/Homer	NNDRCATGYCYNRRCATGYH	1	-0.6753	0.8264	456	0.0861	3789.8	0.0861
ASCN	HOXB13(Homeobox)/ProstateTumor-HOXB13-ChIP-Seq(GSE56288)/Homer	TTTTATKRGG	1	-0.6731	0.8264	1087	0.2052	9033.7	0.2053
ASCN	PRDM9(Zf)/Testis-DMC1-ChIP-Seq(GSE35498)/Homer	ADGGYAGYAGCATCT	1	-0.6686	0.8264	554	0.1046	4605.7	0.1047
ASCN	Elk4(ETS)/Hela-Elk4-ChIP-Seq(GSE31477)/Homer	NRYTTCCGGY	1	-0.6616	0.8287	635	0.1199	5280.8	0.12
ASCN	ZNF264(Zf)/HEK293-ZNF264.GFP-ChIP-Seq(GSE58341)/Homer	RGGGCACTAACY	1	-0.6598	0.8287	813	0.1535	6760.7	0.1537
ASCN	ISRE(IRF)/ThioMac-LPS-Expression(GSE23622)/Homer	AGTTTCASTTTC	1	-0.5932	0.8809	65	0.0123	546.3	0.0124
ASCN	CTCF-SatelliteElement(Zf?)/CD4+-CTCF-ChIP-Seq(Barski_et_al.)/Homer	TGCAGTTCCMVNWRTGGCCA	1	-0.5927	0.8809	24	0.0045	202.9	0.0046
ASCN	DMRT1(DM)/Testis-DMRT1-ChIP-Seq(GSE64892)/Homer	TWGHWACAWTGTWDC	1	-0.5926	0.8809	244	0.0461	2041.9	0.0464
ASCN	ELF1(ETS)/Jurkat-ELF1-ChIP-Seq(SRA014231)/Homer	AVCCGGAAGT	1	-0.5914	0.8809	624	0.1178	5208	0.1184
ASCN	Hoxa11(Homeobox)/ChickenMSG-Hoxa11.Flag-ChIP-Seq(GSE86088)/Homer	TTTTATGGCM	1	-0.5859	0.8809	2288	0.432	19046.3	0.4329
ASCN	Esrrb(NR)/mES-Esrrb-ChIP-Seq(GSE11431)/Homer	KTGACCTTGA	1	-0.5804	0.8809	827	0.1562	6900.3	0.1568
ASCN	Nur77(NR)/K562-NR4A1-ChIP-Seq(GSE31363)/Homer	TGACCTTTNCNT	1	-0.5727	0.8809	188	0.0355	1577.6	0.0359
ASCN	Cux2(Homeobox)/Liver-Cux2-ChIP-Seq(GSE35985)/Homer	HNRAATCAAT	1	-0.564	0.8846	380	0.0718	3181.2	0.0723
ASCN	Duxbl(Homeobox)/NIH3T3-Duxbl.HA-ChIP-Seq(GSE119782)/Homer	TAAYCYAATCAA	1	-0.5234	0.9179	63	0.0119	536.8	0.0122
ASCN	PPARE(NR),DR1/3T3L1-Pparg-ChIP-Seq(GSE13511)/Homer	TGACCTTTGCCCCA	1	-0.5087	0.9283	1266	0.239	10580.7	0.2405
ASCN	LXRE(NR),DR4/RAW-LXRb.biotin-ChIP-Seq(GSE21512)/Homer	RGGTTACTANAGGTCA	1	-0.5073	0.9283	57	0.0108	488	0.0111
ASCN	ZNF317(Zf)/HEK293-ZNF317.GFP-ChIP-Seq(GSE58341)/Homer	GTCWGCTGTYYCTCT	1	-0.5062	0.9283	111	0.021	942.4	0.0214
ASCN	SpiB(ETS)/OCILY3-SPIB-ChIP-Seq(GSE56857)/Homer	AAAGRGGAAGTG	1	-0.5036	0.9283	277	0.0523	2334.9	0.0531
ASCN	ZFP3(Zf)/HEK293-ZFP3.GFP-ChIP-Seq(GSE58341)/Homer	GGGTTTTGAAGGATGARTAGGAGTT	1	-0.5001	0.9283	2	0.0004	17.5	0.0004
ASCN	Lhx3(Homeobox)/Neuron-Lhx3-ChIP-Seq(GSE31456)/Homer	ADBTAATTAR	1	-0.499	0.9283	1582	0.2987	13214.3	0.3003
ASCN	ZBTB18(Zf)/HEK293-ZBTB18.GFP-ChIP-Seq(GSE58341)/Homer	AACATCTGGA	1	-0.4933	0.9283	660	0.1246	5536.4	0.1258
ASCN	ETS:E-box(ETS,bHLH)/HPC7-Scl-ChIP-Seq(GSE22178)/Homer	AGGAARCAGCTG	1	-0.4911	0.9283	118	0.0223	1003.2	0.0228
ASCN	bZIP:IRF(bZIP,IRF)/Th17-BatF-ChIP-Seq(GSE39756)/Homer	NAGTTTCABTHTGACTNW	1	-0.4656	0.9427	566	0.1069	4761	0.1082
ASCN	ETS(ETS)/Promoter/Homer	AACCGGAAGT	1	-0.457	0.9476	393	0.0742	3316.9	0.0754
ASCN	Pax7(Paired,Homeobox)/Myoblast-Pax7-ChIP-Seq(GSE25064)/Homer	TAATCAATTA	1	-0.4435	0.9572	74	0.014	638.1	0.0145
ASCN	ELF5(ETS)/T47D-ELF5-ChIP-Seq(GSE30407)/Homer	ACVAGGAAGT	1	-0.4315	0.9655	912	0.1722	7662	0.1741
ASCN	PBX1(Homeobox)/MCF7-PBX1-ChIP-Seq(GSE28007)/Homer	GSCTGTCACTCA	1	-0.4314	0.9655	109	0.0206	936.4	0.0213
ASCN	MafF(bZIP)/HepG2-MafF-ChIP-Seq(GSE31477)/Homer	HWWGTCAGCAWWTTT	1	-0.425	0.9655	245	0.0463	2083.4	0.0474
ASCN	Chop(bZIP)/MEF-Chop-ChIP-Seq(GSE35681)/Homer	ATTGCATCAT	1	-0.423	0.9655	174	0.0329	1486.7	0.0338
ASCN	RXR(NR),DR1/3T3L1-RXR-ChIP-Seq(GSE13511)/Homer	TAGGGCAAAGGTCA	1	-0.415	0.9685	1508	0.2847	12637.5	0.2872
ASCN	Twist(bHLH)/HMLE-TWIST1-ChIP-Seq(Chang_et_al)/Homer	VCAKCTGGNNNCCAGMTGBN	1	-0.3974	0.9825	176	0.0332	1508.2	0.0343
ASCN	Npas4(bHLH)/Neuron-Npas4-ChIP-Seq(GSE127793)/Homer	NHRTCACGACDN	1	-0.3846	0.9918	745	0.1407	6285.5	0.1429
ASCN	LEF1(HMG)/H1-LEF1-ChIP-Seq(GSE64758)/Homer	CCTTTGATST	1	-0.3831	0.9918	796	0.1503	6713	0.1526
ASCN	Pdx1(Homeobox)/Islet-Pdx1-ChIP-Seq(SRA008281)/Homer	YCATYAATCA	1	-0.3817	0.9918	898	0.1696	7565.5	0.172
ASCN	PRDM1(Zf)/Hela-PRDM1-ChIP-Seq(GSE31477)/Homer	ACTTTCACTTTC	1	-0.3759	0.9918	697	0.1316	5887.5	0.1338
ASCN	GATA:SCL(Zf,bHLH)/Ter119-SCL-ChIP-Seq(GSE18720)/Homer	CRGCTGBNGNSNNSAGATAA	1	-0.3657	0.9975	136	0.0257	1176.5	0.0267
ASCN	ZNF41(Zf)/HEK293-ZNF41.GFP-ChIP-Seq(GSE58341)/Homer	CCTCATGGTGYCYTWYTCCCTTGTG	1	-0.3626	0.9975	34	0.0064	305.1	0.0069
ASCN	IRF2(IRF)/Erythroblas-IRF2-ChIP-Seq(GSE36985)/Homer	GAAASYGAAASY	1	-0.3613	0.9975	106	0.02	922.3	0.021
ASCN	MafB(bZIP)/BMM-Mafb-ChIP-Seq(GSE75722)/Homer	WNTGCTGASTCAGCANWTTY	1	-0.3525	1	540	0.102	4582	0.1041
ASCN	ZNF669(Zf)/HEK293-ZNF669.GFP-ChIP-Seq(GSE58341)/Homer	GARTGGTCATCGCCC	1	-0.3393	1	75	0.0142	661.4	0.015
ASCN	Zfp57(Zf)/H1-ZFP57.HA-ChIP-Seq(GSE115387)/Homer	NANTGCSGCA	1	-0.3378	1	317	0.0599	2712.4	0.0617
ASCN	p53(p53)/Saos-p53-ChIP-Seq(GSE15780)/Homer	RRCATGYCYRGRCATGYYYN	1	-0.3236	1	110	0.0208	963.5	0.0219
ASCN	p53(p53)/Saos-p53-ChIP-Seq/Homer	RRCATGYCYRGRCATGYYYN	1	-0.3236	1	110	0.0208	963.5	0.0219
ASCN	PAX5(Paired,Homeobox),condensed/GM12878-PAX5-ChIP-Seq(GSE32465)/Homer	GTCACGCTCSCTGM	1	-0.3192	1	114	0.0215	998.6	0.0227
ASCN	MafK(bZIP)/C2C12-MafK-ChIP-Seq(GSE36030)/Homer	GCTGASTCAGCA	1	-0.3122	1	310	0.0585	2661.4	0.0605
ASCN	E2F1(E2F)/Hela-E2F1-ChIP-Seq(GSE22478)/Homer	CWGGCGGGAA	1	-0.3079	1	196	0.037	1698.2	0.0386
ASCN	HOXA2(Homeobox)/mES-Hoxa2-ChIP-Seq(Donaldson_et_al.)/Homer	GYCATCMATCAT	1	-0.3026	1	99	0.0187	873.5	0.0199
ASCN	GATA(Zf),IR4/iTreg-Gata3-ChIP-Seq(GSE20898)/Homer	NAGATWNBNATCTNN	1	-0.2687	1	60	0.0113	543	0.0123
ASCN	GFX(?)/Promoter/Homer	ATTCTCGCGAGA	1	-0.2638	1	8	0.0015	82.1	0.0019
ASCN	Phox2a(Homeobox)/Neuron-Phox2a-ChIP-Seq(GSE31456)/Homer	YTAATYNRATTA	1	-0.2585	1	296	0.0559	2561.8	0.0582
ASCN	Isl1(Homeobox)/Neuron-Isl1-ChIP-Seq(GSE31456)/Homer	CTAATKGV	1	-0.2579	1	1953	0.3688	16439.5	0.3737
ASCN	Prop1(Homeobox)/GHFT1-PROP1.biotin-ChIP-Seq(GSE77302)/Homer	NTAATBNAATTA	1	-0.2461	1	487	0.092	4180.2	0.095
ASCN	Hoxb4(Homeobox)/ES-Hoxb4-ChIP-Seq(GSE34014)/Homer	TGATTRATGGCY	1	-0.2375	1	184	0.0347	1616.1	0.0367
ASCN	HOXA1(Homeobox)/mES-Hoxa1-ChIP-Seq(SRP084292)/Homer	TGATKGATGR	1	-0.2216	1	240	0.0453	2099.1	0.0477
ASCN	Cdx2(Homeobox)/mES-Cdx2-ChIP-Seq(GSE14586)/Homer	GYMATAAAAH	1	-0.2191	1	661	0.1248	5660.3	0.1287
ASCN	PBX2(Homeobox)/K562-PBX2-ChIP-Seq(Encode)/Homer	RTGATTKATRGN	1	-0.219	1	768	0.145	6560.2	0.1491
ASCN	DLX2(Homeobox)/BasalGanglia-Dlx2-ChIP-seq(GSE124936)/Homer	NNNTAATTAS	1	-0.218	1	1422	0.2685	12040.2	0.2737
ASCN	IRF4(IRF)/GM12878-IRF4-ChIP-Seq(GSE32465)/Homer	ACTGAAACCA	1	-0.2139	1	458	0.0865	3951.9	0.0898
ASCN	RUNX1(Runt)/Jurkat-RUNX1-ChIP-Seq(GSE29180)/Homer	AAACCACARM	1	-0.207	1	1263	0.2385	10719.3	0.2436
ASCN	HNF6(Homeobox)/Liver-Hnf6-ChIP-Seq(ERP000394)/Homer	NTATYGATCH	1	-0.2017	1	468	0.0884	4042	0.0919
ASCN	En1(Homeobox)/SUM149-EN1-ChIP-Seq(GSE120957)/Homer	NDCTAATTAS	1	-0.1885	1	1743	0.3291	14746.2	0.3352
ASCN	Elk1(ETS)/Hela-Elk1-ChIP-Seq(GSE31477)/Homer	HACTTCCGGY	1	-0.1767	1	624	0.1178	5375.7	0.1222
ASCN	T1ISRE(IRF)/ThioMac-Ifnb-Expression/Homer	ACTTTCGTTTCT	1	-0.1682	1	11	0.0021	119	0.0027
ASCN	VDR(NR),DR3/GM10855-VDR+vitD-ChIP-Seq(GSE22484)/Homer	ARAGGTCANWGAGTTCANNN	1	-0.1511	1	255	0.0481	2258.9	0.0513
ASCN	DMRT6(DM)/Testis-DMRT6-ChIP-Seq(GSE60440)/Homer	YDGHTACAWTGTADC	1	-0.1499	1	196	0.037	1752.3	0.0398
ASCN	RAR:RXR(NR),DR5/ES-RAR-ChIP-Seq(GSE56893)/Homer	RGGTCADNNAGAGGTCAV	1	-0.1355	1	33	0.0062	329.3	0.0075
ASCN	ZNF382(Zf)/HEK293-ZNF382.GFP-ChIP-Seq(GSE58341)/Homer	GNCTGTASTRNTGBCTCHTT	1	-0.1354	1	27	0.0051	274.1	0.0062
ASCN	NFE2L2(bZIP)/HepG2-NFE2L2-ChIP-Seq(Encode)/Homer	AWWWTGCTGAGTCAT	1	-0.1328	1	58	0.011	555.1	0.0126
ASCN	Tbx5(T-box)/HL1-Tbx5.biotin-ChIP-Seq(GSE21529)/Homer	AGGTGTCA	1	-0.1317	1	3358	0.6341	28228.2	0.6416
ASCN	ZNF652/HepG2-ZNF652.Flag-ChIP-Seq(Encode)/Homer	TTAACCCTTTVNKKN	1	-0.1217	1	239	0.0451	2137.7	0.0486
ASCN	ZNF165(Zf)/WHIM12-ZNF165-ChIP-Seq(GSE65937)/Homer	AAGGKGRCGCAGGCA	1	-0.1176	1	155	0.0293	1413.1	0.0321
ASCN	OCT:OCT(POU,Homeobox)/NPC-OCT6-ChIP-Seq(GSE43916)/Homer	YATGCATATRCATRT	1	-0.09808	1	100	0.0189	941.3	0.0214
ASCN	Mouse_Recombination_Hotspot(Zf)/Testis-DMC1-ChIP-Seq(GSE24438)/Homer	ACTYKNATTCGTGNTACTTC	1	-0.08729	1	61	0.0115	598.9	0.0136
ASCN	Sp1(Zf)/Promoter/Homer	GGCCCCGCCCCC	1	-0.08657	1	270	0.051	2429.5	0.0552
ASCN	Nr5a2(NR)/mES-Nr5a2-ChIP-Seq(GSE19019)/Homer	BTCAAGGTCA	1	-0.08532	1	774	0.1461	6728.3	0.1529
ASCN	EBNA1(EBV-virus)/Raji-EBNA1-ChIP-Seq(GSE30709)/Homer	GGYAGCAYDTGCTDCCCNNN	1	-0.08051	1	18	0.0034	202.2	0.0046
ASCN	Pax7(Paired,Homeobox),longest/Myoblast-Pax7-ChIP-Seq(GSE25064)/Homer	NTAATTDGCYAATTANNWWD	1	-0.07219	1	13	0.0025	155.5	0.0035
ASCN	Eomes(T-box)/H9-Eomes-ChIP-Seq(GSE26097)/Homer	ATTAACACCT	1	-0.06956	1	2202	0.4158	18736.4	0.4259
ASCN	KLF14(Zf)/HEK293-KLF14.GFP-ChIP-Seq(GSE58341)/Homer	RGKGGGCGKGGC	1	-0.06817	1	2190	0.4135	18639.6	0.4237
ASCN	ZBTB33(Zf)/GM12878-ZBTB33-ChIP-Seq(GSE32465)/Homer	GGVTCTCGCGAGAAC	1	-0.06468	1	21	0.004	236.3	0.0054
ASCN	GATA(Zf),IR3/iTreg-Gata3-ChIP-Seq(GSE20898)/Homer	NNNNNBAGATAWYATCTVHN	1	-0.05785	1	123	0.0232	1170.4	0.0266
ASCN	NFkB-p50,p52(RHD)/Monocyte-p50-ChIP-Chip(Schreiber_et_al.)/Homer	GGGGGAATCCCC	1	-0.0547	1	120	0.0227	1146.9	0.0261
ASCN	E2F7(E2F)/Hela-E2F7-ChIP-Seq(GSE32673)/Homer	VDTTTCCCGCCA	1	-0.05438	1	87	0.0164	851.6	0.0194
ASCN	HEB(bHLH)/mES-Heb-ChIP-Seq(GSE53233)/Homer	VCAGCTGBNN	1	-0.05307	1	2349	0.4435	20000.1	0.4546
ASCN	FOXA1:AR(Forkhead,NR)/LNCAP-AR-ChIP-Seq(GSE27824)/Homer	AGTAAACAAAAAAGAACAND	1	-0.04591	1	93	0.0176	912.3	0.0207
ASCN	Tbet(T-box)/CD8-Tbet-ChIP-Seq(GSE33802)/Homer	AGGTGTGAAM	1	-0.04444	1	1086	0.2051	9441.2	0.2146
ASCN	Nkx2.1(Homeobox)/LungAC-Nkx2.1-ChIP-Seq(GSE43252)/Homer	RSCACTYRAG	1	-0.04231	1	3230	0.6099	27338.7	0.6214
ASCN	Phox2b(Homeobox)/CLBGA-PHOX2B-ChIP-Seq(GSE90683)/Homer	TTAATTNAATTA	1	-0.03928	1	137	0.0259	1313.6	0.0299
ASCN	GRHL2(CP2)/HBE-GRHL2-ChIP-Seq(GSE46194)/Homer	AAACYKGTTWDACMRGTTTB	1	-0.03212	1	424	0.0801	3832.6	0.0871
ASCN	PAX3:FKHR-fusion(Paired,Homeobox)/Rh4-PAX3:FKHR-ChIP-Seq(GSE19063)/Homer	ACCRTGACTAATTNN	1	-0.0294	1	195	0.0368	1842.2	0.0419
ASCN	Tbx6(T-box)/ESC-Tbx6-ChIP-Seq(GSE93524)/Homer	DAGGTGTBAA	1	-0.02737	1	1152	0.2175	10053.6	0.2285
ASCN	NRF1(NRF)/MCF7-NRF1-ChIP-Seq(Unpublished)/Homer	CTGCGCATGCGC	1	-0.02709	1	106	0.02	1051.8	0.0239
ASCN	Six2(Homeobox)/NephronProgenitor-Six2-ChIP-Seq(GSE39837)/Homer	GWAAYHTGAKMC	1	-0.02633	1	1012	0.1911	8872.9	0.2017
ASCN	CUX1(Homeobox)/K562-CUX1-ChIP-Seq(GSE92882)/Homer	TATCGATNAN	1	-0.02627	1	542	0.1023	4864.6	0.1106
ASCN	Sp2(Zf)/HEK293-Sp2.eGFP-ChIP-Seq(Encode)/Homer	YGGCCCCGCCCC	1	-0.02334	1	1829	0.3454	15767.8	0.3584
ASCN	GFY(?)/Promoter/Homer	ACTACAATTCCC	1	-0.02279	1	56	0.0106	597.9	0.0136
ASCN	Pax7(Paired,Homeobox),long/Myoblast-Pax7-ChIP-Seq(GSE25064)/Homer	TAATCHGATTAC	1	-0.0219	1	11	0.0021	155.4	0.0035
ASCN	Bapx1(Homeobox)/VertebralCol-Bapx1-ChIP-Seq(GSE36672)/Homer	TTRAGTGSYK	1	-0.02146	1	2452	0.463	20978.1	0.4768
ASCN	TCFL2(HMG)/K562-TCF7L2-ChIP-Seq(GSE29196)/Homer	ACWTCAAAGG	1	-0.01885	1	81	0.0153	836.8	0.019
ASCN	Atf1(bZIP)/K562-ATF1-ChIP-Seq(GSE31477)/Homer	GATGACGTCA	1	-0.01777	1	588	0.111	5291.4	0.1203
ASCN	CRE(bZIP)/Promoter/Homer	CSGTGACGTCAC	1	-0.01611	1	182	0.0344	1757.2	0.0399
ASCN	E2F(E2F)/Hela-CellCycle-Expression/Homer	TTSGCGCGAAAA	1	-0.01234	1	32	0.006	382.4	0.0087
ASCN	NFY(CCAAT)/Promoter/Homer	RGCCAATSRG	1	-0.01135	1	899	0.1698	7992.4	0.1817
ASCN	Tcf3(HMG)/mES-Tcf3-ChIP-Seq(GSE11724)/Homer	ASWTCAAAGG	1	-0.0108	1	269	0.0508	2550.1	0.058
ASCN	Nr5a2(NR)/Pancreas-LRH1-ChIP-Seq(GSE34295)/Homer	BTCAAGGTCA	1	-0.009788	1	996	0.1881	8832	0.2007
ASCN	Ptf1a(bHLH)/Panc1-Ptf1a-ChIP-Seq(GSE47459)/Homer	ACAGCTGTTN	1	-0.009438	1	3051	0.5761	26041.4	0.5919
ASCN	KLF10(Zf)/HEK293-KLF10.GFP-ChIP-Seq(GSE58341)/Homer	GGGGGTGTGTCC	1	-0.009236	1	882	0.1665	7866	0.1788
ASCN	c-Myc(bHLH)/mES-cMyc-ChIP-Seq(GSE11431)/Homer	VVCCACGTGG	1	-0.008927	1	601	0.1135	5456.7	0.124
ASCN	ZNF143|STAF(Zf)/CUTLL-ZNF143-ChIP-Seq(GSE29600)/Homer	ATTTCCCAGVAKSCY	1	-0.007675	1	517	0.0976	4740.4	0.1077
ASCN	PRDM14(Zf)/H1-PRDM14-ChIP-Seq(GSE22767)/Homer	RGGTCTCTAACY	1	-0.006986	1	342	0.0646	3218.8	0.0732
ASCN	Ascl2(bHLH)/ESC-Ascl2-ChIP-Seq(GSE97712)/Homer	SSRGCAGCTGCH	1	-0.006886	1	1448	0.2734	12697.3	0.2886
ASCN	PAX6(Paired,Homeobox)/Forebrain-Pax6-ChIP-Seq(GSE66961)/Homer	NGTGTTCAVTSAAGCGKAAA	1	-0.006355	1	82	0.0155	881.9	0.02
ASCN	CREB5(bZIP)/LNCaP-CREB5.V5-ChIP-Seq(GSE137775)/Homer	VVATGACGTCAT	1	-0.004873	1	299	0.0565	2858	0.065
ASCN	PPARa(NR),DR1/Liver-Ppara-ChIP-Seq(GSE47954)/Homer	VNAGGKCAAAGGTCA	1	-0.004747	1	1333	0.2517	11760.5	0.2673
ASCN	DUX4(Homeobox)/Myoblasts-DUX4.V5-ChIP-Seq(GSE75791)/Homer	NWTAAYCYAATCAWN	1	-0.004442	1	23	0.0043	311.4	0.0071
ASCN	CRX(Homeobox)/Retina-Crx-ChIP-Seq(GSE20012)/Homer	GCTAATCC	1	-0.004167	1	2451	0.4628	21154.8	0.4808
ASCN	E2A(bHLH)/proBcell-E2A-ChIP-Seq(GSE21978)/Homer	DNRCAGCTGY	1	-0.001291	1	1831	0.3457	16081.6	0.3655
ASCN	Max(bHLH)/K562-Max-ChIP-Seq(GSE31477)/Homer	RCCACGTGGYYN	1	-0.00118	1	771	0.1456	7069	0.1607
ASCN	PSE(SNAPc)/K562-mStart-Seq/Homer	WAVTCACCMTAASYDAAAAG	1	-0.001119	1	550	0.1039	5150.7	0.1171
ASCN	Ronin(THAP)/ES-Thap11-ChIP-Seq(GSE51522)/Homer	RACTACAACTCCCAGVAKGC	1	-0.001043	1	9	0.0017	175	0.004
ASCN	Klf9(Zf)/GBM-Klf9-ChIP-Seq(GSE62211)/Homer	GCCACRCCCACY	1	-0.000948	1	510	0.0963	4809.3	0.1093
ASCN	n-Myc(bHLH)/mES-nMyc-ChIP-Seq(GSE11431)/Homer	VRCCACGTGG	1	-0.000787	1	777	0.1467	7147.2	0.1624
ASCN	JunD(bZIP)/K562-JunD-ChIP-Seq/Homer	ATGACGTCATCN	1	-0.000579	1	55	0.0104	682.5	0.0155
ASCN	Gata2(Zf)/K562-GATA2-ChIP-Seq(GSE18829)/Homer	BBCTTATCTS	1	-0.000526	1	591	0.1116	5553	0.1262
ASCN	GFY-Staf(?,Zf)/Promoter/Homer	RACTACAATTCCCAGAAKGC	1	-0.000345	1	45	0.0085	591.5	0.0134
ASCN	Gata6(Zf)/HUG1N-GATA6-ChIP-Seq(GSE51936)/Homer	YCTTATCTBN	1	-0.000318	1	822	0.1552	7595.7	0.1726
ASCN	THRb(NR)/Liver-NR1A2-ChIP-Seq(GSE52613)/Homer	TRAGGTCA	1	-0.000281	1	3981	0.7517	33951.2	0.7717
ASCN	HIF2a(bHLH)/785_O-HIF2a-ChIP-Seq(GSE34871)/Homer	GCACGTACCC	1	-0.000272	1	265	0.05	2684.4	0.061
ASCN	c-Jun-CRE(bZIP)/K562-cJun-ChIP-Seq(GSE31477)/Homer	ATGACGTCATCY	1	-0.000207	1	239	0.0451	2457.5	0.0559
ASCN	HINFP(Zf)/K562-HINFP.eGFP-ChIP-Seq(Encode)/Homer	TWVGGTCCGC	1	-0.000193	1	208	0.0393	2174.9	0.0494
ASCN	EKLF(Zf)/Erythrocyte-Klf1-ChIP-Seq(GSE20478)/Homer	NWGGGTGTGGCY	1	-0.000189	1	237	0.0448	2442.1	0.0555
ASCN	TR4(NR),DR1/Hela-TR4-ChIP-Seq(GSE24685)/Homer	GAGGTCAAAGGTCA	1	-0.000177	1	113	0.0213	1282.9	0.0292
ASCN	KLF6(Zf)/PDAC-KLF6-ChIP-Seq(GSE64557)/Homer	MKGGGYGTGGCC	1	-0.000175	1	1260	0.2379	11402.7	0.2592
ASCN	Erra(NR)/HepG2-Erra-ChIP-Seq(GSE31477)/Homer	CAAAGGTCAG	1	-0.000166	1	2652	0.5008	23111.6	0.5253
ASCN	HIF-1a(bHLH)/MCF7-HIF1a-ChIP-Seq(GSE28352)/Homer	TACGTGCV	1	-0.000152	1	175	0.033	1875.1	0.0426
ASCN	Atf7(bZIP)/3T3L1-Atf7-ChIP-Seq(GSE56872)/Homer	NGRTGACGTCAY	1	-7.7e-05	1	389	0.0735	3859.5	0.0877
ASCN	Gata1(Zf)/K562-GATA1-ChIP-Seq(GSE18829)/Homer	SAGATAAGRV	1	-7.4e-05	1	511	0.0965	4951.1	0.1125
ASCN	LRF(Zf)/Erythroblasts-ZBTB7A-ChIP-Seq(GSE74977)/Homer	AAGACCCYYN	1	-4.5e-05	1	1666	0.3146	14950.6	0.3398
ASCN	Gata4(Zf)/Heart-Gata4-ChIP-Seq(GSE35151)/Homer	NBWGATAAGR	1	-2.7e-05	1	910	0.1718	8507.2	0.1934
ASCN	ZBTB12(Zf)/HEK293-ZBTB12.GFP-ChIP-Seq(GSE58341)/Homer	NGNTCTAGAACCNGV	1	-1.7e-05	1	550	0.1039	5369.2	0.122
ASCN	KLF1(Zf)/HUDEP2-KLF1-CutnRun(GSE136251)/Homer	VDGGGYGGGGCY	1	-1.3e-05	1	1063	0.2007	9874.8	0.2244
ASCN	Atf2(bZIP)/3T3L1-Atf2-ChIP-Seq(GSE56872)/Homer	NRRTGACGTCAT	1	-1.2e-05	1	255	0.0481	2708.7	0.0616
ASCN	GATA3(Zf)/iTreg-Gata3-ChIP-Seq(GSE20898)/Homer	AGATAASR	1	-7e-06	1	1370	0.2587	12553.6	0.2853
ASCN	NRF(NRF)/Promoter/Homer	STGCGCATGCGC	1	-5e-06	1	128	0.0242	1525.6	0.0347
ASCN	KLF3(Zf)/MEF-Klf3-ChIP-Seq(GSE44748)/Homer	NRGCCCCRCCCHBNN	1	-4e-06	1	575	0.1086	5652.5	0.1285
ASCN	bHLHE41(bHLH)/proB-Bhlhe41-ChIP-Seq(GSE93764)/Homer	KCACGTGMCN	1	-2e-06	1	1073	0.2026	10063.2	0.2287
ASCN	TRPS1(Zf)/MCF7-TRPS1-ChIP-Seq(GSE107013)/Homer	AGATAAGANN	1	-2e-06	1	1826	0.3448	16508.8	0.3752
ASCN	COUP-TFII(NR)/K562-NR2F1-ChIP-Seq(Encode)/Homer	GKBCARAGGTCA	1	-1e-06	1	1611	0.3042	14705.7	0.3342
ASCN	COUP-TFII(NR)/Artia-Nr2f2-ChIP-Seq(GSE46497)/Homer	AGRGGTCA	1	-1e-06	1	1885	0.3559	17077.1	0.3881
ASCN	GATA3(Zf),DR8/iTreg-Gata3-ChIP-Seq(GSE20898)/Homer	AGATSTNDNNDSAGATAASN	1	0	1	58	0.011	858.7	0.0195
ASCN	RARa(NR)/K562-RARa-ChIP-Seq(Encode)/Homer	TTGAMCTTTG	1	0	1	3049	0.5757	26821.5	0.6096
ASCN	KLF5(Zf)/LoVo-KLF5-ChIP-Seq(GSE49402)/Homer	DGGGYGKGGC	1	0	1	1522	0.2874	14052.4	0.3194
ASCN	EAR2(NR)/K562-NR2F6-ChIP-Seq(Encode)/Homer	NRBCARRGGTCA	1	0	1	1466	0.2768	13605.2	0.3092
ASCN	YY1(Zf)/Promoter/Homer	CAAGATGGCGGC	1	0	1	47	0.0089	762.2	0.0173
ASCN	MNT(bHLH)/HepG2-MNT-ChIP-Seq(Encode)/Homer	DGCACACGTG	1	0	1	1071	0.2022	10289.5	0.2339
ASCN	Klf4(Zf)/mES-Klf4-ChIP-Seq(GSE11431)/Homer	GCCACACCCA	1	0	1	407	0.0769	4390.1	0.0998
ASCN	Otx2(Homeobox)/EpiLC-Otx2-ChIP-Seq(GSE56098)/Homer	NYTAATCCYB	1	0	1	850	0.1605	8541.6	0.1941
ASCN	HIF-1b(HLH)/T47D-HIF1b-ChIP-Seq(GSE59937)/Homer	RTACGTGC	1	0	1	973	0.1837	9727.9	0.2211
ASCN	NPAS2(bHLH)/Liver-NPAS2-ChIP-Seq(GSE39860)/Homer	KCCACGTGAC	1	0	1	1126	0.2126	11127.2	0.2529
ASCN	NPAS(bHLH)/Liver-NPAS-ChIP-Seq(GSE39860)/Homer	NVCACGTG	1	0	1	1574	0.2972	15106.3	0.3434
ASCN	BMAL1(bHLH)/Liver-Bmal1-ChIP-Seq(GSE39860)/Homer	GNCACGTG	1	0	1	1778	0.3357	16958.5	0.3855
ASCN	SCRT1(Zf)/HEK293-SCRT1.eGFP-ChIP-Seq(Encode)/Homer	GCAACAGGTG	1	0	1	229	0.0432	3080.3	0.07
ASCN	RAR:RXR(NR),DR0/ES-RAR-ChIP-Seq(GSE56893)/Homer	AGGTCAAGGTCA	1	0	1	157	0.0296	2421	0.055
ASCN	E2A(bHLH),near_PU.1/Bcell-PU.1-ChIP-Seq(GSE21512)/Homer	NVCACCTGBN	1	0	1	1345	0.254	15864.3	0.3606
ASCN	GSC(Homeobox)/FrogEmbryos-GSC-ChIP-Seq(DRA000576)/Homer	RGGATTAR	1	0	1	1136	0.2145	11632.3	0.2644
ASCN	RARg(NR)/ES-RARg-ChIP-Seq(GSE30538)/Homer	AGGTCAAGGTCA	1	0	1	52	0.0098	1353.8	0.0308
ASCN	Snail1(Zf)/LS174T-SNAIL1.HA-ChIP-Seq(GSE127183)/Homer	TRCACCTGCY	1	0	1	874	0.165	9898.7	0.225
ASCN	Slug(Zf)/Mesoderm-Snai2-ChIP-Seq(GSE61475)/Homer	SNGCACCTGCHS	1	0	1	588	0.111	6679.8	0.1518
ASCN	ZEB1(Zf)/PDAC-ZEB1-ChIP-Seq(GSE64557)/Homer	VCAGGTRDRY	1	0	1	1528	0.2885	18270.7	0.4153
ASCN	ZEB2(Zf)/SNU398-ZEB2-ChIP-Seq(GSE103048)/Homer	GNMCAGGTGTGC	1	0	1	866	0.1635	10884.1	0.2474

## Sheet: opposite
SubType	Motif Name	Consensus	P-value	Log P-value	q-value (Benjamini)	# of Target Sequences with Motif	% of Target Sequences with Motif	# of Background Sequences with Motif	% of Background Sequences with Motif
ASCC	Lhx2(Homeobox)/HFSC-Lhx2-ChIP-Seq(GSE48068)/Homer	TAATTAGN	1e-179	-414.3	0	2945	0.5199	3901.4	0.3346
ASCC	DLX2(Homeobox)/BasalGanglia-Dlx2-ChIP-seq(GSE124936)/Homer	NNNTAATTAS	1e-162	-374.4	0	3394	0.5991	4887.5	0.4191
ASCC	LHX9(Homeobox)/Hct116-LHX9.V5-ChIP-Seq(GSE116822)/Homer	NGCTAATTAG	1e-158	-365.4	0	3335	0.5887	4793.8	0.4111
ASCC	En1(Homeobox)/SUM149-EN1-ChIP-Seq(GSE120957)/Homer	NDCTAATTAS	1e-157	-363.1	0	3721	0.6568	5597.9	0.48
ASCC	Lhx1(Homeobox)/EmbryoCarcinoma-Lhx1-ChIP-Seq(GSE70957)/Homer	NNYTAATTAR	1e-142	-328.4	0	2975	0.5252	4186	0.359
ASCC	DLX1(Homeobox)/BasalGanglia-Dlx1-ChIP-seq(GSE124936)/Homer	NSNNTAATTA	1e-139	-320.3	0	3067	0.5414	4389.1	0.3764
ASCC	DLX5(Homeobox)/BasalGanglia-Dlx5-ChIP-seq(GSE124936)/Homer	SSTAATTA	1e-138	-319.3	0	2292	0.4046	2939.6	0.2521
ASCC	Lhx3(Homeobox)/Neuron-Lhx3-ChIP-Seq(GSE31456)/Homer	ADBTAATTAR	1e-131	-303.9	0	3492	0.6164	5296.9	0.4542
ASCC	Dlx3(Homeobox)/Kerainocytes-Dlx3-ChIP-Seq(GSE89884)/Homer	NDGTAATTAC	1e-114	-263.7	0	2033	0.3589	2625.2	0.2251
ASCC	Nkx6.1(Homeobox)/Islet-Nkx6.1-ChIP-Seq(GSE40975)/Homer	GKTAATGR	1e-102	-235.7	0	4134	0.7297	6911.6	0.5927
ASCC	Isl1(Homeobox)/Neuron-Isl1-ChIP-Seq(GSE31456)/Homer	CTAATKGV	1e-86	-198.1	0	3502	0.6182	5688	0.4878
ASCC	Fli1(ETS)/CD8-FLI-ChIP-Seq(GSE20898)/Homer	NRYTTCCGGH	1e-29	-66.91	0	1688	0.298	2714.9	0.2328
ASCC	Nanog(Homeobox)/mES-Nanog-ChIP-Seq(GSE11724)/Homer	RGCCATTAAC	1e-27	-62.18	0	4792	0.8459	9202.1	0.7891
ASCC	Elk1(ETS)/Hela-Elk1-ChIP-Seq(GSE31477)/Homer	HACTTCCGGY	1e-26	-61.61	0	804	0.1419	1129.6	0.0969
ASCC	ETV1(ETS)/GIST48-ETV1-ChIP-Seq(GSE22441)/Homer	AACCGGAAGT	1e-19	-44.68	0	2031	0.3585	3521	0.3019
ASCC	GABPA(ETS)/Jurkat-GABPa-ChIP-Seq(GSE17954)/Homer	RACCGGAAGT	1e-19	-44.54	0	1376	0.2429	2258.9	0.1937
ASCC	ETV4(ETS)/HepG2-ETV4-ChIP-Seq(ENCODE)/Homer	ACCGGAAGTG	1e-19	-44.43	0	1618	0.2856	2720.4	0.2333
ASCC	Etv2(ETS)/ES-ER71-ChIP-Seq(GSE59402)/Homer	NNAYTTCCTGHN	1e-19	-43.81	0	1493	0.2635	2485.7	0.2132
ASCC	Unknown(Homeobox)/Limb-p300-ChIP-Seq/Homer	SSCMATWAAA	1e-18	-42.53	0	1271	0.2244	2073.2	0.1778
ASCC	Elk4(ETS)/Hela-Elk4-ChIP-Seq(GSE31477)/Homer	NRYTTCCGGY	1e-17	-39.21	0	778	0.1373	1184.9	0.1016
ASCC	ETS1(ETS)/Jurkat-ETS1-ChIP-Seq(GSE17954)/Homer	ACAGGAAGTG	1e-16	-38.08	0	1577	0.2784	2687.5	0.2305
ASCC	ERG(ETS)/VCaP-ERG-ChIP-Seq(GSE14097)/Homer	ACAGGAAGTG	1e-16	-37.01	0	2347	0.4143	4211.4	0.3611
ASCC	Hoxa9(Homeobox)/ChickenMSG-Hoxa9.Flag-ChIP-Seq(GSE86088)/Homer	RGCAATNAAA	1e-15	-36.74	0	3568	0.6298	6719.4	0.5762
ASCC	Elf4(ETS)/BMDM-Elf4-ChIP-Seq(GSE88699)/Homer	ACTTCCKGKT	1e-15	-36	0	1518	0.268	2589.5	0.2221
ASCC	EWS:ERG-fusion(ETS)/CADO_ES1-EWS:ERG-ChIP-Seq(SRA014231)/Homer	ATTTCCTGTN	1e-15	-35.18	0	1201	0.212	1990.2	0.1707
ASCC	ELF1(ETS)/Jurkat-ELF1-ChIP-Seq(SRA014231)/Homer	AVCCGGAAGT	1e-13	-30.87	0	702	0.1239	1093	0.0937
ASCC	Phox2a(Homeobox)/Neuron-Phox2a-ChIP-Seq(GSE31456)/Homer	YTAATYNRATTA	1e-13	-30.28	0	715	0.1262	1119.2	0.096
ASCC	EWS:FLI1-fusion(ETS)/SK_N_MC-EWS:FLI1-ChIP-Seq(SRA014231)/Homer	VACAGGAAAT	1e-12	-28.34	0	924	0.1631	1517.1	0.1301
ASCC	ETS(ETS)/Promoter/Homer	AACCGGAAGT	1e-12	-27.66	0	459	0.081	675.6	0.0579
ASCC	Prop1(Homeobox)/GHFT1-PROP1.biotin-ChIP-Seq(GSE77302)/Homer	NTAATBNAATTA	1e-11	-27.4	0	1067	0.1883	1793.5	0.1538
ASCC	Ets1-distal(ETS)/CD4+-PolII-ChIP-Seq(Barski_et_al.)/Homer	MACAGGAAGT	1e-11	-27.03	0	538	0.095	819	0.0702
ASCC	PU.1(ETS)/ThioMac-PU.1-ChIP-Seq(GSE21512)/Homer	AGAGGAAGTG	1e-11	-26.38	0	797	0.1407	1294	0.111
ASCC	Hoxd13(Homeobox)/ChickenMSG-Hoxd13.Flag-ChIP-Seq(GSE86088)/Homer	NCYAATAAAA	1e-10	-24.97	0	2507	0.4425	4652.2	0.3989
ASCC	Tcf3(HMG)/mES-Tcf3-ChIP-Seq(GSE11724)/Homer	ASWTCAAAGG	1e-10	-23.8	0	527	0.093	816.8	0.07
ASCC	ELF3(ETS)/PDAC-ELF3-ChIP-Seq(GSE64557)/Homer	ANCAGGAAGT	1e-09	-21.3	0	1116	0.197	1937.8	0.1662
ASCC	NFY(CCAAT)/Promoter/Homer	RGCCAATSRG	1e-08	-19.61	0	1184	0.209	2084.3	0.1787
ASCC	ELF5(ETS)/T47D-ELF5-ChIP-Seq(GSE30407)/Homer	ACVAGGAAGT	1e-08	-19.16	0	1072	0.1892	1872.8	0.1606
ASCC	EHF(ETS)/LoVo-EHF-ChIP-Seq(GSE49402)/Homer	AVCAGGAAGT	1e-08	-19.05	0	1852	0.3269	3404.3	0.2919
ASCC	Phox2b(Homeobox)/CLBGA-PHOX2B-ChIP-Seq(GSE90683)/Homer	TTAATTNAATTA	1e-08	-18.9	0	418	0.0738	648.1	0.0556
ASCC	Brn1(POU,Homeobox)/NPC-Brn1-ChIP-Seq(GSE35496)/Homer	TATGCWAATBAV	1e-07	-18.03	0	721	0.1273	1213.6	0.1041
ASCC	LEF1(HMG)/H1-LEF1-ChIP-Seq(GSE64758)/Homer	CCTTTGATST	1e-07	-17.59	0	1227	0.2166	2188.3	0.1877
ASCC	c-Jun-CRE(bZIP)/K562-cJun-ChIP-Seq(GSE31477)/Homer	ATGACGTCATCY	1e-07	-17.56	0	423	0.0747	665.7	0.0571
ASCC	Hoxd11(Homeobox)/ChickenMSG-Hoxd11.Flag-ChIP-Seq(GSE86088)/Homer	VGCCATAAAA	1e-07	-17.42	0	3225	0.5693	6218.4	0.5332
ASCC	Atf2(bZIP)/3T3L1-Atf2-ChIP-Seq(GSE56872)/Homer	NRRTGACGTCAT	1e-07	-16.23	0	442	0.078	708.8	0.0608
ASCC	TCFL2(HMG)/K562-TCF7L2-ChIP-Seq(GSE29196)/Homer	ACWTCAAAGG	1e-06	-16.02	0	177	0.0312	241	0.0207
ASCC	ZNF711(Zf)/SHSY5Y-ZNF711-ChIP-Seq(GSE20673)/Homer	AGGCCTAG	1e-06	-15.86	0	2285	0.4034	4315.8	0.3701
ASCC	Tcf7(HMG)/GM12878-TCF7-ChIP-Seq(Encode)/Homer	CTTTGATGTGSB	1e-06	-15.74	0	625	0.1103	1051.4	0.0902
ASCC	Barx1(Homeobox)/Stomach-Barx1.3xFlag-ChIP-Seq(GSE69483)/Homer	AAACMATTAN	1e-06	-15.7	0	866	0.1529	1509.2	0.1294
ASCC	Oct6(POU,Homeobox)/NPC-Pou3f1-ChIP-Seq(GSE35496)/Homer	WATGCAAATGAG	1e-06	-15.32	0	913	0.1612	1603.5	0.1375
ASCC	Pdx1(Homeobox)/Islet-Pdx1-ChIP-Seq(SRA008281)/Homer	YCATYAATCA	1e-06	-14.15	0	1451	0.2561	2668.5	0.2288
ASCC	ZFX(Zf)/mES-Zfx-ChIP-Seq(GSE11431)/Homer	AGGCCTRG	1e-05	-13.34	0	1764	0.3114	3302.4	0.2832
ASCC	Hoxb4(Homeobox)/ES-Hoxb4-ChIP-Seq(GSE34014)/Homer	TGATTRATGGCY	1e-05	-12.92	0	355	0.0627	571.9	0.049
ASCC	Atf7(bZIP)/3T3L1-Atf7-ChIP-Seq(GSE56872)/Homer	NGRTGACGTCAY	1e-05	-12.83	0	606	0.107	1040.1	0.0892
ASCC	Pax7(Paired,Homeobox),longest/Myoblast-Pax7-ChIP-Seq(GSE25064)/Homer	NTAATTDGCYAATTANNWWD	1e-05	-12.43	0	72	0.0127	83.3	0.0071
ASCC	Hoxa11(Homeobox)/ChickenMSG-Hoxa11.Flag-ChIP-Seq(GSE86088)/Homer	TTTTATGGCM	0.0001	-10.96	0.0001	3054	0.5391	5965.4	0.5115
ASCC	CUX1(Homeobox)/K562-CUX1-ChIP-Seq(GSE92882)/Homer	TATCGATNAN	0.0001	-10.74	0.0002	864	0.1525	1558.6	0.1337
ASCC	ETS:RUNX(ETS,Runt)/Jurkat-RUNX1-ChIP-Seq(GSE17954)/Homer	RCAGGATGTGGT	0.0001	-10.27	0.0003	133	0.0235	190.9	0.0164
ASCC	Bapx1(Homeobox)/VertebralCol-Bapx1-ChIP-Seq(GSE36672)/Homer	TTRAGTGSYK	0.0001	-10.25	0.0003	2853	0.5036	5564.7	0.4772
ASCC	JunD(bZIP)/K562-JunD-ChIP-Seq/Homer	ATGACGTCATCN	0.0001	-10.24	0.0003	137	0.0242	197	0.0169
ASCC	Atf1(bZIP)/K562-ATF1-ChIP-Seq(GSE31477)/Homer	GATGACGTCA	0.0001	-9.873	0.0004	838	0.1479	1518.8	0.1302
ASCC	NF1-halfsite(CTF)/LNCaP-NF1-ChIP-Seq(Unpublished)/Homer	YTGCCAAG	0.0001	-9.624	0.0005	3226	0.5695	6345.5	0.5441
ASCC	NFIL3(bZIP)/HepG2-NFIL3-ChIP-Seq(Encode)/Homer	VTTACGTAAYNNNNN	0.0001	-9.498	0.0005	949	0.1675	1740.8	0.1493
ASCC	Pax7(Paired,Homeobox)/Myoblast-Pax7-ChIP-Seq(GSE25064)/Homer	TAATCAATTA	0.001	-9.194	0.0007	174	0.0307	267.9	0.023
ASCC	ETS:E-box(ETS,bHLH)/HPC7-Scl-ChIP-Seq(GSE22178)/Homer	AGGAARCAGCTG	0.001	-8.94	0.0009	158	0.0279	240.1	0.0206
ASCC	CREB5(bZIP)/LNCaP-CREB5.V5-ChIP-Seq(GSE137775)/Homer	VVATGACGTCAT	0.001	-8.88	0.0009	526	0.0929	926.5	0.0794
ASCC	SPDEF(ETS)/VCaP-SPDEF-ChIP-Seq(SRA014231)/Homer	ASWTCCTGBT	0.001	-8.458	0.0014	1497	0.2643	2844.4	0.2439
ASCC	Chop(bZIP)/MEF-Chop-ChIP-Seq(GSE35681)/Homer	ATTGCATCAT	0.001	-8.143	0.0019	298	0.0526	501.6	0.043
ASCC	Oct11(POU,Homeobox)/NCIH1048-POU2F3-ChIP-seq(GSE115123)/Homer	GATTTGCATA	0.01	-6.393	0.0108	603	0.1064	1105.9	0.0948
ASCC	DUX4(Homeobox)/Myoblasts-DUX4.V5-ChIP-Seq(GSE75791)/Homer	NWTAAYCYAATCAWN	0.01	-6.374	0.0109	70	0.0124	99.1	0.0085
ASCC	Pax7(Paired,Homeobox),long/Myoblast-Pax7-ChIP-Seq(GSE25064)/Homer	TAATCHGATTAC	0.01	-6.347	0.011	49	0.0086	64.1	0.0055
ASCC	Hoxd12(Homeobox)/ChickenMSG-Hoxd12.Flag-ChIP-Seq(GSE86088)/Homer	HDGYAATGAAAN	0.01	-6.298	0.0114	2469	0.4358	4859.8	0.4167
ASCC	HNF1b(Homeobox)/PDAC-HNF1B-ChIP-Seq(GSE64557)/Homer	GTTAATNATTAA	0.01	-6.233	0.012	253	0.0447	433.6	0.0372
ASCC	Hoxd10(Homeobox)/ChickenMSG-Hoxd10.Flag-ChIP-Seq(GSE86088)/Homer	GGCMATGAAA	0.01	-6.119	0.0133	1675	0.2957	3248.1	0.2785
ASCC	RORgt(NR)/EL4-RORgt.Flag-ChIP-Seq(GSE56019)/Homer	AAYTAGGTCA	0.01	-6.118	0.0133	321	0.0567	563	0.0483
ASCC	RORgt(NR)/EL4-RORgt.Flag-ChIP-Seq(GSE56019)/Homer	AAYTAGGTCA	0.01	-6.118	0.0133	321	0.0567	563	0.0483
ASCC	CEBP(bZIP)/ThioMac-CEBPb-ChIP-Seq(GSE21512)/Homer	ATTGCGCAAC	0.01	-6.116	0.0133	927	0.1636	1748.8	0.15
ASCC	NFAT(RHD)/Jurkat-NFATC1-ChIP-Seq(Jolma_et_al.)/Homer	ATTTTCCATT	0.01	-5.738	0.0184	1356	0.2394	2613.8	0.2241
ASCC	Cux2(Homeobox)/Liver-Cux2-ChIP-Seq(GSE35985)/Homer	HNRAATCAAT	0.01	-5.686	0.0191	557	0.0983	1025.5	0.0879
ASCC	CRE(bZIP)/Promoter/Homer	CSGTGACGTCAC	0.01	-5.438	0.0242	238	0.042	412.6	0.0354
ASCC	CEBP:AP1(bZIP)/ThioMac-CEBPb-ChIP-Seq(GSE21512)/Homer	DRTGTTGCAA	0.01	-5.369	0.0256	1038	0.1832	1983.3	0.1701
ASCC	HNF6(Homeobox)/Liver-Hnf6-ChIP-Seq(ERP000394)/Homer	NTATYGATCH	0.01	-5.309	0.0269	665	0.1174	1243.5	0.1066
ASCC	OCT:OCT(POU,Homeobox)/NPC-Brn1-ChIP-Seq(GSE35496)/Homer	ATGAATATTCATGAG	0.01	-5.046	0.0345	36	0.0064	47.6	0.0041
ASCC	PAX3:FKHR-fusion(Paired,Homeobox)/Rh4-PAX3:FKHR-ChIP-Seq(GSE19063)/Homer	ACCRTGACTAATTNN	0.01	-4.952	0.0375	333	0.0588	599.2	0.0514
ASCC	Oct4(POU,Homeobox)/mES-Oct4-ChIP-Seq(GSE11431)/Homer	ATTTGCATAW	0.01	-4.906	0.0388	844	0.149	1605.4	0.1377
ASCC	RORa(NR)/Liver-Rora-ChIP-Seq(GSE101115)/Homer	AAWCTAGGTCARDNN	0.01	-4.886	0.0391	330	0.0583	594.8	0.051
ASCC	Pitx1:Ebox(Homeobox,bHLH)/Hindlimb-Pitx1-ChIP-Seq(GSE41591)/Homer	YTAATTRAWWCCAGATGT	0.01	-4.873	0.0391	291	0.0514	519.8	0.0446
ASCC	Rbpj1(?)/Panc1-Rbpj1-ChIP-Seq(GSE47459)/Homer	HTTTCCCASG	0.01	-4.764	0.0432	2166	0.3823	4279.9	0.367
ASCC	Hoxa13(Homeobox)/ChickenMSG-Hoxa13.Flag-ChIP-Seq(GSE86088)/Homer	CYHATAAAAN	0.1	-4.421	0.0601	3228	0.5698	6470.3	0.5548
ASCC	Nkx2.5(Homeobox)/HL1-Nkx2.5.biotin-ChIP-Seq(GSE21529)/Homer	RRSCACTYAA	0.1	-4.377	0.0621	2901	0.5121	5797.2	0.4971
ASCC	CEBP:CEBP(bZIP)/MEF-Chop-ChIP-Seq(GSE35681)/Homer	NTNATGCAAYMNNHTGMAAY	0.1	-4.302	0.0662	210	0.0371	370.3	0.0318
ASCC	Oct2(POU,Homeobox)/Bcell-Oct2-ChIP-Seq(GSE21512)/Homer	ATATGCAAAT	0.1	-4.261	0.0682	493	0.087	921.7	0.079
ASCC	Atf4(bZIP)/MEF-Atf4-ChIP-Seq(GSE35681)/Homer	MTGATGCAAT	0.1	-4.186	0.0727	389	0.0687	718.2	0.0616
ASCC	Eomes(T-box)/H9-Eomes-ChIP-Seq(GSE26097)/Homer	ATTAACACCT	0.1	-4.087	0.0795	2597	0.4584	5181.5	0.4443
ASCC	ZBTB18(Zf)/HEK293-ZBTB18.GFP-ChIP-Seq(GSE58341)/Homer	AACATCTGGA	0.1	-3.79	0.1057	727	0.1283	1394.2	0.1196
ASCC	RAR:RXR(NR),DR0/ES-RAR-ChIP-Seq(GSE56893)/Homer	AGGTCAAGGTCA	0.1	-3.738	0.1103	164	0.0289	288.8	0.0248
ASCC	HIF-1b(HLH)/T47D-HIF1b-ChIP-Seq(GSE59937)/Homer	RTACGTGC	0.1	-3.622	0.1225	1118	0.1974	2184	0.1873
ASCC	EBNA1(EBV-virus)/Raji-EBNA1-ChIP-Seq(GSE30709)/Homer	GGYAGCAYDTGCTDCCCNNN	0.1	-3.607	0.123	30	0.0053	42.4	0.0036
ASCC	GSC(Homeobox)/FrogEmbryos-GSC-ChIP-Seq(DRA000576)/Homer	RGGATTAR	0.1	-3.591	0.1238	1569	0.277	3097.5	0.2656
ASCC	SpiB(ETS)/OCILY3-SPIB-ChIP-Seq(GSE56857)/Homer	AAAGRGGAAGTG	0.1	-3.59	0.1238	336	0.0593	624	0.0535
ASCC	OCT4-SOX2-TCF-NANOG(POU,Homeobox,HMG)/mES-Oct4-ChIP-Seq(GSE11431)/Homer	ATTTGCATAACAATG	0.1	-3.519	0.1304	397	0.0701	745	0.0639
ASCC	Zic3(Zf)/mES-Zic3-ChIP-Seq(GSE37889)/Homer	GGCCYCCTGCTGDGH	0.1	-3.483	0.1338	943	0.1665	1834.2	0.1573
ASCC	PRDM15(Zf)/ESC-Prdm15-ChIP-Seq(GSE73694)/Homer	YCCDNTCCAGGTTTT	0.1	-3.376	0.1475	1490	0.263	2943.5	0.2524
ASCC	Nkx2.2(Homeobox)/NPC-Nkx2.2-ChIP-Seq(GSE61673)/Homer	BTBRAGTGSN	0.1	-3.362	0.1481	2564	0.4526	5137.4	0.4405
ASCC	HLF(bZIP)/HSC-HLF.Flag-ChIP-Seq(GSE69817)/Homer	RTTATGYAAB	0.1	-3.258	0.1627	1175	0.2074	2309	0.198
ASCC	HOXA1(Homeobox)/mES-Hoxa1-ChIP-Seq(SRP084292)/Homer	TGATKGATGR	0.1	-3.159	0.1779	360	0.0635	677.9	0.0581
ASCC	ARE(NR)/LNCAP-AR-ChIP-Seq(GSE27824)/Homer	RGRACASNSTGTYCYB	0.1	-3.129	0.1816	505	0.0891	965.5	0.0828
ASCC	Zac1(Zf)/Neuro2A-Plagl1-ChIP-Seq(GSE75942)/Homer	HAWGRGGCCM	0.1	-3.101	0.1852	3177	0.5608	6408.3	0.5495
ASCC	PAX6(Paired,Homeobox)/Forebrain-Pax6-ChIP-Seq(GSE66961)/Homer	NGTGTTCAVTSAAGCGKAAA	0.1	-3.019	0.1991	146	0.0258	261.5	0.0224
ASCC	ZNF382(Zf)/HEK293-ZNF382.GFP-ChIP-Seq(GSE58341)/Homer	GNCTGTASTRNTGBCTCHTT	0.1	-2.995	0.2019	41	0.0072	64.9	0.0056
ASCC	Npas4(bHLH)/Neuron-Npas4-ChIP-Seq(GSE127793)/Homer	NHRTCACGACDN	0.1	-2.921	0.2155	839	0.1481	1639.1	0.1406
ASCC	E2F(E2F)/Hela-CellCycle-Expression/Homer	TTSGCGCGAAAA	0.1	-2.796	0.2419	47	0.0083	76.3	0.0065
ASCC	Tbr1(T-box)/Cortex-Tbr1-ChIP-Seq(GSE71384)/Homer	AAGGTGTKAA	0.1	-2.788	0.2419	1808	0.3192	3610.3	0.3096
ASCC	Hoxc9(Homeobox)/Ainv15-Hoxc9-ChIP-Seq(GSE21812)/Homer	GGCCATAAATCA	0.1	-2.714	0.2581	731	0.129	1427.7	0.1224
ASCC	HIF2a(bHLH)/785_O-HIF2a-ChIP-Seq(GSE34871)/Homer	GCACGTACCC	0.1	-2.516	0.3117	328	0.0579	625	0.0536
ASCC	IRF4(IRF)/GM12878-IRF4-ChIP-Seq(GSE32465)/Homer	ACTGAAACCA	0.1	-2.497	0.3151	586	0.1034	1141.4	0.0979
ASCC	CArG(MADS)/PUER-Srf-ChIP-Seq(Sullivan_et_al.)/Homer	CCATATATGGNM	0.1	-2.475	0.3193	428	0.0756	825.5	0.0708
ASCC	ZNF189(Zf)/HEK293-ZNF189.GFP-ChIP-Seq(GSE58341)/Homer	TGGAACAGMA	0.1	-2.468	0.3193	1229	0.2169	2442.4	0.2094
ASCC	ZSCAN22(Zf)/HEK293-ZSCAN22.GFP-ChIP-Seq(GSE58341)/Homer	SMCAGTCWGAKGGAGGAGGC	0.1	-2.448	0.3223	108	0.0191	194.5	0.0167
ASCC	SCL(bHLH)/HPC7-Scl-ChIP-Seq(GSE13511)/Homer	AVCAGCTG	0.1	-2.374	0.3443	4727	0.8344	9652	0.8277
ASCC	THRa(NR)/C17.2-THRa-ChIP-Seq(GSE38347)/Homer	GGTCANYTGAGGWCA	0.1	-2.367	0.3443	561	0.099	1094.3	0.0938
ASCC	Zic(Zf)/Cerebellum-ZIC1.2-ChIP-Seq(GSE60731)/Homer	CCTGCTGAGH	0.1	-2.363	0.3443	1298	0.2291	2586.6	0.2218
ASCC	GFY(?)/Promoter/Homer	ACTACAATTCCC	1	-2.258	0.377	70	0.0124	123	0.0106
ASCC	Zfp57(Zf)/H1-ZFP57.HA-ChIP-Seq(GSE115387)/Homer	NANTGCSGCA	1	-2.25	0.377	351	0.062	676.7	0.058
ASCC	Hoxa10(Homeobox)/ChickenMSG-Hoxa10.Flag-ChIP-Seq(GSE86088)/Homer	GGYAATGAAA	1	-2.215	0.3872	908	0.1603	1799.5	0.1543
ASCC	NRF(NRF)/Promoter/Homer	STGCGCATGCGC	1	-2.158	0.4069	132	0.0233	244.2	0.0209
ASCC	Mouse_Recombination_Hotspot(Zf)/Testis-DMC1-ChIP-Seq(GSE24438)/Homer	ACTYKNATTCGTGNTACTTC	1	-2.144	0.4091	83	0.0147	149.5	0.0128
ASCC	Six2(Homeobox)/NephronProgenitor-Six2-ChIP-Seq(GSE39837)/Homer	GWAAYHTGAKMC	1	-2.113	0.4187	1263	0.2229	2524.3	0.2165
ASCC	RORg(NR)/Liver-Rorc-ChIP-Seq(GSE101115)/Homer	WAABTAGGTCAV	1	-2.106	0.4187	227	0.0401	432.9	0.0371
ASCC	MyoG(bHLH)/C2C12-MyoG-ChIP-Seq(GSE36024)/Homer	AACAGCTG	1	-2.105	0.4187	1583	0.2794	3177.8	0.2725
ASCC	CHR(?)/Hela-CellCycle-Expression/Homer	SRGTTTCAAA	1	-2.042	0.4392	981	0.1732	1953.3	0.1675
ASCC	MafF(bZIP)/HepG2-MafF-ChIP-Seq(GSE31477)/Homer	HWWGTCAGCAWWTTT	1	-2.023	0.4444	380	0.0671	739.2	0.0634
ASCC	Zic2(Zf)/ESC-Zic2-ChIP-Seq(SRP197560)/Homer	CHCAGCRGGRGG	1	-2.01	0.4466	687	0.1213	1358.8	0.1165
ASCC	Arnt:Ahr(bHLH)/MCF7-Arnt-ChIP-Seq(Lo_et_al.)/Homer	TBGCACGCAA	1	-1.944	0.4733	764	0.1349	1516.2	0.13
ASCC	HOXB13(Homeobox)/ProstateTumor-HOXB13-ChIP-Seq(GSE56288)/Homer	TTTTATKRGG	1	-1.943	0.4733	1421	0.2508	2853.7	0.2447
ASCC	GATA(Zf),IR3/iTreg-Gata3-ChIP-Seq(GSE20898)/Homer	NNNNNBAGATAWYATCTVHN	1	-1.939	0.4733	165	0.0291	312.9	0.0268
ASCC	PU.1:IRF8(ETS:IRF)/pDC-Irf8-ChIP-Seq(GSE66899)/Homer	GGAAGTGAAAST	1	-1.874	0.4965	275	0.0485	532.1	0.0456
ASCC	Srebp2(bHLH)/HepG2-Srebp2-ChIP-Seq(GSE31477)/Homer	CGGTCACSCCAC	1	-1.873	0.4965	167	0.0295	317.9	0.0273
ASCC	Unknown-ESC-element(?)/mES-Nanog-ChIP-Seq(GSE11724)/Homer	CACAGCAGGGGG	1	-1.858	0.4974	930	0.1642	1856.8	0.1592
ASCC	PBX2(Homeobox)/K562-PBX2-ChIP-Seq(Encode)/Homer	RTGATTKATRGN	1	-1.719	0.5672	1060	0.1871	2126	0.1823
ASCC	Tbx6(T-box)/ESC-Tbx6-ChIP-Seq(GSE93524)/Homer	DAGGTGTBAA	1	-1.675	0.5885	1263	0.2229	2542.3	0.218
ASCC	STAT6(Stat)/Macrophage-Stat6-ChIP-Seq(GSE38377)/Homer	TTCCKNAGAA	1	-1.642	0.6043	838	0.1479	1677.9	0.1439
ASCC	PU.1-IRF(ETS:IRF)/Bcell-PU.1-ChIP-Seq(GSE21512)/Homer	MGGAAGTGAAAC	1	-1.625	0.6101	1862	0.3287	3770.2	0.3233
ASCC	Ap4(bHLH)/AML-Tfap4-ChIP-Seq(GSE45738)/Homer	NAHCAGCTGD	1	-1.62	0.6101	1877	0.3313	3801.7	0.326
ASCC	EAR2(NR)/K562-NR2F6-ChIP-Seq(Encode)/Homer	NRBCARRGGTCA	1	-1.609	0.6114	1489	0.2628	3007.5	0.2579
ASCC	Foxo1(Forkhead)/RAW-Foxo1-ChIP-Seq(Fan_et_al.)/Homer	CTGTTTAC	1	-1.58	0.6252	2571	0.4538	5228.9	0.4484
ASCC	COUP-TFII(NR)/Artia-Nr2f2-ChIP-Seq(GSE46497)/Homer	AGRGGTCA	1	-1.547	0.6415	1920	0.3389	3893.8	0.3339
ASCC	Reverb(NR),DR2/RAW-Reverba.biotin-ChIP-Seq(GSE45914)/Homer	GTRGGTCASTGGGTCA	1	-1.526	0.6507	168	0.0297	325.9	0.0279
ASCC	Myf5(bHLH)/GM-Myf5-ChIP-Seq(GSE24852)/Homer	BAACAGCTGT	1	-1.507	0.6587	1083	0.1912	2182.4	0.1871
ASCC	RARg(NR)/ES-RARg-ChIP-Seq(GSE30538)/Homer	AGGTCAAGGTCA	1	-1.454	0.69	52	0.0092	96.1	0.0082
ASCC	ZNF264(Zf)/HEK293-ZNF264.GFP-ChIP-Seq(GSE58341)/Homer	RGGGCACTAACY	1	-1.45	0.69	873	0.1541	1756.9	0.1507
ASCC	Brn2(POU,Homeobox)/NPC-Brn2-ChIP-Seq(GSE35496)/Homer	ATGAATATTC	1	-1.427	0.6994	186	0.0328	363.5	0.0312
ASCC	IRF:BATF(IRF:bZIP)/pDC-Irf8-ChIP-Seq(GSE66899)/Homer	CTTTCANTATGACTV	1	-1.389	0.7217	205	0.0362	402.7	0.0345
ASCC	Duxbl(Homeobox)/NIH3T3-Duxbl.HA-ChIP-Seq(GSE119782)/Homer	TAAYCYAATCAA	1	-1.367	0.7333	102	0.018	196.5	0.0169
ASCC	PBX1(Homeobox)/MCF7-PBX1-ChIP-Seq(GSE28007)/Homer	GSCTGTCACTCA	1	-1.362	0.7333	119	0.021	230.3	0.0198
ASCC	HIF-1a(bHLH)/MCF7-HIF1a-ChIP-Seq(GSE28352)/Homer	TACGTGCV	1	-1.362	0.7333	231	0.0408	455.3	0.039
ASCC	SCRT1(Zf)/HEK293-SCRT1.eGFP-ChIP-Seq(Encode)/Homer	GCAACAGGTG	1	-1.313	0.7586	271	0.0478	537.2	0.0461
ASCC	THRb(NR)/HepG2-THRb.Flag-ChIP-Seq(Encode)/Homer	GGTCACCTGAGGTCA	1	-1.291	0.7707	729	0.1287	1469.2	0.126
ASCC	NF1(CTF)/LNCAP-NF1-ChIP-Seq(Unpublished)/Homer	CYTGGCABNSTGCCAR	1	-1.289	0.7707	942	0.1663	1905	0.1634
ASCC	IRF8(IRF)/BMDM-IRF8-ChIP-Seq(GSE77884)/Homer	GRAASTGAAAST	1	-1.284	0.7707	451	0.0796	903	0.0774
ASCC	Tbet(T-box)/CD8-Tbet-ChIP-Seq(GSE33802)/Homer	AGGTGTGAAM	1	-1.278	0.7707	1237	0.2184	2508.1	0.2151
ASCC	Gfi1b(Zf)/HPC7-Gfi1b-ChIP-Seq(GSE22178)/Homer	MAATCACTGC	1	-1.267	0.7707	940	0.1659	1901.1	0.163
ASCC	Six4(Homeobox)/MCF7-SIX4-ChIP-Seq(Encode)/Homer	TGWAAYCTGABACCB	1	-1.26	0.7707	59	0.0104	112.7	0.0097
ASCC	PRDM14(Zf)/H1-PRDM14-ChIP-Seq(GSE22767)/Homer	RGGTCTCTAACY	1	-1.231	0.7884	397	0.0701	795.6	0.0682
ASCC	Bcl11a(Zf)/HSPC-BCL11A-ChIP-Seq(GSE104676)/Homer	TYTGACCASWRG	1	-1.217	0.7948	953	0.1682	1930.6	0.1656
ASCC	ZNF519(Zf)/HEK293-ZNF519.GFP-ChIP-Seq(GSE58341)/Homer	GAGSCCGAGC	1	-1.192	0.8098	295	0.0521	589.6	0.0506
ASCC	p63(p53)/Keratinocyte-p63-ChIP-Seq(GSE17611)/Homer	NNDRCATGYCYNRRCATGYH	1	-1.186	0.8098	493	0.087	993	0.0852
ASCC	GATA3(Zf),DR8/iTreg-Gata3-ChIP-Seq(GSE20898)/Homer	AGATSTNDNNDSAGATAASN	1	-1.178	0.8116	79	0.0139	153.3	0.0131
ASCC	Tcf21(bHLH)/ArterySmoothMuscle-Tcf21-ChIP-Seq(GSE61369)/Homer	NAACAGCTGG	1	-1.175	0.8116	1485	0.2621	3022.7	0.2592
ASCC	THRb(NR)/Liver-NR1A2-ChIP-Seq(GSE52613)/Homer	TRAGGTCA	1	-1.174	0.8116	4042	0.7135	8284.8	0.7104
ASCC	Znf263(Zf)/K562-Znf263-ChIP-Seq(GSE31477)/Homer	CVGTSCTCCC	1	-1.169	0.8116	2302	0.4064	4700.5	0.4031
ASCC	MyoD(bHLH)/Myotube-MyoD-ChIP-Seq(GSE21614)/Homer	RRCAGCTGYTSY	1	-1.169	0.8116	1238	0.2185	2516.6	0.2158
ASCC	ZNF528(Zf)/HEK293-ZNF528.GFP-ChIP-Seq(GSE58341)/Homer	AGAAATGACTTCCCT	1	-1.135	0.8226	11	0.0019	19.5	0.0017
ASCC	EBF1(EBF)/Near-E2A-ChIP-Seq(GSE21512)/Homer	GTCCCCWGGGGA	1	-1.112	0.8368	1450	0.256	2954.6	0.2534
ASCC	STAT6(Stat)/CD4-Stat6-ChIP-Seq(GSE22104)/Homer	ABTTCYYRRGAA	1	-1.111	0.8368	817	0.1442	1657.2	0.1421
ASCC	PPARa(NR),DR1/Liver-Ppara-ChIP-Seq(GSE47954)/Homer	VNAGGKCAAAGGTCA	1	-1.075	0.8581	1309	0.2311	2667.9	0.2288
ASCC	Nkx3.1(Homeobox)/LNCaP-Nkx3.1-ChIP-Seq(GSE28264)/Homer	AAGCACTTAA	1	-1.035	0.888	2923	0.516	5987.7	0.5135
ASCC	Zfp809(Zf)/ES-Zfp809-ChIP-Seq(GSE70799)/Homer	GGGGCTYGKCTGGGA	1	-1.016	0.9004	283	0.05	570.7	0.0489
ASCC	Tbx21(T-box)/GM12878-TBX21-ChIP-Seq(Encode)/Homer	AGGTGTGAAA	1	-1.008	0.9022	1210	0.2136	2468.7	0.2117
ASCC	Tcf12(bHLH)/GM12878-Tcf12-ChIP-Seq(GSE32465)/Homer	VCAGCTGYTG	1	-0.9898	0.9136	1492	0.2634	3048.3	0.2614
ASCC	BMYB(HTH)/Hela-BMYB-ChIP-Seq(GSE27030)/Homer	NHAACBGYYV	1	-0.9797	0.9177	2028	0.358	4150.7	0.3559
ASCC	MYB(HTH)/ERMYB-Myb-ChIPSeq(GSE22095)/Homer	GGCVGTTR	1	-0.9784	0.9177	2258	0.3986	4623.7	0.3965
ASCC	AP-2alpha(AP2)/Hela-AP2alpha-ChIP-Seq(GSE31477)/Homer	ATGCCCTGAGGC	1	-0.9756	0.9177	997	0.176	2033.1	0.1743
ASCC	Pit1+1bp(Homeobox)/GCrat-Pit1-ChIP-Seq(GSE58009)/Homer	ATGCATAATTCA	1	-0.9633	0.9177	558	0.0985	1134.2	0.0973
ASCC	ZFP3(Zf)/HEK293-ZFP3.GFP-ChIP-Seq(GSE58341)/Homer	GGGTTTTGAAGGATGARTAGGAGTT	1	-0.955	0.9202	1	0.0002	1.3	0.0001
ASCC	RUNX1(Runt)/Jurkat-RUNX1-ChIP-Seq(GSE29180)/Homer	AAACCACARM	1	-0.9416	0.9276	1357	0.2395	2774.8	0.2379
ASCC	HOXA2(Homeobox)/mES-Hoxa2-ChIP-Seq(Donaldson_et_al.)/Homer	GYCATCMATCAT	1	-0.9282	0.935	136	0.024	273.2	0.0234
ASCC	HINFP(Zf)/K562-HINFP.eGFP-ChIP-Seq(Encode)/Homer	TWVGGTCCGC	1	-0.9172	0.9404	206	0.0364	416.8	0.0357
ASCC	AP-2gamma(AP2)/MCF7-TFAP2C-ChIP-Seq(GSE21234)/Homer	SCCTSAGGSCAW	1	-0.9101	0.942	1336	0.2358	2733.2	0.2344
ASCC	Tbx20(T-box)/Heart-Tbx20-ChIP-Seq(GSE29636)/Homer	GGTGYTGACAGS	1	-0.9002	0.9463	308	0.0544	626	0.0537
ASCC	ZNF768(Zf)/Rajj-ZNF768-ChIP-Seq(GSE111879)/Homer	RHHCAGAGAGGB	1	-0.8903	0.9507	50	0.0088	99.6	0.0085
ASCC	RBPJ:Ebox(?,bHLH)/Panc1-Rbpj1-ChIP-Seq(GSE47459)/Homer	GGGRAARRGRMCAGMTG	1	-0.8777	0.9577	477	0.0842	972.2	0.0834
ASCC	NFkB-p50,p52(RHD)/Monocyte-p50-ChIP-Chip(Schreiber_et_al.)/Homer	GGGGGAATCCCC	1	-0.8625	0.9673	121	0.0214	244.8	0.021
ASCC	p53(p53)/mES-cMyc-ChIP-Seq(GSE11431)/Homer	ACATGCCCGGGCAT	1	-0.8536	0.9709	30	0.0053	59.1	0.0051
ASCC	LXRE(NR),DR4/RAW-LXRb.biotin-ChIP-Seq(GSE21512)/Homer	RGGTTACTANAGGTCA	1	-0.8383	0.9808	56	0.0099	112.7	0.0097
ASCC	ZNF415(Zf)/HEK293-ZNF415.GFP-ChIP-Seq(GSE58341)/Homer	GRTGMTRGAGCC	1	-0.8201	0.9937	728	0.1285	1490.1	0.1278
ASCC	FoxD3(forkhead)/ZebrafishEmbryo-Foxd3.biotin-ChIP-seq(GSE106676)/Homer	TGTTTAYTTAGC	1	-0.794	1	1313	0.2318	2694.4	0.2311
ASCC	Fox:Ebox(Forkhead,bHLH)/Panc1-Foxa2-ChIP-Seq(GSE47459)/Homer	NNNVCTGWGYAAACASN	1	-0.7836	1	1529	0.2699	3140	0.2693
ASCC	NFkB-p65(RHD)/GM12787-p65-ChIP-Seq(GSE19485)/Homer	WGGGGATTTCCC	1	-0.7589	1	663	0.117	1360.7	0.1167
ASCC	CTCF-SatelliteElement(Zf?)/CD4+-CTCF-ChIP-Seq(Barski_et_al.)/Homer	TGCAGTTCCMVNWRTGGCCA	1	-0.7485	1	23	0.0041	46.5	0.004
ASCC	ZNF317(Zf)/HEK293-ZNF317.GFP-ChIP-Seq(GSE58341)/Homer	GTCWGCTGTYYCTCT	1	-0.7434	1	102	0.018	208.6	0.0179
ASCC	EKLF(Zf)/Erythrocyte-Klf1-ChIP-Seq(GSE20478)/Homer	NWGGGTGTGGCY	1	-0.7351	1	209	0.0369	428.2	0.0367
ASCC	ZNF416(Zf)/HEK293-ZNF416.GFP-ChIP-Seq(GSE58341)/Homer	WDNCTGGGCA	1	-0.6979	1	2026	0.3576	4169.9	0.3576
ASCC	PRDM9(Zf)/Testis-DMC1-ChIP-Seq(GSE35498)/Homer	ADGGYAGYAGCATCT	1	-0.6934	1	578	0.102	1189.7	0.102
ASCC	p53(p53)/Saos-p53-ChIP-Seq(GSE15780)/Homer	RRCATGYCYRGRCATGYYYN	1	-0.6834	1	127	0.0224	261.3	0.0224
ASCC	p53(p53)/Saos-p53-ChIP-Seq/Homer	RRCATGYCYRGRCATGYYYN	1	-0.6834	1	127	0.0224	261.3	0.0224
ASCC	ZNF7(Zf)/HepG2-ZNF7.Flag-ChIP-Seq(Encode)/Homer	CTGCCWVCTTTTRTA	1	-0.661	1	814	0.1437	1677.2	0.1438
ASCC	GRE(NR),IR3/A549-GR-ChIP-Seq(GSE32465)/Homer	NRGVACABNVTGTYCY	1	-0.6315	1	259	0.0457	535.2	0.0459
ASCC	COUP-TFII(NR)/K562-NR2F1-ChIP-Seq(Encode)/Homer	GKBCARAGGTCA	1	-0.6277	1	1608	0.2838	3315.9	0.2843
ASCC	GFX(?)/Promoter/Homer	ATTCTCGCGAGA	1	-0.6086	1	4	0.0007	8.6	0.0007
ASCC	ZNF341(Zf)/EBV-ZNF341-ChIP-Seq(GSE113194)/Homer	GGAACAGCCG	1	-0.6064	1	1060	0.1871	2188.2	0.1876
ASCC	Pitx1(Homeobox)/Chicken-Pitx1-ChIP-Seq(GSE38910)/Homer	TAATCCCN	1	-0.5828	1	4412	0.7788	9090.3	0.7795
ASCC	IRF3(IRF)/BMDM-Irf3-ChIP-Seq(GSE67343)/Homer	AGTTTCAKTTTC	1	-0.5796	1	467	0.0824	967.4	0.083
ASCC	E2F4(E2F)/K562-E2F4-ChIP-Seq(GSE31477)/Homer	GGCGGGAAAH	1	-0.5749	1	386	0.0681	800.1	0.0686
ASCC	p73(p53)/Trachea-p73-ChIP-Seq(PRJNA310161)/Homer	NRRRCAWGTCCDGRCATGYY	1	-0.573	1	68	0.012	142.3	0.0122
ASCC	Otx2(Homeobox)/EpiLC-Otx2-ChIP-Seq(GSE56098)/Homer	NYTAATCCYB	1	-0.5717	1	1077	0.1901	2226.3	0.1909
ASCC	Erra(NR)/HepG2-Erra-ChIP-Seq(GSE31477)/Homer	CAAAGGTCAG	1	-0.5716	1	2643	0.4665	5452.5	0.4676
ASCC	Klf4(Zf)/mES-Klf4-ChIP-Seq(GSE11431)/Homer	GCCACACCCA	1	-0.5714	1	383	0.0676	794.2	0.0681
ASCC	Srebp1a(bHLH)/HepG2-Srebp1a-ChIP-Seq(GSE31477)/Homer	RTCACSCCAY	1	-0.5629	1	243	0.0429	505.9	0.0434
ASCC	PRDM1(Zf)/Hela-PRDM1-ChIP-Seq(GSE31477)/Homer	ACTTTCACTTTC	1	-0.5587	1	788	0.1391	1631.3	0.1399
ASCC	Foxh1(Forkhead)/hESC-FOXH1-ChIP-Seq(GSE29422)/Homer	NNTGTGGATTSS	1	-0.5574	1	818	0.1444	1693.1	0.1452
ASCC	GATA3(Zf),DR4/iTreg-Gata3-ChIP-Seq(GSE20898)/Homer	AGATGKDGAGATAAG	1	-0.541	1	95	0.0168	199.9	0.0171
ASCC	PGR(NR)/EndoStromal-PGR-ChIP-Seq(GSE69539)/Homer	AAGAACATWHTGTTC	1	-0.5022	1	439	0.0775	915	0.0785
ASCC	Hnf1(Homeobox)/Liver-Foxa2-Chip-Seq(GSE25694)/Homer	GGTTAAWCATTAA	1	-0.5011	1	191	0.0337	400.2	0.0343
ASCC	PAX5(Paired,Homeobox),condensed/GM12878-PAX5-ChIP-Seq(GSE32465)/Homer	GTCACGCTCSCTGM	1	-0.4966	1	114	0.0201	240.7	0.0206
ASCC	Twist2(bHLH)/Myoblast-Twist2.Ty1-ChIP-Seq(GSE127998)/Homer	MCAGCTGBYH	1	-0.4803	1	2377	0.4196	4916	0.4216
ASCC	Twist(bHLH)/HMLE-TWIST1-ChIP-Seq(Chang_et_al)/Homer	VCAKCTGGNNNCCAGMTGBN	1	-0.4596	1	168	0.0297	354.2	0.0304
ASCC	bZIP:IRF(bZIP,IRF)/Th17-BatF-ChIP-Seq(GSE39756)/Homer	NAGTTTCABTHTGACTNW	1	-0.4592	1	666	0.1176	1387.1	0.1189
ASCC	ZNF669(Zf)/HEK293-ZNF669.GFP-ChIP-Seq(GSE58341)/Homer	GARTGGTCATCGCCC	1	-0.4493	1	65	0.0115	139.6	0.012
ASCC	NFAT:AP1(RHD,bZIP)/Jurkat-NFATC1-ChIP-Seq(Jolma_et_al.)/Homer	SARTGGAAAAWRTGAGTCAB	1	-0.4478	1	234	0.0413	492.7	0.0423
ASCC	Nkx2.1(Homeobox)/LungAC-Nkx2.1-ChIP-Seq(GSE43252)/Homer	RSCACTYRAG	1	-0.4405	1	3391	0.5986	7007.9	0.6009
ASCC	Tlx?(NR)/NPC-H3K4me1-ChIP-Seq(GSE16256)/Homer	CTGGCAGSCTGCCA	1	-0.4205	1	948	0.1673	1974.5	0.1693
ASCC	Gata1(Zf)/K562-GATA1-ChIP-Seq(GSE18829)/Homer	SAGATAAGRV	1	-0.4153	1	558	0.0985	1167.1	0.1001
ASCC	PSE(SNAPc)/K562-mStart-Seq/Homer	WAVTCACCMTAASYDAAAAG	1	-0.4119	1	664	0.1172	1387.8	0.119
ASCC	PAX5(Paired,Homeobox)/GM12878-PAX5-ChIP-Seq(GSE32465)/Homer	GCAGCCAAGCRTGACH	1	-0.4076	1	509	0.0898	1066.2	0.0914
ASCC	AMYB(HTH)/Testes-AMYB-ChIP-Seq(GSE44588)/Homer	TGGCAGTTGG	1	-0.3986	1	2068	0.365	4289.4	0.3678
ASCC	T1ISRE(IRF)/ThioMac-Ifnb-Expression/Homer	ACTTTCGTTTCT	1	-0.3977	1	16	0.0028	36.9	0.0032
ASCC	Pit1(Homeobox)/GCrat-Pit1-ChIP-Seq(GSE58009)/Homer	ATGMATATDC	1	-0.3683	1	1347	0.2378	2805.4	0.2406
ASCC	AR-halfsite(NR)/LNCaP-AR-ChIP-Seq(GSE27824)/Homer	CCAGGAACAG	1	-0.3497	1	4369	0.7712	9027.1	0.7741
ASCC	ZNF41(Zf)/HEK293-ZNF41.GFP-ChIP-Seq(GSE58341)/Homer	CCTCATGGTGYCYTWYTCCCTTGTG	1	-0.3479	1	28	0.0049	63.4	0.0054
ASCC	EBF2(EBF)/BrownAdipose-EBF2-ChIP-Seq(GSE97114)/Homer	NABTCCCWDGGGAVH	1	-0.3445	1	1256	0.2217	2620.6	0.2247
ASCC	PR(NR)/T47D-PR-ChIP-Seq(GSE31130)/Homer	VAGRACAKNCTGTBC	1	-0.3385	1	2971	0.5244	6158	0.5281
ASCC	TATA-Box(TBP)/Promoter/Homer	CCTTTTAWAGSC	1	-0.3306	1	1799	0.3176	3744	0.3211
ASCC	GATA(Zf),IR4/iTreg-Gata3-ChIP-Seq(GSE20898)/Homer	NAGATWNBNATCTNN	1	-0.3183	1	78	0.0138	171.7	0.0147
ASCC	BHLHA15(bHLH)/NIH3T3-BHLHB8.HA-ChIP-Seq(GSE119782)/Homer	NAMCAGCTGK	1	-0.2978	1	1981	0.3497	4125.8	0.3538
ASCC	ZNF165(Zf)/WHIM12-ZNF165-ChIP-Seq(GSE65937)/Homer	AAGGKGRCGCAGGCA	1	-0.2895	1	150	0.0265	325.2	0.0279
ASCC	TRPS1(Zf)/MCF7-TRPS1-ChIP-Seq(GSE107013)/Homer	AGATAAGANN	1	-0.2833	1	2162	0.3816	4501.8	0.386
ASCC	Ronin(THAP)/ES-Thap11-ChIP-Seq(GSE51522)/Homer	RACTACAACTCCCAGVAKGC	1	-0.2832	1	8	0.0014	21	0.0018
ASCC	Hnf6b(Homeobox)/LNCaP-Hnf6b-ChIP-Seq(GSE106305)/Homer	TATTGAYY	1	-0.2703	1	1038	0.1832	2179.5	0.1869
ASCC	CRX(Homeobox)/Retina-Crx-ChIP-Seq(GSE20012)/Homer	GCTAATCC	1	-0.2617	1	2856	0.5041	5935.2	0.509
ASCC	DUX(Homeobox)/C2C12-Dux-ChIP-Seq(GSE87279)/Homer	BCWGATTCAATCAAN	1	-0.2483	1	4	0.0007	11.1	0.0009
ASCC	NPAS(bHLH)/Liver-NPAS-ChIP-Seq(GSE39860)/Homer	NVCACGTG	1	-0.2367	1	1809	0.3193	3781.4	0.3243
ASCC	Brachyury(T-box)/Mesoendoderm-Brachyury-ChIP-exo(GSE54963)/Homer	ANTTMRCASBNNNGTGYKAAN	1	-0.2357	1	379	0.0669	811.5	0.0696
ASCC	WT1(Zf)/Kidney-WT1-ChIP-Seq(GSE90016)/Homer	MCTCCCMCRCAB	1	-0.2256	1	833	0.147	1760.4	0.151
ASCC	RAR:RXR(NR),DR5/ES-RAR-ChIP-Seq(GSE56893)/Homer	RGGTCADNNAGAGGTCAV	1	-0.2251	1	26	0.0046	62.5	0.0054
ASCC	Tbx5(T-box)/HL1-Tbx5.biotin-ChIP-Seq(GSE21529)/Homer	AGGTGTCA	1	-0.2093	1	3430	0.6055	7126.1	0.6111
ASCC	GRE(NR),IR3/RAW264.7-GRE-ChIP-Seq(Unpublished)/Homer	VAGRACAKWCTGTYC	1	-0.2046	1	434	0.0766	930.1	0.0798
ASCC	FOXA1:AR(Forkhead,NR)/LNCAP-AR-ChIP-Seq(GSE27824)/Homer	AGTAAACAAAAAAGAACAND	1	-0.2018	1	106	0.0187	237.8	0.0204
ASCC	ZKSCAN1(Zf)/HepG2-ZKSCAN1-ChIP-Seq(Encode)/Homer	GCACAYAGTAGGKCY	1	-0.198	1	35	0.0062	84	0.0072
ASCC	Olig2(bHLH)/Neuron-Olig2-ChIP-Seq(GSE30882)/Homer	RCCATMTGTT	1	-0.1977	1	2570	0.4537	5360	0.4596
ASCC	VDR(NR),DR3/GM10855-VDR+vitD-ChIP-Seq(GSE22484)/Homer	ARAGGTCANWGAGTTCANNN	1	-0.1959	1	226	0.0399	493.7	0.0423
ASCC	GFY-Staf(?,Zf)/Promoter/Homer	RACTACAATTCCCAGAAKGC	1	-0.195	1	30	0.0053	72.1	0.0062
ASCC	OCT:OCT(POU,Homeobox)/NPC-OCT6-ChIP-Seq(GSE43916)/Homer	YATGCATATRCATRT	1	-0.1921	1	129	0.0228	287.2	0.0246
ASCC	ZNF675(Zf)/HEK293-ZNF675.GFP-ChIP-Seq(GSE58341)/Homer	ARGAGGMCAAAATGW	1	-0.172	1	198	0.035	436.2	0.0374
ASCC	Slug(Zf)/Mesoderm-Snai2-ChIP-Seq(GSE61475)/Homer	SNGCACCTGCHS	1	-0.1686	1	514	0.0907	1103.4	0.0946
ASCC	ERE(NR),IR3/MCF7-ERa-ChIP-Seq(Unpublished)/Homer	VAGGTCACNSTGACC	1	-0.1684	1	330	0.0583	716	0.0614
ASCC	ZNF143|STAF(Zf)/CUTLL-ZNF143-ChIP-Seq(GSE29600)/Homer	ATTTCCCAGVAKSCY	1	-0.167	1	471	0.0831	1013.8	0.0869
ASCC	Nur77(NR)/K562-NR4A1-ChIP-Seq(GSE31363)/Homer	TGACCTTTNCNT	1	-0.1642	1	223	0.0394	491	0.0421
ASCC	ZNF16(Zf)/HEK293-ZNF16.GFP-ChIP-Seq(GSE58341)/Homer	MACCTTCYATGGCTCCCTAKTGCCY	1	-0.1572	1	9	0.0016	25.8	0.0022
ASCC	c-Myc(bHLH)/mES-cMyc-ChIP-Seq(GSE11431)/Homer	VVCCACGTGG	1	-0.1543	1	592	0.1045	1269.7	0.1089
ASCC	Pbx3(Homeobox)/GM12878-PBX3-ChIP-Seq(GSE32465)/Homer	SCTGTCAMTCAN	1	-0.1497	1	316	0.0558	689.7	0.0591
ASCC	OCT:OCT-short(POU,Homeobox)/NPC-OCT6-ChIP-Seq(GSE43916)/Homer	ATGCATWATGCATRW	1	-0.148	1	981	0.1732	2083.2	0.1786
ASCC	ZNF136(Zf)/HEK293-ZNF136.GFP-ChIP-Seq(GSE58341)/Homer	YTKGATAHAGTATTCTWGGTNGGCA	1	-0.1467	1	123	0.0217	278.6	0.0239
ASCC	ZBTB12(Zf)/HEK293-ZBTB12.GFP-ChIP-Seq(GSE58341)/Homer	NGNTCTAGAACCNGV	1	-0.1442	1	532	0.0939	1145.7	0.0983
ASCC	Pknox1(Homeobox)/ES-Prep1-ChIP-Seq(GSE63282)/Homer	SCTGTCAVTCAV	1	-0.1431	1	291	0.0514	637.6	0.0547
ASCC	YY1(Zf)/Promoter/Homer	CAAGATGGCGGC	1	-0.1402	1	40	0.0071	97.1	0.0083
ASCC	E2F7(E2F)/Hela-E2F7-ChIP-Seq(GSE32673)/Homer	VDTTTCCCGCCA	1	-0.1383	1	83	0.0147	192.8	0.0165
ASCC	ISRE(IRF)/ThioMac-LPS-Expression(GSE23622)/Homer	AGTTTCASTTTC	1	-0.1299	1	74	0.0131	173	0.0148
ASCC	HNF4a(NR),DR1/HepG2-HNF4a-ChIP-Seq(GSE25021)/Homer	CARRGKBCAAAGTYCA	1	-0.128	1	600	0.1059	1291.7	0.1108
ASCC	NPAS2(bHLH)/Liver-NPAS2-ChIP-Seq(GSE39860)/Homer	KCCACGTGAC	1	-0.1187	1	1202	0.2122	2551.8	0.2188
ASCC	MYNN(Zf)/HEK293-MYNN.eGFP-ChIP-Seq(Encode)/Homer	TTCAAAWTAAAAGTC	1	-0.1138	1	368	0.065	805.4	0.0691
ASCC	ZNF652/HepG2-ZNF652.Flag-ChIP-Seq(Encode)/Homer	TTAACCCTTTVNKKN	1	-0.1109	1	314	0.0554	691.3	0.0593
ASCC	GRHL2(CP2)/HBE-GRHL2-ChIP-Seq(GSE46194)/Homer	AAACYKGTTWDACMRGTTTB	1	-0.1082	1	454	0.0801	988.8	0.0848
ASCC	TCF4(bHLH)/SHSY5Y-TCF4-ChIP-Seq(GSE96915)/Homer	SMCATCTGKH	1	-0.1052	1	2085	0.368	4387.1	0.3762
ASCC	RARa(NR)/K562-RARa-ChIP-Seq(Encode)/Homer	TTGAMCTTTG	1	-0.104	1	3149	0.5559	6580.3	0.5643
ASCC	Cdx2(Homeobox)/mES-Cdx2-ChIP-Seq(GSE14586)/Homer	GYMATAAAAH	1	-0.1027	1	868	0.1532	1859.4	0.1594
ASCC	ZBTB33(Zf)/GM12878-ZBTB33-ChIP-Seq(GSE32465)/Homer	GGVTCTCGCGAGAAC	1	-0.1016	1	16	0.0028	44.2	0.0038
ASCC	Esrrb(NR)/mES-Esrrb-ChIP-Seq(GSE11431)/Homer	KTGACCTTGA	1	-0.09032	1	775	0.1368	1668.6	0.1431
ASCC	HRE(HSF)/Striatum-HSF1-ChIP-Seq(GSE38000)/Homer	TTCTAGAABNTTCTA	1	-0.08881	1	311	0.0549	689.4	0.0591
ASCC	Smad3(MAD)/NPC-Smad3-ChIP-Seq(GSE36673)/Homer	TWGTCTGV	1	-0.08877	1	3638	0.6422	7589.4	0.6508
ASCC	TR4(NR),DR1/Hela-TR4-ChIP-Seq(GSE24685)/Homer	GAGGTCAAAGGTCA	1	-0.08519	1	106	0.0187	248.5	0.0213
ASCC	KLF14(Zf)/HEK293-KLF14.GFP-ChIP-Seq(GSE58341)/Homer	RGKGGGCGKGGC	1	-0.07932	1	1982	0.3499	4185.9	0.3589
ASCC	RXR(NR),DR1/3T3L1-RXR-ChIP-Seq(GSE13511)/Homer	TAGGGCAAAGGTCA	1	-0.07875	1	1357	0.2395	2888.4	0.2477
ASCC	FXR(NR),IR1/Liver-FXR-ChIP-Seq(Chong_et_al.)/Homer	AGGTCANTGACCTB	1	-0.07707	1	456	0.0805	1000.9	0.0858
ASCC	CDX4(Homeobox)/ZebrafishEmbryos-Cdx4.Myc-ChIP-Seq(GSE48254)/Homer	NGYCATAAAWCH	1	-0.0742	1	1133	0.2	2423.6	0.2078
ASCC	IRF2(IRF)/Erythroblas-IRF2-ChIP-Seq(GSE36985)/Homer	GAAASYGAAASY	1	-0.0667	1	127	0.0224	297.4	0.0255
ASCC	KLF6(Zf)/PDAC-KLF6-ChIP-Seq(GSE64557)/Homer	MKGGGYGTGGCC	1	-0.06526	1	1099	0.194	2356.7	0.2021
ASCC	ZNF692(Zf)/HEK293-ZNF692.GFP-ChIP-Seq(GSE58341)/Homer	GTGGGCCCCA	1	-0.06483	1	141	0.0249	328.1	0.0281
ASCC	HIC1(Zf)/Treg-ZBTB29-ChIP-Seq(GSE99889)/Homer	TGCCAGCB	1	-0.06278	1	3040	0.5366	6377	0.5468
ASCC	Atoh1(bHLH)/Cerebellum-Atoh1-ChIP-Seq(GSE22111)/Homer	VNRVCAGCTGGY	1	-0.06051	1	1619	0.2858	3442.3	0.2952
ASCC	Nr5a2(NR)/mES-Nr5a2-ChIP-Seq(GSE19019)/Homer	BTCAAGGTCA	1	-0.06026	1	716	0.1264	1555.4	0.1334
ASCC	Sox7(HMG)/ESC-Sox7-ChIP-Seq(GSE133899)/Homer	VVRRAACAATGG	1	-0.05815	1	455	0.0803	1005	0.0862
ASCC	ZNF322(Zf)/HEK293-ZNF322.GFP-ChIP-Seq(GSE58341)/Homer	GAGCCTGGTACTGWGCCTGR	1	-0.05227	1	422	0.0745	936.9	0.0803
ASCC	NF1:FOXA1(CTF,Forkhead)/LNCAP-FOXA1-ChIP-Seq(GSE27824)/Homer	WNTGTTTRYTTTGGCA	1	-0.05182	1	103	0.0182	247.2	0.0212
ASCC	n-Myc(bHLH)/mES-nMyc-ChIP-Seq(GSE11431)/Homer	VRCCACGTGG	1	-0.0474	1	771	0.1361	1677.9	0.1439
ASCC	MNT(bHLH)/HepG2-MNT-ChIP-Seq(Encode)/Homer	DGCACACGTG	1	-0.04703	1	1166	0.2058	2506.4	0.2149
ASCC	Tbox:Smad(T-box,MAD)/ESCd5-Smad2_3-ChIP-Seq(GSE29422)/Homer	AGGTGHCAGACA	1	-0.04661	1	260	0.0459	591.3	0.0507
ASCC	Hand2(bHLH)/Mesoderm-Hand2-ChIP-Seq(GSE61475)/Homer	TGACANARRCCAGRC	1	-0.04652	1	693	0.1223	1513.4	0.1298
ASCC	Nr5a2(NR)/Pancreas-LRH1-ChIP-Seq(GSE34295)/Homer	BTCAAGGTCA	1	-0.04346	1	953	0.1682	2062.9	0.1769
ASCC	Sox6(HMG)/Myotubes-Sox6-ChIP-Seq(GSE32627)/Homer	CCATTGTTNY	1	-0.04216	1	2302	0.4064	4870.9	0.4177
ASCC	Tgif2(Homeobox)/mES-Tgif2-ChIP-Seq(GSE55404)/Homer	TGTCANYT	1	-0.04152	1	3678	0.6492	7698.3	0.6601
ASCC	Six1(Homeobox)/Myoblast-Six1-ChIP-Chip(GSE20150)/Homer	GKVTCADRTTWC	1	-0.04142	1	267	0.0471	608	0.0521
ASCC	PPARE(NR),DR1/3T3L1-Pparg-ChIP-Seq(GSE13511)/Homer	TGACCTTTGCCCCA	1	-0.0411	1	1134	0.2002	2443.6	0.2095
ASCC	Ptf1a(bHLH)/Panc1-Ptf1a-ChIP-Seq(GSE47459)/Homer	ACAGCTGTTN	1	-0.04073	1	2990	0.5278	6289	0.5393
ASCC	GATA:SCL(Zf,bHLH)/Ter119-SCL-ChIP-Seq(GSE18720)/Homer	CRGCTGBNGNSNNSAGATAA	1	-0.03972	1	131	0.0231	312.3	0.0268
ASCC	E2F6(E2F)/Hela-E2F6-ChIP-Seq(GSE31477)/Homer	GGCGGGAARN	1	-0.0387	1	514	0.0907	1138.8	0.0977
ASCC	NeuroD1(bHLH)/Islet-NeuroD1-ChIP-Seq(GSE30298)/Homer	GCCATCTGTT	1	-0.03816	1	1219	0.2152	2623.5	0.225
ASCC	EBF(EBF)/proBcell-EBF-ChIP-Seq(GSE21978)/Homer	DGTCCCYRGGGA	1	-0.03782	1	283	0.05	644.4	0.0553
ASCC	E-box(bHLH)/Promoter/Homer	SSGGTCACGTGA	1	-0.03603	1	72	0.0127	181.1	0.0155
ASCC	MafB(bZIP)/BMM-Mafb-ChIP-Seq(GSE75722)/Homer	WNTGCTGASTCAGCANWTTY	1	-0.03601	1	582	0.1027	1284.4	0.1101
ASCC	E2A(bHLH)/proBcell-E2A-ChIP-Seq(GSE21978)/Homer	DNRCAGCTGY	1	-0.03389	1	1731	0.3056	3694.1	0.3168
ASCC	Max(bHLH)/K562-Max-ChIP-Seq(GSE31477)/Homer	RCCACGTGGYYN	1	-0.0318	1	781	0.1379	1708.4	0.1465
ASCC	Maz(Zf)/HepG2-Maz-ChIP-Seq(GSE31477)/Homer	GGGGGGGG	1	-0.03173	1	1630	0.2877	3486.2	0.2989
ASCC	Foxa3(Forkhead)/Liver-Foxa3-ChIP-Seq(GSE77670)/Homer	BSNTGTTTACWYWGN	1	-0.03087	1	442	0.078	989.8	0.0849
ASCC	KLF3(Zf)/MEF-Klf3-ChIP-Seq(GSE44748)/Homer	NRGCCCCRCCCHBNN	1	-0.03068	1	508	0.0897	1130.1	0.0969
ASCC	c-Myc(bHLH)/LNCAP-cMyc-ChIP-Seq(Unpublished)/Homer	VCCACGTG	1	-0.03015	1	446	0.0787	998.4	0.0856
ASCC	HEB(bHLH)/mES-Heb-ChIP-Seq(GSE53233)/Homer	VCAGCTGBNN	1	-0.02822	1	2249	0.397	4774.6	0.4094
ASCC	Zfp281(Zf)/ES-Zfp281-ChIP-Seq(GSE81042)/Homer	CCCCTCCCCCAC	1	-0.02737	1	412	0.0727	927.1	0.0795
ASCC	NeuroG2(bHLH)/Fibroblast-NeuroG2-ChIP-Seq(GSE75910)/Homer	ACCATCTGTT	1	-0.02437	1	2124	0.3749	4520.5	0.3876
ASCC	Pax8(Paired,Homeobox)/Thyroid-Pax8-ChIP-Seq(GSE26938)/Homer	GTCATGCHTGRCTGS	1	-0.02361	1	492	0.0868	1101.8	0.0945
ASCC	E2A(bHLH),near_PU.1/Bcell-PU.1-ChIP-Seq(GSE21512)/Homer	NVCACCTGBN	1	-0.02268	1	1181	0.2085	2558.5	0.2194
ASCC	Stat3(Stat)/mES-Stat3-ChIP-Seq(GSE11431)/Homer	CTTCCGGGAA	1	-0.0208	1	722	0.1274	1594	0.1367
ASCC	Egr2(Zf)/Thymocytes-Egr2-ChIP-Seq(GSE34254)/Homer	NGCGTGGGCGGR	1	-0.02034	1	179	0.0316	426.6	0.0366
ASCC	Usf2(bHLH)/C2C12-Usf2-ChIP-Seq(GSE36030)/Homer	GTCACGTGGT	1	-0.01999	1	369	0.0651	840	0.072
ASCC	FOXM1(Forkhead)/MCF7-FOXM1-ChIP-Seq(GSE72977)/Homer	TRTTTACTTW	1	-0.0192	1	1478	0.2609	3184.1	0.273
ASCC	Ascl2(bHLH)/ESC-Ascl2-ChIP-Seq(GSE97712)/Homer	SSRGCAGCTGCH	1	-0.01769	1	1375	0.2427	2971.2	0.2548
ASCC	ZEB1(Zf)/PDAC-ZEB1-ChIP-Seq(GSE64557)/Homer	VCAGGTRDRY	1	-0.01694	1	1384	0.2443	2991.2	0.2565
ASCC	KLF10(Zf)/HEK293-KLF10.GFP-ChIP-Seq(GSE58341)/Homer	GGGGGTGTGTCC	1	-0.01683	1	750	0.1324	1657.8	0.1422
ASCC	Klf9(Zf)/GBM-Klf9-ChIP-Seq(GSE62211)/Homer	GCCACRCCCACY	1	-0.01681	1	428	0.0756	970.2	0.0832
ASCC	E2F1(E2F)/Hela-E2F1-ChIP-Seq(GSE22478)/Homer	CWGGCGGGAA	1	-0.01555	1	178	0.0314	427.1	0.0366
ASCC	Snail1(Zf)/LS174T-SNAIL1.HA-ChIP-Seq(GSE127183)/Homer	TRCACCTGCY	1	-0.01519	1	740	0.1306	1638.6	0.1405
ASCC	FOXA1(Forkhead)/MCF7-FOXA1-ChIP-Seq(GSE26831)/Homer	WAAGTAAACA	1	-0.01502	1	1414	0.2496	3057.9	0.2622
ASCC	ZEB2(Zf)/SNU398-ZEB2-ChIP-Seq(GSE103048)/Homer	GNMCAGGTGTGC	1	-0.01478	1	719	0.1269	1594.7	0.1367
ASCC	Mef2b(MADS)/HEK293-Mef2b.V5-ChIP-Seq(GSE67450)/Homer	GCTATTTTTGGM	1	-0.01421	1	1240	0.2189	2694.2	0.231
ASCC	bHLHE40(bHLH)/HepG2-BHLHE40-ChIP-Seq(GSE31477)/Homer	KCACGTGMCN	1	-0.0129	1	293	0.0517	682	0.0585
ASCC	LRF(Zf)/Erythroblasts-ZBTB7A-ChIP-Seq(GSE74977)/Homer	AAGACCCYYN	1	-0.01281	1	1466	0.2588	3170.3	0.2719
ASCC	Bcl6(Zf)/Liver-Bcl6-ChIP-Seq(GSE31578)/Homer	NNNCTTTCCAGGAAA	1	-0.01242	1	1881	0.332	4036.1	0.3461
ASCC	PRDM10(Zf)/HEK293-PRDM10.eGFP-ChIP-Seq(Encode)/Homer	TGGTACATTCCA	1	-0.01219	1	751	0.1326	1666.7	0.1429
ASCC	Gata2(Zf)/K562-GATA2-ChIP-Seq(GSE18829)/Homer	BBCTTATCTS	1	-0.01202	1	617	0.1089	1381.6	0.1185
ASCC	HRE(HSF)/HepG2-HSF1-ChIP-Seq(GSE31477)/Homer	BSTTCTRGAABVTTCYAGAA	1	-0.01194	1	196	0.0346	470.9	0.0404
ASCC	ERRg(NR)/Kidney-ESRRG-ChIP-Seq(GSE104905)/Homer	GTGACCTTGRVN	1	-0.01182	1	976	0.1723	2143.9	0.1838
ASCC	IRF1(IRF)/PBMC-IRF1-ChIP-Seq(GSE43036)/Homer	GAAAGTGAAAGT	1	-0.01166	1	181	0.032	437.1	0.0375
ASCC	SF1(NR)/H295R-Nr5a1-ChIP-Seq(GSE44220)/Homer	CAAGGHCANV	1	-0.009162	1	623	0.11	1399.2	0.12
ASCC	Smad4(MAD)/ESC-SMAD4-ChIP-Seq(GSE29422)/Homer	VBSYGTCTGG	1	-0.009128	1	2121	0.3744	4543.1	0.3896
ASCC	Gata4(Zf)/Heart-Gata4-ChIP-Seq(GSE35151)/Homer	NBWGATAAGR	1	-0.008655	1	1029	0.1816	2262.2	0.194
ASCC	FOXA1(Forkhead)/LNCAP-FOXA1-ChIP-Seq(GSE27824)/Homer	WAAGTAAACA	1	-0.008343	1	1665	0.2939	3597.3	0.3085
ASCC	NRF1(NRF)/MCF7-NRF1-ChIP-Seq(Unpublished)/Homer	CTGCGCATGCGC	1	-0.008225	1	75	0.0132	200.4	0.0172
ASCC	Sp2(Zf)/HEK293-Sp2.eGFP-ChIP-Seq(Encode)/Homer	YGGCCCCGCCCC	1	-0.007708	1	1596	0.2817	3455.9	0.2964
ASCC	REST-NRSF(Zf)/Jurkat-NRSF-ChIP-Seq/Homer	GGMGCTGTCCATGGTGCTGA	1	-0.007317	1	7	0.0012	31.9	0.0027
ASCC	ZNF467(Zf)/HEK293-ZNF467.GFP-ChIP-Seq(GSE58341)/Homer	TGGGGAAGGGCM	1	-0.005722	1	1154	0.2037	2536	0.2175
ASCC	Ascl1(bHLH)/NeuralTubes-Ascl1-ChIP-Seq(GSE55840)/Homer	NNVVCAGCTGBN	1	-0.005546	1	2022	0.3569	4351.8	0.3732
ASCC	MafK(bZIP)/C2C12-MafK-ChIP-Seq(GSE36030)/Homer	GCTGASTCAGCA	1	-0.005097	1	295	0.0521	699.7	0.06
ASCC	Sp1(Zf)/Promoter/Homer	GGCCCCGCCCCC	1	-0.004408	1	225	0.0397	546.6	0.0469
ASCC	bHLHE41(bHLH)/proB-Bhlhe41-ChIP-Seq(GSE93764)/Homer	KCACGTGMCN	1	-0.004344	1	1081	0.1908	2387.3	0.2047
ASCC	FOXK2(Forkhead)/U2OS-FOXK2-ChIP-Seq(E-MTAB-2204)/Homer	SCHTGTTTACAT	1	-0.004148	1	848	0.1497	1894.7	0.1625
ASCC	Foxf1(Forkhead)/Lung-Foxf1-ChIP-Seq(GSE77951)/Homer	WWATRTAAACAN	1	-0.003942	1	1207	0.2131	2655.6	0.2277
ASCC	NFkB-p65-Rel(RHD)/ThioMac-LPS-Expression(GSE23622)/Homer	GGAAATTCCC	1	-0.003754	1	60	0.0106	170.7	0.0146
ASCC	KLF1(Zf)/HUDEP2-KLF1-CutnRun(GSE136251)/Homer	VDGGGYGGGGCY	1	-0.00364	1	907	0.1601	2022.4	0.1734
ASCC	DMRT1(DM)/Testis-DMRT1-ChIP-Seq(GSE64892)/Homer	TWGHWACAWTGTWDC	1	-0.003589	1	283	0.05	677.2	0.0581
ASCC	BMAL1(bHLH)/Liver-Bmal1-ChIP-Seq(GSE39860)/Homer	GNCACGTG	1	-0.003468	1	1959	0.3458	4232	0.3629
ASCC	DMRT6(DM)/Testis-DMRT6-ChIP-Seq(GSE60440)/Homer	YDGHTACAWTGTADC	1	-0.002761	1	224	0.0395	549.7	0.0471
ASCC	CLOCK(bHLH)/Liver-Clock-ChIP-Seq(GSE39860)/Homer	GHCACGTG	1	-0.002724	1	581	0.1026	1330.3	0.1141
ASCC	OCT:OCT(POU,Homeobox,IR1)/NPC-Brn2-ChIP-Seq(GSE35496)/Homer	ATGAATWATTCATGA	1	-0.002674	1	38	0.0067	119	0.0102
ASCC	USF1(bHLH)/GM12878-Usf1-ChIP-Seq(GSE32465)/Homer	SGTCACGTGR	1	-0.002627	1	503	0.0888	1163	0.0997
ASCC	RUNX(Runt)/HPC7-Runx1-ChIP-Seq(GSE22178)/Homer	SAAACCACAG	1	-0.002525	1	852	0.1504	1912.1	0.164
ASCC	E2F3(E2F)/MEF-E2F3-ChIP-Seq(GSE71376)/Homer	BTKGGCGGGAAA	1	-0.002245	1	593	0.1047	1359.8	0.1166
ASCC	GATA3(Zf)/iTreg-Gata3-ChIP-Seq(GSE20898)/Homer	AGATAASR	1	-0.002139	1	1514	0.2673	3314.4	0.2842
ASCC	RUNX-AML(Runt)/CD4+-PolII-ChIP-Seq(Barski_et_al.)/Homer	GCTGTGGTTW	1	-0.001955	1	892	0.1575	2002.8	0.1717
ASCC	Foxa2(Forkhead)/Liver-Foxa2-ChIP-Seq(GSE25694)/Homer	CYTGTTTACWYW	1	-0.001285	1	1092	0.1928	2435.2	0.2088
ASCC	Sox17(HMG)/Endoderm-Sox17-ChIP-Seq(GSE61475)/Homer	CCATTGTTYB	1	-0.001226	1	1068	0.1885	2385.6	0.2046
ASCC	FOXP1(Forkhead)/H9-FOXP1-ChIP-Seq(GSE31006)/Homer	NYYTGTTTACHN	1	-0.001111	1	587	0.1036	1357.5	0.1164
ASCC	NF-E2(bZIP)/K562-NFE2-ChIP-Seq(GSE31477)/Homer	GATGACTCAGCA	1	-0.000977	1	80	0.0141	227.8	0.0195
ASCC	Tcfcp2l1(CP2)/mES-Tcfcp2l1-ChIP-Seq(GSE11431)/Homer	NRAACCRGTTYRAACCRGYT	1	-0.000921	1	222	0.0392	557	0.0478
ASCC	STAT4(Stat)/CD4-Stat4-ChIP-Seq(GSE22104)/Homer	NYTTCCWGGAAR	1	-0.000895	1	1410	0.2489	3114.7	0.2671
ASCC	MafA(bZIP)/Islet-MafA-ChIP-Seq(GSE30298)/Homer	TGCTGACTCA	1	-0.000891	1	1117	0.1972	2495.5	0.214
ASCC	Oct4:Sox17(POU,Homeobox,HMG)/F9-Sox17-ChIP-Seq(GSE44553)/Homer	CCATTGTATGCAAAT	1	-0.000691	1	186	0.0328	477.1	0.0409
ASCC	KLF5(Zf)/LoVo-KLF5-ChIP-Seq(GSE49402)/Homer	DGGGYGKGGC	1	-0.000631	1	1274	0.2249	2834.8	0.2431
ASCC	RUNX2(Runt)/PCa-RUNX2-ChIP-Seq(GSE33889)/Homer	NWAACCACADNN	1	-0.000489	1	1030	0.1818	2321.4	0.1991
ASCC	NFE2L2(bZIP)/HepG2-NFE2L2-ChIP-Seq(Encode)/Homer	AWWWTGCTGAGTCAT	1	-0.000469	1	67	0.0118	200.2	0.0172
ASCC	Mef2a(MADS)/HL1-Mef2a.biotin-ChIP-Seq(GSE21529)/Homer	CYAAAAATAG	1	-0.000427	1	628	0.1109	1460.7	0.1253
ASCC	Sp5(Zf)/mES-Sp5.Flag-ChIP-Seq(GSE72989)/Homer	RGKGGGCGGAGC	1	-0.000268	1	1135	0.2004	2555.4	0.2191
ASCC	Smad2(MAD)/ES-SMAD2-ChIP-Seq(GSE29422)/Homer	CTGTCTGG	1	-0.000259	1	2094	0.3696	4571.6	0.392
ASCC	Meis1(Homeobox)/MastCells-Meis1-ChIP-Seq(GSE48085)/Homer	VGCTGWCAVB	1	-0.000224	1	2046	0.3612	4474.3	0.3837
ASCC	Foxo3(Forkhead)/U2OS-Foxo3-ChIP-Seq(E-MTAB-2701)/Homer	DGTAAACA	1	-0.000156	1	942	0.1663	2152.2	0.1846
ASCC	STAT1(Stat)/HelaS3-STAT1-ChIP-Seq(GSE12782)/Homer	NATTTCCNGGAAAT	1	-0.000137	1	401	0.0708	977.6	0.0838
ASCC	Stat3+il21(Stat)/CD4-Stat3-ChIP-Seq(GSE19198)/Homer	SVYTTCCNGGAARB	1	-0.000122	1	1035	0.1827	2355.4	0.202
ASCC	TFE3(bHLH)/MEF-TFE3-ChIP-Seq(GSE75757)/Homer	GTCACGTGACYV	1	-9e-05	1	74	0.0131	227.8	0.0195
ASCC	Egr1(Zf)/K562-Egr1-ChIP-Seq(GSE32465)/Homer	TGCGTGGGYG	1	-8.3e-05	1	788	0.1391	1830.5	0.157
ASCC	GLIS3(Zf)/Thyroid-Glis3.GFP-ChIP-Seq(GSE103297)/Homer	CTCCCTGGGAGGCCN	1	-8.1e-05	1	1720	0.3036	3812.6	0.3269
ASCC	Sox10(HMG)/SciaticNerve-Sox3-ChIP-Seq(GSE35132)/Homer	CCWTTGTYYB	1	-8e-05	1	2407	0.4249	5244.4	0.4497
ASCC	Gata6(Zf)/HUG1N-GATA6-ChIP-Seq(GSE51936)/Homer	YCTTATCTBN	1	-6.5e-05	1	873	0.1541	2017.1	0.173
ASCC	Mef2c(MADS)/GM12878-Mef2c-ChIP-Seq(GSE32465)/Homer	DCYAAAAATAGM	1	-5.2e-05	1	668	0.1179	1576.8	0.1352
ASCC	FoxL2(Forkhead)/Ovary-FoxL2-ChIP-Seq(GSE60858)/Homer	WWTRTAAACAVG	1	-4.2e-05	1	1074	0.1896	2455	0.2105
ASCC	FOXK1(Forkhead)/HEK293-FOXK1-ChIP-Seq(GSE51673)/Homer	NVWTGTTTAC	1	-4.2e-05	1	1302	0.2298	2941.4	0.2522
ASCC	STAT5(Stat)/mCD4+-Stat5-ChIP-Seq(GSE12346)/Homer	RTTTCTNAGAAA	1	-4.2e-05	1	505	0.0891	1221.2	0.1047
ASCC	Sox2(HMG)/mES-Sox2-ChIP-Seq(GSE11431)/Homer	BCCATTGTTC	1	-3.9e-05	1	1389	0.2452	3127.3	0.2682
ASCC	Sox9(HMG)/Limb-SOX9-ChIP-Seq(GSE73225)/Homer	AGGVNCCTTTGT	1	-3.6e-05	1	1429	0.2523	3213.9	0.2756
ASCC	Sox4(HMG)/proB-Sox4-ChIP-Seq(GSE50066)/Homer	YCTTTGTTCC	1	-3.1e-05	1	1352	0.2387	3053	0.2618
ASCC	Fra1(bZIP)/BT549-Fra1-ChIP-Seq(GSE46166)/Homer	NNATGASTCATH	1	-2.8e-05	1	711	0.1255	1679	0.144
ASCC	Bach2(bZIP)/OCILy7-Bach2-ChIP-Seq(GSE44420)/Homer	TGCTGAGTCA	1	-1.7e-05	1	232	0.041	616	0.0528
ASCC	Jun-AP1(bZIP)/K562-cJun-ChIP-Seq(GSE31477)/Homer	GATGASTCATCN	1	-6e-06	1	274	0.0484	720.4	0.0618
ASCC	Fra2(bZIP)/Striatum-Fra2-ChIP-Seq(GSE43429)/Homer	GGATGACTCATC	1	-6e-06	1	586	0.1034	1423.2	0.122
ASCC	Atf3(bZIP)/GBM-ATF3-ChIP-Seq(GSE33912)/Homer	DATGASTCATHN	1	-3e-06	1	831	0.1467	1967.5	0.1687
ASCC	Mef2d(MADS)/Retina-Mef2d-ChIP-Seq(GSE61391)/Homer	GCTATTTTTAGC	1	-1e-06	1	313	0.0553	823	0.0706
ASCC	Fos(bZIP)/TSC-Fos-ChIP-Seq(GSE110950)/Homer	NDATGASTCAYN	1	-1e-06	1	756	0.1335	1819.9	0.1561
ASCC	BORIS(Zf)/K562-CTCFL-ChIP-Seq(GSE32465)/Homer	CNNBRGCGCCCCCTGSTGGC	1	-1e-06	1	277	0.0489	744.5	0.0638
ASCC	Fosl2(bZIP)/3T3L1-Fosl2-ChIP-Seq(GSE56872)/Homer	NATGASTCABNN	1	-1e-06	1	387	0.0683	998	0.0856
ASCC	Sox3(HMG)/NPC-Sox3-ChIP-Seq(GSE33059)/Homer	CCWTTGTY	1	-1e-06	1	2474	0.4367	5462.4	0.4684
ASCC	Bach1(bZIP)/K562-Bach1-ChIP-Seq(GSE31477)/Homer	AWWNTGCTGAGTCAT	1	-1e-06	1	61	0.0108	218.9	0.0188
ASCC	Tgif1(Homeobox)/mES-Tgif1-ChIP-Seq(GSE55404)/Homer	YTGWCADY	1	0	1	3322	0.5864	7210	0.6183
ASCC	Nrf2(bZIP)/Lymphoblast-Nrf2-ChIP-Seq(GSE37589)/Homer	HTGCTGAGTCAT	1	0	1	50	0.0088	193.7	0.0166
ASCC	Gli2(Zf)/GM2-Gli2-ChIP-Chip(GSE112702)/Homer	YSTGGGTGGTCT	1	0	1	299	0.0528	811	0.0695
ASCC	Sox15(HMG)/CPA-Sox15-ChIP-Seq(GSE62909)/Homer	RAACAATGGN	1	0	1	1578	0.2786	3623.8	0.3107
ASCC	Rfx6(HTH)/Min6b1-Rfx6.HA-ChIP-Seq(GSE62844)/Homer	TGTTKCCTAGCAACM	1	0	1	1657	0.2925	3792.8	0.3252
ASCC	BATF(bZIP)/Th17-BATF-ChIP-Seq(GSE39756)/Homer	DATGASTCAT	1	0	1	798	0.1409	1951	0.1673
ASCC	CTCF(Zf)/CD4+-CTCF-ChIP-Seq(Barski_et_al.)/Homer	AYAGTGCCMYCTRGTGGCCA	1	0	1	216	0.0381	625.1	0.0536
ASCC	JunB(bZIP)/DendriticCells-Junb-ChIP-Seq(GSE36099)/Homer	RATGASTCAT	1	0	1	660	0.1165	1645.8	0.1411
ASCC	Sox21(HMG)/ESC-SOX21-ChIP-Seq(GSE110505)/Homer	BCCWTTGTBYKV	1	0	1	2532	0.447	5642.8	0.4839
ASCC	AP-1(bZIP)/ThioMac-PU.1-ChIP-Seq(GSE21512)/Homer	VTGACTCATC	1	0	1	906	0.1599	2203.3	0.1889
ASCC	GLI3(Zf)/Limb-GLI3-ChIP-Chip(GSE11077)/Homer	CGTGGGTGGTCC	1	0	1	116	0.0205	391.9	0.0336
ASCC	MITF(bHLH)/MastCells-MITF-ChIP-Seq(GSE48085)/Homer	RTCATGTGAC	1	0	1	1024	0.1808	2491.4	0.2136
ASCC	TEAD2(TEA)/Py2T-Tead2-ChIP-Seq(GSE55709)/Homer	CCWGGAATGY	1	0	1	614	0.1084	1582.2	0.1357
ASCC	TEAD(TEA)/Fibroblast-PU.1-ChIP-Seq(Unpublished)/Homer	YCWGGAATGY	1	0	1	837	0.1477	2083.1	0.1786
ASCC	TEAD3(TEA)/HepG2-TEAD3-ChIP-Seq(Encode)/Homer	TRCATTCCAG	1	0	1	1381	0.2438	3297.1	0.2827
ASCC	TEAD1(TEAD)/HepG2-TEAD1-ChIP-Seq(Encode)/Homer	CYRCATTCCA	1	0	1	1194	0.2108	2894.6	0.2482
ASCC	TEAD4(TEA)/Tropoblast-Tead4-ChIP-Seq(GSE37350)/Homer	CCWGGAATGY	1	0	1	1031	0.182	2543.1	0.2181
ASCC	Rfx1(HTH)/NPC-H3K4me1-ChIP-Seq(GSE16256)/Homer	KGTTGCCATGGCAA	1	0	1	334	0.059	1152.1	0.0988
ASCC	Rfx2(HTH)/LoVo-RFX2-ChIP-Seq(GSE49402)/Homer	GTTGCCATGGCAACM	1	0	1	169	0.0298	679.7	0.0583
ASCC	RFX(HTH)/K562-RFX3-ChIP-Seq(SRA012198)/Homer	CGGTTGCCATGGCAAC	1	0	1	152	0.0268	617.4	0.0529
ASCC	Rfx5(HTH)/GM12878-Rfx5-ChIP-Seq(GSE31477)/Homer	SCCTAGCAACAG	1	0	1	501	0.0884	1522.9	0.1306
ASCC	X-box(HTH)/NPC-H3K4me1-ChIP-Seq(GSE16256)/Homer	GGTTGCCATGGCAA	1	0	1	193	0.0341	731	0.0627
ASCH	Rfx5(HTH)/GM12878-Rfx5-ChIP-Seq(GSE31477)/Homer	SCCTAGCAACAG	1e-42	-97.11	0	1047	0.1582	1140.7	0.1035
ASCH	Rfx1(HTH)/NPC-H3K4me1-ChIP-Seq(GSE16256)/Homer	KGTTGCCATGGCAA	1e-31	-73.32	0	775	0.1171	835.6	0.0758
ASCH	Rfx2(HTH)/LoVo-RFX2-ChIP-Seq(GSE49402)/Homer	GTTGCCATGGCAACM	1e-29	-68.13	0	474	0.0716	452.1	0.041
ASCH	X-box(HTH)/NPC-H3K4me1-ChIP-Seq(GSE16256)/Homer	GGTTGCCATGGCAA	1e-27	-63.76	0	497	0.0751	491.9	0.0446
ASCH	RFX(HTH)/K562-RFX3-ChIP-Seq(SRA012198)/Homer	CGGTTGCCATGGCAAC	1e-26	-61.66	0	429	0.0648	409.7	0.0372
ASCH	Jun-AP1(bZIP)/K562-cJun-ChIP-Seq(GSE31477)/Homer	GATGASTCATCN	1e-21	-50.28	0	536	0.081	577	0.0523
ASCH	BATF(bZIP)/Th17-BATF-ChIP-Seq(GSE39756)/Homer	DATGASTCAT	1e-21	-49.69	0	1252	0.1892	1606.1	0.1457
ASCH	TEAD4(TEA)/Tropoblast-Tead4-ChIP-Seq(GSE37350)/Homer	CCWGGAATGY	1e-21	-48.99	0	1567	0.2367	2087	0.1893
ASCH	Fos(bZIP)/TSC-Fos-ChIP-Seq(GSE110950)/Homer	NDATGASTCAYN	1e-20	-47.41	0	1167	0.1763	1490.3	0.1352
ASCH	Fra1(bZIP)/BT549-Fra1-ChIP-Seq(GSE46166)/Homer	NNATGASTCATH	1e-20	-47.13	0	1094	0.1653	1383.8	0.1255
ASCH	Fosl2(bZIP)/3T3L1-Fosl2-ChIP-Seq(GSE56872)/Homer	NATGASTCABNN	1e-20	-46.42	0	708	0.107	827.5	0.0751
ASCH	TEAD1(TEAD)/HepG2-TEAD1-ChIP-Seq(Encode)/Homer	CYRCATTCCA	1e-19	-45.76	0	1732	0.2617	2358.7	0.214
ASCH	AP-1(bZIP)/ThioMac-PU.1-ChIP-Seq(GSE21512)/Homer	VTGACTCATC	1e-19	-45.11	0	1398	0.2112	1849.1	0.1677
ASCH	JunB(bZIP)/DendriticCells-Junb-ChIP-Seq(GSE36099)/Homer	RATGASTCAT	1e-19	-44.94	0	1071	0.1618	1359.3	0.1233
ASCH	Atf3(bZIP)/GBM-ATF3-ChIP-Seq(GSE33912)/Homer	DATGASTCATHN	1e-19	-44.58	0	1262	0.1907	1646.5	0.1494
ASCH	TEAD2(TEA)/Py2T-Tead2-ChIP-Seq(GSE55709)/Homer	CCWGGAATGY	1e-18	-43.66	0	1000	0.1511	1260.7	0.1144
ASCH	Fra2(bZIP)/Striatum-Fra2-ChIP-Seq(GSE43429)/Homer	GGATGACTCATC	1e-17	-40.14	0	947	0.1431	1199	0.1088
ASCH	Bach1(bZIP)/K562-Bach1-ChIP-Seq(GSE31477)/Homer	AWWNTGCTGAGTCAT	1e-16	-38.36	0	162	0.0245	129.8	0.0118
ASCH	TEAD(TEA)/Fibroblast-PU.1-ChIP-Seq(Unpublished)/Homer	YCWGGAATGY	1e-16	-37.8	0	1233	0.1863	1638.3	0.1486
ASCH	Bach2(bZIP)/OCILy7-Bach2-ChIP-Seq(GSE44420)/Homer	TGCTGAGTCA	1e-15	-36.48	0	448	0.0677	500	0.0454
ASCH	BMAL1(bHLH)/Liver-Bmal1-ChIP-Seq(GSE39860)/Homer	GNCACGTG	1e-15	-35.43	0	2651	0.4005	3888.8	0.3528
ASCH	Nrf2(bZIP)/Lymphoblast-Nrf2-ChIP-Seq(GSE37589)/Homer	HTGCTGAGTCAT	1e-14	-34.35	0	147	0.0222	118.1	0.0107
ASCH	TEAD3(TEA)/HepG2-TEAD3-ChIP-Seq(Encode)/Homer	TRCATTCCAG	1e-14	-32.98	0	1938	0.2928	2764.7	0.2508
ASCH	Rfx6(HTH)/Min6b1-Rfx6.HA-ChIP-Seq(GSE62844)/Homer	TGTTKCCTAGCAACM	1e-13	-31.89	0	2368	0.3578	3459.5	0.3138
ASCH	MITF(bHLH)/MastCells-MITF-ChIP-Seq(GSE48085)/Homer	RTCATGTGAC	1e-12	-28.31	0	1583	0.2392	2239.9	0.2032
ASCH	NPAS(bHLH)/Liver-NPAS-ChIP-Seq(GSE39860)/Homer	NVCACGTG	1e-10	-23.34	0	2341	0.3537	3490.6	0.3166
ASCH	NF-E2(bZIP)/K562-NFE2-ChIP-Seq(GSE31477)/Homer	GATGACTCAGCA	1e-09	-21.09	0	168	0.0254	169.4	0.0154
ASCH	bHLHE41(bHLH)/proB-Bhlhe41-ChIP-Seq(GSE93764)/Homer	KCACGTGMCN	1e-09	-20.9	0	1455	0.2198	2097	0.1902
ASCH	Tcfcp2l1(CP2)/mES-Tcfcp2l1-ChIP-Seq(GSE11431)/Homer	NRAACCRGTTYRAACCRGYT	1e-08	-20.08	0	395	0.0597	485.4	0.044
ASCH	NFE2L2(bZIP)/HepG2-NFE2L2-ChIP-Seq(Encode)/Homer	AWWWTGCTGAGTCAT	1e-08	-18.55	0	132	0.0199	129.6	0.0118
ASCH	USF1(bHLH)/GM12878-Usf1-ChIP-Seq(GSE32465)/Homer	SGTCACGTGR	1e-07	-17.25	0	752	0.1136	1032.1	0.0936
ASCH	NPAS2(bHLH)/Liver-NPAS2-ChIP-Seq(GSE39860)/Homer	KCCACGTGAC	1e-06	-14.87	0	1631	0.2464	2433.1	0.2207
ASCH	MNT(bHLH)/HepG2-MNT-ChIP-Seq(Encode)/Homer	DGCACACGTG	1e-06	-14.44	0	1580	0.2387	2356.4	0.2138
ASCH	MafA(bZIP)/Islet-MafA-ChIP-Seq(GSE30298)/Homer	TGCTGACTCA	1e-05	-13.72	0	1572	0.2375	2351.3	0.2133
ASCH	CREB5(bZIP)/LNCaP-CREB5.V5-ChIP-Seq(GSE137775)/Homer	VVATGACGTCAT	1e-05	-12.63	0	614	0.0928	854.7	0.0775
ASCH	Meis1(Homeobox)/MastCells-Meis1-ChIP-Seq(GSE48085)/Homer	VGCTGWCAVB	1e-05	-12.28	0.0001	2784	0.4206	4341.3	0.3938
ASCH	Sp1(Zf)/Promoter/Homer	GGCCCCGCCCCC	1e-05	-12.13	0.0001	324	0.0489	420.3	0.0381
ASCH	MafB(bZIP)/BMM-Mafb-ChIP-Seq(GSE75722)/Homer	WNTGCTGASTCAGCANWTTY	1e-05	-11.75	0.0001	818	0.1236	1177.6	0.1068
ASCH	FOXK1(Forkhead)/HEK293-FOXK1-ChIP-Seq(GSE51673)/Homer	NVWTGTTTAC	1e-05	-11.67	0.0001	1628	0.246	2465.3	0.2236
ASCH	IRF2(IRF)/Erythroblas-IRF2-ChIP-Seq(GSE36985)/Homer	GAAASYGAAASY	1e-05	-11.65	0.0001	187	0.0283	224.8	0.0204
ASCH	Atf2(bZIP)/3T3L1-Atf2-ChIP-Seq(GSE56872)/Homer	NRRTGACGTCAT	0.0001	-11.39	0.0001	525	0.0793	727.8	0.066
ASCH	CLOCK(bHLH)/Liver-Clock-ChIP-Seq(GSE39860)/Homer	GHCACGTG	0.0001	-11.34	0.0001	829	0.1252	1198.1	0.1087
ASCH	Tgif1(Homeobox)/mES-Tgif1-ChIP-Seq(GSE55404)/Homer	YTGWCADY	0.0001	-10.98	0.0002	4244	0.6412	6795.2	0.6164
ASCH	Atf7(bZIP)/3T3L1-Atf7-ChIP-Seq(GSE56872)/Homer	NGRTGACGTCAY	0.0001	-10.72	0.0002	721	0.1089	1035.2	0.0939
ASCH	KLF3(Zf)/MEF-Klf3-ChIP-Seq(GSE44748)/Homer	NRGCCCCRCCCHBNN	0.0001	-10.45	0.0003	738	0.1115	1064.7	0.0966
ASCH	Maz(Zf)/HepG2-Maz-ChIP-Seq(GSE31477)/Homer	GGGGGGGG	0.0001	-10.37	0.0003	2194	0.3315	3401.9	0.3086
ASCH	STAT1(Stat)/HelaS3-STAT1-ChIP-Seq(GSE12782)/Homer	NATTTCCNGGAAAT	0.0001	-10.27	0.0003	552	0.0834	777.3	0.0705
ASCH	PAX6(Paired,Homeobox)/Forebrain-Pax6-ChIP-Seq(GSE66961)/Homer	NGTGTTCAVTSAAGCGKAAA	0.0001	-9.99	0.0004	187	0.0283	231.6	0.021
ASCH	MafK(bZIP)/C2C12-MafK-ChIP-Seq(GSE36030)/Homer	GCTGASTCAGCA	0.0001	-9.94	0.0004	463	0.07	643.7	0.0584
ASCH	KLF1(Zf)/HUDEP2-KLF1-CutnRun(GSE136251)/Homer	VDGGGYGGGGCY	0.0001	-9.847	0.0005	1297	0.196	1956.6	0.1775
ASCH	Stat3+il21(Stat)/CD4-Stat3-ChIP-Seq(GSE19198)/Homer	SVYTTCCNGGAARB	0.0001	-9.519	0.0006	1386	0.2094	2103.2	0.1908
ASCH	Usf2(bHLH)/C2C12-Usf2-ChIP-Seq(GSE36030)/Homer	GTCACGTGGT	0.0001	-9.432	0.0007	543	0.082	770.5	0.0699
ASCH	KLF14(Zf)/HEK293-KLF14.GFP-ChIP-Seq(GSE58341)/Homer	RGKGGGCGKGGC	0.0001	-9.337	0.0007	2639	0.3987	4147.7	0.3763
ASCH	Smad2(MAD)/ES-SMAD2-ChIP-Seq(GSE29422)/Homer	CTGTCTGG	0.001	-9.196	0.0008	2811	0.4247	4433.3	0.4022
ASCH	Stat3(Stat)/mES-Stat3-ChIP-Seq(GSE11431)/Homer	CTTCCGGGAA	0.001	-9.14	0.0009	960	0.145	1427.7	0.1295
ASCH	Ascl1(bHLH)/NeuralTubes-Ascl1-ChIP-Seq(GSE55840)/Homer	NNVVCAGCTGBN	0.001	-9.128	0.0009	2737	0.4135	4312.4	0.3912
ASCH	Max(bHLH)/K562-Max-ChIP-Seq(GSE31477)/Homer	RCCACGTGGYYN	0.001	-9.115	0.0009	1073	0.1621	1607.8	0.1459
ASCH	IRF1(IRF)/PBMC-IRF1-ChIP-Seq(GSE43036)/Homer	GAAAGTGAAAGT	0.001	-8.814	0.0011	252	0.0381	332.5	0.0302
ASCH	Sp2(Zf)/HEK293-Sp2.eGFP-ChIP-Seq(Encode)/Homer	YGGCCCCGCCCC	0.001	-8.44	0.0016	2194	0.3315	3431.3	0.3113
ASCH	c-Jun-CRE(bZIP)/K562-cJun-ChIP-Seq(GSE31477)/Homer	ATGACGTCATCY	0.001	-8.41	0.0016	485	0.0733	689.2	0.0625
ASCH	JunD(bZIP)/K562-JunD-ChIP-Seq/Homer	ATGACGTCATCN	0.001	-8.308	0.0018	156	0.0236	194.2	0.0176
ASCH	HIC1(Zf)/Treg-ZBTB29-ChIP-Seq(GSE99889)/Homer	TGCCAGCB	0.001	-8.243	0.0019	3884	0.5868	6235.5	0.5656
ASCH	STAT5(Stat)/mCD4+-Stat5-ChIP-Seq(GSE12346)/Homer	RTTTCTNAGAAA	0.001	-8.187	0.0019	678	0.1024	992.4	0.09
ASCH	Sp5(Zf)/mES-Sp5.Flag-ChIP-Seq(GSE72989)/Homer	RGKGGGCGGAGC	0.001	-7.751	0.003	1589	0.2401	2456.6	0.2229
ASCH	FoxL2(Forkhead)/Ovary-FoxL2-ChIP-Seq(GSE60858)/Homer	WWTRTAAACAVG	0.001	-7.644	0.0032	1293	0.1953	1980	0.1796
ASCH	Foxo3(Forkhead)/U2OS-Foxo3-ChIP-Seq(E-MTAB-2701)/Homer	DGTAAACA	0.001	-7.556	0.0035	1181	0.1784	1800.7	0.1633
ASCH	Ascl2(bHLH)/ESC-Ascl2-ChIP-Seq(GSE97712)/Homer	SSRGCAGCTGCH	0.001	-7.464	0.0038	1883	0.2845	2939	0.2666
ASCH	Klf9(Zf)/GBM-Klf9-ChIP-Seq(GSE62211)/Homer	GCCACRCCCACY	0.001	-7.457	0.0038	628	0.0949	921	0.0835
ASCH	c-Myc(bHLH)/LNCAP-cMyc-ChIP-Seq(Unpublished)/Homer	VCCACGTG	0.001	-7.396	0.0039	583	0.0881	851.2	0.0772
ASCH	E2F1(E2F)/Hela-E2F1-ChIP-Seq(GSE22478)/Homer	CWGGCGGGAA	0.001	-7.26	0.0044	227	0.0343	304.6	0.0276
ASCH	DMRT6(DM)/Testis-DMRT6-ChIP-Seq(GSE60440)/Homer	YDGHTACAWTGTADC	0.001	-7.258	0.0044	313	0.0473	434	0.0394
ASCH	n-Myc(bHLH)/mES-nMyc-ChIP-Seq(GSE11431)/Homer	VRCCACGTGG	0.001	-7.173	0.0047	1040	0.1571	1579.2	0.1433
ASCH	DMRT1(DM)/Testis-DMRT1-ChIP-Seq(GSE64892)/Homer	TWGHWACAWTGTWDC	0.01	-6.878	0.0062	384	0.058	546.7	0.0496
ASCH	ZNF652/HepG2-ZNF652.Flag-ChIP-Seq(Encode)/Homer	TTAACCCTTTVNKKN	0.01	-6.857	0.0063	380	0.0574	540.9	0.0491
ASCH	TR4(NR),DR1/Hela-TR4-ChIP-Seq(GSE24685)/Homer	GAGGTCAAAGGTCA	0.01	-6.513	0.0087	171	0.0258	225.7	0.0205
ASCH	Bcl6(Zf)/Liver-Bcl6-ChIP-Seq(GSE31578)/Homer	NNNCTTTCCAGGAAA	0.01	-6.462	0.009	2352	0.3553	3726.2	0.338
ASCH	bHLHE40(bHLH)/HepG2-BHLHE40-ChIP-Seq(GSE31477)/Homer	KCACGTGMCN	0.01	-6.362	0.0099	412	0.0622	594.2	0.0539
ASCH	E2F3(E2F)/MEF-E2F3-ChIP-Seq(GSE71376)/Homer	BTKGGCGGGAAA	0.01	-6.318	0.0102	760	0.1148	1143.6	0.1037
ASCH	GSC(Homeobox)/FrogEmbryos-GSC-ChIP-Seq(DRA000576)/Homer	RGGATTAR	0.01	-6.28	0.0104	1714	0.259	2684.6	0.2435
ASCH	Egr1(Zf)/K562-Egr1-ChIP-Seq(GSE32465)/Homer	TGCGTGGGYG	0.01	-6.211	0.011	1129	0.1706	1736.7	0.1575
ASCH	STAT4(Stat)/CD4-Stat4-ChIP-Seq(GSE22104)/Homer	NYTTCCWGGAAR	0.01	-6.02	0.0132	1746	0.2638	2741.2	0.2487
ASCH	E2F7(E2F)/Hela-E2F7-ChIP-Seq(GSE32673)/Homer	VDTTTCCCGCCA	0.01	-6.02	0.0132	112	0.0169	142	0.0129
ASCH	TFE3(bHLH)/MEF-TFE3-ChIP-Seq(GSE75757)/Homer	GTCACGTGACYV	0.01	-5.825	0.0156	138	0.0208	180.6	0.0164
ASCH	HIF-1a(bHLH)/MCF7-HIF1a-ChIP-Seq(GSE28352)/Homer	TACGTGCV	0.01	-5.779	0.0162	269	0.0406	378.8	0.0344
ASCH	Atf1(bZIP)/K562-ATF1-ChIP-Seq(GSE31477)/Homer	GATGACGTCA	0.01	-5.771	0.0162	959	0.1449	1469.8	0.1333
ASCH	ISRE(IRF)/ThioMac-LPS-Expression(GSE23622)/Homer	AGTTTCASTTTC	0.01	-5.754	0.0162	107	0.0162	135.2	0.0123
ASCH	HRE(HSF)/HepG2-HSF1-ChIP-Seq(GSE31477)/Homer	BSTTCTRGAABVTTCYAGAA	0.01	-5.558	0.0195	299	0.0452	426.3	0.0387
ASCH	HRE(HSF)/Striatum-HSF1-ChIP-Seq(GSE38000)/Homer	TTCTAGAABNTTCTA	0.01	-5.483	0.0208	411	0.0621	601.7	0.0546
ASCH	FOXK2(Forkhead)/U2OS-FOXK2-ChIP-Seq(E-MTAB-2204)/Homer	SCHTGTTTACAT	0.01	-5.456	0.0211	1059	0.16	1635.5	0.1484
ASCH	HEB(bHLH)/mES-Heb-ChIP-Seq(GSE53233)/Homer	VCAGCTGBNN	0.01	-5.258	0.0254	2982	0.4505	4793.5	0.4348
ASCH	KLF5(Zf)/LoVo-KLF5-ChIP-Seq(GSE49402)/Homer	DGGGYGKGGC	0.01	-5.222	0.0261	1764	0.2665	2786.5	0.2528
ASCH	E2A(bHLH)/proBcell-E2A-ChIP-Seq(GSE21978)/Homer	DNRCAGCTGY	0.01	-5.148	0.0278	2331	0.3522	3719.3	0.3374
ASCH	Pdx1(Homeobox)/Islet-Pdx1-ChIP-Seq(SRA008281)/Homer	YCATYAATCA	0.01	-5.032	0.0309	1504	0.2272	2365.4	0.2146
ASCH	NFkB-p65-Rel(RHD)/ThioMac-LPS-Expression(GSE23622)/Homer	GGAAATTCCC	0.01	-4.889	0.0353	100	0.0151	129.1	0.0117
ASCH	Smad4(MAD)/ESC-SMAD4-ChIP-Seq(GSE29422)/Homer	VBSYGTCTGG	0.01	-4.809	0.0378	2797	0.4226	4497.1	0.408
ASCH	PAX5(Paired,Homeobox)/GM12878-PAX5-ChIP-Seq(GSE32465)/Homer	GCAGCCAAGCRTGACH	0.01	-4.684	0.0424	676	0.1021	1031.7	0.0936
ASCH	LEF1(HMG)/H1-LEF1-ChIP-Seq(GSE64758)/Homer	CCTTTGATST	0.01	-4.657	0.0431	1273	0.1923	1996.7	0.1811
ASCH	Foxa2(Forkhead)/Liver-Foxa2-ChIP-Seq(GSE25694)/Homer	CYTGTTTACWYW	0.1	-4.559	0.047	1340	0.2024	2107.7	0.1912
ASCH	p63(p53)/Keratinocyte-p63-ChIP-Seq(GSE17611)/Homer	NNDRCATGYCYNRRCATGYH	0.1	-4.531	0.0479	659	0.0996	1006.7	0.0913
ASCH	Klf4(Zf)/mES-Klf4-ChIP-Seq(GSE11431)/Homer	GCCACACCCA	0.1	-4.409	0.0535	534	0.0807	808.2	0.0733
ASCH	GATA(Zf),IR4/iTreg-Gata3-ChIP-Seq(GSE20898)/Homer	NAGATWNBNATCTNN	0.1	-4.397	0.0537	105	0.0159	139.8	0.0127
ASCH	Hoxa10(Homeobox)/ChickenMSG-Hoxa10.Flag-ChIP-Seq(GSE86088)/Homer	GGYAATGAAA	0.1	-4.37	0.0546	982	0.1484	1529.7	0.1388
ASCH	Tgif2(Homeobox)/mES-Tgif2-ChIP-Seq(GSE55404)/Homer	TGTCANYT	0.1	-4.363	0.0546	4522	0.6832	7388.3	0.6702
ASCH	ZNF165(Zf)/WHIM12-ZNF165-ChIP-Seq(GSE65937)/Homer	AAGGKGRCGCAGGCA	0.1	-4.286	0.0582	213	0.0322	304.8	0.0276
ASCH	MafF(bZIP)/HepG2-MafF-ChIP-Seq(GSE31477)/Homer	HWWGTCAGCAWWTTT	0.1	-4.137	0.0669	411	0.0621	616	0.0559
ASCH	c-Myc(bHLH)/mES-cMyc-ChIP-Seq(GSE11431)/Homer	VVCCACGTGG	0.1	-4.023	0.0743	797	0.1204	1236.8	0.1122
ASCH	Six2(Homeobox)/NephronProgenitor-Six2-ChIP-Seq(GSE39837)/Homer	GWAAYHTGAKMC	0.1	-4.021	0.0743	1436	0.217	2275.2	0.2064
ASCH	Nur77(NR)/K562-NR4A1-ChIP-Seq(GSE31363)/Homer	TGACCTTTNCNT	0.1	-4.011	0.0743	282	0.0426	414	0.0376
ASCH	GRHL2(CP2)/HBE-GRHL2-ChIP-Seq(GSE46194)/Homer	AAACYKGTTWDACMRGTTTB	0.1	-3.849	0.086	594	0.0897	912.9	0.0828
ASCH	Pax8(Paired,Homeobox)/Thyroid-Pax8-ChIP-Seq(GSE26938)/Homer	GTCATGCHTGRCTGS	0.1	-3.825	0.0873	710	0.1073	1099.7	0.0998
ASCH	RUNX-AML(Runt)/CD4+-PolII-ChIP-Seq(Barski_et_al.)/Homer	GCTGTGGTTW	0.1	-3.789	0.0896	1210	0.1828	1911.3	0.1734
ASCH	p53(p53)/mES-cMyc-ChIP-Seq(GSE11431)/Homer	ACATGCCCGGGCAT	0.1	-3.765	0.091	44	0.0066	54	0.0049
ASCH	FOXA1(Forkhead)/MCF7-FOXA1-ChIP-Seq(GSE26831)/Homer	WAAGTAAACA	0.1	-3.734	0.0931	1609	0.2431	2565.4	0.2327
ASCH	E2F6(E2F)/Hela-E2F6-ChIP-Seq(GSE31477)/Homer	GGCGGGAARN	0.1	-3.724	0.0932	627	0.0947	967.6	0.0878
ASCH	Foxf1(Forkhead)/Lung-Foxf1-ChIP-Seq(GSE77951)/Homer	WWATRTAAACAN	0.1	-3.611	0.1034	1382	0.2088	2196.1	0.1992
ASCH	Atoh1(bHLH)/Cerebellum-Atoh1-ChIP-Seq(GSE22111)/Homer	VNRVCAGCTGGY	0.1	-3.558	0.1081	2155	0.3256	3468.6	0.3147
ASCH	Ronin(THAP)/ES-Thap11-ChIP-Seq(GSE51522)/Homer	RACTACAACTCCCAGVAKGC	0.1	-3.551	0.1081	14	0.0021	13.8	0.0013
ASCH	Sox17(HMG)/Endoderm-Sox17-ChIP-Seq(GSE61475)/Homer	CCATTGTTYB	0.1	-3.518	0.1106	1333	0.2014	2118.1	0.1921
ASCH	KLF10(Zf)/HEK293-KLF10.GFP-ChIP-Seq(GSE58341)/Homer	GGGGGTGTGTCC	0.1	-3.511	0.1106	1099	0.166	1736.1	0.1575
ASCH	MYNN(Zf)/HEK293-MYNN.eGFP-ChIP-Seq(Encode)/Homer	TTCAAAWTAAAAGTC	0.1	-3.5	0.1108	414	0.0625	629.1	0.0571
ASCH	SCRT1(Zf)/HEK293-SCRT1.eGFP-ChIP-Seq(Encode)/Homer	GCAACAGGTG	0.1	-3.468	0.1134	344	0.052	519	0.0471
ASCH	NeuroG2(bHLH)/Fibroblast-NeuroG2-ChIP-Seq(GSE75910)/Homer	ACCATCTGTT	0.1	-3.449	0.1146	2760	0.417	4472.9	0.4058
ASCH	EAR2(NR)/K562-NR2F6-ChIP-Seq(Encode)/Homer	NRBCARRGGTCA	0.1	-3.405	0.1187	1922	0.2904	3088.6	0.2802
ASCH	OCT:OCT(POU,Homeobox,IR1)/NPC-Brn2-ChIP-Seq(GSE35496)/Homer	ATGAATWATTCATGA	0.1	-3.398	0.1187	52	0.0079	66.4	0.006
ASCH	Otx2(Homeobox)/EpiLC-Otx2-ChIP-Seq(GSE56098)/Homer	NYTAATCCYB	0.1	-3.381	0.1198	1202	0.1816	1907.9	0.1731
ASCH	PRDM14(Zf)/H1-PRDM14-ChIP-Seq(GSE22767)/Homer	RGGTCTCTAACY	0.1	-3.376	0.1198	496	0.0749	762.8	0.0692
ASCH	KLF6(Zf)/PDAC-KLF6-ChIP-Seq(GSE64557)/Homer	MKGGGYGTGGCC	0.1	-3.316	0.1258	1482	0.2239	2367.4	0.2148
ASCH	p53(p53)/Saos-p53-ChIP-Seq(GSE15780)/Homer	RRCATGYCYRGRCATGYYYN	0.1	-3.281	0.1282	177	0.0267	258	0.0234
ASCH	p53(p53)/Saos-p53-ChIP-Seq/Homer	RRCATGYCYRGRCATGYYYN	0.1	-3.281	0.1282	177	0.0267	258	0.0234
ASCH	PBX2(Homeobox)/K562-PBX2-ChIP-Seq(Encode)/Homer	RTGATTKATRGN	0.1	-3.204	0.1374	1164	0.1759	1849.7	0.1678
ASCH	COUP-TFII(NR)/K562-NR2F1-ChIP-Seq(Encode)/Homer	GKBCARAGGTCA	0.1	-3.101	0.1512	2072	0.313	3344.1	0.3034
ASCH	NF1:FOXA1(CTF,Forkhead)/LNCAP-FOXA1-ChIP-Seq(GSE27824)/Homer	WNTGTTTRYTTTGGCA	0.1	-3.1	0.1512	138	0.0208	198.1	0.018
ASCH	Pitx1(Homeobox)/Chicken-Pitx1-ChIP-Seq(GSE38910)/Homer	TAATCCCN	0.1	-3.081	0.1519	5095	0.7698	8387.8	0.7609
ASCH	FOXM1(Forkhead)/MCF7-FOXM1-ChIP-Seq(GSE72977)/Homer	TRTTTACTTW	0.1	-3.062	0.1537	1697	0.2564	2727.7	0.2474
ASCH	OCT:OCT-short(POU,Homeobox)/NPC-OCT6-ChIP-Seq(GSE43916)/Homer	ATGCATWATGCATRW	0.1	-3.031	0.1574	1044	0.1577	1657.5	0.1504
ASCH	Tbox:Smad(T-box,MAD)/ESCd5-Smad2_3-ChIP-Seq(GSE29422)/Homer	AGGTGHCAGACA	0.1	-3.021	0.1577	386	0.0583	591.4	0.0537
ASCH	CRX(Homeobox)/Retina-Crx-ChIP-Seq(GSE20012)/Homer	GCTAATCC	0.1	-3.011	0.1581	3267	0.4936	5328	0.4833
ASCH	Tcf3(HMG)/mES-Tcf3-ChIP-Seq(GSE11724)/Homer	ASWTCAAAGG	0.1	-2.968	0.1639	505	0.0763	783.4	0.0711
ASCH	ZNF692(Zf)/HEK293-ZNF692.GFP-ChIP-Seq(GSE58341)/Homer	GTGGGCCCCA	0.1	-2.966	0.1639	212	0.032	315.6	0.0286
ASCH	STAT6(Stat)/Macrophage-Stat6-ChIP-Seq(GSE38377)/Homer	TTCCKNAGAA	0.1	-2.909	0.1713	932	0.1408	1477.6	0.134
ASCH	Ap4(bHLH)/AML-Tfap4-ChIP-Seq(GSE45738)/Homer	NAHCAGCTGD	0.1	-2.866	0.1777	2387	0.3606	3872.6	0.3513
ASCH	Nr5a2(NR)/Pancreas-LRH1-ChIP-Seq(GSE34295)/Homer	BTCAAGGTCA	0.1	-2.858	0.1779	1273	0.1923	2036.3	0.1847
ASCH	Oct4:Sox17(POU,Homeobox,HMG)/F9-Sox17-ChIP-Seq(GSE44553)/Homer	CCATTGTATGCAAAT	0.1	-2.808	0.1856	245	0.037	369.6	0.0335
ASCH	TCF4(bHLH)/SHSY5Y-TCF4-ChIP-Seq(GSE96915)/Homer	SMCATCTGKH	0.1	-2.801	0.1856	2720	0.4109	4426.6	0.4016
ASCH	ZNF675(Zf)/HEK293-ZNF675.GFP-ChIP-Seq(GSE58341)/Homer	ARGAGGMCAAAATGW	0.1	-2.798	0.1856	255	0.0385	385.1	0.0349
ASCH	NFAT:AP1(RHD,bZIP)/Jurkat-NFATC1-ChIP-Seq(Jolma_et_al.)/Homer	SARTGGAAAAWRTGAGTCAB	0.1	-2.795	0.1856	282	0.0426	428.6	0.0389
ASCH	Tcf12(bHLH)/GM12878-Tcf12-ChIP-Seq(GSE32465)/Homer	VCAGCTGYTG	0.1	-2.78	0.1858	1928	0.2913	3116.6	0.2827
ASCH	Zfp281(Zf)/ES-Zfp281-ChIP-Seq(GSE81042)/Homer	CCCCTCCCCCAC	0.1	-2.758	0.1885	585	0.0884	916	0.0831
ASCH	Isl1(Homeobox)/Neuron-Isl1-ChIP-Seq(GSE31456)/Homer	CTAATKGV	0.1	-2.712	0.1962	3330	0.5031	5443.3	0.4938
ASCH	FOXP1(Forkhead)/H9-FOXP1-ChIP-Seq(GSE31006)/Homer	NYYTGTTTACHN	0.1	-2.702	0.1967	726	0.1097	1146.1	0.104
ASCH	Erra(NR)/HepG2-Erra-ChIP-Seq(GSE31477)/Homer	CAAAGGTCAG	0.1	-2.701	0.1967	3355	0.5069	5485.3	0.4976
ASCH	FOXA1(Forkhead)/LNCAP-FOXA1-ChIP-Seq(GSE27824)/Homer	WAAGTAAACA	0.1	-2.684	0.1976	1905	0.2878	3081.5	0.2795
ASCH	EBF(EBF)/proBcell-EBF-ChIP-Seq(GSE21978)/Homer	DGTCCCYRGGGA	0.1	-2.641	0.205	411	0.0621	637.8	0.0579
ASCH	Sox9(HMG)/Limb-SOX9-ChIP-Seq(GSE73225)/Homer	AGGVNCCTTTGT	0.1	-2.633	0.2053	1861	0.2812	3010	0.2731
ASCH	T1ISRE(IRF)/ThioMac-Ifnb-Expression/Homer	ACTTTCGTTTCT	0.1	-2.611	0.2085	22	0.0033	26.3	0.0024
ASCH	Lhx3(Homeobox)/Neuron-Lhx3-ChIP-Seq(GSE31456)/Homer	ADBTAATTAR	0.1	-2.609	0.2085	3073	0.4643	5019.3	0.4553
ASCH	PAX3:FKHR-fusion(Paired,Homeobox)/Rh4-PAX3:FKHR-ChIP-Seq(GSE19063)/Homer	ACCRTGACTAATTNN	0.1	-2.582	0.2119	347	0.0524	535.7	0.0486
ASCH	RUNX2(Runt)/PCa-RUNX2-ChIP-Seq(GSE33889)/Homer	NWAACCACADNN	0.1	-2.552	0.2169	1383	0.2089	2225.4	0.2019
ASCH	EBF1(EBF)/Near-E2A-ChIP-Seq(GSE21512)/Homer	GTCCCCWGGGGA	0.1	-2.54	0.2182	1901	0.2872	3079.1	0.2793
ASCH	ZBTB12(Zf)/HEK293-ZBTB12.GFP-ChIP-Seq(GSE58341)/Homer	NGNTCTAGAACCNGV	0.1	-2.532	0.2187	709	0.1071	1122.6	0.1018
ASCH	RUNX(Runt)/HPC7-Runx1-ChIP-Seq(GSE22178)/Homer	SAAACCACAG	0.1	-2.486	0.2276	1145	0.173	1836.8	0.1666
ASCH	CRE(bZIP)/Promoter/Homer	CSGTGACGTCAC	0.1	-2.485	0.2276	270	0.0408	413.8	0.0375
ASCH	IRF:BATF(IRF:bZIP)/pDC-Irf8-ChIP-Seq(GSE66899)/Homer	CTTTCANTATGACTV	0.1	-2.474	0.2276	216	0.0326	327.2	0.0297
ASCH	ZNF322(Zf)/HEK293-ZNF322.GFP-ChIP-Seq(GSE58341)/Homer	GAGCCTGGTACTGWGCCTGR	0.1	-2.447	0.2322	628	0.0949	992.1	0.09
ASCH	BHLHA15(bHLH)/NIH3T3-BHLHB8.HA-ChIP-Seq(GSE119782)/Homer	NAMCAGCTGK	0.1	-2.426	0.2357	2559	0.3866	4172.6	0.3785
ASCH	COUP-TFII(NR)/Artia-Nr2f2-ChIP-Seq(GSE46497)/Homer	AGRGGTCA	0.1	-2.414	0.237	2417	0.3652	3937.1	0.3571
ASCH	p73(p53)/Trachea-p73-ChIP-Seq(PRJNA310161)/Homer	NRRRCAWGTCCDGRCATGYY	0.1	-2.413	0.237	95	0.0144	137.5	0.0125
ASCH	Smad3(MAD)/NPC-Smad3-ChIP-Seq(GSE36673)/Homer	TWGTCTGV	0.1	-2.409	0.237	4534	0.685	7465.3	0.6772
ASCH	CEBP:AP1(bZIP)/ThioMac-CEBPb-ChIP-Seq(GSE21512)/Homer	DRTGTTGCAA	0.1	-2.353	0.2475	1119	0.1691	1797.4	0.163
ASCH	PAX5(Paired,Homeobox),condensed/GM12878-PAX5-ChIP-Seq(GSE32465)/Homer	GTCACGCTCSCTGM	0.1	-2.351	0.2475	159	0.024	238.1	0.0216
ASCH	PRDM1(Zf)/Hela-PRDM1-ChIP-Seq(GSE31477)/Homer	ACTTTCACTTTC	0.1	-2.338	0.2484	915	0.1382	1463.1	0.1327
ASCH	LHX9(Homeobox)/Hct116-LHX9.V5-ChIP-Seq(GSE116822)/Homer	NGCTAATTAG	0.1	-2.332	0.2485	2887	0.4362	4720.7	0.4282
ASCH	E-box(bHLH)/Promoter/Homer	SSGGTCACGTGA	0.1	-2.312	0.252	106	0.016	155.6	0.0141
ASCH	Gata4(Zf)/Heart-Gata4-ChIP-Seq(GSE35151)/Homer	NBWGATAAGR	1	-2.201	0.28	1207	0.1824	1946.8	0.1766
ASCH	ZNF415(Zf)/HEK293-ZNF415.GFP-ChIP-Seq(GSE58341)/Homer	GRTGMTRGAGCC	1	-2.193	0.2804	920	0.139	1475.5	0.1338
ASCH	AMYB(HTH)/Testes-AMYB-ChIP-Seq(GSE44588)/Homer	TGGCAGTTGG	1	-2.176	0.2837	2475	0.3739	4042.6	0.3667
ASCH	ZNF467(Zf)/HEK293-ZNF467.GFP-ChIP-Seq(GSE58341)/Homer	TGGGGAAGGGCM	1	-2.168	0.2843	1550	0.2342	2512.7	0.2279
ASCH	RAR:RXR(NR),DR5/ES-RAR-ChIP-Seq(GSE56893)/Homer	RGGTCADNNAGAGGTCAV	1	-2.138	0.2915	45	0.0068	62.5	0.0057
ASCH	Nr5a2(NR)/mES-Nr5a2-ChIP-Seq(GSE19019)/Homer	BTCAAGGTCA	1	-2.114	0.297	965	0.1458	1551.6	0.1408
ASCH	Twist(bHLH)/HMLE-TWIST1-ChIP-Seq(Chang_et_al)/Homer	VCAKCTGGNNNCCAGMTGBN	1	-2.097	0.3003	236	0.0357	364.2	0.033
ASCH	STAT6(Stat)/CD4-Stat6-ChIP-Seq(GSE22104)/Homer	ABTTCYYRRGAA	1	-2.097	0.3003	894	0.1351	1435.7	0.1302
ASCH	Phox2b(Homeobox)/CLBGA-PHOX2B-ChIP-Seq(GSE90683)/Homer	TTAATTNAATTA	1	-2.092	0.3003	334	0.0505	522.2	0.0474
ASCH	Sox7(HMG)/ESC-Sox7-ChIP-Seq(GSE133899)/Homer	VVRRAACAATGG	1	-2.083	0.3003	574	0.0867	912.5	0.0828
ASCH	E2F(E2F)/Hela-CellCycle-Expression/Homer	TTSGCGCGAAAA	1	-2.058	0.3054	46	0.0069	64.8	0.0059
ASCH	Foxa3(Forkhead)/Liver-Foxa3-ChIP-Seq(GSE77670)/Homer	BSNTGTTTACWYWGN	1	-2.045	0.3076	533	0.0805	846.9	0.0768
ASCH	GATA:SCL(Zf,bHLH)/Ter119-SCL-ChIP-Seq(GSE18720)/Homer	CRGCTGBNGNSNNSAGATAA	1	-2.029	0.311	183	0.0276	280.6	0.0255
ASCH	NF1-halfsite(CTF)/LNCaP-NF1-ChIP-Seq(Unpublished)/Homer	YTGCCAAG	1	-2.026	0.311	3877	0.5857	6381.6	0.5789
ASCH	NFkB-p50,p52(RHD)/Monocyte-p50-ChIP-Chip(Schreiber_et_al.)/Homer	GGGGGAATCCCC	1	-2.006	0.315	154	0.0233	234.6	0.0213
ASCH	MyoG(bHLH)/C2C12-MyoG-ChIP-Seq(GSE36024)/Homer	AACAGCTG	1	-1.964	0.3267	2012	0.304	3283.4	0.2978
ASCH	Hoxb4(Homeobox)/ES-Hoxb4-ChIP-Seq(GSE34014)/Homer	TGATTRATGGCY	1	-1.94	0.3329	349	0.0527	549.5	0.0498
ASCH	Gata6(Zf)/HUG1N-GATA6-ChIP-Seq(GSE51936)/Homer	YCTTATCTBN	1	-1.898	0.3452	1053	0.1591	1702.8	0.1545
ASCH	Tcf21(bHLH)/ArterySmoothMuscle-Tcf21-ChIP-Seq(GSE61369)/Homer	NAACAGCTGG	1	-1.886	0.3474	1896	0.2864	3094.1	0.2807
ASCH	Sox2(HMG)/mES-Sox2-ChIP-Seq(GSE11431)/Homer	BCCATTGTTC	1	-1.88	0.3479	1726	0.2608	2813.3	0.2552
ASCH	Olig2(bHLH)/Neuron-Olig2-ChIP-Seq(GSE30882)/Homer	RCCATMTGTT	1	-1.825	0.3656	3207	0.4845	5273.1	0.4783
ASCH	PRDM9(Zf)/Testis-DMC1-ChIP-Seq(GSE35498)/Homer	ADGGYAGYAGCATCT	1	-1.788	0.3776	726	0.1097	1168.2	0.106
ASCH	Foxh1(Forkhead)/hESC-FOXH1-ChIP-Seq(GSE29422)/Homer	NNTGTGGATTSS	1	-1.734	0.3962	935	0.1413	1513.4	0.1373
ASCH	Myf5(bHLH)/GM-Myf5-ChIP-Seq(GSE24852)/Homer	BAACAGCTGT	1	-1.729	0.3965	1374	0.2076	2237.2	0.2029
ASCH	Zfp57(Zf)/H1-ZFP57.HA-ChIP-Seq(GSE115387)/Homer	NANTGCSGCA	1	-1.723	0.3969	371	0.0561	589.2	0.0534
ASCH	IRF8(IRF)/BMDM-IRF8-ChIP-Seq(GSE77884)/Homer	GRAASTGAAAST	1	-1.722	0.3969	507	0.0766	811.5	0.0736
ASCH	Twist2(bHLH)/Myoblast-Twist2.Ty1-ChIP-Seq(GSE127998)/Homer	MCAGCTGBYH	1	-1.712	0.397	3008	0.4544	4947.9	0.4488
ASCH	IRF4(IRF)/GM12878-IRF4-ChIP-Seq(GSE32465)/Homer	ACTGAAACCA	1	-1.694	0.4024	647	0.0977	1041.5	0.0945
ASCH	Sox15(HMG)/CPA-Sox15-ChIP-Seq(GSE62909)/Homer	RAACAATGGN	1	-1.689	0.4024	1963	0.2966	3213.8	0.2915
ASCH	EBF2(EBF)/BrownAdipose-EBF2-ChIP-Seq(GSE97114)/Homer	NABTCCCWDGGGAVH	1	-1.636	0.4222	1644	0.2484	2687.2	0.2438
ASCH	RARa(NR)/K562-RARa-ChIP-Seq(Encode)/Homer	TTGAMCTTTG	1	-1.633	0.4222	3854	0.5823	6360.6	0.577
ASCH	En1(Homeobox)/SUM149-EN1-ChIP-Seq(GSE120957)/Homer	NDCTAATTAS	1	-1.627	0.4222	3306	0.4995	5447.9	0.4942
ASCH	CDX4(Homeobox)/ZebrafishEmbryos-Cdx4.Myc-ChIP-Seq(GSE48254)/Homer	NGYCATAAAWCH	1	-1.615	0.4247	1214	0.1834	1977.1	0.1794
ASCH	ERRg(NR)/Kidney-ESRRG-ChIP-Seq(GSE104905)/Homer	GTGACCTTGRVN	1	-1.598	0.4301	1279	0.1932	2085.1	0.1892
ASCH	IRF3(IRF)/BMDM-Irf3-ChIP-Seq(GSE67343)/Homer	AGTTTCAKTTTC	1	-1.54	0.4534	514	0.0777	827.5	0.0751
ASCH	Sox21(HMG)/ESC-SOX21-ChIP-Seq(GSE110505)/Homer	BCCWTTGTBYKV	1	-1.538	0.4534	3128	0.4726	5156	0.4677
ASCH	Ptf1a(bHLH)/Panc1-Ptf1a-ChIP-Seq(GSE47459)/Homer	ACAGCTGTTN	1	-1.535	0.4534	3799	0.574	6273.9	0.5691
ASCH	LRF(Zf)/Erythroblasts-ZBTB7A-ChIP-Seq(GSE74977)/Homer	AAGACCCYYN	1	-1.52	0.4559	1900	0.2871	3116.8	0.2827
ASCH	ZBTB33(Zf)/GM12878-ZBTB33-ChIP-Seq(GSE32465)/Homer	GGVTCTCGCGAGAAC	1	-1.497	0.4647	21	0.0032	29	0.0026
ASCH	Zac1(Zf)/Neuro2A-Plagl1-ChIP-Seq(GSE75942)/Homer	HAWGRGGCCM	1	-1.477	0.4716	3901	0.5894	6446.4	0.5848
ASCH	Nkx6.1(Homeobox)/Islet-Nkx6.1-ChIP-Seq(GSE40975)/Homer	GKTAATGR	1	-1.458	0.4784	3928	0.5934	6493	0.589
ASCH	Hoxa13(Homeobox)/ChickenMSG-Hoxa13.Flag-ChIP-Seq(GSE86088)/Homer	CYHATAAAAN	1	-1.456	0.4784	3433	0.5187	5667.3	0.5141
ASCH	ZNF416(Zf)/HEK293-ZNF416.GFP-ChIP-Seq(GSE58341)/Homer	WDNCTGGGCA	1	-1.417	0.4937	2597	0.3924	4278.3	0.3881
ASCH	Tbx6(T-box)/ESC-Tbx6-ChIP-Seq(GSE93524)/Homer	DAGGTGTBAA	1	-1.415	0.4937	1497	0.2262	2453.1	0.2225
ASCH	Pax7(Paired,Homeobox),long/Myoblast-Pax7-ChIP-Seq(GSE25064)/Homer	TAATCHGATTAC	1	-1.4	0.4975	38	0.0057	56.7	0.0051
ASCH	NeuroD1(bHLH)/Islet-NeuroD1-ChIP-Seq(GSE30298)/Homer	GCCATCTGTT	1	-1.364	0.5137	1626	0.2457	2669.2	0.2421
ASCH	Atf4(bZIP)/MEF-Atf4-ChIP-Seq(GSE35681)/Homer	MTGATGCAAT	1	-1.361	0.5137	399	0.0603	643.8	0.0584
ASCH	Six1(Homeobox)/Myoblast-Six1-ChIP-Chip(GSE20150)/Homer	GKVTCADRTTWC	1	-1.357	0.5137	330	0.0499	530.3	0.0481
ASCH	Zfp809(Zf)/ES-Zfp809-ChIP-Seq(GSE70799)/Homer	GGGGCTYGKCTGGGA	1	-1.353	0.5137	369	0.0557	594.4	0.0539
ASCH	HOXA1(Homeobox)/mES-Hoxa1-ChIP-Seq(SRP084292)/Homer	TGATKGATGR	1	-1.351	0.5137	383	0.0579	617.9	0.056
ASCH	ZNF143|STAF(Zf)/CUTLL-ZNF143-ChIP-Seq(GSE29600)/Homer	ATTTCCCAGVAKSCY	1	-1.336	0.5163	640	0.0967	1040	0.0943
ASCH	Gfi1b(Zf)/HPC7-Gfi1b-ChIP-Seq(GSE22178)/Homer	MAATCACTGC	1	-1.318	0.5232	1083	0.1636	1772.8	0.1608
ASCH	ZBTB18(Zf)/HEK293-ZBTB18.GFP-ChIP-Seq(GSE58341)/Homer	AACATCTGGA	1	-1.311	0.5247	888	0.1342	1450.7	0.1316
ASCH	NFAT(RHD)/Jurkat-NFATC1-ChIP-Seq(Jolma_et_al.)/Homer	ATTTTCCATT	1	-1.304	0.5262	1462	0.2209	2400.6	0.2178
ASCH	AP-2gamma(AP2)/MCF7-TFAP2C-ChIP-Seq(GSE21234)/Homer	SCCTSAGGSCAW	1	-1.265	0.5446	1707	0.2579	2808.6	0.2548
ASCH	Tbx5(T-box)/HL1-Tbx5.biotin-ChIP-Seq(GSE21529)/Homer	AGGTGTCA	1	-1.24	0.5562	4198	0.6342	6954.9	0.6309
ASCH	Foxo1(Forkhead)/RAW-Foxo1-ChIP-Seq(Fan_et_al.)/Homer	CTGTTTAC	1	-1.236	0.5562	3024	0.4569	4998.1	0.4534
ASCH	DLX2(Homeobox)/BasalGanglia-Dlx2-ChIP-seq(GSE124936)/Homer	NNNTAATTAS	1	-1.231	0.5563	2888	0.4363	4772.4	0.4329
ASCH	Pbx3(Homeobox)/GM12878-PBX3-ChIP-Seq(GSE32465)/Homer	SCTGTCAMTCAN	1	-1.222	0.559	429	0.0648	696.8	0.0632
ASCH	Tcf7(HMG)/GM12878-TCF7-ChIP-Seq(Encode)/Homer	CTTTGATGTGSB	1	-1.213	0.5616	623	0.0941	1016.2	0.0922
ASCH	Tbet(T-box)/CD8-Tbet-ChIP-Seq(GSE33802)/Homer	AGGTGTGAAM	1	-1.181	0.5774	1441	0.2177	2371.9	0.2152
ASCH	E2F4(E2F)/K562-E2F4-ChIP-Seq(GSE31477)/Homer	GGCGGGAAAH	1	-1.16	0.5872	417	0.063	678.7	0.0616
ASCH	YY1(Zf)/Promoter/Homer	CAAGATGGCGGC	1	-1.159	0.5872	53	0.008	82.2	0.0075
ASCH	Sox6(HMG)/Myotubes-Sox6-ChIP-Seq(GSE32627)/Homer	CCATTGTTNY	1	-1.15	0.5879	2682	0.4052	4435	0.4023
ASCH	Brachyury(T-box)/Mesoendoderm-Brachyury-ChIP-exo(GSE54963)/Homer	ANTTMRCASBNNNGTGYKAAN	1	-1.147	0.5879	455	0.0687	741.7	0.0673
ASCH	TCFL2(HMG)/K562-TCF7L2-ChIP-Seq(GSE29196)/Homer	ACWTCAAAGG	1	-1.14	0.5887	158	0.0239	253.9	0.023
ASCH	BMYB(HTH)/Hela-BMYB-ChIP-Seq(GSE27030)/Homer	NHAACBGYYV	1	-1.126	0.5944	2345	0.3543	3875.6	0.3516
ASCH	Fox:Ebox(Forkhead,bHLH)/Panc1-Foxa2-ChIP-Seq(GSE47459)/Homer	NNNVCTGWGYAAACASN	1	-1.066	0.6287	1829	0.2763	3021.4	0.2741
ASCH	Pit1+1bp(Homeobox)/GCrat-Pit1-ChIP-Seq(GSE58009)/Homer	ATGCATAATTCA	1	-1.047	0.6381	533	0.0805	873.3	0.0792
ASCH	MyoD(bHLH)/Myotube-MyoD-ChIP-Seq(GSE21614)/Homer	RRCAGCTGYTSY	1	-1.005	0.6628	1553	0.2346	2566.4	0.2328
ASCH	PBX1(Homeobox)/MCF7-PBX1-ChIP-Seq(GSE28007)/Homer	GSCTGTCACTCA	1	-1.004	0.6628	154	0.0233	249.2	0.0226
ASCH	Mouse_Recombination_Hotspot(Zf)/Testis-DMC1-ChIP-Seq(GSE24438)/Homer	ACTYKNATTCGTGNTACTTC	1	-0.9882	0.6685	88	0.0133	141.4	0.0128
ASCH	HIF2a(bHLH)/785_O-HIF2a-ChIP-Seq(GSE34871)/Homer	GCACGTACCC	1	-0.988	0.6685	337	0.0509	551.3	0.05
ASCH	RUNX1(Runt)/Jurkat-RUNX1-ChIP-Seq(GSE29180)/Homer	AAACCACARM	1	-0.9845	0.6685	1642	0.2481	2715.4	0.2463
ASCH	HIF-1b(HLH)/T47D-HIF1b-ChIP-Seq(GSE59937)/Homer	RTACGTGC	1	-0.9688	0.6733	1220	0.1843	2015	0.1828
ASCH	EBNA1(EBV-virus)/Raji-EBNA1-ChIP-Seq(GSE30709)/Homer	GGYAGCAYDTGCTDCCCNNN	1	-0.9601	0.6765	32	0.0048	50.5	0.0046
ASCH	Hand2(bHLH)/Mesoderm-Hand2-ChIP-Seq(GSE61475)/Homer	TGACANARRCCAGRC	1	-0.9272	0.6964	938	0.1417	1549.8	0.1406
ASCH	Sox3(HMG)/NPC-Sox3-ChIP-Seq(GSE33059)/Homer	CCWTTGTY	1	-0.9233	0.6964	3014	0.4554	5001.9	0.4537
ASCH	FXR(NR),IR1/Liver-FXR-ChIP-Seq(Chong_et_al.)/Homer	AGGTCANTGACCTB	1	-0.9169	0.698	611	0.0923	1007.8	0.0914
ASCH	NFkB-p65(RHD)/GM12787-p65-ChIP-Seq(GSE19485)/Homer	WGGGGATTTCCC	1	-0.8907	0.7137	802	0.1212	1325.8	0.1203
ASCH	Hnf1(Homeobox)/Liver-Foxa2-Chip-Seq(GSE25694)/Homer	GGTTAAWCATTAA	1	-0.8744	0.7226	176	0.0266	288.3	0.0262
ASCH	Egr2(Zf)/Thymocytes-Egr2-ChIP-Seq(GSE34254)/Homer	NGCGTGGGCGGR	1	-0.8442	0.7418	239	0.0361	393.3	0.0357
ASCH	PRDM10(Zf)/HEK293-PRDM10.eGFP-ChIP-Seq(Encode)/Homer	TGGTACATTCCA	1	-0.8398	0.7422	1013	0.153	1678.2	0.1522
ASCH	Lhx1(Homeobox)/EmbryoCarcinoma-Lhx1-ChIP-Seq(GSE70957)/Homer	NNYTAATTAR	1	-0.8329	0.7444	2434	0.3677	4042.2	0.3667
ASCH	HOXA2(Homeobox)/mES-Hoxa2-ChIP-Seq(Donaldson_et_al.)/Homer	GYCATCMATCAT	1	-0.8304	0.7444	150	0.0227	246.2	0.0223
ASCH	CArG(MADS)/PUER-Srf-ChIP-Seq(Sullivan_et_al.)/Homer	CCATATATGGNM	1	-0.7929	0.7688	467	0.0706	773.8	0.0702
ASCH	Barx1(Homeobox)/Stomach-Barx1.3xFlag-ChIP-Seq(GSE69483)/Homer	AAACMATTAN	1	-0.7875	0.77	802	0.1212	1330.1	0.1207
ASCH	Prop1(Homeobox)/GHFT1-PROP1.biotin-ChIP-Seq(GSE77302)/Homer	NTAATBNAATTA	1	-0.7867	0.77	897	0.1355	1488.7	0.135
ASCH	FOXA1:AR(Forkhead,NR)/LNCAP-AR-ChIP-Seq(GSE27824)/Homer	AGTAAACAAAAAAGAACAND	1	-0.7827	0.77	121	0.0183	199.2	0.0181
ASCH	Pknox1(Homeobox)/ES-Prep1-ChIP-Seq(GSE63282)/Homer	SCTGTCAVTCAV	1	-0.7689	0.7755	387	0.0585	641.8	0.0582
ASCH	Bcl11a(Zf)/HSPC-BCL11A-ChIP-Seq(GSE104676)/Homer	TYTGACCASWRG	1	-0.7305	0.8028	1219	0.1842	2027.2	0.1839
ASCH	bZIP:IRF(bZIP,IRF)/Th17-BatF-ChIP-Seq(GSE39756)/Homer	NAGTTTCABTHTGACTNW	1	-0.7266	0.8028	734	0.1109	1220.9	0.1108
ASCH	GATA3(Zf),DR8/iTreg-Gata3-ChIP-Seq(GSE20898)/Homer	AGATSTNDNNDSAGATAASN	1	-0.7106	0.8127	84	0.0127	139.6	0.0127
ASCH	CTCF-SatelliteElement(Zf?)/CD4+-CTCF-ChIP-Seq(Barski_et_al.)/Homer	TGCAGTTCCMVNWRTGGCCA	1	-0.6992	0.819	31	0.0047	51.7	0.0047
ASCH	PU.1:IRF8(ETS:IRF)/pDC-Irf8-ChIP-Seq(GSE66899)/Homer	GGAAGTGAAAST	1	-0.6844	0.8281	304	0.0459	506.9	0.046
ASCH	ZNF264(Zf)/HEK293-ZNF264.GFP-ChIP-Seq(GSE58341)/Homer	RGGGCACTAACY	1	-0.6824	0.8281	1040	0.1571	1732.4	0.1572
ASCH	AP-2alpha(AP2)/Hela-AP2alpha-ChIP-Seq(GSE31477)/Homer	ATGCCCTGAGGC	1	-0.6785	0.8281	1265	0.1911	2107.4	0.1912
ASCH	Brn2(POU,Homeobox)/NPC-Brn2-ChIP-Seq(GSE35496)/Homer	ATGAATATTC	1	-0.6643	0.8356	177	0.0267	295.2	0.0268
ASCH	Sox10(HMG)/SciaticNerve-Sox3-ChIP-Seq(GSE35132)/Homer	CCWTTGTYYB	1	-0.655	0.8403	2915	0.4404	4857.7	0.4407
ASCH	Tbx20(T-box)/Heart-Tbx20-ChIP-Seq(GSE29636)/Homer	GGTGYTGACAGS	1	-0.6421	0.8481	390	0.0589	652	0.0591
ASCH	OCT:OCT(POU,Homeobox)/NPC-OCT6-ChIP-Seq(GSE43916)/Homer	YATGCATATRCATRT	1	-0.6253	0.8593	147	0.0222	246.8	0.0224
ASCH	Sox4(HMG)/proB-Sox4-ChIP-Seq(GSE50066)/Homer	YCTTTGTTCC	1	-0.6207	0.8601	1676	0.2532	2796.6	0.2537
ASCH	TRPS1(Zf)/MCF7-TRPS1-ChIP-Seq(GSE107013)/Homer	AGATAAGANN	1	-0.5827	0.8902	2414	0.3647	4029.2	0.3655
ASCH	ZNF16(Zf)/HEK293-ZNF16.GFP-ChIP-Seq(GSE58341)/Homer	MACCTTCYATGGCTCCCTAKTGCCY	1	-0.5591	0.9082	17	0.0026	29.1	0.0026
ASCH	Nkx3.1(Homeobox)/LNCaP-Nkx3.1-ChIP-Seq(GSE28264)/Homer	AAGCACTTAA	1	-0.5584	0.9082	3414	0.5158	5697.4	0.5168
ASCH	GATA3(Zf)/iTreg-Gata3-ChIP-Seq(GSE20898)/Homer	AGATAASR	1	-0.5531	0.9082	1741	0.263	2910.6	0.264
ASCH	Eomes(T-box)/H9-Eomes-ChIP-Seq(GSE26097)/Homer	ATTAACACCT	1	-0.5313	0.9238	2902	0.4384	4847	0.4397
ASCH	Chop(bZIP)/MEF-Chop-ChIP-Seq(GSE35681)/Homer	ATTGCATCAT	1	-0.5271	0.9244	283	0.0428	477.9	0.0434
ASCH	Tbr1(T-box)/Cortex-Tbr1-ChIP-Seq(GSE71384)/Homer	AAGGTGTKAA	1	-0.4948	0.9513	2001	0.3023	3349.3	0.3038
ASCH	LXRE(NR),DR4/RAW-LXRb.biotin-ChIP-Seq(GSE21512)/Homer	RGGTTACTANAGGTCA	1	-0.4906	0.9519	70	0.0106	120.8	0.011
ASCH	Duxbl(Homeobox)/NIH3T3-Duxbl.HA-ChIP-Seq(GSE119782)/Homer	TAAYCYAATCAA	1	-0.4893	0.9519	96	0.0145	164.5	0.0149
ASCH	Gata2(Zf)/K562-GATA2-ChIP-Seq(GSE18829)/Homer	BBCTTATCTS	1	-0.4892	0.9519	731	0.1104	1229.3	0.1115
ASCH	RXR(NR),DR1/3T3L1-RXR-ChIP-Seq(GSE13511)/Homer	TAGGGCAAAGGTCA	1	-0.4846	0.9519	1763	0.2664	2953.3	0.2679
ASCH	FoxD3(forkhead)/ZebrafishEmbryo-Foxd3.biotin-ChIP-seq(GSE106676)/Homer	TGTTTAYTTAGC	1	-0.4838	0.9519	1434	0.2166	2404.1	0.2181
ASCH	HINFP(Zf)/K562-HINFP.eGFP-ChIP-Seq(Encode)/Homer	TWVGGTCCGC	1	-0.4837	0.9519	195	0.0295	331.9	0.0301
ASCH	Unknown-ESC-element(?)/mES-Nanog-ChIP-Seq(GSE11724)/Homer	CACAGCAGGGGG	1	-0.4782	0.9519	1181	0.1784	1982.5	0.1798
ASCH	Pitx1:Ebox(Homeobox,bHLH)/Hindlimb-Pitx1-ChIP-Seq(GSE41591)/Homer	YTAATTRAWWCCAGATGT	1	-0.4642	0.9538	276	0.0417	468.7	0.0425
ASCH	Nkx2.1(Homeobox)/LungAC-Nkx2.1-ChIP-Seq(GSE43252)/Homer	RSCACTYRAG	1	-0.4629	0.9538	4028	0.6086	6729.7	0.6105
ASCH	ZNF317(Zf)/HEK293-ZNF317.GFP-ChIP-Seq(GSE58341)/Homer	GTCWGCTGTYYCTCT	1	-0.4474	0.9633	129	0.0195	221.4	0.0201
ASCH	Zic2(Zf)/ESC-Zic2-ChIP-Seq(SRP197560)/Homer	CHCAGCRGGRGG	1	-0.4353	0.9717	838	0.1266	1412.1	0.1281
ASCH	TATA-Box(TBP)/Promoter/Homer	CCTTTTAWAGSC	1	-0.43	0.9735	1961	0.2963	3289.2	0.2984
ASCH	Mef2c(MADS)/GM12878-Mef2c-ChIP-Seq(GSE32465)/Homer	DCYAAAAATAGM	1	-0.426	0.9742	745	0.1126	1257.2	0.114
ASCH	PU.1-IRF(ETS:IRF)/Bcell-PU.1-ChIP-Seq(GSE21512)/Homer	MGGAAGTGAAAC	1	-0.4121	0.9844	2127	0.3213	3568.4	0.3237
ASCH	ZNF768(Zf)/Rajj-ZNF768-ChIP-Seq(GSE111879)/Homer	RHHCAGAGAGGB	1	-0.3982	0.9948	64	0.0097	112.5	0.0102
ASCH	Lhx2(Homeobox)/HFSC-Lhx2-ChIP-Seq(GSE48068)/Homer	TAATTAGN	1	-0.3845	1	2351	0.3552	3945.3	0.3579
ASCH	HNF1b(Homeobox)/PDAC-HNF1B-ChIP-Seq(GSE64557)/Homer	GTTAATNATTAA	1	-0.367	1	201	0.0304	346.3	0.0314
ASCH	Zic3(Zf)/mES-Zic3-ChIP-Seq(GSE37889)/Homer	GGCCYCCTGCTGDGH	1	-0.366	1	1164	0.1759	1964.4	0.1782
ASCH	ZNF669(Zf)/HEK293-ZNF669.GFP-ChIP-Seq(GSE58341)/Homer	GARTGGTCATCGCCC	1	-0.3656	1	81	0.0122	142.2	0.0129
ASCH	GFY(?)/Promoter/Homer	ACTACAATTCCC	1	-0.3611	1	71	0.0107	125.1	0.0113
ASCH	PPARE(NR),DR1/3T3L1-Pparg-ChIP-Seq(GSE13511)/Homer	TGACCTTTGCCCCA	1	-0.3599	1	1475	0.2228	2485.6	0.2255
ASCH	Six4(Homeobox)/MCF7-SIX4-ChIP-Seq(Encode)/Homer	TGWAAYCTGABACCB	1	-0.3446	1	62	0.0094	110.5	0.01
ASCH	PPARa(NR),DR1/Liver-Ppara-ChIP-Seq(GSE47954)/Homer	VNAGGKCAAAGGTCA	1	-0.3382	1	1614	0.2438	2720.2	0.2468
ASCH	Bapx1(Homeobox)/VertebralCol-Bapx1-ChIP-Seq(GSE36672)/Homer	TTRAGTGSYK	1	-0.3362	1	3214	0.4856	5390.4	0.489
ASCH	CEBP(bZIP)/ThioMac-CEBPb-ChIP-Seq(GSE21512)/Homer	ATTGCGCAAC	1	-0.3324	1	931	0.1407	1577.2	0.1431
ASCH	Esrrb(NR)/mES-Esrrb-ChIP-Seq(GSE11431)/Homer	KTGACCTTGA	1	-0.3242	1	977	0.1476	1655.5	0.1502
ASCH	Pit1(Homeobox)/GCrat-Pit1-ChIP-Seq(GSE58009)/Homer	ATGMATATDC	1	-0.3098	1	1383	0.2089	2337.7	0.2121
ASCH	Tbx21(T-box)/GM12878-TBX21-ChIP-Seq(Encode)/Homer	AGGTGTGAAA	1	-0.3038	1	1373	0.2074	2321.3	0.2106
ASCH	EKLF(Zf)/Erythrocyte-Klf1-ChIP-Seq(GSE20478)/Homer	NWGGGTGTGGCY	1	-0.2868	1	278	0.042	481.7	0.0437
ASCH	NRF1(NRF)/MCF7-NRF1-ChIP-Seq(Unpublished)/Homer	CTGCGCATGCGC	1	-0.2819	1	84	0.0127	150.5	0.0137
ASCH	ZNF7(Zf)/HepG2-ZNF7.Flag-ChIP-Seq(Encode)/Homer	CTGCCWVCTTTTRTA	1	-0.2744	1	910	0.1375	1548.8	0.1405
ASCH	RBPJ:Ebox(?,bHLH)/Panc1-Rbpj1-ChIP-Seq(GSE47459)/Homer	GGGRAARRGRMCAGMTG	1	-0.2647	1	604	0.0913	1034.5	0.0938
ASCH	GLIS3(Zf)/Thyroid-Glis3.GFP-ChIP-Seq(GSE103297)/Homer	CTCCCTGGGAGGCCN	1	-0.2457	1	2309	0.3488	3895.3	0.3534
ASCH	Mef2d(MADS)/Retina-Mef2d-ChIP-Seq(GSE61391)/Homer	GCTATTTTTAGC	1	-0.23	1	375	0.0567	650.6	0.059
ASCH	Pax7(Paired,Homeobox),longest/Myoblast-Pax7-ChIP-Seq(GSE25064)/Homer	NTAATTDGCYAATTANNWWD	1	-0.2169	1	42	0.0063	79.9	0.0073
ASCH	GATA(Zf),IR3/iTreg-Gata3-ChIP-Seq(GSE20898)/Homer	NNNNNBAGATAWYATCTVHN	1	-0.2111	1	169	0.0255	300.1	0.0272
ASCH	SF1(NR)/H295R-Nr5a1-ChIP-Seq(GSE44220)/Homer	CAAGGHCANV	1	-0.2093	1	838	0.1266	1435.5	0.1302
ASCH	Cdx2(Homeobox)/mES-Cdx2-ChIP-Seq(GSE14586)/Homer	GYMATAAAAH	1	-0.2081	1	883	0.1334	1511.8	0.1371
ASCH	MYB(HTH)/ERMYB-Myb-ChIPSeq(GSE22095)/Homer	GGCVGTTR	1	-0.2007	1	2589	0.3911	4371.7	0.3966
ASCH	ERE(NR),IR3/MCF7-ERa-ChIP-Seq(Unpublished)/Homer	VAGGTCACNSTGACC	1	-0.1987	1	448	0.0677	777.9	0.0706
ASCH	WT1(Zf)/Kidney-WT1-ChIP-Seq(GSE90016)/Homer	MCTCCCMCRCAB	1	-0.1939	1	1051	0.1588	1796.6	0.163
ASCH	RARg(NR)/ES-RARg-ChIP-Seq(GSE30538)/Homer	AGGTCAAGGTCA	1	-0.1933	1	59	0.0089	110.9	0.0101
ASCH	Hoxa11(Homeobox)/ChickenMSG-Hoxa11.Flag-ChIP-Seq(GSE86088)/Homer	TTTTATGGCM	1	-0.1922	1	3163	0.4779	5330.4	0.4835
ASCH	VDR(NR),DR3/GM10855-VDR+vitD-ChIP-Seq(GSE22484)/Homer	ARAGGTCANWGAGTTCANNN	1	-0.1866	1	284	0.0429	499.8	0.0453
ASCH	ZNF382(Zf)/HEK293-ZNF382.GFP-ChIP-Seq(GSE58341)/Homer	GNCTGTASTRNTGBCTCHTT	1	-0.1743	1	35	0.0053	68.6	0.0062
ASCH	Tlx?(NR)/NPC-H3K4me1-ChIP-Seq(GSE16256)/Homer	CTGGCAGSCTGCCA	1	-0.1698	1	1275	0.1926	2177.2	0.1975
ASCH	Reverb(NR),DR2/RAW-Reverba.biotin-ChIP-Seq(GSE45914)/Homer	GTRGGTCASTGGGTCA	1	-0.1677	1	213	0.0322	379.7	0.0344
ASCH	THRb(NR)/HepG2-THRb.Flag-ChIP-Seq(Encode)/Homer	GGTCACCTGAGGTCA	1	-0.1572	1	931	0.1407	1600.1	0.1452
ASCH	OCT:OCT(POU,Homeobox)/NPC-Brn1-ChIP-Seq(GSE35496)/Homer	ATGAATATTCATGAG	1	-0.1533	1	22	0.0033	45.6	0.0041
ASCH	SpiB(ETS)/OCILY3-SPIB-ChIP-Seq(GSE56857)/Homer	AAAGRGGAAGTG	1	-0.1524	1	348	0.0526	612.6	0.0556
ASCH	Hoxd10(Homeobox)/ChickenMSG-Hoxd10.Flag-ChIP-Seq(GSE86088)/Homer	GGCMATGAAA	1	-0.1427	1	1708	0.258	2911	0.2641
ASCH	Npas4(bHLH)/Neuron-Npas4-ChIP-Seq(GSE127793)/Homer	NHRTCACGACDN	1	-0.1407	1	883	0.1334	1522.9	0.1381
ASCH	HLF(bZIP)/HSC-HLF.Flag-ChIP-Seq(GSE69817)/Homer	RTTATGYAAB	1	-0.1366	1	1186	0.1792	2034.3	0.1845
ASCH	Hoxd12(Homeobox)/ChickenMSG-Hoxd12.Flag-ChIP-Seq(GSE86088)/Homer	HDGYAATGAAAN	1	-0.1354	1	2536	0.3831	4298.1	0.3899
ASCH	ZNF519(Zf)/HEK293-ZNF519.GFP-ChIP-Seq(GSE58341)/Homer	GAGSCCGAGC	1	-0.1312	1	333	0.0503	589	0.0534
ASCH	PRDM15(Zf)/ESC-Prdm15-ChIP-Seq(GSE73694)/Homer	YCCDNTCCAGGTTTT	1	-0.1284	1	1713	0.2588	2922.6	0.2651
ASCH	Nanog(Homeobox)/mES-Nanog-ChIP-Seq(GSE11724)/Homer	RGCCATTAAC	1	-0.1283	1	5253	0.7936	8811.6	0.7993
ASCH	ZNF528(Zf)/HEK293-ZNF528.GFP-ChIP-Seq(GSE58341)/Homer	AGAAATGACTTCCCT	1	-0.1261	1	8	0.0012	19.7	0.0018
ASCH	Zic(Zf)/Cerebellum-ZIC1.2-ChIP-Seq(GSE60731)/Homer	CCTGCTGAGH	1	-0.1209	1	1557	0.2352	2662.4	0.2415
ASCH	Phox2a(Homeobox)/Neuron-Phox2a-ChIP-Seq(GSE31456)/Homer	YTAATYNRATTA	1	-0.1192	1	548	0.0828	958.1	0.0869
ASCH	Mef2b(MADS)/HEK293-Mef2b.V5-ChIP-Seq(GSE67450)/Homer	GCTATTTTTGGM	1	-0.1136	1	1343	0.2029	2304	0.209
ASCH	Gata1(Zf)/K562-GATA1-ChIP-Seq(GSE18829)/Homer	SAGATAAGRV	1	-0.1104	1	624	0.0943	1089.4	0.0988
ASCH	ZNF41(Zf)/HEK293-ZNF41.GFP-ChIP-Seq(GSE58341)/Homer	CCTCATGGTGYCYTWYTCCCTTGTG	1	-0.1063	1	29	0.0044	60.7	0.0055
ASCH	Hoxd13(Homeobox)/ChickenMSG-Hoxd13.Flag-ChIP-Seq(GSE86088)/Homer	NCYAATAAAA	1	-0.1032	1	2423	0.3661	4119.7	0.3737
ASCH	Hoxc9(Homeobox)/Ainv15-Hoxc9-ChIP-Seq(GSE21812)/Homer	GGCCATAAATCA	1	-0.1019	1	700	0.1058	1220.9	0.1108
ASCH	E2A(bHLH),near_PU.1/Bcell-PU.1-ChIP-Seq(GSE21512)/Homer	NVCACCTGBN	1	-0.0992	1	1539	0.2325	2638.2	0.2393
ASCH	Hnf6b(Homeobox)/LNCaP-Hnf6b-ChIP-Seq(GSE106305)/Homer	TATTGAYY	1	-0.09625	1	1087	0.1642	1877.7	0.1703
ASCH	Slug(Zf)/Mesoderm-Snai2-ChIP-Seq(GSE61475)/Homer	SNGCACCTGCHS	1	-0.09318	1	660	0.0997	1154.6	0.1047
ASCH	HNF4a(NR),DR1/HepG2-HNF4a-ChIP-Seq(GSE25021)/Homer	CARRGKBCAAAGTYCA	1	-0.09161	1	758	0.1145	1322	0.1199
ASCH	GFY-Staf(?,Zf)/Promoter/Homer	RACTACAATTCCCAGAAKGC	1	-0.08737	1	37	0.0056	76.1	0.0069
ASCH	DUX4(Homeobox)/Myoblasts-DUX4.V5-ChIP-Seq(GSE75791)/Homer	NWTAAYCYAATCAWN	1	-0.08621	1	44	0.0066	89.3	0.0081
ASCH	SCL(bHLH)/HPC7-Scl-ChIP-Seq(GSE13511)/Homer	AVCAGCTG	1	-0.08352	1	5619	0.8489	9424.1	0.8549
ASCH	Pax7(Paired,Homeobox)/Myoblast-Pax7-ChIP-Seq(GSE25064)/Homer	TAATCAATTA	1	-0.07448	1	128	0.0193	241.3	0.0219
ASCH	HOXB13(Homeobox)/ProstateTumor-HOXB13-ChIP-Seq(GSE56288)/Homer	TTTTATKRGG	1	-0.06951	1	1449	0.2189	2497.8	0.2266
ASCH	PSE(SNAPc)/K562-mStart-Seq/Homer	WAVTCACCMTAASYDAAAAG	1	-0.06243	1	706	0.1067	1241.8	0.1126
ASCH	HNF6(Homeobox)/Liver-Hnf6-ChIP-Seq(ERP000394)/Homer	NTATYGATCH	1	-0.0556	1	632	0.0955	1117.2	0.1013
ASCH	Hoxd11(Homeobox)/ChickenMSG-Hoxd11.Flag-ChIP-Seq(GSE86088)/Homer	VGCCATAAAA	1	-0.05385	1	3320	0.5016	5638.8	0.5115
ASCH	Nkx2.2(Homeobox)/NPC-Nkx2.2-ChIP-Seq(GSE61673)/Homer	BTBRAGTGSN	1	-0.05338	1	2964	0.4478	5045.7	0.4577
ASCH	DLX1(Homeobox)/BasalGanglia-Dlx1-ChIP-seq(GSE124936)/Homer	NSNNTAATTA	1	-0.05033	1	2508	0.3789	4285.8	0.3888
ASCH	Snail1(Zf)/LS174T-SNAIL1.HA-ChIP-Seq(GSE127183)/Homer	TRCACCTGCY	1	-0.04505	1	962	0.1453	1684.7	0.1528
ASCH	CEBP:CEBP(bZIP)/MEF-Chop-ChIP-Seq(GSE35681)/Homer	NTNATGCAAYMNNHTGMAAY	1	-0.04128	1	181	0.0273	342	0.031
ASCH	ZEB2(Zf)/SNU398-ZEB2-ChIP-Seq(GSE103048)/Homer	GNMCAGGTGTGC	1	-0.03974	1	948	0.1432	1663.7	0.1509
ASCH	Mef2a(MADS)/HL1-Mef2a.biotin-ChIP-Seq(GSE21529)/Homer	CYAAAAATAG	1	-0.03905	1	694	0.1048	1230.8	0.1116
ASCH	ZFX(Zf)/mES-Zfx-ChIP-Seq(GSE11431)/Homer	AGGCCTRG	1	-0.03497	1	2131	0.322	3664.6	0.3324
ASCH	GATA3(Zf),DR4/iTreg-Gata3-ChIP-Seq(GSE20898)/Homer	AGATGKDGAGATAAG	1	-0.03412	1	89	0.0134	178.7	0.0162
ASCH	ZKSCAN1(Zf)/HepG2-ZKSCAN1-ChIP-Seq(Encode)/Homer	GCACAYAGTAGGKCY	1	-0.03334	1	42	0.0063	91.6	0.0083
ASCH	Cux2(Homeobox)/Liver-Cux2-ChIP-Seq(GSE35985)/Homer	HNRAATCAAT	1	-0.033	1	510	0.0771	917	0.0832
ASCH	NFIL3(bZIP)/HepG2-NFIL3-ChIP-Seq(Encode)/Homer	VTTACGTAAYNNNNN	1	-0.03195	1	893	0.1349	1574.3	0.1428
ASCH	THRa(NR)/C17.2-THRa-ChIP-Seq(GSE38347)/Homer	GGTCANYTGAGGWCA	1	-0.03192	1	676	0.1021	1203.1	0.1091
ASCH	NRF(NRF)/Promoter/Homer	STGCGCATGCGC	1	-0.03167	1	124	0.0187	243	0.022
ASCH	ZEB1(Zf)/PDAC-ZEB1-ChIP-Seq(GSE64557)/Homer	VCAGGTRDRY	1	-0.0264	1	1749	0.2642	3029.4	0.2748
ASCH	Unknown(Homeobox)/Limb-p300-ChIP-Seq/Homer	SSCMATWAAA	1	-0.02575	1	1077	0.1627	1892.6	0.1717
ASCH	ZSCAN22(Zf)/HEK293-ZSCAN22.GFP-ChIP-Seq(GSE58341)/Homer	SMCAGTCWGAKGGAGGAGGC	1	-0.02564	1	118	0.0178	233.4	0.0212
ASCH	DUX(Homeobox)/C2C12-Dux-ChIP-Seq(GSE87279)/Homer	BCWGATTCAATCAAN	1	-0.02564	1	3	0.0005	12.3	0.0011
ASCH	ZNF136(Zf)/HEK293-ZNF136.GFP-ChIP-Seq(GSE58341)/Homer	YTKGATAHAGTATTCTWGGTNGGCA	1	-0.02083	1	122	0.0184	242.4	0.022
ASCH	Srebp1a(bHLH)/HepG2-Srebp1a-ChIP-Seq(GSE31477)/Homer	RTCACSCCAY	1	-0.01896	1	295	0.0446	551.4	0.05
ASCH	ETS:E-box(ETS,bHLH)/HPC7-Scl-ChIP-Seq(GSE22178)/Homer	AGGAARCAGCTG	1	-0.01693	1	142	0.0215	280.8	0.0255
ASCH	Oct4(POU,Homeobox)/mES-Oct4-ChIP-Seq(GSE11431)/Homer	ATTTGCATAW	1	-0.01549	1	793	0.1198	1417.6	0.1286
ASCH	DLX5(Homeobox)/BasalGanglia-Dlx5-ChIP-seq(GSE124936)/Homer	SSTAATTA	1	-0.01478	1	1702	0.2571	2964.1	0.2689
ASCH	Rbpj1(?)/Panc1-Rbpj1-ChIP-Seq(GSE47459)/Homer	HTTTCCCASG	1	-0.01258	1	2483	0.3751	4282.1	0.3884
ASCH	CUX1(Homeobox)/K562-CUX1-ChIP-Seq(GSE92882)/Homer	TATCGATNAN	1	-0.009183	1	772	0.1166	1390.1	0.1261
ASCH	NFY(CCAAT)/Promoter/Homer	RGCCAATSRG	1	-0.008033	1	1195	0.1805	2117.2	0.1921
ASCH	CHR(?)/Hela-CellCycle-Expression/Homer	SRGTTTCAAA	1	-0.007534	1	944	0.1426	1689.3	0.1532
ASCH	Nkx2.5(Homeobox)/HL1-Nkx2.5.biotin-ChIP-Seq(GSE21529)/Homer	RRSCACTYAA	1	-0.007187	1	3323	0.502	5699.3	0.517
ASCH	THRb(NR)/Liver-NR1A2-ChIP-Seq(GSE52613)/Homer	TRAGGTCA	1	-0.005755	1	4847	0.7323	8221.1	0.7458
ASCH	Dlx3(Homeobox)/Kerainocytes-Dlx3-ChIP-Seq(GSE89884)/Homer	NDGTAATTAC	1	-0.005076	1	1474	0.2227	2601.5	0.236
ASCH	Znf263(Zf)/K562-Znf263-ChIP-Seq(GSE31477)/Homer	CVGTSCTCCC	1	-0.004546	1	2789	0.4214	4819.9	0.4372
ASCH	AR-halfsite(NR)/LNCaP-AR-ChIP-Seq(GSE27824)/Homer	CCAGGAACAG	1	-0.00406	1	5221	0.7888	8838.5	0.8018
ASCH	Arnt:Ahr(bHLH)/MCF7-Arnt-ChIP-Seq(Lo_et_al.)/Homer	TBGCACGCAA	1	-0.00348	1	807	0.1219	1466.7	0.133
ASCH	RAR:RXR(NR),DR0/ES-RAR-ChIP-Seq(GSE56893)/Homer	AGGTCAAGGTCA	1	-0.003154	1	170	0.0257	345.3	0.0313
ASCH	GFX(?)/Promoter/Homer	ATTCTCGCGAGA	1	-0.002463	1	1	0.0002	10.2	0.0009
ASCH	Srebp2(bHLH)/HepG2-Srebp2-ChIP-Seq(GSE31477)/Homer	CGGTCACSCCAC	1	-0.002392	1	189	0.0286	382.9	0.0347
ASCH	Hoxa9(Homeobox)/ChickenMSG-Hoxa9.Flag-ChIP-Seq(GSE86088)/Homer	RGCAATNAAA	1	-0.000746	1	3656	0.5523	6301.9	0.5717
ASCH	SPDEF(ETS)/VCaP-SPDEF-ChIP-Seq(SRA014231)/Homer	ASWTCCTGBT	1	-0.000743	1	1637	0.2473	2914.3	0.2644
ASCH	Oct2(POU,Homeobox)/Bcell-Oct2-ChIP-Seq(GSE21512)/Homer	ATATGCAAAT	1	-0.000229	1	432	0.0653	842.2	0.0764
ASCH	ZNF711(Zf)/SHSY5Y-ZNF711-ChIP-Seq(GSE20673)/Homer	AGGCCTAG	1	-0.000117	1	2678	0.4046	4705.2	0.4268
ASCH	Oct11(POU,Homeobox)/NCIH1048-POU2F3-ChIP-seq(GSE115123)/Homer	GATTTGCATA	1	-6.1e-05	1	526	0.0795	1023.7	0.0929
ASCH	ZNF341(Zf)/EBV-ZNF341-ChIP-Seq(GSE113194)/Homer	GGAACAGCCG	1	-5.8e-05	1	1226	0.1852	2249.3	0.204
ASCH	Oct6(POU,Homeobox)/NPC-Pou3f1-ChIP-Seq(GSE35496)/Homer	WATGCAAATGAG	1	-5.2e-05	1	781	0.118	1477	0.134
ASCH	OCT4-SOX2-TCF-NANOG(POU,Homeobox,HMG)/mES-Oct4-ChIP-Seq(GSE11431)/Homer	ATTTGCATAACAATG	1	-1.1e-05	1	323	0.0488	670.6	0.0608
ASCH	REST-NRSF(Zf)/Jurkat-NRSF-ChIP-Seq/Homer	GGMGCTGTCCATGGTGCTGA	1	-7e-06	1	5	0.0008	35.9	0.0033
ASCH	ETS:RUNX(ETS,Runt)/Jurkat-RUNX1-ChIP-Seq(GSE17954)/Homer	RCAGGATGTGGT	1	-4e-06	1	104	0.0157	259.4	0.0235
ASCH	Brn1(POU,Homeobox)/NPC-Brn1-ChIP-Seq(GSE35496)/Homer	TATGCWAATBAV	1	-3e-06	1	582	0.0879	1152.6	0.1046
ASCH	ZNF189(Zf)/HEK293-ZNF189.GFP-ChIP-Seq(GSE58341)/Homer	TGGAACAGMA	1	-2e-06	1	1364	0.2061	2532.9	0.2298
ASCH	NF1(CTF)/LNCAP-NF1-ChIP-Seq(Unpublished)/Homer	CYTGGCABNSTGCCAR	1	-1e-06	1	1163	0.1757	2190.5	0.1987
ASCH	BORIS(Zf)/K562-CTCFL-ChIP-Seq(GSE32465)/Homer	CNNBRGCGCCCCCTGSTGGC	1	0	1	356	0.0538	757.9	0.0688
ASCH	CTCF(Zf)/CD4+-CTCF-ChIP-Seq(Barski_et_al.)/Homer	AYAGTGCCMYCTRGTGGCCA	1	0	1	285	0.0431	649.9	0.059
ASCH	ELF5(ETS)/T47D-ELF5-ChIP-Seq(GSE30407)/Homer	ACVAGGAAGT	1	0	1	1012	0.1529	1982.4	0.1798
ASCH	PR(NR)/T47D-PR-ChIP-Seq(GSE31130)/Homer	VAGRACAKNCTGTBC	1	0	1	3454	0.5218	6158.8	0.5587
ASCH	PU.1(ETS)/ThioMac-PU.1-ChIP-Seq(GSE21512)/Homer	AGAGGAAGTG	1	0	1	733	0.1107	1501.7	0.1362
ASCH	ELF3(ETS)/PDAC-ELF3-ChIP-Seq(GSE64557)/Homer	ANCAGGAAGT	1	0	1	1047	0.1582	2080.6	0.1887
ASCH	PGR(NR)/EndoStromal-PGR-ChIP-Seq(GSE69539)/Homer	AAGAACATWHTGTTC	1	0	1	431	0.0651	963.7	0.0874
ASCH	ETS(ETS)/Promoter/Homer	AACCGGAAGT	1	0	1	362	0.0547	848.1	0.0769
ASCH	EHF(ETS)/LoVo-EHF-ChIP-Seq(GSE49402)/Homer	AVCAGGAAGT	1	0	1	1850	0.2795	3528.6	0.3201
ASCH	RORa(NR)/Liver-Rora-ChIP-Seq(GSE101115)/Homer	AAWCTAGGTCARDNN	1	0	1	275	0.0415	686.7	0.0623
ASCH	EWS:ERG-fusion(ETS)/CADO_ES1-EWS:ERG-ChIP-Seq(SRA014231)/Homer	ATTTCCTGTN	1	0	1	1065	0.1609	2169.2	0.1968
ASCH	RORg(NR)/Liver-Rorc-ChIP-Seq(GSE101115)/Homer	WAABTAGGTCAV	1	0	1	180	0.0272	496.3	0.045
ASCH	Elk4(ETS)/Hela-Elk4-ChIP-Seq(GSE31477)/Homer	NRYTTCCGGY	1	0	1	628	0.0949	1373.4	0.1246
ASCH	ELF1(ETS)/Jurkat-ELF1-ChIP-Seq(SRA014231)/Homer	AVCCGGAAGT	1	0	1	594	0.0897	1310.3	0.1189
ASCH	ERG(ETS)/VCaP-ERG-ChIP-Seq(GSE14097)/Homer	ACAGGAAGTG	1	0	1	2393	0.3615	4512.7	0.4094
ASCH	EWS:FLI1-fusion(ETS)/SK_N_MC-EWS:FLI1-ChIP-Seq(SRA014231)/Homer	VACAGGAAAT	1	0	1	822	0.1242	1757.7	0.1594
ASCH	RORgt(NR)/EL4-RORgt.Flag-ChIP-Seq(GSE56019)/Homer	AAYTAGGTCA	1	0	1	248	0.0375	660.2	0.0599
ASCH	RORgt(NR)/EL4-RORgt.Flag-ChIP-Seq(GSE56019)/Homer	AAYTAGGTCA	1	0	1	248	0.0375	660.2	0.0599
ASCH	ARE(NR)/LNCAP-AR-ChIP-Seq(GSE27824)/Homer	RGRACASNSTGTYCYB	1	0	1	476	0.0719	1175.1	0.1066
ASCH	Elf4(ETS)/BMDM-Elf4-ChIP-Seq(GSE88699)/Homer	ACTTCCKGKT	1	0	1	1411	0.2132	2897.7	0.2629
ASCH	Elk1(ETS)/Hela-Elk1-ChIP-Seq(GSE31477)/Homer	HACTTCCGGY	1	0	1	602	0.091	1392.1	0.1263
ASCH	ETS1(ETS)/Jurkat-ETS1-ChIP-Seq(GSE17954)/Homer	ACAGGAAGTG	1	0	1	1465	0.2213	3056.3	0.2772
ASCH	Ets1-distal(ETS)/CD4+-PolII-ChIP-Seq(Barski_et_al.)/Homer	MACAGGAAGT	1	0	1	421	0.0636	1035.3	0.0939
ASCH	ETV1(ETS)/GIST48-ETV1-ChIP-Seq(GSE22441)/Homer	AACCGGAAGT	1	0	1	1957	0.2957	3894.1	0.3532
ASCH	Etv2(ETS)/ES-ER71-ChIP-Seq(GSE59402)/Homer	NNAYTTCCTGHN	1	0	1	1357	0.205	2825	0.2563
ASCH	ETV4(ETS)/HepG2-ETV4-ChIP-Seq(ENCODE)/Homer	ACCGGAAGTG	1	0	1	1504	0.2272	3129.4	0.2839
ASCH	Fli1(ETS)/CD8-FLI-ChIP-Seq(GSE20898)/Homer	NRYTTCCGGH	1	0	1	1467	0.2216	3128.4	0.2838
ASCH	GABPA(ETS)/Jurkat-GABPa-ChIP-Seq(GSE17954)/Homer	RACCGGAAGT	1	0	1	1235	0.1866	2641.4	0.2396
ASCH	Gli2(Zf)/GM2-Gli2-ChIP-Chip(GSE112702)/Homer	YSTGGGTGGTCT	1	0	1	349	0.0527	996.2	0.0904
ASCH	GLI3(Zf)/Limb-GLI3-ChIP-Chip(GSE11077)/Homer	CGTGGGTGGTCC	1	0	1	142	0.0215	501.9	0.0455
ASCH	GRE(NR),IR3/A549-GR-ChIP-Seq(GSE32465)/Homer	NRGVACABNVTGTYCY	1	0	1	237	0.0358	648.1	0.0588
ASCH	GRE(NR),IR3/RAW264.7-GRE-ChIP-Seq(Unpublished)/Homer	VAGRACAKWCTGTYC	1	0	1	433	0.0654	1052.1	0.0954
ASCH	ZFP3(Zf)/HEK293-ZFP3.GFP-ChIP-Seq(GSE58341)/Homer	GGGTTTTGAAGGATGARTAGGAGTT	1	0	1	0	0	3.7	0.0003
ASCN	Gli2(Zf)/GM2-Gli2-ChIP-Chip(GSE112702)/Homer	YSTGGGTGGTCT	1e-63	-146.5	0	632	0.1193	706.4	0.0578
ASCN	GLI3(Zf)/Limb-GLI3-ChIP-Chip(GSE11077)/Homer	CGTGGGTGGTCC	1e-62	-144.2	0	348	0.0657	285.6	0.0234
ASCN	CTCF(Zf)/CD4+-CTCF-ChIP-Seq(Barski_et_al.)/Homer	AYAGTGCCMYCTRGTGGCCA	1e-27	-62.98	0	404	0.0763	521.6	0.0427
ASCN	GRE(NR),IR3/RAW264.7-GRE-ChIP-Seq(Unpublished)/Homer	VAGRACAKWCTGTYC	1e-24	-55.88	0	569	0.1074	842	0.069
ASCN	GRE(NR),IR3/A549-GR-ChIP-Seq(GSE32465)/Homer	NRGVACABNVTGTYCY	1e-21	-48.4	0	364	0.0687	494.5	0.0405
ASCN	BORIS(Zf)/K562-CTCFL-ChIP-Seq(GSE32465)/Homer	CNNBRGCGCCCCCTGSTGGC	1e-19	-44.41	0	466	0.088	694.7	0.0569
ASCN	ARE(NR)/LNCAP-AR-ChIP-Seq(GSE27824)/Homer	RGRACASNSTGTYCYB	1e-17	-41.15	0	607	0.1146	978.1	0.0801
ASCN	PGR(NR)/EndoStromal-PGR-ChIP-Seq(GSE69539)/Homer	AAGAACATWHTGTTC	1e-13	-30.62	0	490	0.0925	802.1	0.0657
ASCN	REST-NRSF(Zf)/Jurkat-NRSF-ChIP-Seq/Homer	GGMGCTGTCCATGGTGCTGA	1e-13	-30.25	0	30	0.0057	12.3	0.001
ASCN	PR(NR)/T47D-PR-ChIP-Seq(GSE31130)/Homer	VAGRACAKNCTGTBC	1e-11	-26.88	0	3009	0.5682	6357.7	0.5206
ASCN	RORg(NR)/Liver-Rorc-ChIP-Seq(GSE101115)/Homer	WAABTAGGTCAV	1e-09	-22.86	0	248	0.0468	374.9	0.0307
ASCN	Mef2d(MADS)/Retina-Mef2d-ChIP-Seq(GSE61391)/Homer	GCTATTTTTAGC	1e-08	-18.82	0	343	0.0648	578	0.0473
ASCN	Mef2a(MADS)/HL1-Mef2a.biotin-ChIP-Seq(GSE21529)/Homer	CYAAAAATAG	1e-07	-17.37	0	615	0.1161	1143	0.0936
ASCN	Sox21(HMG)/ESC-SOX21-ChIP-Seq(GSE110505)/Homer	BCCWTTGTBYKV	1e-07	-17.35	0	2563	0.484	5455.3	0.4467
ASCN	RORa(NR)/Liver-Rora-ChIP-Seq(GSE101115)/Homer	AAWCTAGGTCARDNN	1e-07	-16.98	0	333	0.0629	568.4	0.0465
ASCN	RORgt(NR)/EL4-RORgt.Flag-ChIP-Seq(GSE56019)/Homer	AAYTAGGTCA	1e-06	-15.86	0	309	0.0583	527.9	0.0432
ASCN	RORgt(NR)/EL4-RORgt.Flag-ChIP-Seq(GSE56019)/Homer	AAYTAGGTCA	1e-06	-15.86	0	309	0.0583	527.9	0.0432
ASCN	Sox3(HMG)/NPC-Sox3-ChIP-Seq(GSE33059)/Homer	CCWTTGTY	1e-06	-14.99	0	2465	0.4654	5267.1	0.4313
ASCN	Mef2c(MADS)/GM12878-Mef2c-ChIP-Seq(GSE32465)/Homer	DCYAAAAATAGM	1e-05	-13.07	0	611	0.1154	1174.8	0.0962
ASCN	GLIS3(Zf)/Thyroid-Glis3.GFP-ChIP-Seq(GSE103297)/Homer	CTCCCTGGGAGGCCN	1e-05	-12.23	0.0001	2095	0.3956	4470.5	0.3661
ASCN	NF1(CTF)/LNCAP-NF1-ChIP-Seq(Unpublished)/Homer	CYTGGCABNSTGCCAR	1e-05	-11.91	0.0001	1091	0.206	2228	0.1824
ASCN	Sox15(HMG)/CPA-Sox15-ChIP-Seq(GSE62909)/Homer	RAACAATGGN	0.0001	-11.2	0.0003	1606	0.3032	3384.6	0.2772
ASCN	ZNF341(Zf)/EBV-ZNF341-ChIP-Seq(GSE113194)/Homer	GGAACAGCCG	0.0001	-11.03	0.0003	1160	0.219	2393.6	0.196
ASCN	Sox10(HMG)/SciaticNerve-Sox3-ChIP-Seq(GSE35132)/Homer	CCWTTGTYYB	0.0001	-9.535	0.0013	2364	0.4464	5134.2	0.4204
ASCN	Sox4(HMG)/proB-Sox4-ChIP-Seq(GSE50066)/Homer	YCTTTGTTCC	0.001	-9.026	0.0021	1411	0.2664	2985.4	0.2445
ASCN	Mef2b(MADS)/HEK293-Mef2b.V5-ChIP-Seq(GSE67450)/Homer	GCTATTTTTGGM	0.001	-8.782	0.0026	1074	0.2028	2238.6	0.1833
ASCN	Snail1(Zf)/LS174T-SNAIL1.HA-ChIP-Seq(GSE127183)/Homer	TRCACCTGCY	0.001	-8.477	0.0034	874	0.165	1801.5	0.1475
ASCN	ZNF189(Zf)/HEK293-ZNF189.GFP-ChIP-Seq(GSE58341)/Homer	TGGAACAGMA	0.001	-8.221	0.0042	1290	0.2436	2729.8	0.2235
ASCN	SF1(NR)/H295R-Nr5a1-ChIP-Seq(GSE44220)/Homer	CAAGGHCANV	0.001	-7.154	0.0119	735	0.1388	1516.7	0.1242
ASCN	NRF1(NRF)/MCF7-NRF1-ChIP-Seq(Unpublished)/Homer	CTGCGCATGCGC	0.01	-6.738	0.0174	106	0.02	179.6	0.0147
ASCN	ZEB2(Zf)/SNU398-ZEB2-ChIP-Seq(GSE103048)/Homer	GNMCAGGTGTGC	0.01	-6.52	0.0209	866	0.1635	1816.6	0.1488
ASCN	Sox2(HMG)/mES-Sox2-ChIP-Seq(GSE11431)/Homer	BCCATTGTTC	0.01	-6.242	0.0268	1394	0.2632	3003.8	0.246
ASCN	AR-halfsite(NR)/LNCaP-AR-ChIP-Seq(GSE27824)/Homer	CCAGGAACAG	0.01	-6.196	0.0272	4271	0.8065	9652.7	0.7904
ASCN	GATA3(Zf)/iTreg-Gata3-ChIP-Seq(GSE20898)/Homer	AGATAASR	0.01	-6.062	0.0302	1370	0.2587	2953	0.2418
ASCN	THRb(NR)/Liver-NR1A2-ChIP-Seq(GSE52613)/Homer	TRAGGTCA	0.01	-5.915	0.0339	3981	0.7517	8973.8	0.7348
ASCN	ZEB1(Zf)/PDAC-ZEB1-ChIP-Seq(GSE64557)/Homer	VCAGGTRDRY	0.01	-5.718	0.0402	1528	0.2885	3318.2	0.2717
ASCN	ZNF136(Zf)/HEK293-ZNF136.GFP-ChIP-Seq(GSE58341)/Homer	YTKGATAHAGTATTCTWGGTNGGCA	0.01	-5.502	0.0485	120	0.0227	215.3	0.0176
ASCN	ZKSCAN1(Zf)/HepG2-ZKSCAN1-ChIP-Seq(Encode)/Homer	GCACAYAGTAGGKCY	0.01	-5.47	0.0487	50	0.0094	77.3	0.0063
ASCN	Znf263(Zf)/K562-Znf263-ChIP-Seq(GSE31477)/Homer	CVGTSCTCCC	0.01	-5.292	0.0568	2507	0.4734	5564.5	0.4557
ASCN	DUX(Homeobox)/C2C12-Dux-ChIP-Seq(GSE87279)/Homer	BCWGATTCAATCAAN	0.01	-5.231	0.0574	8	0.0015	6.7	0.0005
ASCN	GFX(?)/Promoter/Homer	ATTCTCGCGAGA	0.01	-5.231	0.0574	8	0.0015	6.4	0.0005
ASCN	OCT4-SOX2-TCF-NANOG(POU,Homeobox,HMG)/mES-Oct4-ChIP-Seq(GSE11431)/Homer	ATTTGCATAACAATG	0.01	-5.175	0.0592	286	0.054	567.7	0.0465
ASCN	E2A(bHLH),near_PU.1/Bcell-PU.1-ChIP-Seq(GSE21512)/Homer	NVCACCTGBN	0.01	-5.044	0.066	1345	0.254	2921.3	0.2392
ASCN	Gata6(Zf)/HUG1N-GATA6-ChIP-Seq(GSE51936)/Homer	YCTTATCTBN	0.01	-5.027	0.066	822	0.1552	1748	0.1431
ASCN	Sox9(HMG)/Limb-SOX9-ChIP-Seq(GSE73225)/Homer	AGGVNCCTTTGT	0.01	-4.749	0.0847	1494	0.2821	3267	0.2675
ASCN	Hnf6b(Homeobox)/LNCaP-Hnf6b-ChIP-Seq(GSE106305)/Homer	TATTGAYY	0.1	-4.506	0.1056	851	0.1607	1823.8	0.1494
ASCN	GFY-Staf(?,Zf)/Promoter/Homer	RACTACAATTCCCAGAAKGC	0.1	-4.447	0.1096	45	0.0085	72.1	0.0059
ASCN	Srebp1a(bHLH)/HepG2-Srebp1a-ChIP-Seq(GSE31477)/Homer	RTCACSCCAY	0.1	-4.357	0.1174	271	0.0512	545.5	0.0447
ASCN	Gata2(Zf)/K562-GATA2-ChIP-Seq(GSE18829)/Homer	BBCTTATCTS	0.1	-4.353	0.1174	591	0.1116	1248	0.1022
ASCN	PRDM10(Zf)/HEK293-PRDM10.eGFP-ChIP-Seq(Encode)/Homer	TGGTACATTCCA	0.1	-4.289	0.1207	847	0.1599	1819.6	0.149
ASCN	ZNF41(Zf)/HEK293-ZNF41.GFP-ChIP-Seq(GSE58341)/Homer	CCTCATGGTGYCYTWYTCCCTTGTG	0.1	-4.241	0.1241	34	0.0064	53	0.0043
ASCN	HNF4a(NR),DR1/HepG2-HNF4a-ChIP-Seq(GSE25021)/Homer	CARRGKBCAAAGTYCA	0.1	-3.805	0.1884	656	0.1239	1403.9	0.115
ASCN	ETS1(ETS)/Jurkat-ETS1-ChIP-Seq(GSE17954)/Homer	ACAGGAAGTG	0.1	-3.792	0.1884	1436	0.2711	3163	0.259
ASCN	RUNX2(Runt)/PCa-RUNX2-ChIP-Seq(GSE33889)/Homer	NWAACCACADNN	0.1	-3.791	0.1884	1089	0.2056	2376.3	0.1946
ASCN	Srebp2(bHLH)/HepG2-Srebp2-ChIP-Seq(GSE31477)/Homer	CGGTCACSCCAC	0.1	-3.789	0.1884	192	0.0363	382.5	0.0313
ASCN	VDR(NR),DR3/GM10855-VDR+vitD-ChIP-Seq(GSE22484)/Homer	ARAGGTCANWGAGTTCANNN	0.1	-3.445	0.2508	255	0.0481	523.1	0.0428
ASCN	PPARE(NR),DR1/3T3L1-Pparg-ChIP-Seq(GSE13511)/Homer	TGACCTTTGCCCCA	0.1	-3.376	0.2638	1266	0.239	2789.8	0.2285
ASCN	Tlx?(NR)/NPC-H3K4me1-ChIP-Seq(GSE16256)/Homer	CTGGCAGSCTGCCA	0.1	-3.258	0.2917	1072	0.2024	2353.6	0.1927
ASCN	Slug(Zf)/Mesoderm-Snai2-ChIP-Seq(GSE61475)/Homer	SNGCACCTGCHS	0.1	-3.239	0.2922	588	0.111	1264.8	0.1036
ASCN	Ets1-distal(ETS)/CD4+-PolII-ChIP-Seq(Barski_et_al.)/Homer	MACAGGAAGT	0.1	-3.237	0.2922	466	0.088	992.9	0.0813
ASCN	Oct4:Sox17(POU,Homeobox,HMG)/F9-Sox17-ChIP-Seq(GSE44553)/Homer	CCATTGTATGCAAAT	0.1	-3.186	0.2982	182	0.0344	368.6	0.0302
ASCN	Cdx2(Homeobox)/mES-Cdx2-ChIP-Seq(GSE14586)/Homer	GYMATAAAAH	0.1	-3.176	0.2982	661	0.1248	1429.9	0.1171
ASCN	ETV4(ETS)/HepG2-ETV4-ChIP-Seq(ENCODE)/Homer	ACCGGAAGTG	0.1	-3.164	0.2982	1503	0.2838	3335.6	0.2731
ASCN	Esrrb(NR)/mES-Esrrb-ChIP-Seq(GSE11431)/Homer	KTGACCTTGA	0.1	-3.145	0.2982	827	0.1562	1803.7	0.1477
ASCN	EHF(ETS)/LoVo-EHF-ChIP-Seq(GSE49402)/Homer	AVCAGGAAGT	0.1	-3.093	0.3071	1693	0.3197	3771.4	0.3088
ASCN	Gata1(Zf)/K562-GATA1-ChIP-Seq(GSE18829)/Homer	SAGATAAGRV	0.1	-3.022	0.3248	511	0.0965	1097.8	0.0899
ASCN	FOXP1(Forkhead)/H9-FOXP1-ChIP-Seq(GSE31006)/Homer	NYYTGTTTACHN	0.1	-2.991	0.3301	542	0.1023	1167.2	0.0956
ASCN	Arnt:Ahr(bHLH)/MCF7-Arnt-ChIP-Seq(Lo_et_al.)/Homer	TBGCACGCAA	0.1	-2.966	0.3334	732	0.1382	1594.5	0.1306
ASCN	GATA3(Zf),DR4/iTreg-Gata3-ChIP-Seq(GSE20898)/Homer	AGATGKDGAGATAAG	0.1	-2.892	0.3536	80	0.0151	153.9	0.0126
ASCN	RXR(NR),DR1/3T3L1-RXR-ChIP-Seq(GSE13511)/Homer	TAGGGCAAAGGTCA	0.1	-2.87	0.3565	1508	0.2847	3357.3	0.2749
ASCN	ERE(NR),IR3/MCF7-ERa-ChIP-Seq(Unpublished)/Homer	VAGGTCACNSTGACC	0.1	-2.861	0.3565	395	0.0746	842.3	0.069
ASCN	Oct11(POU,Homeobox)/NCIH1048-POU2F3-ChIP-seq(GSE115123)/Homer	GATTTGCATA	0.1	-2.84	0.357	424	0.0801	907.2	0.0743
ASCN	Egr2(Zf)/Thymocytes-Egr2-ChIP-Seq(GSE34254)/Homer	NGCGTGGGCGGR	0.1	-2.804	0.365	234	0.0442	487.6	0.0399
ASCN	RUNX(Runt)/HPC7-Runx1-ChIP-Seq(GSE22178)/Homer	SAAACCACAG	0.1	-2.775	0.3706	905	0.1709	1990.3	0.163
ASCN	Elf4(ETS)/BMDM-Elf4-ChIP-Seq(GSE88699)/Homer	ACTTCCKGKT	0.1	-2.773	0.3706	1370	0.2587	3046.4	0.2495
ASCN	Sox6(HMG)/Myotubes-Sox6-ChIP-Seq(GSE32627)/Homer	CCATTGTTNY	0.1	-2.763	0.3706	2094	0.3954	4702.3	0.3851
ASCN	Oct2(POU,Homeobox)/Bcell-Oct2-ChIP-Seq(GSE21512)/Homer	ATATGCAAAT	0.1	-2.758	0.3706	354	0.0668	753.1	0.0617
ASCN	GABPA(ETS)/Jurkat-GABPa-ChIP-Seq(GSE17954)/Homer	RACCGGAAGT	0.1	-2.667	0.3918	1244	0.2349	2763	0.2263
ASCN	ZFP3(Zf)/HEK293-ZFP3.GFP-ChIP-Seq(GSE58341)/Homer	GGGTTTTGAAGGATGARTAGGAGTT	0.1	-2.648	0.3944	2	0.0004	1.5	0.0001
ASCN	EWS:FLI1-fusion(ETS)/SK_N_MC-EWS:FLI1-ChIP-Seq(SRA014231)/Homer	VACAGGAAAT	0.1	-2.526	0.44	814	0.1537	1792.3	0.1468
ASCN	CHR(?)/Hela-CellCycle-Expression/Homer	SRGTTTCAAA	0.1	-2.509	0.4421	766	0.1446	1684.4	0.1379
ASCN	Hand2(bHLH)/Mesoderm-Hand2-ChIP-Seq(GSE61475)/Homer	TGACANARRCCAGRC	0.1	-2.452	0.462	786	0.1484	1731.9	0.1418
ASCN	PSE(SNAPc)/K562-mStart-Seq/Homer	WAVTCACCMTAASYDAAAAG	0.1	-2.4	0.481	550	0.1039	1200.5	0.0983
ASCN	Nkx2.5(Homeobox)/HL1-Nkx2.5.biotin-ChIP-Seq(GSE21529)/Homer	RRSCACTYAA	0.1	-2.374	0.4879	2689	0.5077	6088.7	0.4986
ASCN	WT1(Zf)/Kidney-WT1-ChIP-Seq(GSE90016)/Homer	MCTCCCMCRCAB	0.1	-2.368	0.4879	974	0.1839	2160.3	0.1769
ASCN	Nkx2.1(Homeobox)/LungAC-Nkx2.1-ChIP-Seq(GSE43252)/Homer	RSCACTYRAG	1	-2.219	0.5564	3230	0.6099	7345.4	0.6015
ASCN	MYB(HTH)/ERMYB-Myb-ChIPSeq(GSE22095)/Homer	GGCVGTTR	1	-2.198	0.5617	2053	0.3877	4633.1	0.3794
ASCN	ZNF467(Zf)/HEK293-ZNF467.GFP-ChIP-Seq(GSE58341)/Homer	TGGGGAAGGGCM	1	-2.134	0.5917	1372	0.2591	3076.1	0.2519
ASCN	Sox17(HMG)/Endoderm-Sox17-ChIP-Seq(GSE61475)/Homer	CCATTGTTYB	1	-2.126	0.5917	1007	0.1901	2244.7	0.1838
ASCN	TATA-Box(TBP)/Promoter/Homer	CCTTTTAWAGSC	1	-2.085	0.6077	1525	0.288	3428.8	0.2808
ASCN	Six1(Homeobox)/Myoblast-Six1-ChIP-Chip(GSE20150)/Homer	GKVTCADRTTWC	1	-1.858	0.7544	261	0.0493	566	0.0463
ASCN	ERRg(NR)/Kidney-ESRRG-ChIP-Seq(GSE104905)/Homer	GTGACCTTGRVN	1	-1.85	0.7544	1049	0.1981	2351.8	0.1926
ASCN	OCT:OCT(POU,Homeobox)/NPC-OCT6-ChIP-Seq(GSE43916)/Homer	YATGCATATRCATRT	1	-1.822	0.7653	100	0.0189	208	0.017
ASCN	LRF(Zf)/Erythroblasts-ZBTB7A-ChIP-Seq(GSE74977)/Homer	AAGACCCYYN	1	-1.815	0.7653	1666	0.3146	3764.5	0.3083
ASCN	FXR(NR),IR1/Liver-FXR-ChIP-Seq(Chong_et_al.)/Homer	AGGTCANTGACCTB	1	-1.708	0.8397	508	0.0959	1126.1	0.0922
ASCN	Pknox1(Homeobox)/ES-Prep1-ChIP-Seq(GSE63282)/Homer	SCTGTCAVTCAV	1	-1.705	0.8397	315	0.0595	690	0.0565
ASCN	RUNX-AML(Runt)/CD4+-PolII-ChIP-Seq(Barski_et_al.)/Homer	GCTGTGGTTW	1	-1.7	0.8397	937	0.1769	2102.2	0.1721
ASCN	ETV1(ETS)/GIST48-ETV1-ChIP-Seq(GSE22441)/Homer	AACCGGAAGT	1	-1.667	0.8481	1836	0.3467	4162.7	0.3409
ASCN	Fli1(ETS)/CD8-FLI-ChIP-Seq(GSE20898)/Homer	NRYTTCCGGH	1	-1.655	0.849	1446	0.273	3268.5	0.2677
ASCN	Etv2(ETS)/ES-ER71-ChIP-Seq(GSE59402)/Homer	NNAYTTCCTGHN	1	-1.617	0.8733	1298	0.2451	2931.1	0.24
ASCN	ZNF669(Zf)/HEK293-ZNF669.GFP-ChIP-Seq(GSE58341)/Homer	GARTGGTCATCGCCC	1	-1.612	0.8733	75	0.0142	156.5	0.0128
ASCN	ZNF16(Zf)/HEK293-ZNF16.GFP-ChIP-Seq(GSE58341)/Homer	MACCTTCYATGGCTCCCTAKTGCCY	1	-1.609	0.8733	16	0.003	29.2	0.0024
ASCN	ZNF528(Zf)/HEK293-ZNF528.GFP-ChIP-Seq(GSE58341)/Homer	AGAAATGACTTCCCT	1	-1.565	0.8933	10	0.0019	17.6	0.0014
ASCN	Pit1(Homeobox)/GCrat-Pit1-ChIP-Seq(GSE58009)/Homer	ATGMATATDC	1	-1.519	0.9262	982	0.1854	2213.8	0.1813
ASCN	YY1(Zf)/Promoter/Homer	CAAGATGGCGGC	1	-1.508	0.9272	47	0.0089	96	0.0079
ASCN	Foxa3(Forkhead)/Liver-Foxa3-ChIP-Seq(GSE77670)/Homer	BSNTGTTTACWYWGN	1	-1.474	0.951	389	0.0735	864.2	0.0708
ASCN	ZNF317(Zf)/HEK293-ZNF317.GFP-ChIP-Seq(GSE58341)/Homer	GTCWGCTGTYYCTCT	1	-1.459	0.9556	111	0.021	238.3	0.0195
ASCN	TRPS1(Zf)/MCF7-TRPS1-ChIP-Seq(GSE107013)/Homer	AGATAAGANN	1	-1.427	0.9782	1826	0.3448	4153.3	0.3401
ASCN	ZNF7(Zf)/HepG2-ZNF7.Flag-ChIP-Seq(Encode)/Homer	CTGCCWVCTTTTRTA	1	-1.402	0.9932	720	0.136	1620.9	0.1327
ASCN	FOXA1:AR(Forkhead,NR)/LNCAP-AR-ChIP-Seq(GSE27824)/Homer	AGTAAACAAAAAAGAACAND	1	-1.395	0.9932	93	0.0176	199.8	0.0164
ASCN	Gata4(Zf)/Heart-Gata4-ChIP-Seq(GSE35151)/Homer	NBWGATAAGR	1	-1.383	0.9943	910	0.1718	2055.3	0.1683
ASCN	TFE3(bHLH)/MEF-TFE3-ChIP-Seq(GSE75757)/Homer	GTCACGTGACYV	1	-1.368	1	104	0.0196	224.9	0.0184
ASCN	Egr1(Zf)/K562-Egr1-ChIP-Seq(GSE32465)/Homer	TGCGTGGGYG	1	-1.357	1	968	0.1828	2189.5	0.1793
ASCN	FoxL2(Forkhead)/Ovary-FoxL2-ChIP-Seq(GSE60858)/Homer	WWTRTAAACAVG	1	-1.323	1	903	0.1705	2042.3	0.1672
ASCN	NeuroD1(bHLH)/Islet-NeuroD1-ChIP-Seq(GSE30298)/Homer	GCCATCTGTT	1	-1.312	1	1296	0.2447	2943.6	0.241
ASCN	ZSCAN22(Zf)/HEK293-ZSCAN22.GFP-ChIP-Seq(GSE58341)/Homer	SMCAGTCWGAKGGAGGAGGC	1	-1.291	1	123	0.0232	269	0.022
ASCN	Foxf1(Forkhead)/Lung-Foxf1-ChIP-Seq(GSE77951)/Homer	WWATRTAAACAN	1	-1.284	1	979	0.1849	2218.6	0.1817
ASCN	Zfp281(Zf)/ES-Zfp281-ChIP-Seq(GSE81042)/Homer	CCCCTCCCCCAC	1	-1.283	1	517	0.0976	1162.2	0.0952
ASCN	THRa(NR)/C17.2-THRa-ChIP-Seq(GSE38347)/Homer	GGTCANYTGAGGWCA	1	-1.278	1	591	0.1116	1331.8	0.1091
ASCN	ELF3(ETS)/PDAC-ELF3-ChIP-Seq(GSE64557)/Homer	ANCAGGAAGT	1	-1.277	1	957	0.1807	2168.6	0.1776
ASCN	RBPJ:Ebox(?,bHLH)/Panc1-Rbpj1-ChIP-Seq(GSE47459)/Homer	GGGRAARRGRMCAGMTG	1	-1.265	1	518	0.0978	1165.5	0.0954
ASCN	STAT5(Stat)/mCD4+-Stat5-ChIP-Seq(GSE12346)/Homer	RTTTCTNAGAAA	1	-1.235	1	510	0.0963	1148.8	0.0941
ASCN	NRF(NRF)/Promoter/Homer	STGCGCATGCGC	1	-1.206	1	128	0.0242	281.7	0.0231
ASCN	FOXA1(Forkhead)/LNCAP-FOXA1-ChIP-Seq(GSE27824)/Homer	WAAGTAAACA	1	-1.191	1	1386	0.2617	3158	0.2586
ASCN	RAR:RXR(NR),DR0/ES-RAR-ChIP-Seq(GSE56893)/Homer	AGGTCAAGGTCA	1	-1.183	1	157	0.0296	347.1	0.0284
ASCN	FoxD3(forkhead)/ZebrafishEmbryo-Foxd3.biotin-ChIP-seq(GSE106676)/Homer	TGTTTAYTTAGC	1	-1.144	1	1092	0.2062	2485.2	0.2035
ASCN	ETS:RUNX(ETS,Runt)/Jurkat-RUNX1-ChIP-Seq(GSE17954)/Homer	RCAGGATGTGGT	1	-1.134	1	118	0.0223	260.1	0.0213
ASCN	Pax8(Paired,Homeobox)/Thyroid-Pax8-ChIP-Seq(GSE26938)/Homer	GTCATGCHTGRCTGS	1	-1.116	1	562	0.1061	1272.1	0.1042
ASCN	Nr5a2(NR)/mES-Nr5a2-ChIP-Seq(GSE19019)/Homer	BTCAAGGTCA	1	-1.104	1	774	0.1461	1758.3	0.144
ASCN	Sox7(HMG)/ESC-Sox7-ChIP-Seq(GSE133899)/Homer	VVRRAACAATGG	1	-1.095	1	440	0.0831	994.1	0.0814
ASCN	ERG(ETS)/VCaP-ERG-ChIP-Seq(GSE14097)/Homer	ACAGGAAGTG	1	-1.09	1	2129	0.402	4873.3	0.3991
ASCN	Tbx21(T-box)/GM12878-TBX21-ChIP-Seq(Encode)/Homer	AGGTGTGAAA	1	-1.064	1	1089	0.2056	2483.2	0.2033
ASCN	Nkx2.2(Homeobox)/NPC-Nkx2.2-ChIP-Seq(GSE61673)/Homer	BTBRAGTGSN	1	-1.054	1	2403	0.4537	5507.2	0.451
ASCN	OCT:OCT(POU,Homeobox,IR1)/NPC-Brn2-ChIP-Seq(GSE35496)/Homer	ATGAATWATTCATGA	1	-1.043	1	31	0.0059	66.1	0.0054
ASCN	RARa(NR)/K562-RARa-ChIP-Seq(Encode)/Homer	TTGAMCTTTG	1	-1.036	1	3049	0.5757	6998.7	0.5731
ASCN	CDX4(Homeobox)/ZebrafishEmbryos-Cdx4.Myc-ChIP-Seq(GSE48254)/Homer	NGYCATAAAWCH	1	-1.033	1	866	0.1635	1973.5	0.1616
ASCN	KLF5(Zf)/LoVo-KLF5-ChIP-Seq(GSE49402)/Homer	DGGGYGKGGC	1	-1.023	1	1522	0.2874	3481.3	0.2851
ASCN	Pbx3(Homeobox)/GM12878-PBX3-ChIP-Seq(GSE32465)/Homer	SCTGTCAMTCAN	1	-1.001	1	339	0.064	767.9	0.0629
ASCN	Tbx20(T-box)/Heart-Tbx20-ChIP-Seq(GSE29636)/Homer	GGTGYTGACAGS	1	-1.001	1	318	0.06	719.5	0.0589
ASCN	ZNF519(Zf)/HEK293-ZNF519.GFP-ChIP-Seq(GSE58341)/Homer	GAGSCCGAGC	1	-0.9971	1	314	0.0593	710.1	0.0582
ASCN	Tgif1(Homeobox)/mES-Tgif1-ChIP-Seq(GSE55404)/Homer	YTGWCADY	1	-0.9934	1	3246	0.6129	7456.9	0.6106
ASCN	Tbx5(T-box)/HL1-Tbx5.biotin-ChIP-Seq(GSE21529)/Homer	AGGTGTCA	1	-0.9873	1	3358	0.6341	7715.8	0.6318
ASCN	Brachyury(T-box)/Mesoendoderm-Brachyury-ChIP-exo(GSE54963)/Homer	ANTTMRCASBNNNGTGYKAAN	1	-0.9868	1	344	0.065	779.8	0.0639
ASCN	Ptf1a(bHLH)/Panc1-Ptf1a-ChIP-Seq(GSE47459)/Homer	ACAGCTGTTN	1	-0.9815	1	3051	0.5761	7007.8	0.5739
ASCN	Foxo3(Forkhead)/U2OS-Foxo3-ChIP-Seq(E-MTAB-2701)/Homer	DGTAAACA	1	-0.9622	1	828	0.1563	1890.5	0.1548
ASCN	ZNF143|STAF(Zf)/CUTLL-ZNF143-ChIP-Seq(GSE29600)/Homer	ATTTCCCAGVAKSCY	1	-0.9486	1	517	0.0976	1177.1	0.0964
ASCN	E-box(bHLH)/Promoter/Homer	SSGGTCACGTGA	1	-0.9424	1	91	0.0172	203.4	0.0167
[truncated: 293 more rows]
