# Supplementary material for: An atlas of gene regulatory elements in adult mouse cerebrum
Source: Nature. 2021 Oct 6;598(7879):129–36. doi: 10.1038/s41586-021-03604-1 (PMC8494637; doi:10.1038/s41586-021-03604-1)
Supplement: Supplementary file 18 — Known motif enrichment in astrocytes from different brain sub-regions. [file 41586_2021_3604_MOESM18_ESM.xlsx]

## Sheet: intro
This file contains the motif analysis for sub-types of Astrocyte
Motif enrichment have been performed by againsting different background
invariable:	invariable cCREs from differential analysis are used as background; used in main figure
random:	randomly selected background regions that match the GC-content distribution of the input sequences
opposite:	variable cCREs from opposite/other clusters are used as background

## Sheet: invariable
SubRegion	Motif Name	Consensus	P-value	Log P-value	q-value (Benjamini)	# of Target Sequences with Motif	% of Target Sequences with Motif	# of Background Sequences with Motif	% of Background Sequences with Motif
ACA	NRF1(NRF)/MCF7-NRF1-ChIP-Seq(Unpublished)/Homer	CTGCGCATGCGC	0.01	-5.875	1	74	0.2229	3151.9	0.1632
ACA	ZNF669(Zf)/HEK293-ZNF669.GFP-ChIP-Seq(GSE58341)/Homer	GARTGGTCATCGCCC	0.01	-4.66	1	17	0.0512	520.4	0.0269
ACA	DMRT6(DM)/Testis-DMRT6-ChIP-Seq(GSE60440)/Homer	YDGHTACAWTGTADC	0.01	-4.65	1	11	0.0331	278.3	0.0144
ACA	Srebp2(bHLH)/HepG2-Srebp2-ChIP-Seq(GSE31477)/Homer	CGGTCACSCCAC	0.1	-4.471	1	17	0.0512	531.9	0.0275
ACA	LRF(Zf)/Erythroblasts-ZBTB7A-ChIP-Seq(GSE74977)/Homer	AAGACCCYYN	0.1	-4.1	1	201	0.6054	10545.1	0.5459
ACA	LEF1(HMG)/H1-LEF1-ChIP-Seq(GSE64758)/Homer	CCTTTGATST	0.1	-3.847	1	34	0.1024	1373.7	0.0711
ACA	Srebp1a(bHLH)/HepG2-Srebp1a-ChIP-Seq(GSE31477)/Homer	RTCACSCCAY	0.1	-3.823	1	18	0.0542	617.2	0.032
ACA	Oct4:Sox17(POU,Homeobox,HMG)/F9-Sox17-ChIP-Seq(GSE44553)/Homer	CCATTGTATGCAAAT	0.1	-3.69	1	8	0.0241	202.4	0.0105
ACA	PRDM15(Zf)/ESC-Prdm15-ChIP-Seq(GSE73694)/Homer	YCCDNTCCAGGTTTT	0.1	-3.643	1	83	0.25	3955.3	0.2048
ACA	ZNF7(Zf)/HepG2-ZNF7.Flag-ChIP-Seq(Encode)/Homer	CTGCCWVCTTTTRTA	0.1	-3.57	1	30	0.0904	1206.8	0.0625
ACA	DMRT1(DM)/Testis-DMRT1-ChIP-Seq(GSE64892)/Homer	TWGHWACAWTGTWDC	0.1	-3.568	1	11	0.0331	328.9	0.017
ACA	CRE(bZIP)/Promoter/Homer	CSGTGACGTCAC	0.1	-3.564	1	41	0.1235	1756.2	0.0909
ACA	X-box(HTH)/NPC-H3K4me1-ChIP-Seq(GSE16256)/Homer	GGTTGCCATGGCAA	0.1	-3.512	1	18	0.0542	640.1	0.0331
ACA	ZNF519(Zf)/HEK293-ZNF519.GFP-ChIP-Seq(GSE58341)/Homer	GAGSCCGAGC	0.1	-3.465	1	61	0.1837	2808.1	0.1454
ACA	ZBTB18(Zf)/HEK293-ZBTB18.GFP-ChIP-Seq(GSE58341)/Homer	AACATCTGGA	0.1	-3.456	1	40	0.1205	1719.2	0.089
ACA	Nkx2.5(Homeobox)/HL1-Nkx2.5.biotin-ChIP-Seq(GSE21529)/Homer	RRSCACTYAA	0.1	-3.383	1	131	0.3946	6666.7	0.3451
ACA	Hoxa11(Homeobox)/ChickenMSG-Hoxa11.Flag-ChIP-Seq(GSE86088)/Homer	TTTTATGGCM	0.1	-3.289	1	85	0.256	4130.1	0.2138
ACA	EBF(EBF)/proBcell-EBF-ChIP-Seq(GSE21978)/Homer	DGTCCCYRGGGA	0.1	-3.21	1	26	0.0783	1048	0.0543
ACA	Npas4(bHLH)/Neuron-Npas4-ChIP-Seq(GSE127793)/Homer	NHRTCACGACDN	0.1	-3.162	1	92	0.2771	4539.4	0.235
ACA	Gli2(Zf)/GM2-Gli2-ChIP-Chip(GSE112702)/Homer	YSTGGGTGGTCT	0.1	-3.079	1	28	0.0843	1161.9	0.0602
ACA	PRDM10(Zf)/HEK293-PRDM10.eGFP-ChIP-Seq(Encode)/Homer	TGGTACATTCCA	0.1	-3.076	1	42	0.1265	1873.3	0.097
ACA	HNF1b(Homeobox)/PDAC-HNF1B-ChIP-Seq(GSE64557)/Homer	GTTAATNATTAA	0.1	-3.036	1	6	0.0181	151.7	0.0079
ACA	Rfx1(HTH)/NPC-H3K4me1-ChIP-Seq(GSE16256)/Homer	KGTTGCCATGGCAA	0.1	-2.959	1	29	0.0873	1225.7	0.0635
ACA	DUX4(Homeobox)/Myoblasts-DUX4.V5-ChIP-Seq(GSE75791)/Homer	NWTAAYCYAATCAWN	0.1	-2.881	1	3	0.009	50.6	0.0026
ACA	RUNX2(Runt)/PCa-RUNX2-ChIP-Seq(GSE33889)/Homer	NWAACCACADNN	0.1	-2.812	1	44	0.1325	2017.1	0.1044
ACA	Nkx2.1(Homeobox)/LungAC-Nkx2.1-ChIP-Seq(GSE43252)/Homer	RSCACTYRAG	0.1	-2.771	1	168	0.506	8934.6	0.4625
ACA	ZNF341(Zf)/EBV-ZNF341-ChIP-Seq(GSE113194)/Homer	GGAACAGCCG	0.1	-2.73	1	77	0.2319	3806.3	0.1971
ACA	bHLHE40(bHLH)/HepG2-BHLHE40-ChIP-Seq(GSE31477)/Homer	KCACGTGMCN	0.1	-2.684	1	38	0.1145	1723.6	0.0892
ACA	NRF(NRF)/Promoter/Homer	STGCGCATGCGC	0.1	-2.684	1	61	0.1837	2945.5	0.1525
ACA	GLI3(Zf)/Limb-GLI3-ChIP-Chip(GSE11077)/Homer	CGTGGGTGGTCC	0.1	-2.651	1	14	0.0422	523.5	0.0271
ACA	Rfx2(HTH)/LoVo-RFX2-ChIP-Seq(GSE49402)/Homer	GTTGCCATGGCAACM	0.1	-2.634	1	20	0.0602	814.4	0.0422
ACA	Pax7(Paired,Homeobox),long/Myoblast-Pax7-ChIP-Seq(GSE25064)/Homer	TAATCHGATTAC	0.1	-2.598	1	2	0.006	26.4	0.0014
ACA	Six2(Homeobox)/NephronProgenitor-Six2-ChIP-Seq(GSE39837)/Homer	GWAAYHTGAKMC	0.1	-2.578	1	52	0.1566	2481.3	0.1285
ACA	Hoxd11(Homeobox)/ChickenMSG-Hoxd11.Flag-ChIP-Seq(GSE86088)/Homer	VGCCATAAAA	0.1	-2.541	1	92	0.2771	4677.8	0.2422
ACA	E-box(bHLH)/Promoter/Homer	SSGGTCACGTGA	0.1	-2.517	1	18	0.0542	728.2	0.0377
ACA	Tbx5(T-box)/HL1-Tbx5.biotin-ChIP-Seq(GSE21529)/Homer	AGGTGTCA	0.1	-2.471	1	187	0.5633	10123.1	0.5241
ACA	RORa(NR)/Liver-Rora-ChIP-Seq(GSE101115)/Homer	AAWCTAGGTCARDNN	0.1	-2.423	1	9	0.0271	309.4	0.016
ACA	HIF-1b(HLH)/T47D-HIF1b-ChIP-Seq(GSE59937)/Homer	RTACGTGC	0.1	-2.398	1	117	0.3524	6117.8	0.3167
ACA	HIF-1a(bHLH)/MCF7-HIF1a-ChIP-Seq(GSE28352)/Homer	TACGTGCV	0.1	-2.333	1	34	0.1024	1568.4	0.0812
ACA	ZNF467(Zf)/HEK293-ZNF467.GFP-ChIP-Seq(GSE58341)/Homer	TGGGGAAGGGCM	1	-2.292	1	118	0.3554	6203.9	0.3212
ACA	ZNF711(Zf)/SHSY5Y-ZNF711-ChIP-Seq(GSE20673)/Homer	AGGCCTAG	1	-2.287	1	216	0.6506	11883.1	0.6152
ACA	NF1:FOXA1(CTF,Forkhead)/LNCAP-FOXA1-ChIP-Seq(GSE27824)/Homer	WNTGTTTRYTTTGGCA	1	-2.268	1	4	0.012	103.3	0.0053
ACA	bHLHE41(bHLH)/proB-Bhlhe41-ChIP-Seq(GSE93764)/Homer	KCACGTGMCN	1	-2.264	1	136	0.4096	7236.1	0.3746
ACA	OCT:OCT(POU,Homeobox,IR1)/NPC-Brn2-ChIP-Seq(GSE35496)/Homer	ATGAATWATTCATGA	1	-2.248	1	2	0.006	32.9	0.0017
ACA	Lhx1(Homeobox)/EmbryoCarcinoma-Lhx1-ChIP-Seq(GSE70957)/Homer	NNYTAATTAR	1	-2.24	1	40	0.1205	1901.1	0.0984
ACA	Tcf3(HMG)/mES-Tcf3-ChIP-Seq(GSE11724)/Homer	ASWTCAAAGG	1	-2.174	1	12	0.0361	469.4	0.0243
ACA	RFX(HTH)/K562-RFX3-ChIP-Seq(SRA012198)/Homer	CGGTTGCCATGGCAAC	1	-2.172	1	19	0.0572	816.8	0.0423
ACA	PAX3:FKHR-fusion(Paired,Homeobox)/Rh4-PAX3:FKHR-ChIP-Seq(GSE19063)/Homer	ACCRTGACTAATTNN	1	-2.143	1	10	0.0301	376.7	0.0195
ACA	CEBP:AP1(bZIP)/ThioMac-CEBPb-ChIP-Seq(GSE21512)/Homer	DRTGTTGCAA	1	-2.14	1	29	0.0873	1336.6	0.0692
ACA	NPAS2(bHLH)/Liver-NPAS2-ChIP-Seq(GSE39860)/Homer	KCCACGTGAC	1	-2.124	1	76	0.2289	3890.4	0.2014
ACA	DLX1(Homeobox)/BasalGanglia-Dlx1-ChIP-seq(GSE124936)/Homer	NSNNTAATTA	1	-2.115	1	49	0.1476	2409.1	0.1247
ACA	ZNF264(Zf)/HEK293-ZNF264.GFP-ChIP-Seq(GSE58341)/Homer	RGGGCACTAACY	1	-2.08	1	63	0.1898	3182.3	0.1647
ACA	PPARE(NR),DR1/3T3L1-Pparg-ChIP-Seq(GSE13511)/Homer	TGACCTTTGCCCCA	1	-2.076	1	64	0.1928	3238.9	0.1677
ACA	VDR(NR),DR3/GM10855-VDR+vitD-ChIP-Seq(GSE22484)/Homer	ARAGGTCANWGAGTTCANNN	1	-2.069	1	14	0.0422	577.3	0.0299
ACA	NF1-halfsite(CTF)/LNCaP-NF1-ChIP-Seq(Unpublished)/Homer	YTGCCAAG	1	-2.016	1	130	0.3916	6968.7	0.3608
ACA	Nkx2.2(Homeobox)/NPC-Nkx2.2-ChIP-Seq(GSE61673)/Homer	BTBRAGTGSN	1	-2.016	1	130	0.3916	6968.1	0.3607
ACA	DLX5(Homeobox)/BasalGanglia-Dlx5-ChIP-seq(GSE124936)/Homer	SSTAATTA	1	-2.007	1	30	0.0904	1410.1	0.073
ACA	PR(NR)/T47D-PR-ChIP-Seq(GSE31130)/Homer	VAGRACAKNCTGTBC	1	-2.001	1	113	0.3404	6004.1	0.3108
ACA	TCFL2(HMG)/K562-TCF7L2-ChIP-Seq(GSE29196)/Homer	ACWTCAAAGG	1	-1.976	1	5	0.0151	158.5	0.0082
ACA	HRE(HSF)/HepG2-HSF1-ChIP-Seq(GSE31477)/Homer	BSTTCTRGAABVTTCYAGAA	1	-1.968	1	15	0.0452	638.6	0.0331
ACA	Tcf7(HMG)/GM12878-TCF7-ChIP-Seq(Encode)/Homer	CTTTGATGTGSB	1	-1.947	1	14	0.0422	590.5	0.0306
ACA	Cux2(Homeobox)/Liver-Cux2-ChIP-Seq(GSE35985)/Homer	HNRAATCAAT	1	-1.933	1	15	0.0452	643	0.0333
ACA	NPAS(bHLH)/Liver-NPAS-ChIP-Seq(GSE39860)/Homer	NVCACGTG	1	-1.93	1	91	0.2741	4781.7	0.2475
ACA	PPARa(NR),DR1/Liver-Ppara-ChIP-Seq(GSE47954)/Homer	VNAGGKCAAAGGTCA	1	-1.905	1	67	0.2018	3446.1	0.1784
ACA	Mef2a(MADS)/HL1-Mef2a.biotin-ChIP-Seq(GSE21529)/Homer	CYAAAAATAG	1	-1.873	1	17	0.0512	751.7	0.0389
ACA	Mef2d(MADS)/Retina-Mef2d-ChIP-Seq(GSE61391)/Homer	GCTATTTTTAGC	1	-1.869	1	9	0.0271	351.6	0.0182
ACA	Atoh1(bHLH)/Cerebellum-Atoh1-ChIP-Seq(GSE22111)/Homer	VNRVCAGCTGGY	1	-1.852	1	84	0.253	4410.6	0.2283
ACA	Tbx6(T-box)/ESC-Tbx6-ChIP-Seq(GSE93524)/Homer	DAGGTGTBAA	1	-1.839	1	61	0.1837	3130.6	0.1621
ACA	Lhx2(Homeobox)/HFSC-Lhx2-ChIP-Seq(GSE48068)/Homer	TAATTAGN	1	-1.825	1	38	0.1145	1872.3	0.0969
ACA	EBF1(EBF)/Near-E2A-ChIP-Seq(GSE21512)/Homer	GTCCCCWGGGGA	1	-1.803	1	110	0.3313	5895.7	0.3052
ACA	PSE(SNAPc)/K562-mStart-Seq/Homer	WAVTCACCMTAASYDAAAAG	1	-1.802	1	20	0.0602	916.4	0.0474
ACA	RXR(NR),DR1/3T3L1-RXR-ChIP-Seq(GSE13511)/Homer	TAGGGCAAAGGTCA	1	-1.802	1	81	0.244	4256.7	0.2204
ACA	Hnf6b(Homeobox)/LNCaP-Hnf6b-ChIP-Seq(GSE106305)/Homer	TATTGAYY	1	-1.796	1	26	0.0783	1233.5	0.0639
ACA	Rfx5(HTH)/GM12878-Rfx5-ChIP-Seq(GSE31477)/Homer	SCCTAGCAACAG	1	-1.773	1	33	0.0994	1612.2	0.0835
ACA	Dlx3(Homeobox)/Kerainocytes-Dlx3-ChIP-Seq(GSE89884)/Homer	NDGTAATTAC	1	-1.772	1	24	0.0723	1132	0.0586
ACA	TRPS1(Zf)/MCF7-TRPS1-ChIP-Seq(GSE107013)/Homer	AGATAAGANN	1	-1.77	1	60	0.1807	3092.6	0.1601
ACA	Tbx21(T-box)/GM12878-TBX21-ChIP-Seq(Encode)/Homer	AGGTGTGAAA	1	-1.741	1	43	0.1295	2162.5	0.1119
ACA	HIF2a(bHLH)/785_O-HIF2a-ChIP-Seq(GSE34871)/Homer	GCACGTACCC	1	-1.727	1	40	0.1205	2001.5	0.1036
ACA	TFE3(bHLH)/MEF-TFE3-ChIP-Seq(GSE75757)/Homer	GTCACGTGACYV	1	-1.713	1	13	0.0392	566.4	0.0293
ACA	GLIS3(Zf)/Thyroid-Glis3.GFP-ChIP-Seq(GSE103297)/Homer	CTCCCTGGGAGGCCN	1	-1.705	1	180	0.5422	9962.5	0.5158
ACA	Reverb(NR),DR2/RAW-Reverba.biotin-ChIP-Seq(GSE45914)/Homer	GTRGGTCASTGGGTCA	1	-1.699	1	10	0.0301	416.7	0.0216
ACA	NeuroD1(bHLH)/Islet-NeuroD1-ChIP-Seq(GSE30298)/Homer	GCCATCTGTT	1	-1.693	1	61	0.1837	3168.9	0.164
ACA	RUNX-AML(Runt)/CD4+-PolII-ChIP-Seq(Barski_et_al.)/Homer	GCTGTGGTTW	1	-1.65	1	37	0.1114	1854	0.096
ACA	Tbet(T-box)/CD8-Tbet-ChIP-Seq(GSE33802)/Homer	AGGTGTGAAM	1	-1.64	1	42	0.1265	2130.1	0.1103
ACA	c-Myc(bHLH)/LNCAP-cMyc-ChIP-Seq(Unpublished)/Homer	VCCACGTG	1	-1.629	1	71	0.2139	3745.4	0.1939
ACA	bZIP:IRF(bZIP,IRF)/Th17-BatF-ChIP-Seq(GSE39756)/Homer	NAGTTTCABTHTGACTNW	1	-1.626	1	16	0.0482	732.9	0.0379
ACA	CLOCK(bHLH)/Liver-Clock-ChIP-Seq(GSE39860)/Homer	GHCACGTG	1	-1.625	1	47	0.1416	2409.5	0.1247
ACA	Meis1(Homeobox)/MastCells-Meis1-ChIP-Seq(GSE48085)/Homer	VGCTGWCAVB	1	-1.574	1	109	0.3283	5915.8	0.3063
ACA	ZNF189(Zf)/HEK293-ZNF189.GFP-ChIP-Seq(GSE58341)/Homer	TGGAACAGMA	1	-1.562	1	60	0.1807	3148.2	0.163
ACA	YY1(Zf)/Promoter/Homer	CAAGATGGCGGC	1	-1.549	1	24	0.0723	1169.7	0.0606
ACA	Smad4(MAD)/ESC-SMAD4-ChIP-Seq(GSE29422)/Homer	VBSYGTCTGG	1	-1.531	1	134	0.4036	7364.4	0.3812
ACA	Lhx3(Homeobox)/Neuron-Lhx3-ChIP-Seq(GSE31456)/Homer	ADBTAATTAR	1	-1.531	1	58	0.1747	3045.6	0.1577
ACA	Barx1(Homeobox)/Stomach-Barx1.3xFlag-ChIP-Seq(GSE69483)/Homer	AAACMATTAN	1	-1.523	1	15	0.0452	694.3	0.0359
ACA	LHX9(Homeobox)/Hct116-LHX9.V5-ChIP-Seq(GSE116822)/Homer	NGCTAATTAG	1	-1.518	1	55	0.1657	2881.7	0.1492
ACA	CHR(?)/Hela-CellCycle-Expression/Homer	SRGTTTCAAA	1	-1.494	1	23	0.0693	1125.1	0.0582
ACA	PBX1(Homeobox)/MCF7-PBX1-ChIP-Seq(GSE28007)/Homer	GSCTGTCACTCA	1	-1.455	1	8	0.0241	340.3	0.0176
ACA	OCT:OCT-short(POU,Homeobox)/NPC-OCT6-ChIP-Seq(GSE43916)/Homer	ATGCATWATGCATRW	1	-1.448	1	17	0.0512	811.2	0.042
ACA	Pax7(Paired,Homeobox)/Myoblast-Pax7-ChIP-Seq(GSE25064)/Homer	TAATCAATTA	1	-1.415	1	3	0.009	99.5	0.0051
ACA	DLX2(Homeobox)/BasalGanglia-Dlx2-ChIP-seq(GSE124936)/Homer	NNNTAATTAS	1	-1.405	1	51	0.1536	2689.1	0.1392
ACA	Hoxd12(Homeobox)/ChickenMSG-Hoxd12.Flag-ChIP-Seq(GSE86088)/Homer	HDGYAATGAAAN	1	-1.395	1	56	0.1687	2972.6	0.1539
ACA	OCT4-SOX2-TCF-NANOG(POU,Homeobox,HMG)/mES-Oct4-ChIP-Seq(GSE11431)/Homer	ATTTGCATAACAATG	1	-1.395	1	6	0.0181	245.4	0.0127
ACA	Ascl2(bHLH)/ESC-Ascl2-ChIP-Seq(GSE97712)/Homer	SSRGCAGCTGCH	1	-1.395	1	106	0.3193	5809.4	0.3007
ACA	Pbx3(Homeobox)/GM12878-PBX3-ChIP-Seq(GSE32465)/Homer	SCTGTCAMTCAN	1	-1.372	1	19	0.0572	931.7	0.0482
ACA	BHLHA15(bHLH)/NIH3T3-BHLHB8.HA-ChIP-Seq(GSE119782)/Homer	NAMCAGCTGK	1	-1.372	1	92	0.2771	5018.7	0.2598
ACA	Otx2(Homeobox)/EpiLC-Otx2-ChIP-Seq(GSE56098)/Homer	NYTAATCCYB	1	-1.369	1	32	0.0964	1642.6	0.085
ACA	CEBP:CEBP(bZIP)/MEF-Chop-ChIP-Seq(GSE35681)/Homer	NTNATGCAAYMNNHTGMAAY	1	-1.363	1	5	0.0151	198.8	0.0103
ACA	Znf263(Zf)/K562-Znf263-ChIP-Seq(GSE31477)/Homer	CVGTSCTCCC	1	-1.36	1	187	0.5633	10505.1	0.5438
ACA	RUNX1(Runt)/Jurkat-RUNX1-ChIP-Seq(GSE29180)/Homer	AAACCACARM	1	-1.339	1	51	0.1536	2708.6	0.1402
ACA	Bapx1(Homeobox)/VertebralCol-Bapx1-ChIP-Seq(GSE36672)/Homer	TTRAGTGSYK	1	-1.33	1	117	0.3524	6465.4	0.3347
ACA	Myf5(bHLH)/GM-Myf5-ChIP-Seq(GSE24852)/Homer	BAACAGCTGT	1	-1.309	1	58	0.1747	3111.6	0.1611
ACA	EBF2(EBF)/BrownAdipose-EBF2-ChIP-Seq(GSE97114)/Homer	NABTCCCWDGGGAVH	1	-1.305	1	79	0.238	4302.9	0.2228
ACA	CREB5(bZIP)/LNCaP-CREB5.V5-ChIP-Seq(GSE137775)/Homer	VVATGACGTCAT	1	-1.294	1	21	0.0633	1054.4	0.0546
ACA	Pknox1(Homeobox)/ES-Prep1-ChIP-Seq(GSE63282)/Homer	SCTGTCAVTCAV	1	-1.286	1	20	0.0602	1001.4	0.0518
ACA	Atf1(bZIP)/K562-ATF1-ChIP-Seq(GSE31477)/Homer	GATGACGTCA	1	-1.281	1	44	0.1325	2332.9	0.1208
ACA	CArG(MADS)/PUER-Srf-ChIP-Seq(Sullivan_et_al.)/Homer	CCATATATGGNM	1	-1.278	1	15	0.0452	731.4	0.0379
ACA	Usf2(bHLH)/C2C12-Usf2-ChIP-Seq(GSE36030)/Homer	GTCACGTGGT	1	-1.269	1	28	0.0843	1444.8	0.0748
ACA	Hoxc9(Homeobox)/Ainv15-Hoxc9-ChIP-Seq(GSE21812)/Homer	GGCCATAAATCA	1	-1.254	1	15	0.0452	735.9	0.0381
ACA	HNF6(Homeobox)/Liver-Hnf6-ChIP-Seq(ERP000394)/Homer	NTATYGATCH	1	-1.253	1	18	0.0542	898.2	0.0465
ACA	Erra(NR)/HepG2-Erra-ChIP-Seq(GSE31477)/Homer	CAAAGGTCAG	1	-1.235	1	144	0.4337	8062.7	0.4174
ACA	Zfp281(Zf)/ES-Zfp281-ChIP-Seq(GSE81042)/Homer	CCCCTCCCCCAC	1	-1.231	1	46	0.1386	2459.9	0.1273
ACA	FXR(NR),IR1/Liver-FXR-ChIP-Seq(Chong_et_al.)/Homer	AGGTCANTGACCTB	1	-1.211	1	32	0.0964	1680.7	0.087
ACA	GSC(Homeobox)/FrogEmbryos-GSC-ChIP-Seq(DRA000576)/Homer	RGGATTAR	1	-1.207	1	41	0.1235	2185.6	0.1131
ACA	Mef2b(MADS)/HEK293-Mef2b.V5-ChIP-Seq(GSE67450)/Homer	GCTATTTTTGGM	1	-1.205	1	28	0.0843	1459.8	0.0756
ACA	HNF4a(NR),DR1/HepG2-HNF4a-ChIP-Seq(GSE25021)/Homer	CARRGKBCAAAGTYCA	1	-1.205	1	26	0.0783	1348.5	0.0698
ACA	THRb(NR)/HepG2-THRb.Flag-ChIP-Seq(Encode)/Homer	GGTCACCTGAGGTCA	1	-1.204	1	61	0.1837	3315.6	0.1716
ACA	ZFX(Zf)/mES-Zfx-ChIP-Seq(GSE11431)/Homer	AGGCCTRG	1	-1.198	1	136	0.4096	7616.7	0.3943
ACA	Nr5a2(NR)/mES-Nr5a2-ChIP-Seq(GSE19019)/Homer	BTCAAGGTCA	1	-1.165	1	36	0.1084	1916.6	0.0992
ACA	ZNF322(Zf)/HEK293-ZNF322.GFP-ChIP-Seq(GSE58341)/Homer	GAGCCTGGTACTGWGCCTGR	1	-1.16	1	27	0.0813	1414.5	0.0732
ACA	Sp2(Zf)/HEK293-Sp2.eGFP-ChIP-Seq(Encode)/Homer	YGGCCCCGCCCC	1	-1.157	1	232	0.6988	13228.6	0.6848
ACA	ZEB2(Zf)/SNU398-ZEB2-ChIP-Seq(GSE103048)/Homer	GNMCAGGTGTGC	1	-1.156	1	83	0.25	4586.1	0.2374
ACA	RUNX(Runt)/HPC7-Runx1-ChIP-Seq(GSE22178)/Homer	SAAACCACAG	1	-1.146	1	39	0.1175	2090.7	0.1082
ACA	BMAL1(bHLH)/Liver-Bmal1-ChIP-Seq(GSE39860)/Homer	GNCACGTG	1	-1.145	1	95	0.2861	5278.3	0.2733
ACA	ZBTB12(Zf)/HEK293-ZBTB12.GFP-ChIP-Seq(GSE58341)/Homer	NGNTCTAGAACCNGV	1	-1.138	1	32	0.0964	1699.5	0.088
ACA	Pit1+1bp(Homeobox)/GCrat-Pit1-ChIP-Seq(GSE58009)/Homer	ATGCATAATTCA	1	-1.136	1	8	0.0241	376.7	0.0195
ACA	ZNF136(Zf)/HEK293-ZNF136.GFP-ChIP-Seq(GSE58341)/Homer	YTKGATAHAGTATTCTWGGTNGGCA	1	-1.134	1	3	0.009	116.1	0.006
ACA	Prop1(Homeobox)/GHFT1-PROP1.biotin-ChIP-Seq(GSE77302)/Homer	NTAATBNAATTA	1	-1.134	1	14	0.0422	701.7	0.0363
ACA	GATA:SCL(Zf,bHLH)/Ter119-SCL-ChIP-Seq(GSE18720)/Homer	CRGCTGBNGNSNNSAGATAA	1	-1.118	1	6	0.0181	272.6	0.0141
ACA	c-Jun-CRE(bZIP)/K562-cJun-ChIP-Seq(GSE31477)/Homer	ATGACGTCATCY	1	-1.116	1	20	0.0602	1035.9	0.0536
ACA	Hoxd13(Homeobox)/ChickenMSG-Hoxd13.Flag-ChIP-Seq(GSE86088)/Homer	NCYAATAAAA	1	-1.115	1	48	0.1446	2608.8	0.1351
ACA	NFkB-p65-Rel(RHD)/ThioMac-LPS-Expression(GSE23622)/Homer	GGAAATTCCC	1	-1.105	1	4	0.012	169.8	0.0088
ACA	RBPJ:Ebox(?,bHLH)/Panc1-Rbpj1-ChIP-Seq(GSE47459)/Homer	GGGRAARRGRMCAGMTG	1	-1.088	1	24	0.0723	1264.1	0.0654
ACA	Six4(Homeobox)/MCF7-SIX4-ChIP-Seq(Encode)/Homer	TGWAAYCTGABACCB	1	-1.064	1	3	0.009	121.5	0.0063
ACA	GRE(NR),IR3/A549-GR-ChIP-Seq(GSE32465)/Homer	NRGVACABNVTGTYCY	1	-1.055	1	9	0.0271	441.2	0.0228
ACA	Brn2(POU,Homeobox)/NPC-Brn2-ChIP-Seq(GSE35496)/Homer	ATGAATATTC	1	-1.025	1	3	0.009	124.5	0.0064
ACA	Gata4(Zf)/Heart-Gata4-ChIP-Seq(GSE35151)/Homer	NBWGATAAGR	1	-1.013	1	31	0.0934	1677.1	0.0868
ACA	Olig2(bHLH)/Neuron-Olig2-ChIP-Seq(GSE30882)/Homer	RCCATMTGTT	1	-1.008	1	103	0.3102	5800	0.3003
ACA	Hoxd10(Homeobox)/ChickenMSG-Hoxd10.Flag-ChIP-Seq(GSE86088)/Homer	GGCMATGAAA	1	-1.007	1	40	0.1205	2189.4	0.1133
ACA	KLF14(Zf)/HEK293-KLF14.GFP-ChIP-Seq(GSE58341)/Homer	RGKGGGCGKGGC	1	-1.005	1	244	0.7349	14001.3	0.7248
ACA	NF1(CTF)/LNCAP-NF1-ChIP-Seq(Unpublished)/Homer	CYTGGCABNSTGCCAR	1	-1.003	1	42	0.1265	2304.3	0.1193
ACA	Nr5a2(NR)/Pancreas-LRH1-ChIP-Seq(GSE34295)/Homer	BTCAAGGTCA	1	-0.9969	1	44	0.1325	2420.1	0.1253
ACA	ZNF143|STAF(Zf)/CUTLL-ZNF143-ChIP-Seq(GSE29600)/Homer	ATTTCCCAGVAKSCY	1	-0.9846	1	32	0.0964	1742.5	0.0902
ACA	Zic2(Zf)/ESC-Zic2-ChIP-Seq(SRP197560)/Homer	CHCAGCRGGRGG	1	-0.9814	1	68	0.2048	3799	0.1967
ACA	GRE(NR),IR3/RAW264.7-GRE-ChIP-Seq(Unpublished)/Homer	VAGRACAKWCTGTYC	1	-0.9682	1	13	0.0392	676.4	0.035
ACA	EWS:ERG-fusion(ETS)/CADO_ES1-EWS:ERG-ChIP-Seq(SRA014231)/Homer	ATTTCCTGTN	1	-0.9618	1	39	0.1175	2148	0.1112
ACA	Gata6(Zf)/HUG1N-GATA6-ChIP-Seq(GSE51936)/Homer	YCTTATCTBN	1	-0.9532	1	26	0.0783	1411.5	0.0731
ACA	ZNF675(Zf)/HEK293-ZNF675.GFP-ChIP-Seq(GSE58341)/Homer	ARGAGGMCAAAATGW	1	-0.947	1	7	0.0211	347	0.018
ACA	Maz(Zf)/HepG2-Maz-ChIP-Seq(GSE31477)/Homer	GGGGGGGG	1	-0.9407	1	211	0.6355	12102.3	0.6265
ACA	NFkB-p50,p52(RHD)/Monocyte-p50-ChIP-Chip(Schreiber_et_al.)/Homer	GGGGGAATCCCC	1	-0.9374	1	14	0.0422	738	0.0382
ACA	Hnf1(Homeobox)/Liver-Foxa2-Chip-Seq(GSE25694)/Homer	GGTTAAWCATTAA	1	-0.915	1	3	0.009	133	0.0069
ACA	Ptf1a(bHLH)/Panc1-Ptf1a-ChIP-Seq(GSE47459)/Homer	ACAGCTGTTN	1	-0.9129	1	176	0.5301	10078.9	0.5218
ACA	MYNN(Zf)/HEK293-MYNN.eGFP-ChIP-Seq(Encode)/Homer	TTCAAAWTAAAAGTC	1	-0.902	1	8	0.0241	409.3	0.0212
ACA	NeuroG2(bHLH)/Fibroblast-NeuroG2-ChIP-Seq(GSE75910)/Homer	ACCATCTGTT	1	-0.8954	1	91	0.2741	5161	0.2672
ACA	SPDEF(ETS)/VCaP-SPDEF-ChIP-Seq(SRA014231)/Homer	ASWTCCTGBT	1	-0.8823	1	85	0.256	4821.8	0.2496
ACA	Sox17(HMG)/Endoderm-Sox17-ChIP-Seq(GSE61475)/Homer	CCATTGTTYB	1	-0.875	1	32	0.0964	1776.8	0.092
ACA	Isl1(Homeobox)/Neuron-Isl1-ChIP-Seq(GSE31456)/Homer	CTAATKGV	1	-0.8747	1	77	0.2319	4363.1	0.2259
ACA	c-Myc(bHLH)/mES-cMyc-ChIP-Seq(GSE11431)/Homer	VVCCACGTGG	1	-0.8603	1	36	0.1084	2010.9	0.1041
ACA	WT1(Zf)/Kidney-WT1-ChIP-Seq(GSE90016)/Homer	MCTCCCMCRCAB	1	-0.8559	1	95	0.2861	5412.3	0.2802
ACA	ZNF652/HepG2-ZNF652.Flag-ChIP-Seq(Encode)/Homer	TTAACCCTTTVNKKN	1	-0.8538	1	9	0.0271	473.3	0.0245
ACA	Gfi1b(Zf)/HPC7-Gfi1b-ChIP-Seq(GSE22178)/Homer	MAATCACTGC	1	-0.8537	1	32	0.0964	1783	0.0923
ACA	n-Myc(bHLH)/mES-nMyc-ChIP-Seq(GSE11431)/Homer	VRCCACGTGG	1	-0.8495	1	58	0.1747	3279.1	0.1698
ACA	Tbr1(T-box)/Cortex-Tbr1-ChIP-Seq(GSE71384)/Homer	AAGGTGTKAA	1	-0.8472	1	53	0.1596	2992.4	0.1549
ACA	Nanog(Homeobox)/mES-Nanog-ChIP-Seq(GSE11724)/Homer	RGCCATTAAC	1	-0.8455	1	176	0.5301	10116.6	0.5237
ACA	Unknown(Homeobox)/Limb-p300-ChIP-Seq/Homer	SSCMATWAAA	1	-0.8426	1	20	0.0602	1100.4	0.057
ACA	NFkB-p65(RHD)/GM12787-p65-ChIP-Seq(GSE19485)/Homer	WGGGGATTTCCC	1	-0.8346	1	31	0.0934	1732.4	0.0897
ACA	E2A(bHLH),near_PU.1/Bcell-PU.1-ChIP-Seq(GSE21512)/Homer	NVCACCTGBN	1	-0.8339	1	109	0.3283	6234.2	0.3227
ACA	Ap4(bHLH)/AML-Tfap4-ChIP-Seq(GSE45738)/Homer	NAHCAGCTGD	1	-0.8203	1	92	0.2771	5257.2	0.2722
ACA	MyoD(bHLH)/Myotube-MyoD-ChIP-Seq(GSE21614)/Homer	RRCAGCTGYTSY	1	-0.8141	1	79	0.238	4508.9	0.2334
ACA	Atf4(bZIP)/MEF-Atf4-ChIP-Seq(GSE35681)/Homer	MTGATGCAAT	1	-0.8039	1	9	0.0271	482.2	0.025
ACA	GATA3(Zf)/iTreg-Gata3-ChIP-Seq(GSE20898)/Homer	AGATAASR	1	-0.8009	1	42	0.1265	2377.5	0.1231
ACA	THRa(NR)/C17.2-THRa-ChIP-Seq(GSE38347)/Homer	GGTCANYTGAGGWCA	1	-0.7882	1	33	0.0994	1863.6	0.0965
ACA	Tcf21(bHLH)/ArterySmoothMuscle-Tcf21-ChIP-Seq(GSE61369)/Homer	NAACAGCTGG	1	-0.7797	1	74	0.2229	4236.1	0.2193
ACA	CUX1(Homeobox)/K562-CUX1-ChIP-Seq(GSE92882)/Homer	TATCGATNAN	1	-0.7718	1	17	0.0512	947.1	0.049
ACA	Ascl1(bHLH)/NeuralTubes-Ascl1-ChIP-Seq(GSE55840)/Homer	NNVVCAGCTGBN	1	-0.7639	1	125	0.3765	7202.3	0.3729
ACA	PAX6(Paired,Homeobox)/Forebrain-Pax6-ChIP-Seq(GSE66961)/Homer	NGTGTTCAVTSAAGCGKAAA	1	-0.7639	1	5	0.0151	261.9	0.0136
ACA	PGR(NR)/EndoStromal-PGR-ChIP-Seq(GSE69539)/Homer	AAGAACATWHTGTTC	1	-0.7565	1	9	0.0271	491.7	0.0255
ACA	Chop(bZIP)/MEF-Chop-ChIP-Seq(GSE35681)/Homer	ATTGCATCAT	1	-0.7512	1	6	0.0181	321	0.0166
ACA	HRE(HSF)/Striatum-HSF1-ChIP-Seq(GSE38000)/Homer	TTCTAGAABNTTCTA	1	-0.7512	1	11	0.0331	607.5	0.0315
ACA	LXRE(NR),DR4/RAW-LXRb.biotin-ChIP-Seq(GSE21512)/Homer	RGGTTACTANAGGTCA	1	-0.7502	1	3	0.009	149.8	0.0078
ACA	NF-E2(bZIP)/K562-NFE2-ChIP-Seq(GSE31477)/Homer	GATGACTCAGCA	1	-0.7502	1	3	0.009	149.1	0.0077
ACA	Mef2c(MADS)/GM12878-Mef2c-ChIP-Seq(GSE32465)/Homer	DCYAAAAATAGM	1	-0.7431	1	13	0.0392	724.6	0.0375
ACA	CRX(Homeobox)/Retina-Crx-ChIP-Seq(GSE20012)/Homer	GCTAATCC	1	-0.7344	1	94	0.2831	5420.1	0.2806
ACA	MyoG(bHLH)/C2C12-MyoG-ChIP-Seq(GSE36024)/Homer	AACAGCTG	1	-0.7339	1	86	0.259	4956.5	0.2566
ACA	FOXK1(Forkhead)/HEK293-FOXK1-ChIP-Seq(GSE51673)/Homer	NVWTGTTTAC	1	-0.7314	1	32	0.0964	1826.7	0.0946
ACA	ETS1(ETS)/Jurkat-ETS1-ChIP-Seq(GSE17954)/Homer	ACAGGAAGTG	1	-0.7224	1	109	0.3283	6298.1	0.326
ACA	Duxbl(Homeobox)/NIH3T3-Duxbl.HA-ChIP-Seq(GSE119782)/Homer	TAAYCYAATCAA	1	-0.7213	1	2	0.006	95.5	0.0049
ACA	JunD(bZIP)/K562-JunD-ChIP-Seq/Homer	ATGACGTCATCN	1	-0.7116	1	9	0.0271	500.7	0.0259
ACA	Foxf1(Forkhead)/Lung-Foxf1-ChIP-Seq(GSE77951)/Homer	WWATRTAAACAN	1	-0.7098	1	25	0.0753	1428.1	0.0739
ACA	Bcl6(Zf)/Liver-Bcl6-ChIP-Seq(GSE31578)/Homer	NNNCTTTCCAGGAAA	1	-0.6928	1	67	0.2018	3875	0.2006
ACA	Nkx6.1(Homeobox)/Islet-Nkx6.1-ChIP-Seq(GSE40975)/Homer	GKTAATGR	1	-0.6887	1	73	0.2199	4227	0.2188
ACA	Six1(Homeobox)/Myoblast-Six1-ChIP-Chip(GSE20150)/Homer	GKVTCADRTTWC	1	-0.6692	1	9	0.0271	509.6	0.0264
ACA	IRF2(IRF)/Erythroblas-IRF2-ChIP-Seq(GSE36985)/Homer	GAAASYGAAASY	1	-0.6677	1	6	0.0181	334.3	0.0173
ACA	Phox2a(Homeobox)/Neuron-Phox2a-ChIP-Seq(GSE31456)/Homer	YTAATYNRATTA	1	-0.6672	1	8	0.0241	451.4	0.0234
ACA	GATA(Zf),IR3/iTreg-Gata3-ChIP-Seq(GSE20898)/Homer	NNNNNBAGATAWYATCTVHN	1	-0.6633	1	3	0.009	159.6	0.0083
ACA	Hoxa13(Homeobox)/ChickenMSG-Hoxa13.Flag-ChIP-Seq(GSE86088)/Homer	CYHATAAAAN	1	-0.6563	1	72	0.2169	4186.4	0.2167
ACA	RORg(NR)/Liver-Rorc-ChIP-Seq(GSE101115)/Homer	WAABTAGGTCAV	1	-0.6538	1	4	0.012	219.6	0.0114
ACA	Max(bHLH)/K562-Max-ChIP-Seq(GSE31477)/Homer	RCCACGTGGYYN	1	-0.642	1	45	0.1355	2620.6	0.1357
ACA	HIC1(Zf)/Treg-ZBTB29-ChIP-Seq(GSE99889)/Homer	TGCCAGCB	1	-0.6316	1	183	0.5512	10659.7	0.5518
ACA	Twist(bHLH)/HMLE-TWIST1-ChIP-Seq(Chang_et_al)/Homer	VCAKCTGGNNNCCAGMTGBN	1	-0.6293	1	8	0.0241	459.7	0.0238
ACA	ZEB1(Zf)/PDAC-ZEB1-ChIP-Seq(GSE64557)/Homer	VCAGGTRDRY	1	-0.6252	1	124	0.3735	7233.1	0.3745
ACA	Phox2b(Homeobox)/CLBGA-PHOX2B-ChIP-Seq(GSE90683)/Homer	TTAATTNAATTA	1	-0.6204	1	4	0.012	224.5	0.0116
ACA	ETV1(ETS)/GIST48-ETV1-ChIP-Seq(GSE22441)/Homer	AACCGGAAGT	1	-0.6036	1	133	0.4006	7772.7	0.4024
ACA	TCF4(bHLH)/SHSY5Y-TCF4-ChIP-Seq(GSE96915)/Homer	SMCATCTGKH	1	-0.5992	1	87	0.262	5095.1	0.2638
ACA	HEB(bHLH)/mES-Heb-ChIP-Seq(GSE53233)/Homer	VCAGCTGBNN	1	-0.5857	1	143	0.4307	8367.7	0.4332
ACA	SF1(NR)/H295R-Nr5a1-ChIP-Seq(GSE44220)/Homer	CAAGGHCANV	1	-0.5848	1	25	0.0753	1474.2	0.0763
ACA	Eomes(T-box)/H9-Eomes-ChIP-Seq(GSE26097)/Homer	ATTAACACCT	1	-0.5722	1	78	0.2349	4587.2	0.2375
ACA	IRF1(IRF)/PBMC-IRF1-ChIP-Seq(GSE43036)/Homer	GAAAGTGAAAGT	1	-0.568	1	6	0.0181	353.6	0.0183
ACA	HOXB13(Homeobox)/ProstateTumor-HOXB13-ChIP-Seq(GSE56288)/Homer	TTTTATKRGG	1	-0.5624	1	29	0.0873	1719.8	0.089
ACA	EHF(ETS)/LoVo-EHF-ChIP-Seq(GSE49402)/Homer	AVCAGGAAGT	1	-0.5545	1	97	0.2922	5709.1	0.2956
ACA	ZNF165(Zf)/WHIM12-ZNF165-ChIP-Seq(GSE65937)/Homer	AAGGKGRCGCAGGCA	1	-0.5517	1	18	0.0542	1073.8	0.0556
ACA	Fli1(ETS)/CD8-FLI-ChIP-Seq(GSE20898)/Homer	NRYTTCCGGH	1	-0.5516	1	131	0.3946	7694.8	0.3984
ACA	E2A(bHLH)/proBcell-E2A-ChIP-Seq(GSE21978)/Homer	DNRCAGCTGY	1	-0.546	1	116	0.3494	6824.8	0.3533
ACA	Foxh1(Forkhead)/hESC-FOXH1-ChIP-Seq(GSE29422)/Homer	NNTGTGGATTSS	1	-0.5427	1	20	0.0602	1195.5	0.0619
ACA	STAT6(Stat)/Macrophage-Stat6-ChIP-Seq(GSE38377)/Homer	TTCCKNAGAA	1	-0.541	1	21	0.0633	1255	0.065
ACA	Arnt:Ahr(bHLH)/MCF7-Arnt-ChIP-Seq(Lo_et_al.)/Homer	TBGCACGCAA	1	-0.5381	1	70	0.2108	4141.3	0.2144
ACA	AR-halfsite(NR)/LNCaP-AR-ChIP-Seq(GSE27824)/Homer	CCAGGAACAG	1	-0.5325	1	203	0.6114	11893.1	0.6157
ACA	FoxD3(forkhead)/ZebrafishEmbryo-Foxd3.biotin-ChIP-seq(GSE106676)/Homer	TGTTTAYTTAGC	1	-0.5316	1	25	0.0753	1496.9	0.0775
ACA	ZNF382(Zf)/HEK293-ZNF382.GFP-ChIP-Seq(GSE58341)/Homer	GNCTGTASTRNTGBCTCHTT	1	-0.5253	1	1	0.003	52	0.0027
ACA	Foxa3(Forkhead)/Liver-Foxa3-ChIP-Seq(GSE77670)/Homer	BSNTGTTTACWYWGN	1	-0.4989	1	9	0.0271	551.5	0.0286
ACA	E2F1(E2F)/Hela-E2F1-ChIP-Seq(GSE22478)/Homer	CWGGCGGGAA	1	-0.4901	1	62	0.1867	3703.3	0.1917
ACA	RARg(NR)/ES-RARg-ChIP-Seq(GSE30538)/Homer	AGGTCAAGGTCA	1	-0.4845	1	2	0.006	121.6	0.0063
ACA	NFAT(RHD)/Jurkat-NFATC1-ChIP-Seq(Jolma_et_al.)/Homer	ATTTTCCATT	1	-0.4751	1	33	0.0994	1998.5	0.1035
ACA	ERG(ETS)/VCaP-ERG-ChIP-Seq(GSE14097)/Homer	ACAGGAAGTG	1	-0.4742	1	127	0.3825	7523.3	0.3895
ACA	PRDM14(Zf)/H1-PRDM14-ChIP-Seq(GSE22767)/Homer	RGGTCTCTAACY	1	-0.4741	1	15	0.0452	922.7	0.0478
ACA	MITF(bHLH)/MastCells-MITF-ChIP-Seq(GSE48085)/Homer	RTCATGTGAC	1	-0.4727	1	58	0.1747	3479.7	0.1801
ACA	ETS:RUNX(ETS,Runt)/Jurkat-RUNX1-ChIP-Seq(GSE17954)/Homer	RCAGGATGTGGT	1	-0.4642	1	12	0.0361	744.1	0.0385
ACA	CEBP(bZIP)/ThioMac-CEBPb-ChIP-Seq(GSE21512)/Homer	ATTGCGCAAC	1	-0.4634	1	18	0.0542	1108	0.0574
ACA	Slug(Zf)/Mesoderm-Snai2-ChIP-Seq(GSE61475)/Homer	SNGCACCTGCHS	1	-0.4621	1	47	0.1416	2836.9	0.1469
ACA	Atf7(bZIP)/3T3L1-Atf7-ChIP-Seq(GSE56872)/Homer	NGRTGACGTCAY	1	-0.4554	1	29	0.0873	1770.1	0.0916
ACA	ELF3(ETS)/PDAC-ELF3-ChIP-Seq(GSE64557)/Homer	ANCAGGAAGT	1	-0.453	1	48	0.1446	2901.1	0.1502
ACA	Atf2(bZIP)/3T3L1-Atf2-ChIP-Seq(GSE56872)/Homer	NRRTGACGTCAT	1	-0.4485	1	21	0.0633	1294.1	0.067
ACA	KLF10(Zf)/HEK293-KLF10.GFP-ChIP-Seq(GSE58341)/Homer	GGGGGTGTGTCC	1	-0.443	1	76	0.2289	4561.7	0.2362
ACA	TEAD2(TEA)/Py2T-Tead2-ChIP-Seq(GSE55709)/Homer	CCWGGAATGY	1	-0.4414	1	20	0.0602	1237.7	0.0641
ACA	Pitx1(Homeobox)/Chicken-Pitx1-ChIP-Seq(GSE38910)/Homer	TAATCCCN	1	-0.4346	1	156	0.4699	9248.2	0.4788
ACA	Tbox:Smad(T-box,MAD)/ESCd5-Smad2_3-ChIP-Seq(GSE29422)/Homer	AGGTGHCAGACA	1	-0.4322	1	9	0.0271	571.2	0.0296
ACA	Pitx1:Ebox(Homeobox,bHLH)/Hindlimb-Pitx1-ChIP-Seq(GSE41591)/Homer	YTAATTRAWWCCAGATGT	1	-0.429	1	4	0.012	259.9	0.0135
ACA	Smad2(MAD)/ES-SMAD2-ChIP-Seq(GSE29422)/Homer	CTGTCTGG	1	-0.4279	1	123	0.3705	7330	0.3795
ACA	Tlx?(NR)/NPC-H3K4me1-ChIP-Seq(GSE16256)/Homer	CTGGCAGSCTGCCA	1	-0.4216	1	31	0.0934	1909	0.0988
ACA	Fosl2(bZIP)/3T3L1-Fosl2-ChIP-Seq(GSE56872)/Homer	NATGASTCABNN	1	-0.4152	1	13	0.0392	823.7	0.0426
ACA	HINFP(Zf)/K562-HINFP.eGFP-ChIP-Seq(Encode)/Homer	TWVGGTCCGC	1	-0.4135	1	89	0.2681	5350.7	0.277
ACA	CDX4(Homeobox)/ZebrafishEmbryos-Cdx4.Myc-ChIP-Seq(GSE48254)/Homer	NGYCATAAAWCH	1	-0.4064	1	23	0.0693	1435.9	0.0743
ACA	Nkx3.1(Homeobox)/LNCaP-Nkx3.1-ChIP-Seq(GSE28264)/Homer	AAGCACTTAA	1	-0.4056	1	114	0.3434	6825	0.3533
ACA	E2F6(E2F)/Hela-E2F6-ChIP-Seq(GSE31477)/Homer	GGCGGGAARN	1	-0.3971	1	114	0.3434	6832.5	0.3537
ACA	PU.1:IRF8(ETS:IRF)/pDC-Irf8-ChIP-Seq(GSE66899)/Homer	GGAAGTGAAAST	1	-0.3916	1	8	0.0241	522	0.027
ACA	Snail1(Zf)/LS174T-SNAIL1.HA-ChIP-Seq(GSE127183)/Homer	TRCACCTGCY	1	-0.3847	1	65	0.1958	3958.6	0.2049
ACA	PBX2(Homeobox)/K562-PBX2-ChIP-Seq(Encode)/Homer	RTGATTKATRGN	1	-0.3842	1	22	0.0663	1386.8	0.0718
ACA	Bach2(bZIP)/OCILy7-Bach2-ChIP-Seq(GSE44420)/Homer	TGCTGAGTCA	1	-0.3796	1	8	0.0241	526.5	0.0273
ACA	USF1(bHLH)/GM12878-Usf1-ChIP-Seq(GSE32465)/Homer	SGTCACGTGR	1	-0.376	1	36	0.1084	2236.1	0.1158
ACA	ISRE(IRF)/ThioMac-LPS-Expression(GSE23622)/Homer	AGTTTCASTTTC	1	-0.3599	1	2	0.006	141.4	0.0073
ACA	ETS(ETS)/Promoter/Homer	AACCGGAAGT	1	-0.3549	1	62	0.1867	3805	0.197
ACA	Twist2(bHLH)/Myoblast-Twist2.Ty1-ChIP-Seq(GSE127998)/Homer	MCAGCTGBYH	1	-0.3533	1	104	0.3133	6288.6	0.3256
ACA	Elk4(ETS)/Hela-Elk4-ChIP-Seq(GSE31477)/Homer	NRYTTCCGGY	1	-0.3449	1	102	0.3072	6179.1	0.3199
ACA	TATA-Box(TBP)/Promoter/Homer	CCTTTTAWAGSC	1	-0.342	1	51	0.1536	3160.2	0.1636
ACA	Hoxb4(Homeobox)/ES-Hoxb4-ChIP-Seq(GSE34014)/Homer	TGATTRATGGCY	1	-0.3389	1	5	0.0151	347.5	0.018
ACA	EWS:FLI1-fusion(ETS)/SK_N_MC-EWS:FLI1-ChIP-Seq(SRA014231)/Homer	VACAGGAAAT	1	-0.332	1	57	0.1717	3527.8	0.1826
ACA	ERE(NR),IR3/MCF7-ERa-ChIP-Seq(Unpublished)/Homer	VAGGTCACNSTGACC	1	-0.3303	1	14	0.0422	922.5	0.0478
ACA	Tgif1(Homeobox)/mES-Tgif1-ChIP-Seq(GSE55404)/Homer	YTGWCADY	1	-0.3284	1	124	0.3735	7488.1	0.3877
ACA	FOXA1(Forkhead)/LNCAP-FOXA1-ChIP-Seq(GSE27824)/Homer	WAAGTAAACA	1	-0.3219	1	31	0.0934	1971.4	0.1021
ACA	Zic3(Zf)/mES-Zic3-ChIP-Seq(GSE37889)/Homer	GGCCYCCTGCTGDGH	1	-0.318	1	74	0.2229	4552.2	0.2357
ACA	Pit1(Homeobox)/GCrat-Pit1-ChIP-Seq(GSE58009)/Homer	ATGMATATDC	1	-0.3162	1	18	0.0542	1178.4	0.061
ACA	MafF(bZIP)/HepG2-MafF-ChIP-Seq(GSE31477)/Homer	HWWGTCAGCAWWTTT	1	-0.3136	1	5	0.0151	355.3	0.0184
ACA	Zfp809(Zf)/ES-Zfp809-ChIP-Seq(GSE70799)/Homer	GGGGCTYGKCTGGGA	1	-0.3129	1	33	0.0994	2099.5	0.1087
ACA	En1(Homeobox)/SUM149-EN1-ChIP-Seq(GSE120957)/Homer	NDCTAATTAS	1	-0.3119	1	64	0.1928	3963.5	0.2052
ACA	p73(p53)/Trachea-p73-ChIP-Seq(PRJNA310161)/Homer	NRRRCAWGTCCDGRCATGYY	1	-0.3107	1	2	0.006	151	0.0078
ACA	TEAD4(TEA)/Tropoblast-Tead4-ChIP-Seq(GSE37350)/Homer	CCWGGAATGY	1	-0.3038	1	36	0.1084	2288.5	0.1185
ACA	AP-2gamma(AP2)/MCF7-TFAP2C-ChIP-Seq(GSE21234)/Homer	SCCTSAGGSCAW	1	-0.3015	1	143	0.4307	8630.1	0.4468
ACA	Pdx1(Homeobox)/Islet-Pdx1-ChIP-Seq(SRA008281)/Homer	YCATYAATCA	1	-0.3002	1	22	0.0663	1435.7	0.0743
ACA	Fra1(bZIP)/BT549-Fra1-ChIP-Seq(GSE46166)/Homer	NNATGASTCATH	1	-0.299	1	18	0.0542	1188.1	0.0615
ACA	ZNF692(Zf)/HEK293-ZNF692.GFP-ChIP-Seq(GSE58341)/Homer	GTGGGCCCCA	1	-0.2868	1	17	0.0512	1133.1	0.0587
ACA	FoxL2(Forkhead)/Ovary-FoxL2-ChIP-Seq(GSE60858)/Homer	WWTRTAAACAVG	1	-0.2851	1	20	0.0602	1321.7	0.0684
ACA	MNT(bHLH)/HepG2-MNT-ChIP-Seq(Encode)/Homer	DGCACACGTG	1	-0.2851	1	50	0.1506	3150.4	0.1631
ACA	Rfx6(HTH)/Min6b1-Rfx6.HA-ChIP-Seq(GSE62844)/Homer	TGTTKCCTAGCAACM	1	-0.2848	1	90	0.2711	5536.3	0.2866
ACA	Rbpj1(?)/Panc1-Rbpj1-ChIP-Seq(GSE47459)/Homer	HTTTCCCASG	1	-0.2834	1	81	0.244	5004.3	0.2591
ACA	SCRT1(Zf)/HEK293-SCRT1.eGFP-ChIP-Seq(Encode)/Homer	GCAACAGGTG	1	-0.2826	1	14	0.0422	947	0.049
ACA	Sox2(HMG)/mES-Sox2-ChIP-Seq(GSE11431)/Homer	BCCATTGTTC	1	-0.2719	1	38	0.1145	2436.5	0.1261
ACA	RORgt(NR)/EL4-RORgt.Flag-ChIP-Seq(GSE56019)/Homer	AAYTAGGTCA	1	-0.2705	1	4	0.012	302.5	0.0157
ACA	RORgt(NR)/EL4-RORgt.Flag-ChIP-Seq(GSE56019)/Homer	AAYTAGGTCA	1	-0.2705	1	4	0.012	302.5	0.0157
ACA	RAR:RXR(NR),DR5/ES-RAR-ChIP-Seq(GSE56893)/Homer	RGGTCADNNAGAGGTCAV	1	-0.2683	1	1	0.003	84.2	0.0044
ACA	Elk1(ETS)/Hela-Elk1-ChIP-Seq(GSE31477)/Homer	HACTTCCGGY	1	-0.2673	1	98	0.2952	6030.5	0.3122
ACA	ELF1(ETS)/Jurkat-ELF1-ChIP-Seq(SRA014231)/Homer	AVCCGGAAGT	1	-0.2661	1	90	0.2711	5558.3	0.2878
ACA	Klf9(Zf)/GBM-Klf9-ChIP-Seq(GSE62211)/Homer	GCCACRCCCACY	1	-0.2659	1	89	0.2681	5499.9	0.2847
ACA	IRF:BATF(IRF:bZIP)/pDC-Irf8-ChIP-Seq(GSE66899)/Homer	CTTTCANTATGACTV	1	-0.2607	1	2	0.006	163.7	0.0085
ACA	Foxo1(Forkhead)/RAW-Foxo1-ChIP-Seq(Fan_et_al.)/Homer	CTGTTTAC	1	-0.2599	1	83	0.25	5150.7	0.2666
ACA	p53(p53)/Saos-p53-ChIP-Seq(GSE15780)/Homer	RRCATGYCYRGRCATGYYYN	1	-0.2558	1	3	0.009	237.4	0.0123
ACA	p53(p53)/Saos-p53-ChIP-Seq/Homer	RRCATGYCYRGRCATGYYYN	1	-0.2558	1	3	0.009	237.4	0.0123
ACA	Foxo3(Forkhead)/U2OS-Foxo3-ChIP-Seq(E-MTAB-2701)/Homer	DGTAAACA	1	-0.2492	1	18	0.0542	1220.9	0.0632
ACA	FOXP1(Forkhead)/H9-FOXP1-ChIP-Seq(GSE31006)/Homer	NYYTGTTTACHN	1	-0.2482	1	11	0.0331	775.3	0.0401
ACA	Ets1-distal(ETS)/CD4+-PolII-ChIP-Seq(Barski_et_al.)/Homer	MACAGGAAGT	1	-0.2474	1	16	0.0482	1095	0.0567
ACA	ETS:E-box(ETS,bHLH)/HPC7-Scl-ChIP-Seq(GSE22178)/Homer	AGGAARCAGCTG	1	-0.2453	1	4	0.012	311	0.0161
ACA	BATF(bZIP)/Th17-BATF-ChIP-Seq(GSE39756)/Homer	DATGASTCAT	1	-0.2378	1	20	0.0602	1354.8	0.0701
ACA	NFIL3(bZIP)/HepG2-NFIL3-ChIP-Seq(Encode)/Homer	VTTACGTAAYNNNNN	1	-0.2365	1	20	0.0602	1355.2	0.0702
ACA	Sp5(Zf)/mES-Sp5.Flag-ChIP-Seq(GSE72989)/Homer	RGKGGGCGGAGC	1	-0.2329	1	192	0.5783	11564.1	0.5987
ACA	FOXM1(Forkhead)/MCF7-FOXM1-ChIP-Seq(GSE72977)/Homer	TRTTTACTTW	1	-0.2291	1	26	0.0783	1736.3	0.0899
ACA	Zfp57(Zf)/H1-ZFP57.HA-ChIP-Seq(GSE115387)/Homer	NANTGCSGCA	1	-0.2281	1	81	0.244	5071.6	0.2626
ACA	Etv2(ETS)/ES-ER71-ChIP-Seq(GSE59402)/Homer	NNAYTTCCTGHN	1	-0.2215	1	77	0.2319	4841.2	0.2506
ACA	Sox15(HMG)/CPA-Sox15-ChIP-Seq(GSE62909)/Homer	RAACAATGGN	1	-0.2168	1	42	0.1265	2734.8	0.1416
ACA	Zic(Zf)/Cerebellum-ZIC1.2-ChIP-Seq(GSE60731)/Homer	CCTGCTGAGH	1	-0.2109	1	71	0.2139	4496.6	0.2328
ACA	ZNF317(Zf)/HEK293-ZNF317.GFP-ChIP-Seq(GSE58341)/Homer	GTCWGCTGTYYCTCT	1	-0.2101	1	3	0.009	254	0.0131
ACA	JunB(bZIP)/DendriticCells-Junb-ChIP-Seq(GSE36099)/Homer	RATGASTCAT	1	-0.2069	1	17	0.0512	1188.7	0.0615
ACA	Fos(bZIP)/TSC-Fos-ChIP-Seq(GSE110950)/Homer	NDATGASTCAYN	1	-0.2066	1	18	0.0542	1252.2	0.0648
ACA	STAT6(Stat)/CD4-Stat6-ChIP-Seq(GSE22104)/Homer	ABTTCYYRRGAA	1	-0.2056	1	17	0.0512	1189.1	0.0616
ACA	FOXA1:AR(Forkhead,NR)/LNCAP-AR-ChIP-Seq(GSE27824)/Homer	AGTAAACAAAAAAGAACAND	1	-0.2004	1	1	0.003	99.8	0.0052
ACA	NFE2L2(bZIP)/HepG2-NFE2L2-ChIP-Seq(Encode)/Homer	AWWWTGCTGAGTCAT	1	-0.2004	1	1	0.003	99	0.0051
ACA	Tcf12(bHLH)/GM12878-Tcf12-ChIP-Seq(GSE32465)/Homer	VCAGCTGYTG	1	-0.2003	1	79	0.238	4991	0.2584
ACA	ZNF416(Zf)/HEK293-ZNF416.GFP-ChIP-Seq(GSE58341)/Homer	WDNCTGGGCA	1	-0.1993	1	90	0.2711	5648.4	0.2924
ACA	Unknown-ESC-element(?)/mES-Nanog-ChIP-Seq(GSE11724)/Homer	CACAGCAGGGGG	1	-0.1974	1	42	0.1265	2756.1	0.1427
ACA	Nur77(NR)/K562-NR4A1-ChIP-Seq(GSE31363)/Homer	TGACCTTTNCNT	1	-0.1969	1	4	0.012	331.7	0.0172
ACA	Fra2(bZIP)/Striatum-Fra2-ChIP-Seq(GSE43429)/Homer	GGATGACTCATC	1	-0.1963	1	15	0.0452	1068.7	0.0553
ACA	Stat3(Stat)/mES-Stat3-ChIP-Seq(GSE11431)/Homer	CTTCCGGGAA	1	-0.1944	1	37	0.1114	2452.8	0.127
ACA	FOXK2(Forkhead)/U2OS-FOXK2-ChIP-Seq(E-MTAB-2204)/Homer	SCHTGTTTACAT	1	-0.1866	1	18	0.0542	1269.3	0.0657
ACA	MafB(bZIP)/BMM-Mafb-ChIP-Seq(GSE75722)/Homer	WNTGCTGASTCAGCANWTTY	1	-0.1862	1	13	0.0392	946.3	0.049
ACA	Foxa2(Forkhead)/Liver-Foxa2-ChIP-Seq(GSE25694)/Homer	CYTGTTTACWYW	1	-0.1852	1	20	0.0602	1398.2	0.0724
ACA	RAR:RXR(NR),DR0/ES-RAR-ChIP-Seq(GSE56893)/Homer	AGGTCAAGGTCA	1	-0.1759	1	5	0.0151	413.8	0.0214
ACA	TR4(NR),DR1/Hela-TR4-ChIP-Seq(GSE24685)/Homer	GAGGTCAAAGGTCA	1	-0.1759	1	5	0.0151	413.4	0.0214
ACA	GATA(Zf),IR4/iTreg-Gata3-ChIP-Seq(GSE20898)/Homer	NAGATWNBNATCTNN	1	-0.1722	1	1	0.003	107.7	0.0056
ACA	AP-2alpha(AP2)/Hela-AP2alpha-ChIP-Seq(GSE31477)/Homer	ATGCCCTGAGGC	1	-0.1703	1	111	0.3343	6942	0.3594
ACA	CTCF-SatelliteElement(Zf?)/CD4+-CTCF-ChIP-Seq(Barski_et_al.)/Homer	TGCAGTTCCMVNWRTGGCCA	1	-0.1689	1	1	0.003	108.4	0.0056
ACA	Smad3(MAD)/NPC-Smad3-ChIP-Seq(GSE36673)/Homer	TWGTCTGV	1	-0.1687	1	158	0.4759	9701.9	0.5023
ACA	Egr2(Zf)/Thymocytes-Egr2-ChIP-Seq(GSE34254)/Homer	NGCGTGGGCGGR	1	-0.1674	1	42	0.1265	2794.2	0.1447
ACA	p63(p53)/Keratinocyte-p63-ChIP-Seq(GSE17611)/Homer	NNDRCATGYCYNRRCATGYH	1	-0.1611	1	18	0.0542	1293.2	0.0669
ACA	PAX5(Paired,Homeobox),condensed/GM12878-PAX5-ChIP-Seq(GSE32465)/Homer	GTCACGCTCSCTGM	1	-0.1601	1	8	0.0241	632.4	0.0327
ACA	Sox4(HMG)/proB-Sox4-ChIP-Seq(GSE50066)/Homer	YCTTTGTTCC	1	-0.1574	1	37	0.1114	2498.7	0.1294
ACA	Tgif2(Homeobox)/mES-Tgif2-ChIP-Seq(GSE55404)/Homer	TGTCANYT	1	-0.1569	1	139	0.4187	8615.9	0.446
ACA	Bach1(bZIP)/K562-Bach1-ChIP-Seq(GSE31477)/Homer	AWWNTGCTGAGTCAT	1	-0.1567	1	1	0.003	112.7	0.0058
ACA	Sox6(HMG)/Myotubes-Sox6-ChIP-Seq(GSE32627)/Homer	CCATTGTTNY	1	-0.1548	1	58	0.1747	3793.4	0.1964
ACA	ELF5(ETS)/T47D-ELF5-ChIP-Seq(GSE30407)/Homer	ACVAGGAAGT	1	-0.151	1	54	0.1627	3555.3	0.1841
ACA	KLF5(Zf)/LoVo-KLF5-ChIP-Seq(GSE49402)/Homer	DGGGYGKGGC	1	-0.1422	1	194	0.5843	11834.4	0.6127
ACA	E2F4(E2F)/K562-E2F4-ChIP-Seq(GSE31477)/Homer	GGCGGGAAAH	1	-0.139	1	96	0.2892	6111.9	0.3164
ACA	Zac1(Zf)/Neuro2A-Plagl1-ChIP-Seq(GSE75942)/Homer	HAWGRGGCCM	1	-0.1379	1	210	0.6325	12758.2	0.6605
ACA	Elf4(ETS)/BMDM-Elf4-ChIP-Seq(GSE88699)/Homer	ACTTCCKGKT	1	-0.1353	1	91	0.2741	5820	0.3013
ACA	Sox9(HMG)/Limb-SOX9-ChIP-Seq(GSE73225)/Homer	AGGVNCCTTTGT	1	-0.1329	1	36	0.1084	2471.4	0.1279
ACA	ZNF768(Zf)/Rajj-ZNF768-ChIP-Seq(GSE111879)/Homer	RHHCAGAGAGGB	1	-0.1326	1	1	0.003	121.1	0.0063
ACA	Sox7(HMG)/ESC-Sox7-ChIP-Seq(GSE133899)/Homer	VVRRAACAATGG	1	-0.1292	1	11	0.0331	863.6	0.0447
ACA	Sox3(HMG)/NPC-Sox3-ChIP-Seq(GSE33059)/Homer	CCWTTGTY	1	-0.1287	1	67	0.2018	4387.6	0.2271
ACA	ETV4(ETS)/HepG2-ETV4-ChIP-Seq(ENCODE)/Homer	ACCGGAAGTG	1	-0.1287	1	130	0.3916	8147.9	0.4218
ACA	ZKSCAN1(Zf)/HepG2-ZKSCAN1-ChIP-Seq(Encode)/Homer	GCACAYAGTAGGKCY	1	-0.1278	1	1	0.003	123.5	0.0064
ACA	ARE(NR)/LNCAP-AR-ChIP-Seq(GSE27824)/Homer	RGRACASNSTGTYCYB	1	-0.127	1	10	0.0301	797.4	0.0413
ACA	IRF8(IRF)/BMDM-IRF8-ChIP-Seq(GSE77884)/Homer	GRAASTGAAAST	1	-0.1213	1	15	0.0452	1140.9	0.0591
ACA	Bcl11a(Zf)/HSPC-BCL11A-ChIP-Seq(GSE104676)/Homer	TYTGACCASWRG	1	-0.1188	1	35	0.1054	2431.3	0.1259
ACA	IRF4(IRF)/GM12878-IRF4-ChIP-Seq(GSE32465)/Homer	ACTGAAACCA	1	-0.1164	1	13	0.0392	1012.3	0.0524
ACA	ZBTB33(Zf)/GM12878-ZBTB33-ChIP-Seq(GSE32465)/Homer	GGVTCTCGCGAGAAC	1	-0.1159	1	11	0.0331	877.2	0.0454
ACA	Atf3(bZIP)/GBM-ATF3-ChIP-Seq(GSE33912)/Homer	DATGASTCATHN	1	-0.1157	1	19	0.0572	1411.5	0.0731
ACA	STAT5(Stat)/mCD4+-Stat5-ChIP-Seq(GSE12346)/Homer	RTTTCTNAGAAA	1	-0.115	1	12	0.0361	946.9	0.049
ACA	PRDM9(Zf)/Testis-DMC1-ChIP-Seq(GSE35498)/Homer	ADGGYAGYAGCATCT	1	-0.114	1	28	0.0843	1995	0.1033
ACA	AP-1(bZIP)/ThioMac-PU.1-ChIP-Seq(GSE21512)/Homer	VTGACTCATC	1	-0.1125	1	21	0.0633	1546.5	0.0801
ACA	Pax8(Paired,Homeobox)/Thyroid-Pax8-ChIP-Seq(GSE26938)/Homer	GTCATGCHTGRCTGS	1	-0.1124	1	23	0.0693	1676.5	0.0868
ACA	Hoxa10(Homeobox)/ChickenMSG-Hoxa10.Flag-ChIP-Seq(GSE86088)/Homer	GGYAATGAAA	1	-0.1066	1	13	0.0392	1024.1	0.053
ACA	GFY(?)/Promoter/Homer	ACTACAATTCCC	1	-0.1059	1	7	0.0211	608.1	0.0315
ACA	Oct4(POU,Homeobox)/mES-Oct4-ChIP-Seq(GSE11431)/Homer	ATTTGCATAW	1	-0.1057	1	9	0.0271	750.1	0.0388
ACA	Mouse_Recombination_Hotspot(Zf)/Testis-DMC1-ChIP-Seq(GSE24438)/Homer	ACTYKNATTCGTGNTACTTC	1	-0.1044	1	1	0.003	135	0.007
ACA	Sox21(HMG)/ESC-SOX21-ChIP-Seq(GSE110505)/Homer	BCCWTTGTBYKV	1	-0.1029	1	72	0.2169	4747.1	0.2458
ACA	THRb(NR)/Liver-NR1A2-ChIP-Seq(GSE52613)/Homer	TRAGGTCA	1	-0.1005	1	195	0.5873	11990.2	0.6207
ACA	STAT1(Stat)/HelaS3-STAT1-ChIP-Seq(GSE12782)/Homer	NATTTCCNGGAAAT	1	-0.09867	1	10	0.0301	828.6	0.0429
ACA	TEAD3(TEA)/HepG2-TEAD3-ChIP-Seq(Encode)/Homer	TRCATTCCAG	1	-0.09866	1	38	0.1145	2657.9	0.1376
ACA	PU.1(ETS)/ThioMac-PU.1-ChIP-Seq(GSE21512)/Homer	AGAGGAAGTG	1	-0.09853	1	27	0.0813	1957	0.1013
ACA	Oct11(POU,Homeobox)/NCIH1048-POU2F3-ChIP-seq(GSE115123)/Homer	GATTTGCATA	1	-0.09646	1	6	0.0181	545.3	0.0282
ACA	Egr1(Zf)/K562-Egr1-ChIP-Seq(GSE32465)/Homer	TGCGTGGGYG	1	-0.09567	1	108	0.3253	6930.7	0.3588
ACA	MafA(bZIP)/Islet-MafA-ChIP-Seq(GSE30298)/Homer	TGCTGACTCA	1	-0.09472	1	41	0.1235	2854.6	0.1478
ACA	IRF3(IRF)/BMDM-Irf3-ChIP-Seq(GSE67343)/Homer	AGTTTCAKTTTC	1	-0.09371	1	9	0.0271	764.1	0.0396
ACA	STAT4(Stat)/CD4-Stat4-ChIP-Seq(GSE22104)/Homer	NYTTCCWGGAAR	1	-0.09148	1	38	0.1145	2672.7	0.1384
ACA	TEAD1(TEAD)/HepG2-TEAD1-ChIP-Seq(Encode)/Homer	CYRCATTCCA	1	-0.09138	1	33	0.0994	2355.3	0.1219
ACA	HLF(bZIP)/HSC-HLF.Flag-ChIP-Seq(GSE69817)/Homer	RTTATGYAAB	1	-0.08985	1	17	0.0512	1317.2	0.0682
ACA	FOXA1(Forkhead)/MCF7-FOXA1-ChIP-Seq(GSE26831)/Homer	WAAGTAAACA	1	-0.08549	1	21	0.0633	1590.9	0.0824
ACA	AMYB(HTH)/Testes-AMYB-ChIP-Seq(GSE44588)/Homer	TGGCAGTTGG	1	-0.08219	1	85	0.256	5591.9	0.2895
ACA	Brachyury(T-box)/Mesoendoderm-Brachyury-ChIP-exo(GSE54963)/Homer	ANTTMRCASBNNNGTGYKAAN	1	-0.08123	1	7	0.0211	636.1	0.0329
ACA	Gata2(Zf)/K562-GATA2-ChIP-Seq(GSE18829)/Homer	BBCTTATCTS	1	-0.08123	1	13	0.0392	1060.7	0.0549
ACA	Oct6(POU,Homeobox)/NPC-Pou3f1-ChIP-Seq(GSE35496)/Homer	WATGCAAATGAG	1	-0.08027	1	8	0.0241	710.2	0.0368
ACA	Hoxa9(Homeobox)/ChickenMSG-Hoxa9.Flag-ChIP-Seq(GSE86088)/Homer	RGCAATNAAA	1	-0.07954	1	87	0.262	5721	0.2962
ACA	E2F3(E2F)/MEF-E2F3-ChIP-Seq(GSE71376)/Homer	BTKGGCGGGAAA	1	-0.07735	1	118	0.3554	7581.6	0.3925
ACA	Tbx20(T-box)/Heart-Tbx20-ChIP-Seq(GSE29636)/Homer	GGTGYTGACAGS	1	-0.07666	1	9	0.0271	787.3	0.0408
ACA	RARa(NR)/K562-RARa-ChIP-Seq(Encode)/Homer	TTGAMCTTTG	1	-0.07211	1	120	0.3614	7718.6	0.3996
ACA	HOXA1(Homeobox)/mES-Hoxa1-ChIP-Seq(SRP084292)/Homer	TGATKGATGR	1	-0.07143	1	4	0.012	420.1	0.0218
ACA	Sox10(HMG)/SciaticNerve-Sox3-ChIP-Seq(GSE35132)/Homer	CCWTTGTYYB	1	-0.06923	1	65	0.1958	4413.5	0.2285
ACA	PRDM1(Zf)/Hela-PRDM1-ChIP-Seq(GSE31477)/Homer	ACTTTCACTTTC	1	-0.06897	1	17	0.0512	1355.7	0.0702
ACA	E2F7(E2F)/Hela-E2F7-ChIP-Seq(GSE32673)/Homer	VDTTTCCCGCCA	1	-0.0662	1	22	0.0663	1696.3	0.0878
ACA	Hand2(bHLH)/Mesoderm-Hand2-ChIP-Seq(GSE61475)/Homer	TGACANARRCCAGRC	1	-0.06608	1	19	0.0572	1496.1	0.0775
ACA	Stat3+il21(Stat)/CD4-Stat3-ChIP-Seq(GSE19198)/Homer	SVYTTCCNGGAARB	1	-0.06595	1	38	0.1145	2735.3	0.1416
ACA	Oct2(POU,Homeobox)/Bcell-Oct2-ChIP-Seq(GSE21512)/Homer	ATATGCAAAT	1	-0.065	1	4	0.012	428.8	0.0222
ACA	GRHL2(CP2)/HBE-GRHL2-ChIP-Seq(GSE46194)/Homer	AAACYKGTTWDACMRGTTTB	1	-0.06139	1	10	0.0301	884.8	0.0458
ACA	Gata1(Zf)/K562-GATA1-ChIP-Seq(GSE18829)/Homer	SAGATAAGRV	1	-0.06002	1	11	0.0331	958.5	0.0496
ACA	EKLF(Zf)/Erythrocyte-Klf1-ChIP-Seq(GSE20478)/Homer	NWGGGTGTGGCY	1	-0.05947	1	13	0.0392	1100.4	0.057
ACA	Jun-AP1(bZIP)/K562-cJun-ChIP-Seq(GSE31477)/Homer	GATGASTCATCN	1	-0.05912	1	6	0.0181	593.8	0.0307
ACA	E2F(E2F)/Hela-CellCycle-Expression/Homer	TTSGCGCGAAAA	1	-0.05907	1	8	0.0241	743.3	0.0385
ACA	PAX5(Paired,Homeobox)/GM12878-PAX5-ChIP-Seq(GSE32465)/Homer	GCAGCCAAGCRTGACH	1	-0.05859	1	32	0.0964	2371.4	0.1228
ACA	Cdx2(Homeobox)/mES-Cdx2-ChIP-Seq(GSE14586)/Homer	GYMATAAAAH	1	-0.04974	1	10	0.0301	908.7	0.047
ACA	HOXA2(Homeobox)/mES-Hoxa2-ChIP-Seq(Donaldson_et_al.)/Homer	GYCATCMATCAT	1	-0.04652	1	1	0.003	179.8	0.0093
ACA	GABPA(ETS)/Jurkat-GABPa-ChIP-Seq(GSE17954)/Homer	RACCGGAAGT	1	-0.0402	1	92	0.2771	6185.7	0.3202
ACA	MafK(bZIP)/C2C12-MafK-ChIP-Seq(GSE36030)/Homer	GCTGASTCAGCA	1	-0.03864	1	7	0.0211	711.7	0.0368
ACA	BMYB(HTH)/Hela-BMYB-ChIP-Seq(GSE27030)/Homer	NHAACBGYYV	1	-0.03126	1	74	0.2229	5140.4	0.2661
ACA	SpiB(ETS)/OCILY3-SPIB-ChIP-Seq(GSE56857)/Homer	AAAGRGGAAGTG	1	-0.02938	1	10	0.0301	966.2	0.05
ACA	KLF1(Zf)/HUDEP2-KLF1-CutnRun(GSE136251)/Homer	VDGGGYGGGGCY	1	-0.02492	1	158	0.4759	10205.1	0.5283
ACA	KLF6(Zf)/PDAC-KLF6-ChIP-Seq(GSE64557)/Homer	MKGGGYGTGGCC	1	-0.02479	1	161	0.4849	10380.9	0.5374
ACA	Tcfcp2l1(CP2)/mES-Tcfcp2l1-ChIP-Seq(GSE11431)/Homer	NRAACCRGTTYRAACCRGYT	1	-0.02345	1	7	0.0211	759.8	0.0393
ACA	CTCF(Zf)/CD4+-CTCF-ChIP-Seq(Barski_et_al.)/Homer	AYAGTGCCMYCTRGTGGCCA	1	-0.02201	1	29	0.0873	2331.4	0.1207
ACA	KLF3(Zf)/MEF-Klf3-ChIP-Seq(GSE44748)/Homer	NRGCCCCRCCCHBNN	1	-0.02055	1	103	0.3102	6997.3	0.3622
ACA	ZNF415(Zf)/HEK293-ZNF415.GFP-ChIP-Seq(GSE58341)/Homer	GRTGMTRGAGCC	1	-0.01999	1	47	0.1416	3527.6	0.1826
ACA	MYB(HTH)/ERMYB-Myb-ChIPSeq(GSE22095)/Homer	GGCVGTTR	1	-0.01843	1	99	0.2982	6778.2	0.3509
ACA	EAR2(NR)/K562-NR2F6-ChIP-Seq(Encode)/Homer	NRBCARRGGTCA	1	-0.01618	1	61	0.1837	4458	0.2308
ACA	SCL(bHLH)/HPC7-Scl-ChIP-Seq(GSE13511)/Homer	AVCAGCTG	1	-0.01183	1	233	0.7018	14579.8	0.7548
ACA	ZSCAN22(Zf)/HEK293-ZSCAN22.GFP-ChIP-Seq(GSE58341)/Homer	SMCAGTCWGAKGGAGGAGGC	1	-0.01145	1	3	0.009	475	0.0246
ACA	Ronin(THAP)/ES-Thap11-ChIP-Seq(GSE51522)/Homer	RACTACAACTCCCAGVAKGC	1	-0.00929	1	3	0.009	490.7	0.0254
ACA	GFY-Staf(?,Zf)/Promoter/Homer	RACTACAATTCCCAGAAKGC	1	-0.009087	1	4	0.012	586.8	0.0304
ACA	TEAD(TEA)/Fibroblast-PU.1-ChIP-Seq(Unpublished)/Homer	YCWGGAATGY	1	-0.009082	1	13	0.0392	1317.9	0.0682
ACA	COUP-TFII(NR)/K562-NR2F1-ChIP-Seq(Encode)/Homer	GKBCARAGGTCA	1	-0.008694	1	65	0.1958	4820	0.2495
ACA	ERRg(NR)/Kidney-ESRRG-ChIP-Seq(GSE104905)/Homer	GTGACCTTGRVN	1	-0.007769	1	36	0.1084	2954.6	0.153
ACA	PU.1-IRF(ETS:IRF)/Bcell-PU.1-ChIP-Seq(GSE21512)/Homer	MGGAAGTGAAAC	1	-0.00743	1	63	0.1898	4720.7	0.2444
ACA	Esrrb(NR)/mES-Esrrb-ChIP-Seq(GSE11431)/Homer	KTGACCTTGA	1	-0.007229	1	24	0.0723	2141.2	0.1108
ACA	Klf4(Zf)/mES-Klf4-ChIP-Seq(GSE11431)/Homer	GCCACACCCA	1	-0.006287	1	50	0.1506	3911.3	0.2025
ACA	NFAT:AP1(RHD,bZIP)/Jurkat-NFATC1-ChIP-Seq(Jolma_et_al.)/Homer	SARTGGAAAAWRTGAGTCAB	1	-0.004268	1	1	0.003	315.3	0.0163
ACA	Brn1(POU,Homeobox)/NPC-Brn1-ChIP-Seq(GSE35496)/Homer	TATGCWAATBAV	1	-0.003589	1	3	0.009	557.9	0.0289
ACA	Fox:Ebox(Forkhead,bHLH)/Panc1-Foxa2-ChIP-Seq(GSE47459)/Homer	NNNVCTGWGYAAACASN	1	-0.002246	1	22	0.0663	2138.6	0.1107
ACA	GFX(?)/Promoter/Homer	ATTCTCGCGAGA	1	-0.002232	1	1	0.003	352.2	0.0182
ACA	Sp1(Zf)/Promoter/Homer	GGCCCCGCCCCC	1	-0.001736	1	93	0.2801	6839.2	0.3541
ACA	NFY(CCAAT)/Promoter/Homer	RGCCAATSRG	1	-0.001403	1	44	0.1325	3730.6	0.1931
ACA	BORIS(Zf)/K562-CTCFL-ChIP-Seq(GSE32465)/Homer	CNNBRGCGCCCCCTGSTGGC	1	-0.000537	1	42	0.1265	3718.8	0.1925
ACA	COUP-TFII(NR)/Artia-Nr2f2-ChIP-Seq(GSE46497)/Homer	AGRGGTCA	1	-0.000502	1	81	0.244	6279.7	0.3251
ACA	DUX(Homeobox)/C2C12-Dux-ChIP-Seq(GSE87279)/Homer	BCWGATTCAATCAAN	1	0	1	0	0	1.9	0.0001
ACA	EBNA1(EBV-virus)/Raji-EBNA1-ChIP-Seq(GSE30709)/Homer	GGYAGCAYDTGCTDCCCNNN	1	0	1	0	0	51.8	0.0027
ACA	GATA3(Zf),DR4/iTreg-Gata3-ChIP-Seq(GSE20898)/Homer	AGATGKDGAGATAAG	1	0	1	0	0	111.9	0.0058
ACA	GATA3(Zf),DR8/iTreg-Gata3-ChIP-Seq(GSE20898)/Homer	AGATSTNDNNDSAGATAASN	1	0	1	0	0	105.7	0.0055
ACA	Nrf2(bZIP)/Lymphoblast-Nrf2-ChIP-Seq(GSE37589)/Homer	HTGCTGAGTCAT	1	0	1	0	0	122.5	0.0063
ACA	OCT:OCT(POU,Homeobox)/NPC-Brn1-ChIP-Seq(GSE35496)/Homer	ATGAATATTCATGAG	1	0	1	0	0	32.5	0.0017
ACA	OCT:OCT(POU,Homeobox)/NPC-OCT6-ChIP-Seq(GSE43916)/Homer	YATGCATATRCATRT	1	0	1	0	0	122.8	0.0064
ACA	p53(p53)/mES-cMyc-ChIP-Seq(GSE11431)/Homer	ACATGCCCGGGCAT	1	0	1	0	0	114.4	0.0059
ACA	Pax7(Paired,Homeobox),longest/Myoblast-Pax7-ChIP-Seq(GSE25064)/Homer	NTAATTDGCYAATTANNWWD	1	0	1	0	0	25.6	0.0013
ACA	REST-NRSF(Zf)/Jurkat-NRSF-ChIP-Seq/Homer	GGMGCTGTCCATGGTGCTGA	1	0	1	0	0	75.4	0.0039
ACA	T1ISRE(IRF)/ThioMac-Ifnb-Expression/Homer	ACTTTCGTTTCT	1	0	1	0	0	26.9	0.0014
ACA	ZFP3(Zf)/HEK293-ZFP3.GFP-ChIP-Seq(GSE58341)/Homer	GGGTTTTGAAGGATGARTAGGAGTT	1	0	1	0	0	3.7	0.0002
ACA	ZNF16(Zf)/HEK293-ZNF16.GFP-ChIP-Seq(GSE58341)/Homer	MACCTTCYATGGCTCCCTAKTGCCY	1	0	1	0	0	38.4	0.002
ACA	ZNF41(Zf)/HEK293-ZNF41.GFP-ChIP-Seq(GSE58341)/Homer	CCTCATGGTGYCYTWYTCCCTTGTG	1	0	1	0	0	57.7	0.003
ACA	ZNF528(Zf)/HEK293-ZNF528.GFP-ChIP-Seq(GSE58341)/Homer	AGAAATGACTTCCCT	1	0	1	0	0	25.6	0.0013
ACA,PL,ILA	DLX5(Homeobox)/BasalGanglia-Dlx5-ChIP-seq(GSE124936)/Homer	SSTAATTA	1e-06	-14.05	0.0003	149	0.317	4665.1	0.2203
ACA,PL,ILA	Lhx2(Homeobox)/HFSC-Lhx2-ChIP-Seq(GSE48068)/Homer	TAATTAGN	1e-05	-13.18	0.0004	182	0.3872	6078.3	0.287
ACA,PL,ILA	DLX1(Homeobox)/BasalGanglia-Dlx1-ChIP-seq(GSE124936)/Homer	NSNNTAATTA	1e-05	-13.05	0.0004	206	0.4383	7098.9	0.3352
ACA,PL,ILA	Dlx3(Homeobox)/Kerainocytes-Dlx3-ChIP-Seq(GSE89884)/Homer	NDGTAATTAC	1e-05	-12.75	0.0004	133	0.283	4134.4	0.1952
ACA,PL,ILA	DLX2(Homeobox)/BasalGanglia-Dlx2-ChIP-seq(GSE124936)/Homer	NNNTAATTAS	0.0001	-10.91	0.0016	220	0.4681	7914.7	0.3737
ACA,PL,ILA	Lhx1(Homeobox)/EmbryoCarcinoma-Lhx1-ChIP-Seq(GSE70957)/Homer	NNYTAATTAR	0.0001	-10.61	0.0018	184	0.3915	6407.8	0.3026
ACA,PL,ILA	Fox:Ebox(Forkhead,bHLH)/Panc1-Foxa2-ChIP-Seq(GSE47459)/Homer	NNNVCTGWGYAAACASN	0.0001	-9.236	0.0061	147	0.3128	5008.8	0.2365
ACA,PL,ILA	LHX9(Homeobox)/Hct116-LHX9.V5-ChIP-Seq(GSE116822)/Homer	NGCTAATTAG	0.001	-9.117	0.0061	210	0.4468	7682.8	0.3628
ACA,PL,ILA	Barx1(Homeobox)/Stomach-Barx1.3xFlag-ChIP-Seq(GSE69483)/Homer	AAACMATTAN	0.001	-8.874	0.0068	79	0.1681	2355.7	0.1112
ACA,PL,ILA	Brn1(POU,Homeobox)/NPC-Brn1-ChIP-Seq(GSE35496)/Homer	TATGCWAATBAV	0.001	-8.091	0.0135	62	0.1319	1780.5	0.0841
ACA,PL,ILA	En1(Homeobox)/SUM149-EN1-ChIP-Seq(GSE120957)/Homer	NDCTAATTAS	0.001	-8.042	0.0135	245	0.5213	9355.3	0.4418
ACA,PL,ILA	Nkx6.1(Homeobox)/Islet-Nkx6.1-ChIP-Seq(GSE40975)/Homer	GKTAATGR	0.001	-7.659	0.0173	284	0.6043	11169	0.5274
ACA,PL,ILA	Lhx3(Homeobox)/Neuron-Lhx3-ChIP-Seq(GSE31456)/Homer	ADBTAATTAR	0.001	-7.273	0.0235	226	0.4809	8616.7	0.4069
ACA,PL,ILA	OCT4-SOX2-TCF-NANOG(POU,Homeobox,HMG)/mES-Oct4-ChIP-Seq(GSE11431)/Homer	ATTTGCATAACAATG	0.01	-6.415	0.0514	38	0.0809	1025.2	0.0484
ACA,PL,ILA	TCFL2(HMG)/K562-TCF7L2-ChIP-Seq(GSE29196)/Homer	ACWTCAAAGG	0.01	-6.124	0.0643	18	0.0383	375.8	0.0177
ACA,PL,ILA	Oct6(POU,Homeobox)/NPC-Pou3f1-ChIP-Seq(GSE35496)/Homer	WATGCAAATGAG	0.01	-6.008	0.0676	70	0.1489	2247.1	0.1061
ACA,PL,ILA	Foxa2(Forkhead)/Liver-Foxa2-ChIP-Seq(GSE25694)/Homer	CYTGTTTACWYW	0.01	-5.976	0.0676	108	0.2298	3767	0.1779
ACA,PL,ILA	Isl1(Homeobox)/Neuron-Isl1-ChIP-Seq(GSE31456)/Homer	CTAATKGV	0.01	-5.931	0.0676	240	0.5106	9434.2	0.4455
ACA,PL,ILA	Sox10(HMG)/SciaticNerve-Sox3-ChIP-Seq(GSE35132)/Homer	CCWTTGTYYB	0.01	-5.582	0.0872	209	0.4447	8116.3	0.3833
ACA,PL,ILA	CArG(MADS)/PUER-Srf-ChIP-Seq(Sullivan_et_al.)/Homer	CCATATATGGNM	0.01	-5.407	0.0987	47	0.1	1421	0.0671
ACA,PL,ILA	Oct11(POU,Homeobox)/NCIH1048-POU2F3-ChIP-seq(GSE115123)/Homer	GATTTGCATA	0.01	-5.351	0.0994	51	0.1085	1576.9	0.0745
ACA,PL,ILA	Pdx1(Homeobox)/Islet-Pdx1-ChIP-Seq(SRA008281)/Homer	YCATYAATCA	0.01	-5.3	0.0998	115	0.2447	4137.8	0.1954
ACA,PL,ILA	Zic(Zf)/Cerebellum-ZIC1.2-ChIP-Seq(GSE60731)/Homer	CCTGCTGAGH	0.01	-4.947	0.136	124	0.2638	4560.5	0.2153
ACA,PL,ILA	IRF2(IRF)/Erythroblas-IRF2-ChIP-Seq(GSE36985)/Homer	GAAASYGAAASY	0.01	-4.654	0.1746	21	0.0447	535.2	0.0253
ACA,PL,ILA	ARE(NR)/LNCAP-AR-ChIP-Seq(GSE27824)/Homer	RGRACASNSTGTYCYB	0.1	-4.463	0.2028	46	0.0979	1462.4	0.0691
ACA,PL,ILA	NF1-halfsite(CTF)/LNCaP-NF1-ChIP-Seq(Unpublished)/Homer	YTGCCAAG	0.1	-4.455	0.2028	253	0.5383	10269.3	0.4849
ACA,PL,ILA	Oct4(POU,Homeobox)/mES-Oct4-ChIP-Seq(GSE11431)/Homer	ATTTGCATAW	0.1	-4.413	0.2028	69	0.1468	2371	0.112
ACA,PL,ILA	Sox15(HMG)/CPA-Sox15-ChIP-Seq(GSE62909)/Homer	RAACAATGGN	0.1	-4.015	0.2835	142	0.3021	5468.2	0.2582
ACA,PL,ILA	Gfi1b(Zf)/HPC7-Gfi1b-ChIP-Seq(GSE22178)/Homer	MAATCACTGC	0.1	-3.979	0.2837	91	0.1936	3322.1	0.1569
ACA,PL,ILA	Sox3(HMG)/NPC-Sox3-ChIP-Seq(GSE33059)/Homer	CCWTTGTY	0.1	-3.942	0.2848	210	0.4468	8447.9	0.3989
ACA,PL,ILA	BMYB(HTH)/Hela-BMYB-ChIP-Seq(GSE27030)/Homer	NHAACBGYYV	0.1	-3.906	0.2856	188	0.4	7484.1	0.3534
ACA,PL,ILA	PR(NR)/T47D-PR-ChIP-Seq(GSE31130)/Homer	VAGRACAKNCTGTBC	0.1	-3.814	0.3034	250	0.5319	10259.6	0.4845
ACA,PL,ILA	FOXM1(Forkhead)/MCF7-FOXM1-ChIP-Seq(GSE72977)/Homer	TRTTTACTTW	0.1	-3.736	0.3181	132	0.2809	5088.2	0.2403
ACA,PL,ILA	Otx2(Homeobox)/EpiLC-Otx2-ChIP-Seq(GSE56098)/Homer	NYTAATCCYB	0.1	-3.715	0.3181	100	0.2128	3736.7	0.1764
ACA,PL,ILA	MYB(HTH)/ERMYB-Myb-ChIPSeq(GSE22095)/Homer	GGCVGTTR	0.1	-3.639	0.3304	211	0.4489	8552.3	0.4038
ACA,PL,ILA	Tcf3(HMG)/mES-Tcf3-ChIP-Seq(GSE11724)/Homer	ASWTCAAAGG	0.1	-3.632	0.3304	39	0.083	1269.3	0.0599
ACA,PL,ILA	Oct2(POU,Homeobox)/Bcell-Oct2-ChIP-Seq(GSE21512)/Homer	ATATGCAAAT	0.1	-3.517	0.3531	41	0.0872	1358.5	0.0642
ACA,PL,ILA	Hoxb4(Homeobox)/ES-Hoxb4-ChIP-Seq(GSE34014)/Homer	TGATTRATGGCY	0.1	-3.484	0.3552	28	0.0596	862.8	0.0407
ACA,PL,ILA	c-Jun-CRE(bZIP)/K562-cJun-ChIP-Seq(GSE31477)/Homer	ATGACGTCATCY	0.1	-3.447	0.3593	38	0.0809	1248.5	0.059
ACA,PL,ILA	Hoxa10(Homeobox)/ChickenMSG-Hoxa10.Flag-ChIP-Seq(GSE86088)/Homer	GGYAATGAAA	0.1	-3.425	0.3593	77	0.1638	2822.4	0.1333
ACA,PL,ILA	RXR(NR),DR1/3T3L1-RXR-ChIP-Seq(GSE13511)/Homer	TAGGGCAAAGGTCA	0.1	-3.412	0.3593	135	0.2872	5275.1	0.2491
ACA,PL,ILA	PU.1-IRF(ETS:IRF)/Bcell-PU.1-ChIP-Seq(GSE21512)/Homer	MGGAAGTGAAAC	0.1	-3.409	0.3593	176	0.3745	7056.8	0.3332
ACA,PL,ILA	Rfx5(HTH)/GM12878-Rfx5-ChIP-Seq(GSE31477)/Homer	SCCTAGCAACAG	0.1	-3.4	0.3593	60	0.1277	2129.4	0.1005
ACA,PL,ILA	HOXA1(Homeobox)/mES-Hoxa1-ChIP-Seq(SRP084292)/Homer	TGATKGATGR	0.1	-3.384	0.3593	31	0.066	984.5	0.0465
ACA,PL,ILA	AP-2gamma(AP2)/MCF7-TFAP2C-ChIP-Seq(GSE21234)/Homer	SCCTSAGGSCAW	0.1	-3.37	0.3593	138	0.2936	5412.7	0.2556
ACA,PL,ILA	GSC(Homeobox)/FrogEmbryos-GSC-ChIP-Seq(DRA000576)/Homer	RGGATTAR	0.1	-3.284	0.3593	134	0.2851	5256.1	0.2482
ACA,PL,ILA	AMYB(HTH)/Testes-AMYB-ChIP-Seq(GSE44588)/Homer	TGGCAGTTGG	0.1	-3.258	0.3601	188	0.4	7615.1	0.3596
ACA,PL,ILA	Foxa3(Forkhead)/Liver-Foxa3-ChIP-Seq(GSE77670)/Homer	BSNTGTTTACWYWGN	0.1	-3.217	0.3674	44	0.0936	1508.5	0.0712
ACA,PL,ILA	Zic3(Zf)/mES-Zic3-ChIP-Seq(GSE37889)/Homer	GGCCYCCTGCTGDGH	0.1	-3.121	0.3963	95	0.2021	3622.1	0.171
ACA,PL,ILA	Maz(Zf)/HepG2-Maz-ChIP-Seq(GSE31477)/Homer	GGGGGGGG	0.1	-3.111	0.3963	188	0.4	7647.3	0.3611
ACA,PL,ILA	Nkx2.2(Homeobox)/NPC-Nkx2.2-ChIP-Seq(GSE61673)/Homer	BTBRAGTGSN	0.1	-3.031	0.4164	226	0.4809	9353.7	0.4417
ACA,PL,ILA	GLI3(Zf)/Limb-GLI3-ChIP-Chip(GSE11077)/Homer	CGTGGGTGGTCC	0.1	-3.008	0.418	17	0.0362	490.3	0.0232
ACA,PL,ILA	IRF1(IRF)/PBMC-IRF1-ChIP-Seq(GSE43036)/Homer	GAAAGTGAAAGT	0.1	-2.946	0.4363	24	0.0511	755.2	0.0357
ACA,PL,ILA	EBF(EBF)/proBcell-EBF-ChIP-Seq(GSE21978)/Homer	DGTCCCYRGGGA	0.1	-2.93	0.4363	32	0.0681	1065.7	0.0503
ACA,PL,ILA	CUX1(Homeobox)/K562-CUX1-ChIP-Seq(GSE92882)/Homer	TATCGATNAN	0.1	-2.89	0.4445	69	0.1468	2570	0.1214
ACA,PL,ILA	Atf7(bZIP)/3T3L1-Atf7-ChIP-Seq(GSE56872)/Homer	NGRTGACGTCAY	0.1	-2.888	0.4445	53	0.1128	1911.6	0.0903
ACA,PL,ILA	HNF6(Homeobox)/Liver-Hnf6-ChIP-Seq(ERP000394)/Homer	NTATYGATCH	0.1	-2.865	0.4445	58	0.1234	2119.1	0.1001
ACA,PL,ILA	NFY(CCAAT)/Promoter/Homer	RGCCAATSRG	0.1	-2.809	0.4573	105	0.2234	4103.2	0.1938
ACA,PL,ILA	Tbox:Smad(T-box,MAD)/ESCd5-Smad2_3-ChIP-Seq(GSE29422)/Homer	AGGTGHCAGACA	0.1	-2.767	0.4689	28	0.0596	925.4	0.0437
ACA,PL,ILA	Cux2(Homeobox)/Liver-Cux2-ChIP-Seq(GSE35985)/Homer	HNRAATCAAT	0.1	-2.732	0.4774	48	0.1021	1728.1	0.0816
ACA,PL,ILA	Sox21(HMG)/ESC-SOX21-ChIP-Seq(GSE110505)/Homer	BCCWTTGTBYKV	0.1	-2.717	0.4774	215	0.4574	8937.1	0.422
ACA,PL,ILA	PAX6(Paired,Homeobox)/Forebrain-Pax6-ChIP-Seq(GSE66961)/Homer	NGTGTTCAVTSAAGCGKAAA	0.1	-2.671	0.4908	14	0.0298	403.3	0.019
ACA,PL,ILA	LEF1(HMG)/H1-LEF1-ChIP-Seq(GSE64758)/Homer	CCTTTGATST	0.1	-2.649	0.494	90	0.1915	3494.7	0.165
ACA,PL,ILA	Gli2(Zf)/GM2-Gli2-ChIP-Chip(GSE112702)/Homer	YSTGGGTGGTCT	0.1	-2.632	0.4943	32	0.0681	1096.9	0.0518
ACA,PL,ILA	Sox4(HMG)/proB-Sox4-ChIP-Seq(GSE50066)/Homer	YCTTTGTTCC	0.1	-2.625	0.4943	117	0.2489	4655.6	0.2198
ACA,PL,ILA	Atf1(bZIP)/K562-ATF1-ChIP-Seq(GSE31477)/Homer	GATGACGTCA	0.1	-2.601	0.4946	70	0.1489	2658.6	0.1255
ACA,PL,ILA	Zic2(Zf)/ESC-Zic2-ChIP-Seq(SRP197560)/Homer	CHCAGCRGGRGG	0.1	-2.595	0.4946	71	0.1511	2701.6	0.1276
ACA,PL,ILA	Chop(bZIP)/MEF-Chop-ChIP-Seq(GSE35681)/Homer	ATTGCATCAT	0.1	-2.54	0.5105	25	0.0532	830.4	0.0392
ACA,PL,ILA	Zfp809(Zf)/ES-Zfp809-ChIP-Seq(GSE70799)/Homer	GGGGCTYGKCTGGGA	0.1	-2.506	0.5205	33	0.0702	1150	0.0543
ACA,PL,ILA	Pitx1(Homeobox)/Chicken-Pitx1-ChIP-Seq(GSE38910)/Homer	TAATCCCN	0.1	-2.504	0.5205	365	0.7766	15836.5	0.7478
ACA,PL,ILA	Tcfcp2l1(CP2)/mES-Tcfcp2l1-ChIP-Seq(GSE11431)/Homer	NRAACCRGTTYRAACCRGYT	0.1	-2.428	0.5468	25	0.0532	841.4	0.0397
ACA,PL,ILA	Zfp57(Zf)/H1-ZFP57.HA-ChIP-Seq(GSE115387)/Homer	NANTGCSGCA	0.1	-2.405	0.5518	50	0.1064	1856.6	0.0877
ACA,PL,ILA	EBF2(EBF)/BrownAdipose-EBF2-ChIP-Seq(GSE97114)/Homer	NABTCCCWDGGGAVH	0.1	-2.4	0.5518	115	0.2447	4617.1	0.218
ACA,PL,ILA	RARa(NR)/K562-RARa-ChIP-Seq(Encode)/Homer	TTGAMCTTTG	0.1	-2.329	0.579	268	0.5702	11422.8	0.5394
ACA,PL,ILA	PRDM15(Zf)/ESC-Prdm15-ChIP-Seq(GSE73694)/Homer	YCCDNTCCAGGTTTT	1	-2.277	0.6017	132	0.2809	5384.6	0.2543
ACA,PL,ILA	AP-2alpha(AP2)/Hela-AP2alpha-ChIP-Seq(GSE31477)/Homer	ATGCCCTGAGGC	1	-2.253	0.6086	103	0.2191	4131.9	0.1951
ACA,PL,ILA	PBX2(Homeobox)/K562-PBX2-ChIP-Seq(Encode)/Homer	RTGATTKATRGN	1	-2.229	0.6149	87	0.1851	3448.7	0.1628
ACA,PL,ILA	Sox2(HMG)/mES-Sox2-ChIP-Seq(GSE11431)/Homer	BCCATTGTTC	1	-2.164	0.6482	115	0.2447	4671.4	0.2206
ACA,PL,ILA	FOXA1(Forkhead)/LNCAP-FOXA1-ChIP-Seq(GSE27824)/Homer	WAAGTAAACA	1	-2.121	0.6682	141	0.3	5817.4	0.2747
ACA,PL,ILA	CRX(Homeobox)/Retina-Crx-ChIP-Seq(GSE20012)/Homer	GCTAATCC	1	-2.102	0.672	238	0.5064	10133.9	0.4785
ACA,PL,ILA	Six1(Homeobox)/Myoblast-Six1-ChIP-Chip(GSE20150)/Homer	GKVTCADRTTWC	1	-2.084	0.6757	29	0.0617	1039.9	0.0491
ACA,PL,ILA	ZNF692(Zf)/HEK293-ZNF692.GFP-ChIP-Seq(GSE58341)/Homer	GTGGGCCCCA	1	-2.02	0.7121	18	0.0383	606.7	0.0286
ACA,PL,ILA	NFAT(RHD)/Jurkat-NFATC1-ChIP-Seq(Jolma_et_al.)/Homer	ATTTTCCATT	1	-1.966	0.7425	107	0.2277	4371.7	0.2064
ACA,PL,ILA	PGR(NR)/EndoStromal-PGR-ChIP-Seq(GSE69539)/Homer	AAGAACATWHTGTTC	1	-1.953	0.7432	34	0.0723	1261.9	0.0596
ACA,PL,ILA	Hnf6b(Homeobox)/LNCaP-Hnf6b-ChIP-Seq(GSE106305)/Homer	TATTGAYY	1	-1.941	0.7435	84	0.1787	3381.7	0.1597
ACA,PL,ILA	Sox6(HMG)/Myotubes-Sox6-ChIP-Seq(GSE32627)/Homer	CCATTGTTNY	1	-1.917	0.7527	184	0.3915	7774.2	0.3671
ACA,PL,ILA	NFkB-p65(RHD)/GM12787-p65-ChIP-Seq(GSE19485)/Homer	WGGGGATTTCCC	1	-1.892	0.7627	60	0.1277	2363.5	0.1116
ACA,PL,ILA	Mef2a(MADS)/HL1-Mef2a.biotin-ChIP-Seq(GSE21529)/Homer	CYAAAAATAG	1	-1.884	0.7627	52	0.1106	2026	0.0957
ACA,PL,ILA	Znf263(Zf)/K562-Znf263-ChIP-Seq(GSE31477)/Homer	CVGTSCTCCC	1	-1.875	0.7627	215	0.4574	9170.1	0.433
ACA,PL,ILA	DUX4(Homeobox)/Myoblasts-DUX4.V5-ChIP-Seq(GSE75791)/Homer	NWTAAYCYAATCAWN	1	-1.848	0.7703	6	0.0128	163	0.0077
ACA,PL,ILA	PU.1:IRF8(ETS:IRF)/pDC-Irf8-ChIP-Seq(GSE66899)/Homer	GGAAGTGAAAST	1	-1.844	0.7703	28	0.0596	1029.1	0.0486
ACA,PL,ILA	ZNF519(Zf)/HEK293-ZNF519.GFP-ChIP-Seq(GSE58341)/Homer	GAGSCCGAGC	1	-1.843	0.7703	32	0.0681	1194.9	0.0564
ACA,PL,ILA	TATA-Box(TBP)/Promoter/Homer	CCTTTTAWAGSC	1	-1.827	0.7703	156	0.3319	6559.2	0.3097
ACA,PL,ILA	Hoxa9(Homeobox)/ChickenMSG-Hoxa9.Flag-ChIP-Seq(GSE86088)/Homer	RGCAATNAAA	1	-1.803	0.7713	265	0.5638	11444	0.5404
ACA,PL,ILA	Tbx6(T-box)/ESC-Tbx6-ChIP-Seq(GSE93524)/Homer	DAGGTGTBAA	1	-1.777	0.7833	110	0.234	4550.6	0.2149
ACA,PL,ILA	Hoxd13(Homeobox)/ChickenMSG-Hoxd13.Flag-ChIP-Seq(GSE86088)/Homer	NCYAATAAAA	1	-1.766	0.784	175	0.3723	7420.8	0.3504
ACA,PL,ILA	Hoxd10(Homeobox)/ChickenMSG-Hoxd10.Flag-ChIP-Seq(GSE86088)/Homer	GGCMATGAAA	1	-1.763	0.784	127	0.2702	5299.9	0.2503
ACA,PL,ILA	Srebp1a(bHLH)/HepG2-Srebp1a-ChIP-Seq(GSE31477)/Homer	RTCACSCCAY	1	-1.762	0.784	22	0.0468	794.1	0.0375
ACA,PL,ILA	LRF(Zf)/Erythroblasts-ZBTB7A-ChIP-Seq(GSE74977)/Homer	AAGACCCYYN	1	-1.752	0.784	158	0.3362	6670.1	0.315
ACA,PL,ILA	Pax7(Paired,Homeobox)/Myoblast-Pax7-ChIP-Seq(GSE25064)/Homer	TAATCAATTA	1	-1.722	0.786	13	0.0277	437.1	0.0206
ACA,PL,ILA	PPARa(NR),DR1/Liver-Ppara-ChIP-Seq(GSE47954)/Homer	VNAGGKCAAAGGTCA	1	-1.717	0.786	117	0.2489	4873.7	0.2301
ACA,PL,ILA	Pit1(Homeobox)/GCrat-Pit1-ChIP-Seq(GSE58009)/Homer	ATGMATATDC	1	-1.71	0.786	100	0.2128	4131.4	0.1951
ACA,PL,ILA	Sox9(HMG)/Limb-SOX9-ChIP-Seq(GSE73225)/Homer	AGGVNCCTTTGT	1	-1.71	0.786	116	0.2468	4831.2	0.2281
ACA,PL,ILA	Sox17(HMG)/Endoderm-Sox17-ChIP-Seq(GSE61475)/Homer	CCATTGTTYB	1	-1.702	0.786	87	0.1851	3567	0.1684
ACA,PL,ILA	Foxo1(Forkhead)/RAW-Foxo1-ChIP-Seq(Fan_et_al.)/Homer	CTGTTTAC	1	-1.702	0.786	215	0.4574	9226.2	0.4357
ACA,PL,ILA	NFIL3(bZIP)/HepG2-NFIL3-ChIP-Seq(Encode)/Homer	VTTACGTAAYNNNNN	1	-1.698	0.786	68	0.1447	2746.5	0.1297
ACA,PL,ILA	HOXA2(Homeobox)/mES-Hoxa2-ChIP-Seq(Donaldson_et_al.)/Homer	GYCATCMATCAT	1	-1.696	0.786	12	0.0255	400.2	0.0189
ACA,PL,ILA	Tcf7(HMG)/GM12878-TCF7-ChIP-Seq(Encode)/Homer	CTTTGATGTGSB	1	-1.667	0.786	42	0.0894	1641.1	0.0775
ACA,PL,ILA	PRDM1(Zf)/Hela-PRDM1-ChIP-Seq(GSE31477)/Homer	ACTTTCACTTTC	1	-1.643	0.786	71	0.1511	2888.1	0.1364
ACA,PL,ILA	TR4(NR),DR1/Hela-TR4-ChIP-Seq(GSE24685)/Homer	GAGGTCAAAGGTCA	1	-1.615	0.7956	13	0.0277	448	0.0212
ACA,PL,ILA	GRE(NR),IR3/RAW264.7-GRE-ChIP-Seq(Unpublished)/Homer	VAGRACAKWCTGTYC	1	-1.599	0.8011	34	0.0723	1315.3	0.0621
ACA,PL,ILA	CEBP:AP1(bZIP)/ThioMac-CEBPb-ChIP-Seq(GSE21512)/Homer	DRTGTTGCAA	1	-1.556	0.8289	79	0.1681	3257	0.1538
ACA,PL,ILA	FoxD3(forkhead)/ZebrafishEmbryo-Foxd3.biotin-ChIP-seq(GSE106676)/Homer	TGTTTAYTTAGC	1	-1.525	0.8476	106	0.2255	4445.1	0.2099
ACA,PL,ILA	CHR(?)/Hela-CellCycle-Expression/Homer	SRGTTTCAAA	1	-1.523	0.8476	80	0.1702	3308.9	0.1562
ACA,PL,ILA	Prop1(Homeobox)/GHFT1-PROP1.biotin-ChIP-Seq(GSE77302)/Homer	NTAATBNAATTA	1	-1.507	0.8477	72	0.1532	2964.1	0.14
ACA,PL,ILA	ZNF467(Zf)/HEK293-ZNF467.GFP-ChIP-Seq(GSE58341)/Homer	TGGGGAAGGGCM	1	-1.502	0.8477	119	0.2532	5024.5	0.2373
ACA,PL,ILA	HLF(bZIP)/HSC-HLF.Flag-ChIP-Seq(GSE69817)/Homer	RTTATGYAAB	1	-1.459	0.8741	86	0.183	3587.9	0.1694
ACA,PL,ILA	ZNF189(Zf)/HEK293-ZNF189.GFP-ChIP-Seq(GSE58341)/Homer	TGGAACAGMA	1	-1.434	0.8887	103	0.2191	4340.6	0.205
ACA,PL,ILA	ISRE(IRF)/ThioMac-LPS-Expression(GSE23622)/Homer	AGTTTCASTTTC	1	-1.426	0.8887	9	0.0191	306	0.0144
ACA,PL,ILA	ZNF264(Zf)/HEK293-ZNF264.GFP-ChIP-Seq(GSE58341)/Homer	RGGGCACTAACY	1	-1.424	0.8887	75	0.1596	3116.8	0.1472
ACA,PL,ILA	OCT:OCT-short(POU,Homeobox)/NPC-OCT6-ChIP-Seq(GSE43916)/Homer	ATGCATWATGCATRW	1	-1.392	0.9043	71	0.1511	2950.4	0.1393
ACA,PL,ILA	KLF1(Zf)/HUDEP2-KLF1-CutnRun(GSE136251)/Homer	VDGGGYGGGGCY	1	-1.371	0.9157	121	0.2574	5154.5	0.2434
ACA,PL,ILA	GATA3(Zf),DR8/iTreg-Gata3-ChIP-Seq(GSE20898)/Homer	AGATSTNDNNDSAGATAASN	1	-1.37	0.9157	8	0.017	270.5	0.0128
ACA,PL,ILA	CEBP:CEBP(bZIP)/MEF-Chop-ChIP-Seq(GSE35681)/Homer	NTNATGCAAYMNNHTGMAAY	1	-1.357	0.9157	17	0.0362	639.1	0.0302
ACA,PL,ILA	IRF8(IRF)/BMDM-IRF8-ChIP-Seq(GSE77884)/Homer	GRAASTGAAAST	1	-1.356	0.9157	44	0.0936	1787.6	0.0844
ACA,PL,ILA	RAR:RXR(NR),DR5/ES-RAR-ChIP-Seq(GSE56893)/Homer	RGGTCADNNAGAGGTCAV	1	-1.354	0.9157	4	0.0085	116.3	0.0055
ACA,PL,ILA	Atf4(bZIP)/MEF-Atf4-ChIP-Seq(GSE35681)/Homer	MTGATGCAAT	1	-1.353	0.9157	29	0.0617	1145.6	0.0541
ACA,PL,ILA	GRE(NR),IR3/A549-GR-ChIP-Seq(GSE32465)/Homer	NRGVACABNVTGTYCY	1	-1.344	0.9157	20	0.0426	767	0.0362
ACA,PL,ILA	KLF6(Zf)/PDAC-KLF6-ChIP-Seq(GSE64557)/Homer	MKGGGYGTGGCC	1	-1.306	0.9238	131	0.2787	5620	0.2654
ACA,PL,ILA	FoxL2(Forkhead)/Ovary-FoxL2-ChIP-Seq(GSE60858)/Homer	WWTRTAAACAVG	1	-1.29	0.9321	93	0.1979	3944.6	0.1863
ACA,PL,ILA	Atf2(bZIP)/3T3L1-Atf2-ChIP-Seq(GSE56872)/Homer	NRRTGACGTCAT	1	-1.281	0.9326	34	0.0723	1372.4	0.0648
ACA,PL,ILA	Unknown-ESC-element(?)/mES-Nanog-ChIP-Seq(GSE11724)/Homer	CACAGCAGGGGG	1	-1.276	0.9326	81	0.1723	3420.7	0.1615
ACA,PL,ILA	FOXA1(Forkhead)/MCF7-FOXA1-ChIP-Seq(GSE26831)/Homer	WAAGTAAACA	1	-1.244	0.9538	114	0.2426	4887.2	0.2308
ACA,PL,ILA	Egr1(Zf)/K562-Egr1-ChIP-Seq(GSE32465)/Homer	TGCGTGGGYG	1	-1.226	0.964	91	0.1936	3877	0.1831
ACA,PL,ILA	Nkx2.1(Homeobox)/LungAC-Nkx2.1-ChIP-Seq(GSE43252)/Homer	RSCACTYRAG	1	-1.202	0.9797	285	0.6064	12567	0.5934
ACA,PL,ILA	Duxbl(Homeobox)/NIH3T3-Duxbl.HA-ChIP-Seq(GSE119782)/Homer	TAAYCYAATCAA	1	-1.179	0.9954	8	0.017	287.9	0.0136
ACA,PL,ILA	p73(p53)/Trachea-p73-ChIP-Seq(PRJNA310161)/Homer	NRRRCAWGTCCDGRCATGYY	1	-1.174	0.9954	6	0.0128	206.7	0.0098
ACA,PL,ILA	RBPJ:Ebox(?,bHLH)/Panc1-Rbpj1-ChIP-Seq(GSE47459)/Homer	GGGRAARRGRMCAGMTG	1	-1.168	0.9954	43	0.0915	1786.6	0.0844
ACA,PL,ILA	Ets1-distal(ETS)/CD4+-PolII-ChIP-Seq(Barski_et_al.)/Homer	MACAGGAAGT	1	-1.163	0.9954	39	0.083	1613.8	0.0762
ACA,PL,ILA	PRDM10(Zf)/HEK293-PRDM10.eGFP-ChIP-Seq(Encode)/Homer	TGGTACATTCCA	1	-1.163	0.9954	68	0.1447	2882.8	0.1361
ACA,PL,ILA	SCL(bHLH)/HPC7-Scl-ChIP-Seq(GSE13511)/Homer	AVCAGCTG	1	-1.162	0.9954	392	0.834	17455.9	0.8243
ACA,PL,ILA	Rfx1(HTH)/NPC-H3K4me1-ChIP-Seq(GSE16256)/Homer	KGTTGCCATGGCAA	1	-1.146	0.9954	35	0.0745	1443.2	0.0681
ACA,PL,ILA	Phox2a(Homeobox)/Neuron-Phox2a-ChIP-Seq(GSE31456)/Homer	YTAATYNRATTA	1	-1.135	0.9954	45	0.0957	1881.4	0.0888
ACA,PL,ILA	EAR2(NR)/K562-NR2F6-ChIP-Seq(Encode)/Homer	NRBCARRGGTCA	1	-1.127	0.9954	125	0.266	5418.4	0.2559
ACA,PL,ILA	PRDM14(Zf)/H1-PRDM14-ChIP-Seq(GSE22767)/Homer	RGGTCTCTAACY	1	-1.121	0.9954	36	0.0766	1492.5	0.0705
ACA,PL,ILA	Brn2(POU,Homeobox)/NPC-Brn2-ChIP-Seq(GSE35496)/Homer	ATGAATATTC	1	-1.112	0.9954	12	0.0255	461.9	0.0218
ACA,PL,ILA	p53(p53)/Saos-p53-ChIP-Seq(GSE15780)/Homer	RRCATGYCYRGRCATGYYYN	1	-1.085	1	10	0.0213	380.2	0.018
ACA,PL,ILA	p53(p53)/Saos-p53-ChIP-Seq/Homer	RRCATGYCYRGRCATGYYYN	1	-1.085	1	10	0.0213	380.2	0.018
ACA,PL,ILA	Nkx3.1(Homeobox)/LNCaP-Nkx3.1-ChIP-Seq(GSE28264)/Homer	AAGCACTTAA	1	-1.085	1	234	0.4979	10317.2	0.4872
ACA,PL,ILA	PPARE(NR),DR1/3T3L1-Pparg-ChIP-Seq(GSE13511)/Homer	TGACCTTTGCCCCA	1	-1.081	1	101	0.2149	4368.7	0.2063
ACA,PL,ILA	bZIP:IRF(bZIP,IRF)/Th17-BatF-ChIP-Seq(GSE39756)/Homer	NAGTTTCABTHTGACTNW	1	-1.069	1	53	0.1128	2249.6	0.1062
ACA,PL,ILA	p63(p53)/Keratinocyte-p63-ChIP-Seq(GSE17611)/Homer	NNDRCATGYCYNRRCATGYH	1	-1.051	1	40	0.0851	1683.5	0.0795
ACA,PL,ILA	HRE(HSF)/Striatum-HSF1-ChIP-Seq(GSE38000)/Homer	TTCTAGAABNTTCTA	1	-1.037	1	28	0.0596	1162.2	0.0549
ACA,PL,ILA	Brachyury(T-box)/Mesoendoderm-Brachyury-ChIP-exo(GSE54963)/Homer	ANTTMRCASBNNNGTGYKAAN	1	-1.036	1	31	0.066	1293.3	0.0611
ACA,PL,ILA	GRHL2(CP2)/HBE-GRHL2-ChIP-Seq(GSE46194)/Homer	AAACYKGTTWDACMRGTTTB	1	-1.027	1	41	0.0872	1733.2	0.0818
ACA,PL,ILA	KLF14(Zf)/HEK293-KLF14.GFP-ChIP-Seq(GSE58341)/Homer	RGKGGGCGKGGC	1	-1.025	1	209	0.4447	9220.2	0.4354
ACA,PL,ILA	HOXB13(Homeobox)/ProstateTumor-HOXB13-ChIP-Seq(GSE56288)/Homer	TTTTATKRGG	1	-1.015	1	109	0.2319	4749.2	0.2243
ACA,PL,ILA	GATA:SCL(Zf,bHLH)/Ter119-SCL-ChIP-Seq(GSE18720)/Homer	CRGCTGBNGNSNNSAGATAA	1	-1.013	1	12	0.0255	474.8	0.0224
ACA,PL,ILA	ZNF41(Zf)/HEK293-ZNF41.GFP-ChIP-Seq(GSE58341)/Homer	CCTCATGGTGYCYTWYTCCCTTGTG	1	-1.009	1	3	0.0064	97.9	0.0046
ACA,PL,ILA	VDR(NR),DR3/GM10855-VDR+vitD-ChIP-Seq(GSE22484)/Homer	ARAGGTCANWGAGTTCANNN	1	-1.005	1	19	0.0404	777.7	0.0367
ACA,PL,ILA	Rbpj1(?)/Panc1-Rbpj1-ChIP-Seq(GSE47459)/Homer	HTTTCCCASG	1	-0.9965	1	171	0.3638	7529	0.3555
ACA,PL,ILA	Srebp2(bHLH)/HepG2-Srebp2-ChIP-Seq(GSE31477)/Homer	CGGTCACSCCAC	1	-0.9853	1	14	0.0298	564	0.0266
ACA,PL,ILA	E2F6(E2F)/Hela-E2F6-ChIP-Seq(GSE31477)/Homer	GGCGGGAARN	1	-0.9665	1	64	0.1362	2766.1	0.1306
ACA,PL,ILA	Zfp281(Zf)/ES-Zfp281-ChIP-Seq(GSE81042)/Homer	CCCCTCCCCCAC	1	-0.9523	1	44	0.0936	1885.1	0.089
ACA,PL,ILA	EBF1(EBF)/Near-E2A-ChIP-Seq(GSE21512)/Homer	GTCCCCWGGGGA	1	-0.9343	1	120	0.2553	5273.6	0.249
ACA,PL,ILA	Phox2b(Homeobox)/CLBGA-PHOX2B-ChIP-Seq(GSE90683)/Homer	TTAATTNAATTA	1	-0.9233	1	24	0.0511	1011.7	0.0478
ACA,PL,ILA	RUNX2(Runt)/PCa-RUNX2-ChIP-Seq(GSE33889)/Homer	NWAACCACADNN	1	-0.9084	1	87	0.1851	3810.4	0.1799
ACA,PL,ILA	CDX4(Homeobox)/ZebrafishEmbryos-Cdx4.Myc-ChIP-Seq(GSE48254)/Homer	NGYCATAAAWCH	1	-0.9071	1	91	0.1936	3989.2	0.1884
ACA,PL,ILA	IRF3(IRF)/BMDM-Irf3-ChIP-Seq(GSE67343)/Homer	AGTTTCAKTTTC	1	-0.8973	1	42	0.0894	1812.2	0.0856
ACA,PL,ILA	GFY-Staf(?,Zf)/Promoter/Homer	RACTACAATTCCCAGAAKGC	1	-0.8962	1	10	0.0213	404.7	0.0191
ACA,PL,ILA	Pit1+1bp(Homeobox)/GCrat-Pit1-ChIP-Seq(GSE58009)/Homer	ATGCATAATTCA	1	-0.8882	1	37	0.0787	1593.9	0.0753
ACA,PL,ILA	COUP-TFII(NR)/Artia-Nr2f2-ChIP-Seq(GSE46497)/Homer	AGRGGTCA	1	-0.8794	1	169	0.3596	7494.8	0.3539
ACA,PL,ILA	Unknown(Homeobox)/Limb-p300-ChIP-Seq/Homer	SSCMATWAAA	1	-0.8736	1	75	0.1596	3288.8	0.1553
ACA,PL,ILA	WT1(Zf)/Kidney-WT1-ChIP-Seq(GSE90016)/Homer	MCTCCCMCRCAB	1	-0.8654	1	81	0.1723	3559.7	0.1681
ACA,PL,ILA	GATA(Zf),IR4/iTreg-Gata3-ChIP-Seq(GSE20898)/Homer	NAGATWNBNATCTNN	1	-0.8648	1	7	0.0149	278.7	0.0132
ACA,PL,ILA	PAX5(Paired,Homeobox)/GM12878-PAX5-ChIP-Seq(GSE32465)/Homer	GCAGCCAAGCRTGACH	1	-0.8638	1	45	0.0957	1955.4	0.0923
ACA,PL,ILA	KLF5(Zf)/LoVo-KLF5-ChIP-Seq(GSE49402)/Homer	DGGGYGKGGC	1	-0.8636	1	151	0.3213	6694.7	0.3161
ACA,PL,ILA	Tlx?(NR)/NPC-H3K4me1-ChIP-Seq(GSE16256)/Homer	CTGGCAGSCTGCCA	1	-0.8597	1	73	0.1553	3204.7	0.1513
ACA,PL,ILA	IRF:BATF(IRF:bZIP)/pDC-Irf8-ChIP-Seq(GSE66899)/Homer	CTTTCANTATGACTV	1	-0.844	1	13	0.0277	543.2	0.0256
ACA,PL,ILA	GATA(Zf),IR3/iTreg-Gata3-ChIP-Seq(GSE20898)/Homer	NNNNNBAGATAWYATCTVHN	1	-0.8321	1	12	0.0255	501.9	0.0237
ACA,PL,ILA	Pax8(Paired,Homeobox)/Thyroid-Pax8-ChIP-Seq(GSE26938)/Homer	GTCATGCHTGRCTGS	1	-0.8274	1	41	0.0872	1788.4	0.0845
ACA,PL,ILA	NeuroG2(bHLH)/Fibroblast-NeuroG2-ChIP-Seq(GSE75910)/Homer	ACCATCTGTT	1	-0.8199	1	173	0.3681	7704.6	0.3638
ACA,PL,ILA	T1ISRE(IRF)/ThioMac-Ifnb-Expression/Homer	ACTTTCGTTTCT	1	-0.8085	1	2	0.0043	68.3	0.0032
ACA,PL,ILA	Mef2b(MADS)/HEK293-Mef2b.V5-ChIP-Seq(GSE67450)/Homer	GCTATTTTTGGM	1	-0.8079	1	91	0.1936	4030.9	0.1903
ACA,PL,ILA	Gata2(Zf)/K562-GATA2-ChIP-Seq(GSE18829)/Homer	BBCTTATCTS	1	-0.7965	1	55	0.117	2423.5	0.1144
ACA,PL,ILA	FOXA1:AR(Forkhead,NR)/LNCAP-AR-ChIP-Seq(GSE27824)/Homer	AGTAAACAAAAAAGAACAND	1	-0.7868	1	10	0.0213	420.7	0.0199
ACA,PL,ILA	PAX5(Paired,Homeobox),condensed/GM12878-PAX5-ChIP-Seq(GSE32465)/Homer	GTCACGCTCSCTGM	1	-0.7822	1	11	0.0234	466	0.022
ACA,PL,ILA	CRE(bZIP)/Promoter/Homer	CSGTGACGTCAC	1	-0.7774	1	22	0.0468	955.1	0.0451
ACA,PL,ILA	Bapx1(Homeobox)/VertebralCol-Bapx1-ChIP-Seq(GSE36672)/Homer	TTRAGTGSYK	1	-0.7725	1	220	0.4681	9844.7	0.4649
ACA,PL,ILA	Eomes(T-box)/H9-Eomes-ChIP-Seq(GSE26097)/Homer	ATTAACACCT	1	-0.7564	1	201	0.4277	8998.4	0.4249
ACA,PL,ILA	FOXK1(Forkhead)/HEK293-FOXK1-ChIP-Seq(GSE51673)/Homer	NVWTGTTTAC	1	-0.7488	1	107	0.2277	4775.5	0.2255
ACA,PL,ILA	E2F1(E2F)/Hela-E2F1-ChIP-Seq(GSE22478)/Homer	CWGGCGGGAA	1	-0.743	1	27	0.0574	1187.7	0.0561
ACA,PL,ILA	Pitx1:Ebox(Homeobox,bHLH)/Hindlimb-Pitx1-ChIP-Seq(GSE41591)/Homer	YTAATTRAWWCCAGATGT	1	-0.7406	1	21	0.0447	919.7	0.0434
ACA,PL,ILA	CREB5(bZIP)/LNCaP-CREB5.V5-ChIP-Seq(GSE137775)/Homer	VVATGACGTCAT	1	-0.7405	1	36	0.0766	1591	0.0751
ACA,PL,ILA	Twist(bHLH)/HMLE-TWIST1-ChIP-Seq(Chang_et_al)/Homer	VCAKCTGGNNNCCAGMTGBN	1	-0.7338	1	15	0.0319	652.1	0.0308
ACA,PL,ILA	ZSCAN22(Zf)/HEK293-ZSCAN22.GFP-ChIP-Seq(GSE58341)/Homer	SMCAGTCWGAKGGAGGAGGC	1	-0.7326	1	9	0.0191	384.2	0.0181
ACA,PL,ILA	SCRT1(Zf)/HEK293-SCRT1.eGFP-ChIP-Seq(Encode)/Homer	GCAACAGGTG	1	-0.7217	1	25	0.0532	1103.2	0.0521
ACA,PL,ILA	Rfx6(HTH)/Min6b1-Rfx6.HA-ChIP-Seq(GSE62844)/Homer	TGTTKCCTAGCAACM	1	-0.7104	1	142	0.3021	6369.6	0.3008
ACA,PL,ILA	Reverb(NR),DR2/RAW-Reverba.biotin-ChIP-Seq(GSE45914)/Homer	GTRGGTCASTGGGTCA	1	-0.7053	1	13	0.0277	568.3	0.0268
ACA,PL,ILA	COUP-TFII(NR)/K562-NR2F1-ChIP-Seq(Encode)/Homer	GKBCARAGGTCA	1	-0.6994	1	134	0.2851	6015.3	0.284
ACA,PL,ILA	X-box(HTH)/NPC-H3K4me1-ChIP-Seq(GSE16256)/Homer	GGTTGCCATGGCAA	1	-0.6872	1	20	0.0426	887.8	0.0419
ACA,PL,ILA	Hoxa11(Homeobox)/ChickenMSG-Hoxa11.Flag-ChIP-Seq(GSE86088)/Homer	TTTTATGGCM	1	-0.6844	1	221	0.4702	9941.4	0.4694
ACA,PL,ILA	ZNF7(Zf)/HepG2-ZNF7.Flag-ChIP-Seq(Encode)/Homer	CTGCCWVCTTTTRTA	1	-0.6825	1	62	0.1319	2781.5	0.1313
ACA,PL,ILA	Rfx2(HTH)/LoVo-RFX2-ChIP-Seq(GSE49402)/Homer	GTTGCCATGGCAACM	1	-0.6787	1	19	0.0404	844.9	0.0399
ACA,PL,ILA	CEBP(bZIP)/ThioMac-CEBPb-ChIP-Seq(GSE21512)/Homer	ATTGCGCAAC	1	-0.6777	1	62	0.1319	2784	0.1315
ACA,PL,ILA	EKLF(Zf)/Erythrocyte-Klf1-ChIP-Seq(GSE20478)/Homer	NWGGGTGTGGCY	1	-0.6756	1	21	0.0447	935.5	0.0442
ACA,PL,ILA	Tgif1(Homeobox)/mES-Tgif1-ChIP-Seq(GSE55404)/Homer	YTGWCADY	1	-0.6477	1	266	0.566	11990.4	0.5662
ACA,PL,ILA	Pbx3(Homeobox)/GM12878-PBX3-ChIP-Seq(GSE32465)/Homer	SCTGTCAMTCAN	1	-0.6465	1	26	0.0553	1169.6	0.0552
ACA,PL,ILA	ZBTB33(Zf)/GM12878-ZBTB33-ChIP-Seq(GSE32465)/Homer	GGVTCTCGCGAGAAC	1	-0.6397	1	5	0.0106	217.9	0.0103
ACA,PL,ILA	Hoxd12(Homeobox)/ChickenMSG-Hoxd12.Flag-ChIP-Seq(GSE86088)/Homer	HDGYAATGAAAN	1	-0.6352	1	178	0.3787	8036	0.3795
ACA,PL,ILA	THRb(NR)/Liver-NR1A2-ChIP-Seq(GSE52613)/Homer	TRAGGTCA	1	-0.618	1	332	0.7064	14977.7	0.7072
ACA,PL,ILA	NFkB-p50,p52(RHD)/Monocyte-p50-ChIP-Chip(Schreiber_et_al.)/Homer	GGGGGAATCCCC	1	-0.6017	1	11	0.0234	498.7	0.0235
ACA,PL,ILA	Klf9(Zf)/GBM-Klf9-ChIP-Seq(GSE62211)/Homer	GCCACRCCCACY	1	-0.5991	1	57	0.1213	2591.9	0.1224
ACA,PL,ILA	ZKSCAN1(Zf)/HepG2-ZKSCAN1-ChIP-Seq(Encode)/Homer	GCACAYAGTAGGKCY	1	-0.5863	1	3	0.0064	131.5	0.0062
ACA,PL,ILA	ZNF675(Zf)/HEK293-ZNF675.GFP-ChIP-Seq(GSE58341)/Homer	ARGAGGMCAAAATGW	1	-0.5859	1	14	0.0298	639.5	0.0302
ACA,PL,ILA	ZNF768(Zf)/Rajj-ZNF768-ChIP-Seq(GSE111879)/Homer	RHHCAGAGAGGB	1	-0.5685	1	4	0.0085	180.8	0.0085
ACA,PL,ILA	Tcf12(bHLH)/GM12878-Tcf12-ChIP-Seq(GSE32465)/Homer	VCAGCTGYTG	1	-0.5628	1	125	0.266	5689.1	0.2686
ACA,PL,ILA	ZNF652/HepG2-ZNF652.Flag-ChIP-Seq(Encode)/Homer	TTAACCCTTTVNKKN	1	-0.5573	1	25	0.0532	1151.7	0.0544
ACA,PL,ILA	Arnt:Ahr(bHLH)/MCF7-Arnt-ChIP-Seq(Lo_et_al.)/Homer	TBGCACGCAA	1	-0.5571	1	68	0.1447	3110.5	0.1469
ACA,PL,ILA	Tbr1(T-box)/Cortex-Tbr1-ChIP-Seq(GSE71384)/Homer	AAGGTGTKAA	1	-0.5517	1	134	0.2851	6103.7	0.2882
ACA,PL,ILA	RUNX-AML(Runt)/CD4+-PolII-ChIP-Seq(Barski_et_al.)/Homer	GCTGTGGTTW	1	-0.5503	1	74	0.1574	3386.5	0.1599
ACA,PL,ILA	FOXK2(Forkhead)/U2OS-FOXK2-ChIP-Seq(E-MTAB-2204)/Homer	SCHTGTTTACAT	1	-0.5501	1	69	0.1468	3159.6	0.1492
ACA,PL,ILA	JunD(bZIP)/K562-JunD-ChIP-Seq/Homer	ATGACGTCATCN	1	-0.5366	1	9	0.0191	419.5	0.0198
ACA,PL,ILA	Pknox1(Homeobox)/ES-Prep1-ChIP-Seq(GSE63282)/Homer	SCTGTCAVTCAV	1	-0.5363	1	24	0.0511	1112.3	0.0525
ACA,PL,ILA	ZNF136(Zf)/HEK293-ZNF136.GFP-ChIP-Seq(GSE58341)/Homer	YTKGATAHAGTATTCTWGGTNGGCA	1	-0.5281	1	8	0.017	374.2	0.0177
ACA,PL,ILA	KLF10(Zf)/HEK293-KLF10.GFP-ChIP-Seq(GSE58341)/Homer	GGGGGTGTGTCC	1	-0.5197	1	71	0.1511	3266.8	0.1543
ACA,PL,ILA	ZNF528(Zf)/HEK293-ZNF528.GFP-ChIP-Seq(GSE58341)/Homer	AGAAATGACTTCCCT	1	-0.5145	1	1	0.0021	41.3	0.0019
ACA,PL,ILA	ERE(NR),IR3/MCF7-ERa-ChIP-Seq(Unpublished)/Homer	VAGGTCACNSTGACC	1	-0.5126	1	25	0.0532	1166.4	0.0551
ACA,PL,ILA	Tbx21(T-box)/GM12878-TBX21-ChIP-Seq(Encode)/Homer	AGGTGTGAAA	1	-0.5125	1	90	0.1915	4134.6	0.1952
ACA,PL,ILA	NFkB-p65-Rel(RHD)/ThioMac-LPS-Expression(GSE23622)/Homer	GGAAATTCCC	1	-0.5058	1	6	0.0128	284.4	0.0134
ACA,PL,ILA	NF1:FOXA1(CTF,Forkhead)/LNCAP-FOXA1-ChIP-Seq(GSE27824)/Homer	WNTGTTTRYTTTGGCA	1	-0.5023	1	7	0.0149	332.2	0.0157
ACA,PL,ILA	IRF4(IRF)/GM12878-IRF4-ChIP-Seq(GSE32465)/Homer	ACTGAAACCA	1	-0.4969	1	44	0.0936	2045.5	0.0966
ACA,PL,ILA	TEAD1(TEAD)/HepG2-TEAD1-ChIP-Seq(Encode)/Homer	CYRCATTCCA	1	-0.4889	1	102	0.217	4694.3	0.2217
ACA,PL,ILA	GFY(?)/Promoter/Homer	ACTACAATTCCC	1	-0.4818	1	10	0.0213	478.9	0.0226
ACA,PL,ILA	Nanog(Homeobox)/mES-Nanog-ChIP-Seq(GSE11724)/Homer	RGCCATTAAC	1	-0.4816	1	350	0.7447	15871.2	0.7494
ACA,PL,ILA	RORg(NR)/Liver-Rorc-ChIP-Seq(GSE101115)/Homer	WAABTAGGTCAV	1	-0.478	1	12	0.0255	573.5	0.0271
ACA,PL,ILA	Oct4:Sox17(POU,Homeobox,HMG)/F9-Sox17-ChIP-Seq(GSE44553)/Homer	CCATTGTATGCAAAT	1	-0.47	1	14	0.0298	669.7	0.0316
ACA,PL,ILA	HRE(HSF)/HepG2-HSF1-ChIP-Seq(GSE31477)/Homer	BSTTCTRGAABVTTCYAGAA	1	-0.4699	1	18	0.0383	856.8	0.0405
ACA,PL,ILA	AR-halfsite(NR)/LNCaP-AR-ChIP-Seq(GSE27824)/Homer	CCAGGAACAG	1	-0.463	1	344	0.7319	15616.9	0.7374
ACA,PL,ILA	Tbet(T-box)/CD8-Tbet-ChIP-Seq(GSE33802)/Homer	AGGTGTGAAM	1	-0.4629	1	90	0.1915	4165.6	0.1967
ACA,PL,ILA	OCT:OCT(POU,Homeobox)/NPC-OCT6-ChIP-Seq(GSE43916)/Homer	YATGCATATRCATRT	1	-0.4567	1	8	0.017	389.9	0.0184
ACA,PL,ILA	Smad3(MAD)/NPC-Smad3-ChIP-Seq(GSE36673)/Homer	TWGTCTGV	1	-0.4565	1	290	0.617	13204.3	0.6235
ACA,PL,ILA	Mef2c(MADS)/GM12878-Mef2c-ChIP-Seq(GSE32465)/Homer	DCYAAAAATAGM	1	-0.4546	1	49	0.1043	2295.1	0.1084
ACA,PL,ILA	MafB(bZIP)/BMM-Mafb-ChIP-Seq(GSE75722)/Homer	WNTGCTGASTCAGCANWTTY	1	-0.4528	1	45	0.0957	2112.2	0.0997
ACA,PL,ILA	Tbx20(T-box)/Heart-Tbx20-ChIP-Seq(GSE29636)/Homer	GGTGYTGACAGS	1	-0.4523	1	23	0.0489	1095.4	0.0517
ACA,PL,ILA	MyoD(bHLH)/Myotube-MyoD-ChIP-Seq(GSE21614)/Homer	RRCAGCTGYTSY	1	-0.4443	1	100	0.2128	4633.1	0.2188
ACA,PL,ILA	Nur77(NR)/K562-NR4A1-ChIP-Seq(GSE31363)/Homer	TGACCTTTNCNT	1	-0.4337	1	16	0.034	774.7	0.0366
ACA,PL,ILA	RUNX(Runt)/HPC7-Runx1-ChIP-Seq(GSE22178)/Homer	SAAACCACAG	1	-0.4336	1	71	0.1511	3316.1	0.1566
ACA,PL,ILA	HNF1b(Homeobox)/PDAC-HNF1B-ChIP-Seq(GSE64557)/Homer	GTTAATNATTAA	1	-0.4295	1	14	0.0298	681.4	0.0322
ACA,PL,ILA	Olig2(bHLH)/Neuron-Olig2-ChIP-Seq(GSE30882)/Homer	RCCATMTGTT	1	-0.4273	1	205	0.4362	9405.1	0.4441
ACA,PL,ILA	Hoxc9(Homeobox)/Ainv15-Hoxc9-ChIP-Seq(GSE21812)/Homer	GGCCATAAATCA	1	-0.4263	1	49	0.1043	2310.6	0.1091
ACA,PL,ILA	TRPS1(Zf)/MCF7-TRPS1-ChIP-Seq(GSE107013)/Homer	AGATAAGANN	1	-0.4257	1	167	0.3553	7690	0.3631
ACA,PL,ILA	TEAD2(TEA)/Py2T-Tead2-ChIP-Seq(GSE55709)/Homer	CCWGGAATGY	1	-0.4231	1	54	0.1149	2542.2	0.12
ACA,PL,ILA	HINFP(Zf)/K562-HINFP.eGFP-ChIP-Seq(Encode)/Homer	TWVGGTCCGC	1	-0.423	1	31	0.066	1479.4	0.0699
ACA,PL,ILA	Ronin(THAP)/ES-Thap11-ChIP-Seq(GSE51522)/Homer	RACTACAACTCCCAGVAKGC	1	-0.4228	1	6	0.0128	300.5	0.0142
ACA,PL,ILA	EWS:ERG-fusion(ETS)/CADO_ES1-EWS:ERG-ChIP-Seq(SRA014231)/Homer	ATTTCCTGTN	1	-0.4222	1	81	0.1723	3781.9	0.1786
ACA,PL,ILA	Sp2(Zf)/HEK293-Sp2.eGFP-ChIP-Seq(Encode)/Homer	YGGCCCCGCCCC	1	-0.4169	1	173	0.3681	7968.3	0.3763
ACA,PL,ILA	ZNF317(Zf)/HEK293-ZNF317.GFP-ChIP-Seq(GSE58341)/Homer	GTCWGCTGTYYCTCT	1	-0.414	1	8	0.017	400	0.0189
ACA,PL,ILA	ZNF416(Zf)/HEK293-ZNF416.GFP-ChIP-Seq(GSE58341)/Homer	WDNCTGGGCA	1	-0.4131	1	155	0.3298	7156.4	0.3379
ACA,PL,ILA	p53(p53)/mES-cMyc-ChIP-Seq(GSE11431)/Homer	ACATGCCCGGGCAT	1	-0.4055	1	2	0.0043	103	0.0049
ACA,PL,ILA	Tcf21(bHLH)/ArterySmoothMuscle-Tcf21-ChIP-Seq(GSE61369)/Homer	NAACAGCTGG	1	-0.4039	1	113	0.2404	5255.8	0.2482
ACA,PL,ILA	Hoxa13(Homeobox)/ChickenMSG-Hoxa13.Flag-ChIP-Seq(GSE86088)/Homer	CYHATAAAAN	1	-0.4001	1	231	0.4915	10601.7	0.5006
ACA,PL,ILA	Foxf1(Forkhead)/Lung-Foxf1-ChIP-Seq(GSE77951)/Homer	WWATRTAAACAN	1	-0.3923	1	93	0.1979	4351.9	0.2055
ACA,PL,ILA	Smad4(MAD)/ESC-SMAD4-ChIP-Seq(GSE29422)/Homer	VBSYGTCTGG	1	-0.3836	1	176	0.3745	8133.1	0.384
ACA,PL,ILA	NFE2L2(bZIP)/HepG2-NFE2L2-ChIP-Seq(Encode)/Homer	AWWWTGCTGAGTCAT	1	-0.3836	1	5	0.0106	259.9	0.0123
ACA,PL,ILA	STAT4(Stat)/CD4-Stat4-ChIP-Seq(GSE22104)/Homer	NYTTCCWGGAAR	1	-0.3802	1	110	0.234	5137.7	0.2426
ACA,PL,ILA	ZNF415(Zf)/HEK293-ZNF415.GFP-ChIP-Seq(GSE58341)/Homer	GRTGMTRGAGCC	1	-0.3764	1	61	0.1298	2893.5	0.1366
ACA,PL,ILA	Six2(Homeobox)/NephronProgenitor-Six2-ChIP-Seq(GSE39837)/Homer	GWAAYHTGAKMC	1	-0.3698	1	98	0.2085	4597	0.2171
ACA,PL,ILA	EHF(ETS)/LoVo-EHF-ChIP-Seq(GSE49402)/Homer	AVCAGGAAGT	1	-0.3689	1	144	0.3064	6695.6	0.3162
ACA,PL,ILA	TEAD(TEA)/Fibroblast-PU.1-ChIP-Seq(Unpublished)/Homer	YCWGGAATGY	1	-0.3626	1	67	0.1426	3179.6	0.1501
ACA,PL,ILA	ZBTB18(Zf)/HEK293-ZBTB18.GFP-ChIP-Seq(GSE58341)/Homer	AACATCTGGA	1	-0.3618	1	51	0.1085	2440.5	0.1152
ACA,PL,ILA	E2F4(E2F)/K562-E2F4-ChIP-Seq(GSE31477)/Homer	GGCGGGAAAH	1	-0.3502	1	48	0.1021	2308.9	0.109
ACA,PL,ILA	Erra(NR)/HepG2-Erra-ChIP-Seq(GSE31477)/Homer	CAAAGGTCAG	1	-0.3457	1	218	0.4638	10067.6	0.4754
ACA,PL,ILA	Nkx2.5(Homeobox)/HL1-Nkx2.5.biotin-ChIP-Seq(GSE21529)/Homer	RRSCACTYAA	1	-0.344	1	221	0.4702	10205	0.4819
ACA,PL,ILA	Npas4(bHLH)/Neuron-Npas4-ChIP-Seq(GSE127793)/Homer	NHRTCACGACDN	1	-0.3348	1	72	0.1532	3430.6	0.162
ACA,PL,ILA	Gata1(Zf)/K562-GATA1-ChIP-Seq(GSE18829)/Homer	SAGATAAGRV	1	-0.3338	1	44	0.0936	2132.8	0.1007
ACA,PL,ILA	Gata6(Zf)/HUG1N-GATA6-ChIP-Seq(GSE51936)/Homer	YCTTATCTBN	1	-0.3293	1	71	0.1511	3388.7	0.16
ACA,PL,ILA	Pax7(Paired,Homeobox),long/Myoblast-Pax7-ChIP-Seq(GSE25064)/Homer	TAATCHGATTAC	1	-0.3228	1	2	0.0043	115.4	0.0055
ACA,PL,ILA	NPAS(bHLH)/Liver-NPAS-ChIP-Seq(GSE39860)/Homer	NVCACGTG	1	-0.3222	1	137	0.2915	6420	0.3032
ACA,PL,ILA	Foxh1(Forkhead)/hESC-FOXH1-ChIP-Seq(GSE29422)/Homer	NNTGTGGATTSS	1	-0.3222	1	57	0.1213	2745.3	0.1296
ACA,PL,ILA	PBX1(Homeobox)/MCF7-PBX1-ChIP-Seq(GSE28007)/Homer	GSCTGTCACTCA	1	-0.319	1	8	0.017	425.2	0.0201
ACA,PL,ILA	Zac1(Zf)/Neuro2A-Plagl1-ChIP-Seq(GSE75942)/Homer	HAWGRGGCCM	1	-0.3181	1	259	0.5511	11940.6	0.5638
ACA,PL,ILA	OCT:OCT(POU,Homeobox,IR1)/NPC-Brn2-ChIP-Seq(GSE35496)/Homer	ATGAATWATTCATGA	1	-0.3108	1	2	0.0043	117.1	0.0055
ACA,PL,ILA	TEAD3(TEA)/HepG2-TEAD3-ChIP-Seq(Encode)/Homer	TRCATTCCAG	1	-0.3106	1	113	0.2404	5335	0.2519
ACA,PL,ILA	Cdx2(Homeobox)/mES-Cdx2-ChIP-Seq(GSE14586)/Homer	GYMATAAAAH	1	-0.3103	1	62	0.1319	2986.1	0.141
ACA,PL,ILA	ZNF341(Zf)/EBV-ZNF341-ChIP-Seq(GSE113194)/Homer	GGAACAGCCG	1	-0.3044	1	81	0.1723	3870.9	0.1828
ACA,PL,ILA	GATA3(Zf),DR4/iTreg-Gata3-ChIP-Seq(GSE20898)/Homer	AGATGKDGAGATAAG	1	-0.3034	1	6	0.0128	329.7	0.0156
ACA,PL,ILA	OCT:OCT(POU,Homeobox)/NPC-Brn1-ChIP-Seq(GSE35496)/Homer	ATGAATATTCATGAG	1	-0.2981	1	1	0.0021	61.2	0.0029
ACA,PL,ILA	MafK(bZIP)/C2C12-MafK-ChIP-Seq(GSE36030)/Homer	GCTGASTCAGCA	1	-0.2927	1	23	0.0489	1165.6	0.055
ACA,PL,ILA	FXR(NR),IR1/Liver-FXR-ChIP-Seq(Chong_et_al.)/Homer	AGGTCANTGACCTB	1	-0.2899	1	34	0.0723	1690.7	0.0798
ACA,PL,ILA	GLIS3(Zf)/Thyroid-Glis3.GFP-ChIP-Seq(GSE103297)/Homer	CTCCCTGGGAGGCCN	1	-0.2846	1	157	0.334	7370.4	0.348
ACA,PL,ILA	RORgt(NR)/EL4-RORgt.Flag-ChIP-Seq(GSE56019)/Homer	AAYTAGGTCA	1	-0.277	1	15	0.0319	786.2	0.0371
ACA,PL,ILA	RORgt(NR)/EL4-RORgt.Flag-ChIP-Seq(GSE56019)/Homer	AAYTAGGTCA	1	-0.277	1	15	0.0319	786.2	0.0371
ACA,PL,ILA	Atoh1(bHLH)/Cerebellum-Atoh1-ChIP-Seq(GSE22111)/Homer	VNRVCAGCTGGY	1	-0.274	1	127	0.2702	6013.9	0.284
ACA,PL,ILA	RORa(NR)/Liver-Rora-ChIP-Seq(GSE101115)/Homer	AAWCTAGGTCARDNN	1	-0.2703	1	16	0.034	839	0.0396
ACA,PL,ILA	RFX(HTH)/K562-RFX3-ChIP-Seq(SRA012198)/Homer	CGGTTGCCATGGCAAC	1	-0.2621	1	15	0.0319	793.6	0.0375
ACA,PL,ILA	Nrf2(bZIP)/Lymphoblast-Nrf2-ChIP-Seq(GSE37589)/Homer	HTGCTGAGTCAT	1	-0.2598	1	4	0.0085	237.1	0.0112
ACA,PL,ILA	Gata4(Zf)/Heart-Gata4-ChIP-Seq(GSE35151)/Homer	NBWGATAAGR	1	-0.2471	1	80	0.1702	3877.9	0.1831
ACA,PL,ILA	FOXP1(Forkhead)/H9-FOXP1-ChIP-Seq(GSE31006)/Homer	NYYTGTTTACHN	1	-0.2457	1	43	0.0915	2147.5	0.1014
ACA,PL,ILA	HIF2a(bHLH)/785_O-HIF2a-ChIP-Seq(GSE34871)/Homer	GCACGTACCC	1	-0.2437	1	27	0.0574	1386.4	0.0655
ACA,PL,ILA	HIF-1b(HLH)/T47D-HIF1b-ChIP-Seq(GSE59937)/Homer	RTACGTGC	1	-0.2421	1	96	0.2043	4623.1	0.2183
ACA,PL,ILA	NFAT:AP1(RHD,bZIP)/Jurkat-NFATC1-ChIP-Seq(Jolma_et_al.)/Homer	SARTGGAAAAWRTGAGTCAB	1	-0.2401	1	15	0.0319	804.7	0.038
ACA,PL,ILA	ZNF382(Zf)/HEK293-ZNF382.GFP-ChIP-Seq(GSE58341)/Homer	GNCTGTASTRNTGBCTCHTT	1	-0.2389	1	2	0.0043	131.4	0.0062
ACA,PL,ILA	Esrrb(NR)/mES-Esrrb-ChIP-Seq(GSE11431)/Homer	KTGACCTTGA	1	-0.2335	1	58	0.1234	2864.7	0.1353
ACA,PL,ILA	Foxo3(Forkhead)/U2OS-Foxo3-ChIP-Seq(E-MTAB-2701)/Homer	DGTAAACA	1	-0.2277	1	71	0.1511	3478.4	0.1643
ACA,PL,ILA	MafA(bZIP)/Islet-MafA-ChIP-Seq(GSE30298)/Homer	TGCTGACTCA	1	-0.2208	1	87	0.1851	4231	0.1998
ACA,PL,ILA	ZNF143|STAF(Zf)/CUTLL-ZNF143-ChIP-Seq(GSE29600)/Homer	ATTTCCCAGVAKSCY	1	-0.2201	1	39	0.083	1978.1	0.0934
ACA,PL,ILA	ZNF322(Zf)/HEK293-ZNF322.GFP-ChIP-Seq(GSE58341)/Homer	GAGCCTGGTACTGWGCCTGR	1	-0.2174	1	30	0.0638	1549.7	0.0732
ACA,PL,ILA	PAX3:FKHR-fusion(Paired,Homeobox)/Rh4-PAX3:FKHR-ChIP-Seq(GSE19063)/Homer	ACCRTGACTAATTNN	1	-0.2172	1	18	0.0383	965.4	0.0456
ACA,PL,ILA	PSE(SNAPc)/K562-mStart-Seq/Homer	WAVTCACCMTAASYDAAAAG	1	-0.2152	1	46	0.0979	2315.8	0.1094
ACA,PL,ILA	ELF5(ETS)/T47D-ELF5-ChIP-Seq(GSE30407)/Homer	ACVAGGAAGT	1	-0.212	1	79	0.1681	3868.3	0.1827
ACA,PL,ILA	Hand2(bHLH)/Mesoderm-Hand2-ChIP-Seq(GSE61475)/Homer	TGACANARRCCAGRC	1	-0.2066	1	51	0.1085	2560.8	0.1209
ACA,PL,ILA	E2F(E2F)/Hela-CellCycle-Expression/Homer	TTSGCGCGAAAA	1	-0.2011	1	5	0.0106	310.1	0.0146
ACA,PL,ILA	Pax7(Paired,Homeobox),longest/Myoblast-Pax7-ChIP-Seq(GSE25064)/Homer	NTAATTDGCYAATTANNWWD	1	-0.1981	1	2	0.0043	142	0.0067
ACA,PL,ILA	ZNF165(Zf)/WHIM12-ZNF165-ChIP-Seq(GSE65937)/Homer	AAGGKGRCGCAGGCA	1	-0.1971	1	11	0.0234	626.6	0.0296
ACA,PL,ILA	ZBTB12(Zf)/HEK293-ZBTB12.GFP-ChIP-Seq(GSE58341)/Homer	NGNTCTAGAACCNGV	1	-0.1957	1	41	0.0872	2095.7	0.099
ACA,PL,ILA	RARg(NR)/ES-RARg-ChIP-Seq(GSE30538)/Homer	AGGTCAAGGTCA	1	-0.1944	1	3	0.0064	201.1	0.0095
ACA,PL,ILA	Hoxd11(Homeobox)/ChickenMSG-Hoxd11.Flag-ChIP-Seq(GSE86088)/Homer	VGCCATAAAA	1	-0.1915	1	222	0.4723	10438.3	0.4929
ACA,PL,ILA	Bcl6(Zf)/Liver-Bcl6-ChIP-Seq(GSE31578)/Homer	NNNCTTTCCAGGAAA	1	-0.1906	1	146	0.3106	6988.3	0.33
ACA,PL,ILA	ERRg(NR)/Kidney-ESRRG-ChIP-Seq(GSE104905)/Homer	GTGACCTTGRVN	1	-0.1892	1	75	0.1596	3708.3	0.1751
ACA,PL,ILA	Mouse_Recombination_Hotspot(Zf)/Testis-DMC1-ChIP-Seq(GSE24438)/Homer	ACTYKNATTCGTGNTACTTC	1	-0.1885	1	5	0.0106	316	0.0149
ACA,PL,ILA	Smad2(MAD)/ES-SMAD2-ChIP-Seq(GSE29422)/Homer	CTGTCTGG	1	-0.1862	1	171	0.3638	8136.4	0.3842
ACA,PL,ILA	c-Myc(bHLH)/mES-cMyc-ChIP-Seq(GSE11431)/Homer	VVCCACGTGG	1	-0.1772	1	43	0.0915	2209.2	0.1043
ACA,PL,ILA	EBNA1(EBV-virus)/Raji-EBNA1-ChIP-Seq(GSE30709)/Homer	GGYAGCAYDTGCTDCCCNNN	1	-0.1719	1	1	0.0021	83.4	0.0039
ACA,PL,ILA	n-Myc(bHLH)/mES-nMyc-ChIP-Seq(GSE11431)/Homer	VRCCACGTGG	1	-0.1709	1	61	0.1298	3072.7	0.1451
ACA,PL,ILA	Twist2(bHLH)/Myoblast-Twist2.Ty1-ChIP-Seq(GSE127998)/Homer	MCAGCTGBYH	1	-0.1646	1	182	0.3872	8672.6	0.4095
ACA,PL,ILA	Sp1(Zf)/Promoter/Homer	GGCCCCGCCCCC	1	-0.1612	1	41	0.0872	2130.6	0.1006
ACA,PL,ILA	ETS:RUNX(ETS,Runt)/Jurkat-RUNX1-ChIP-Seq(GSE17954)/Homer	RCAGGATGTGGT	1	-0.1589	1	8	0.017	491.2	0.0232
ACA,PL,ILA	BMAL1(bHLH)/Liver-Bmal1-ChIP-Seq(GSE39860)/Homer	GNCACGTG	1	-0.1546	1	147	0.3128	7092.4	0.3349
ACA,PL,ILA	GFX(?)/Promoter/Homer	ATTCTCGCGAGA	1	-0.1523	1	1	0.0021	88.6	0.0042
ACA,PL,ILA	Sp5(Zf)/mES-Sp5.Flag-ChIP-Seq(GSE72989)/Homer	RGKGGGCGGAGC	1	-0.1497	1	129	0.2745	6273.2	0.2962
ACA,PL,ILA	ZNF669(Zf)/HEK293-ZNF669.GFP-ChIP-Seq(GSE58341)/Homer	GARTGGTCATCGCCC	1	-0.1487	1	5	0.0106	333.4	0.0157
ACA,PL,ILA	Egr2(Zf)/Thymocytes-Egr2-ChIP-Seq(GSE34254)/Homer	NGCGTGGGCGGR	1	-0.1478	1	19	0.0404	1065.1	0.0503
ACA,PL,ILA	bHLHE41(bHLH)/proB-Bhlhe41-ChIP-Seq(GSE93764)/Homer	KCACGTGMCN	1	-0.1425	1	98	0.2085	4849.6	0.229
ACA,PL,ILA	Stat3+il21(Stat)/CD4-Stat3-ChIP-Seq(GSE19198)/Homer	SVYTTCCNGGAARB	1	-0.1417	1	79	0.1681	3961	0.187
ACA,PL,ILA	Myf5(bHLH)/GM-Myf5-ChIP-Seq(GSE24852)/Homer	BAACAGCTGT	1	-0.1416	1	77	0.1638	3867.5	0.1826
ACA,PL,ILA	THRa(NR)/C17.2-THRa-ChIP-Seq(GSE38347)/Homer	GGTCANYTGAGGWCA	1	-0.1415	1	37	0.0787	1959.7	0.0925
ACA,PL,ILA	HEB(bHLH)/mES-Heb-ChIP-Seq(GSE53233)/Homer	VCAGCTGBNN	1	-0.1338	1	186	0.3957	8912.8	0.4209
ACA,PL,ILA	CLOCK(bHLH)/Liver-Clock-ChIP-Seq(GSE39860)/Homer	GHCACGTG	1	-0.1333	1	43	0.0915	2260	0.1067
ACA,PL,ILA	NPAS2(bHLH)/Liver-NPAS2-ChIP-Seq(GSE39860)/Homer	KCCACGTGAC	1	-0.1227	1	87	0.1851	4369.7	0.2063
ACA,PL,ILA	USF1(bHLH)/GM12878-Usf1-ChIP-Seq(GSE32465)/Homer	SGTCACGTGR	1	-0.1179	1	37	0.0787	1989.8	0.094
ACA,PL,ILA	ZNF711(Zf)/SHSY5Y-ZNF711-ChIP-Seq(GSE20673)/Homer	AGGCCTAG	1	-0.1162	1	180	0.383	8677.9	0.4098
ACA,PL,ILA	Ap4(bHLH)/AML-Tfap4-ChIP-Seq(GSE45738)/Homer	NAHCAGCTGD	1	-0.1106	1	135	0.2872	6628	0.313
ACA,PL,ILA	TEAD4(TEA)/Tropoblast-Tead4-ChIP-Seq(GSE37350)/Homer	CCWGGAATGY	1	-0.1103	1	82	0.1745	4158	0.1963
ACA,PL,ILA	Klf4(Zf)/mES-Klf4-ChIP-Seq(GSE11431)/Homer	GCCACACCCA	1	-0.1022	1	38	0.0809	2061.9	0.0974
ACA,PL,ILA	MNT(bHLH)/HepG2-MNT-ChIP-Seq(Encode)/Homer	DGCACACGTG	1	-0.1019	1	83	0.1766	4221.1	0.1993
ACA,PL,ILA	c-Myc(bHLH)/LNCAP-cMyc-ChIP-Seq(Unpublished)/Homer	VCCACGTG	1	-0.1014	1	37	0.0787	2013.3	0.0951
ACA,PL,ILA	MYNN(Zf)/HEK293-MYNN.eGFP-ChIP-Seq(Encode)/Homer	TTCAAAWTAAAAGTC	1	-0.09387	1	22	0.0468	1275.1	0.0602
ACA,PL,ILA	ETS:E-box(ETS,bHLH)/HPC7-Scl-ChIP-Seq(GSE22178)/Homer	AGGAARCAGCTG	1	-0.08812	1	7	0.0149	487.6	0.023
ACA,PL,ILA	TCF4(bHLH)/SHSY5Y-TCF4-ChIP-Seq(GSE96915)/Homer	SMCATCTGKH	1	-0.08789	1	155	0.3298	7605.6	0.3591
ACA,PL,ILA	GATA3(Zf)/iTreg-Gata3-ChIP-Seq(GSE20898)/Homer	AGATAASR	1	-0.08608	1	113	0.2404	5666.8	0.2676
ACA,PL,ILA	BHLHA15(bHLH)/NIH3T3-BHLHB8.HA-ChIP-Seq(GSE119782)/Homer	NAMCAGCTGK	1	-0.08567	1	145	0.3085	7151.3	0.3377
ACA,PL,ILA	NF1(CTF)/LNCAP-NF1-ChIP-Seq(Unpublished)/Homer	CYTGGCABNSTGCCAR	1	-0.08476	1	62	0.1319	3258.3	0.1539
ACA,PL,ILA	MyoG(bHLH)/C2C12-MyoG-ChIP-Seq(GSE36024)/Homer	AACAGCTG	1	-0.07877	1	113	0.2404	5686.2	0.2685
ACA,PL,ILA	Mef2d(MADS)/Retina-Mef2d-ChIP-Seq(GSE61391)/Homer	GCTATTTTTAGC	1	-0.07675	1	17	0.0362	1041.7	0.0492
ACA,PL,ILA	NeuroD1(bHLH)/Islet-NeuroD1-ChIP-Seq(GSE30298)/Homer	GCCATCTGTT	1	-0.07133	1	92	0.1957	4721.9	0.223
ACA,PL,ILA	Bach1(bZIP)/K562-Bach1-ChIP-Seq(GSE31477)/Homer	AWWNTGCTGAGTCAT	1	-0.07092	1	3	0.0064	263.4	0.0124
ACA,PL,ILA	Tbx5(T-box)/HL1-Tbx5.biotin-ChIP-Seq(GSE21529)/Homer	AGGTGTCA	1	-0.06996	1	271	0.5766	12902.8	0.6093
ACA,PL,ILA	LXRE(NR),DR4/RAW-LXRb.biotin-ChIP-Seq(GSE21512)/Homer	RGGTTACTANAGGTCA	1	-0.06673	1	2	0.0043	199.4	0.0094
ACA,PL,ILA	Sox7(HMG)/ESC-Sox7-ChIP-Seq(GSE133899)/Homer	VVRRAACAATGG	1	-0.06308	1	25	0.0532	1480	0.0699
ACA,PL,ILA	STAT6(Stat)/CD4-Stat6-ChIP-Seq(GSE22104)/Homer	ABTTCYYRRGAA	1	-0.0622	1	52	0.1106	2828.6	0.1336
ACA,PL,ILA	MITF(bHLH)/MastCells-MITF-ChIP-Seq(GSE48085)/Homer	RTCATGTGAC	1	-0.06068	1	78	0.166	4088.3	0.1931
ACA,PL,ILA	DMRT6(DM)/Testis-DMRT6-ChIP-Seq(GSE60440)/Homer	YDGHTACAWTGTADC	1	-0.05983	1	13	0.0277	855	0.0404
ACA,PL,ILA	Ascl2(bHLH)/ESC-Ascl2-ChIP-Seq(GSE97712)/Homer	SSRGCAGCTGCH	1	-0.05713	1	112	0.2383	5709.6	0.2696
ACA,PL,ILA	SpiB(ETS)/OCILY3-SPIB-ChIP-Seq(GSE56857)/Homer	AAAGRGGAAGTG	1	-0.05371	1	20	0.0426	1239.4	0.0585
ACA,PL,ILA	Max(bHLH)/K562-Max-ChIP-Seq(GSE31477)/Homer	RCCACGTGGYYN	1	-0.05313	1	54	0.1149	2952.5	0.1394
ACA,PL,ILA	Tgif2(Homeobox)/mES-Tgif2-ChIP-Seq(GSE55404)/Homer	TGTCANYT	1	-0.05114	1	278	0.5915	13284.7	0.6273
ACA,PL,ILA	RAR:RXR(NR),DR0/ES-RAR-ChIP-Seq(GSE56893)/Homer	AGGTCAAGGTCA	1	-0.05101	1	8	0.017	590	0.0279
ACA,PL,ILA	E2F7(E2F)/Hela-E2F7-ChIP-Seq(GSE32673)/Homer	VDTTTCCCGCCA	1	-0.04978	1	8	0.017	591.7	0.0279
ACA,PL,ILA	Elf4(ETS)/BMDM-Elf4-ChIP-Seq(GSE88699)/Homer	ACTTCCKGKT	1	-0.049	1	109	0.2319	5600.9	0.2645
ACA,PL,ILA	KLF3(Zf)/MEF-Klf3-ChIP-Seq(GSE44748)/Homer	NRGCCCCRCCCHBNN	1	-0.04812	1	58	0.1234	3164.3	0.1494
ACA,PL,ILA	SPDEF(ETS)/VCaP-SPDEF-ChIP-Seq(SRA014231)/Homer	ASWTCCTGBT	1	-0.04626	1	104	0.2213	5376.8	0.2539
ACA,PL,ILA	HNF4a(NR),DR1/HepG2-HNF4a-ChIP-Seq(GSE25021)/Homer	CARRGKBCAAAGTYCA	1	-0.04147	1	38	0.0809	2196.2	0.1037
ACA,PL,ILA	Snail1(Zf)/LS174T-SNAIL1.HA-ChIP-Seq(GSE127183)/Homer	TRCACCTGCY	1	-0.04136	1	64	0.1362	3482.6	0.1644
ACA,PL,ILA	Ptf1a(bHLH)/Panc1-Ptf1a-ChIP-Seq(GSE47459)/Homer	ACAGCTGTTN	1	-0.03896	1	238	0.5064	11564	0.5461
ACA,PL,ILA	MafF(bZIP)/HepG2-MafF-ChIP-Seq(GSE31477)/Homer	HWWGTCAGCAWWTTT	1	-0.03853	1	19	0.0404	1223.2	0.0578
ACA,PL,ILA	Slug(Zf)/Mesoderm-Snai2-ChIP-Seq(GSE61475)/Homer	SNGCACCTGCHS	1	-0.03789	1	42	0.0894	2410.7	0.1138
ACA,PL,ILA	HIC1(Zf)/Treg-ZBTB29-ChIP-Seq(GSE99889)/Homer	TGCCAGCB	1	-0.03731	1	235	0.5	11439.8	0.5402
ACA,PL,ILA	PU.1(ETS)/ThioMac-PU.1-ChIP-Seq(GSE21512)/Homer	AGAGGAAGTG	1	-0.03542	1	44	0.0936	2520.9	0.119
ACA,PL,ILA	Ascl1(bHLH)/NeuralTubes-Ascl1-ChIP-Seq(GSE55840)/Homer	NNVVCAGCTGBN	1	-0.03463	1	159	0.3383	8001	0.3778
ACA,PL,ILA	Six4(Homeobox)/MCF7-SIX4-ChIP-Seq(Encode)/Homer	TGWAAYCTGABACCB	1	-0.03431	1	2	0.0043	234.6	0.0111
ACA,PL,ILA	EWS:FLI1-fusion(ETS)/SK_N_MC-EWS:FLI1-ChIP-Seq(SRA014231)/Homer	VACAGGAAAT	1	-0.03419	1	60	0.1277	3318.1	0.1567
ACA,PL,ILA	STAT6(Stat)/Macrophage-Stat6-ChIP-Seq(GSE38377)/Homer	TTCCKNAGAA	1	-0.03296	1	50	0.1064	2830.1	0.1336
ACA,PL,ILA	PRDM9(Zf)/Testis-DMC1-ChIP-Seq(GSE35498)/Homer	ADGGYAGYAGCATCT	1	-0.03237	1	39	0.083	2281	0.1077
ACA,PL,ILA	E2F3(E2F)/MEF-E2F3-ChIP-Seq(GSE71376)/Homer	BTKGGCGGGAAA	1	-0.03071	1	59	0.1255	3286.2	0.1552
ACA,PL,ILA	Fos(bZIP)/TSC-Fos-ChIP-Seq(GSE110950)/Homer	NDATGASTCAYN	1	-0.02665	1	45	0.0957	2611	0.1233
ACA,PL,ILA	TFE3(bHLH)/MEF-TFE3-ChIP-Seq(GSE75757)/Homer	GTCACGTGACYV	1	-0.02476	1	4	0.0085	394.3	0.0186
ACA,PL,ILA	ELF3(ETS)/PDAC-ELF3-ChIP-Seq(GSE64557)/Homer	ANCAGGAAGT	1	-0.0246	1	68	0.1447	3763.1	0.1777
ACA,PL,ILA	STAT5(Stat)/mCD4+-Stat5-ChIP-Seq(GSE12346)/Homer	RTTTCTNAGAAA	1	-0.02185	1	30	0.0638	1869	0.0883
ACA,PL,ILA	Atf3(bZIP)/GBM-ATF3-ChIP-Seq(GSE33912)/Homer	DATGASTCATHN	1	-0.02118	1	51	0.1085	2945.7	0.1391
ACA,PL,ILA	GABPA(ETS)/Jurkat-GABPa-ChIP-Seq(GSE17954)/Homer	RACCGGAAGT	1	-0.02083	1	97	0.2064	5193.4	0.2452
ACA,PL,ILA	Hnf1(Homeobox)/Liver-Foxa2-Chip-Seq(GSE25694)/Homer	GGTTAAWCATTAA	1	-0.02038	1	7	0.0149	600.8	0.0284
ACA,PL,ILA	ETV4(ETS)/HepG2-ETV4-ChIP-Seq(ENCODE)/Homer	ACCGGAAGTG	1	-0.01918	1	119	0.2532	6253.8	0.2953
ACA,PL,ILA	YY1(Zf)/Promoter/Homer	CAAGATGGCGGC	1	-0.01855	1	5	0.0106	479.3	0.0226
ACA,PL,ILA	NRF(NRF)/Promoter/Homer	STGCGCATGCGC	1	-0.01855	1	15	0.0319	1078	0.0509
ACA,PL,ILA	ZEB2(Zf)/SNU398-ZEB2-ChIP-Seq(GSE103048)/Homer	GNMCAGGTGTGC	1	-0.01806	1	62	0.1319	3516.4	0.166
ACA,PL,ILA	Fra1(bZIP)/BT549-Fra1-ChIP-Seq(GSE46166)/Homer	NNATGASTCATH	1	-0.01637	1	41	0.0872	2474.2	0.1168
ACA,PL,ILA	RUNX1(Runt)/Jurkat-RUNX1-ChIP-Seq(GSE29180)/Homer	AAACCACARM	1	-0.01633	1	92	0.1957	4995.9	0.2359
ACA,PL,ILA	NF-E2(bZIP)/K562-NFE2-ChIP-Seq(GSE31477)/Homer	GATGACTCAGCA	1	-0.01617	1	2	0.0043	273.7	0.0129
ACA,PL,ILA	Nr5a2(NR)/mES-Nr5a2-ChIP-Seq(GSE19019)/Homer	BTCAAGGTCA	1	-0.01604	1	43	0.0915	2579.4	0.1218
ACA,PL,ILA	STAT1(Stat)/HelaS3-STAT1-ChIP-Seq(GSE12782)/Homer	NATTTCCNGGAAAT	1	-0.01577	1	24	0.0511	1588.9	0.075
ACA,PL,ILA	E2A(bHLH)/proBcell-E2A-ChIP-Seq(GSE21978)/Homer	DNRCAGCTGY	1	-0.01497	1	134	0.2851	7005	0.3308
ACA,PL,ILA	Jun-AP1(bZIP)/K562-cJun-ChIP-Seq(GSE31477)/Homer	GATGASTCATCN	1	-0.01476	1	14	0.0298	1041.2	0.0492
ACA,PL,ILA	ZFX(Zf)/mES-Zfx-ChIP-Seq(GSE11431)/Homer	AGGCCTRG	1	-0.01275	1	122	0.2596	6468.3	0.3054
ACA,PL,ILA	Meis1(Homeobox)/MastCells-Meis1-ChIP-Seq(GSE48085)/Homer	VGCTGWCAVB	1	-0.01109	1	147	0.3128	7666.2	0.362
ACA,PL,ILA	Etv2(ETS)/ES-ER71-ChIP-Seq(GSE59402)/Homer	NNAYTTCCTGHN	1	-0.009929	1	94	0.2	5173.5	0.2443
ACA,PL,ILA	Fli1(ETS)/CD8-FLI-ChIP-Seq(GSE20898)/Homer	NRYTTCCGGH	1	-0.009454	1	118	0.2511	6330.8	0.2989
ACA,PL,ILA	Usf2(bHLH)/C2C12-Usf2-ChIP-Seq(GSE36030)/Homer	GTCACGTGGT	1	-0.009088	1	20	0.0426	1425.3	0.0673
ACA,PL,ILA	bHLHE40(bHLH)/HepG2-BHLHE40-ChIP-Seq(GSE31477)/Homer	KCACGTGMCN	1	-0.008516	1	17	0.0362	1262.4	0.0596
ACA,PL,ILA	E2A(bHLH),near_PU.1/Bcell-PU.1-ChIP-Seq(GSE21512)/Homer	NVCACCTGBN	1	-0.007446	1	99	0.2106	5460.6	0.2578
ACA,PL,ILA	Fra2(bZIP)/Striatum-Fra2-ChIP-Seq(GSE43429)/Homer	GGATGACTCATC	1	-0.007228	1	32	0.0681	2103	0.0993
ACA,PL,ILA	JunB(bZIP)/DendriticCells-Junb-ChIP-Seq(GSE36099)/Homer	RATGASTCAT	1	-0.0065	1	37	0.0787	2379.7	0.1124
ACA,PL,ILA	AP-1(bZIP)/ThioMac-PU.1-ChIP-Seq(GSE21512)/Homer	VTGACTCATC	1	-0.006392	1	53	0.1128	3209.6	0.1516
ACA,PL,ILA	Elk4(ETS)/Hela-Elk4-ChIP-Seq(GSE31477)/Homer	NRYTTCCGGY	1	-0.005933	1	61	0.1298	3624.7	0.1712
ACA,PL,ILA	THRb(NR)/HepG2-THRb.Flag-ChIP-Seq(Encode)/Homer	GGTCACCTGAGGTCA	1	-0.005767	1	51	0.1085	3120.3	0.1473
ACA,PL,ILA	Bach2(bZIP)/OCILy7-Bach2-ChIP-Seq(GSE44420)/Homer	TGCTGAGTCA	1	-0.00562	1	10	0.0213	883	0.0417
ACA,PL,ILA	ERG(ETS)/VCaP-ERG-ChIP-Seq(GSE14097)/Homer	ACAGGAAGTG	1	-0.005429	1	159	0.3383	8348.3	0.3942
ACA,PL,ILA	CTCF-SatelliteElement(Zf?)/CD4+-CTCF-ChIP-Seq(Barski_et_al.)/Homer	TGCAGTTCCMVNWRTGGCCA	1	-0.005289	1	1	0.0021	235.8	0.0111
ACA,PL,ILA	ETS1(ETS)/Jurkat-ETS1-ChIP-Seq(GSE17954)/Homer	ACAGGAAGTG	1	-0.0052	1	105	0.2234	5805.5	0.2741
ACA,PL,ILA	Fosl2(bZIP)/3T3L1-Fosl2-ChIP-Seq(GSE56872)/Homer	NATGASTCABNN	1	-0.004755	1	20	0.0426	1486.4	0.0702
ACA,PL,ILA	HIF-1a(bHLH)/MCF7-HIF1a-ChIP-Seq(GSE28352)/Homer	TACGTGCV	1	-0.004664	1	11	0.0234	958.9	0.0453
ACA,PL,ILA	ETS(ETS)/Promoter/Homer	AACCGGAAGT	1	-0.004467	1	33	0.0702	2208.6	0.1043
ACA,PL,ILA	Nr5a2(NR)/Pancreas-LRH1-ChIP-Seq(GSE34295)/Homer	BTCAAGGTCA	1	-0.004081	1	54	0.1149	3317.8	0.1567
ACA,PL,ILA	DMRT1(DM)/Testis-DMRT1-ChIP-Seq(GSE64892)/Homer	TWGHWACAWTGTWDC	1	-0.00405	1	13	0.0277	1091.7	0.0515
ACA,PL,ILA	ETV1(ETS)/GIST48-ETV1-ChIP-Seq(GSE22441)/Homer	AACCGGAAGT	1	-0.002407	1	136	0.2894	7401.8	0.3495
ACA,PL,ILA	E-box(bHLH)/Promoter/Homer	SSGGTCACGTGA	1	-0.002272	1	2	0.0043	372.4	0.0176
ACA,PL,ILA	SF1(NR)/H295R-Nr5a1-ChIP-Seq(GSE44220)/Homer	CAAGGHCANV	1	-0.001728	1	31	0.066	2197	0.1037
ACA,PL,ILA	ELF1(ETS)/Jurkat-ELF1-ChIP-Seq(SRA014231)/Homer	AVCCGGAAGT	1	-0.001515	1	51	0.1085	3280.1	0.1549
ACA,PL,ILA	ZEB1(Zf)/PDAC-ZEB1-ChIP-Seq(GSE64557)/Homer	VCAGGTRDRY	1	-0.001311	1	113	0.2404	6392.1	0.3018
ACA,PL,ILA	Stat3(Stat)/mES-Stat3-ChIP-Seq(GSE11431)/Homer	CTTCCGGGAA	1	-0.00106	1	43	0.0915	2897.8	0.1368
ACA,PL,ILA	Elk1(ETS)/Hela-Elk1-ChIP-Seq(GSE31477)/Homer	HACTTCCGGY	1	-0.000887	1	55	0.117	3549	0.1676
ACA,PL,ILA	Bcl11a(Zf)/HSPC-BCL11A-ChIP-Seq(GSE104676)/Homer	TYTGACCASWRG	1	-0.000545	1	64	0.1362	4070.7	0.1922
ACA,PL,ILA	BATF(bZIP)/Th17-BATF-ChIP-Seq(GSE39756)/Homer	DATGASTCAT	1	-0.000523	1	41	0.0872	2862.1	0.1351
ACA,PL,ILA	NRF1(NRF)/MCF7-NRF1-ChIP-Seq(Unpublished)/Homer	CTGCGCATGCGC	1	-0.000317	1	8	0.017	946.1	0.0447
ACA,PL,ILA	BORIS(Zf)/K562-CTCFL-ChIP-Seq(GSE32465)/Homer	CNNBRGCGCCCCCTGSTGGC	1	0	1	20	0.0426	5267.6	0.2487
ACA,PL,ILA	CTCF(Zf)/CD4+-CTCF-ChIP-Seq(Barski_et_al.)/Homer	AYAGTGCCMYCTRGTGGCCA	1	0	1	14	0.0298	5093.8	0.2405
ACA,PL,ILA	DUX(Homeobox)/C2C12-Dux-ChIP-Seq(GSE87279)/Homer	BCWGATTCAATCAAN	1	0	1	0	0	12.6	0.0006
ACA,PL,ILA	REST-NRSF(Zf)/Jurkat-NRSF-ChIP-Seq/Homer	GGMGCTGTCCATGGTGCTGA	1	0	1	0	0	77.6	0.0037
ACA,PL,ILA	ZFP3(Zf)/HEK293-ZFP3.GFP-ChIP-Seq(GSE58341)/Homer	GGGTTTTGAAGGATGARTAGGAGTT	1	0	1	0	0	7.5	0.0004
ACA,PL,ILA	ZNF16(Zf)/HEK293-ZNF16.GFP-ChIP-Seq(GSE58341)/Homer	MACCTTCYATGGCTCCCTAKTGCCY	1	0	1	0	0	38.1	0.0018
ACB	Sox9(HMG)/Limb-SOX9-ChIP-Seq(GSE73225)/Homer	AGGVNCCTTTGT	0.0001	-9.722	0.0264	51	0.3923	5226.7	0.2372
ACB	Sox6(HMG)/Myotubes-Sox6-ChIP-Seq(GSE32627)/Homer	CCATTGTTNY	0.001	-8.292	0.0551	68	0.5231	8136.6	0.3693
ACB	Tcf7(HMG)/GM12878-TCF7-ChIP-Seq(Encode)/Homer	CTTTGATGTGSB	0.001	-7.831	0.0583	22	0.1692	1699.3	0.0771
ACB	Sox2(HMG)/mES-Sox2-ChIP-Seq(GSE11431)/Homer	BCCATTGTTC	0.001	-7.481	0.062	46	0.3538	4956	0.2249
ACB	Sox4(HMG)/proB-Sox4-ChIP-Seq(GSE50066)/Homer	YCTTTGTTCC	0.001	-7.444	0.062	46	0.3538	4963.8	0.2253
ACB	Sox21(HMG)/ESC-SOX21-ChIP-Seq(GSE110505)/Homer	BCCWTTGTBYKV	0.001	-7.006	0.0665	74	0.5692	9455.7	0.4292
ACB	CDX4(Homeobox)/ZebrafishEmbryos-Cdx4.Myc-ChIP-Seq(GSE48254)/Homer	NGYCATAAAWCH	0.01	-6.051	0.148	37	0.2846	3974.3	0.1804
ACB	FOXK1(Forkhead)/HEK293-FOXK1-ChIP-Seq(GSE51673)/Homer	NVWTGTTTAC	0.01	-5.611	0.2011	43	0.3308	4954.6	0.2249
ACB	Sox3(HMG)/NPC-Sox3-ChIP-Seq(GSE33059)/Homer	CCWTTGTY	0.01	-5.421	0.2161	68	0.5231	8934	0.4055
ACB	Sox7(HMG)/ESC-Sox7-ChIP-Seq(GSE133899)/Homer	VVRRAACAATGG	0.01	-5.141	0.2575	18	0.1385	1590.5	0.0722
ACB	Zfp809(Zf)/ES-Zfp809-ChIP-Seq(GSE70799)/Homer	GGGGCTYGKCTGGGA	0.01	-4.976	0.2759	15	0.1154	1246.2	0.0566
ACB	Sox10(HMG)/SciaticNerve-Sox3-ChIP-Seq(GSE35132)/Homer	CCWTTGTYYB	0.01	-4.857	0.2851	65	0.5	8627.5	0.3916
ACB	Rbpj1(?)/Panc1-Rbpj1-ChIP-Seq(GSE47459)/Homer	HTTTCCCASG	0.1	-4.539	0.3617	61	0.4692	8084.2	0.3669
ACB	Foxo1(Forkhead)/RAW-Foxo1-ChIP-Seq(Fan_et_al.)/Homer	CTGTTTAC	0.1	-4.522	0.3617	71	0.5462	9739	0.442
ACB	EWS:ERG-fusion(ETS)/CADO_ES1-EWS:ERG-ChIP-Seq(SRA014231)/Homer	ATTTCCTGTN	0.1	-4.361	0.3744	34	0.2615	3956.8	0.1796
ACB	PBX2(Homeobox)/K562-PBX2-ChIP-Seq(Encode)/Homer	RTGATTKATRGN	0.1	-3.976	0.5157	30	0.2308	3476.1	0.1578
ACB	Hoxd11(Homeobox)/ChickenMSG-Hoxd11.Flag-ChIP-Seq(GSE86088)/Homer	VGCCATAAAA	0.1	-3.934	0.5157	75	0.5769	10635.5	0.4827
ACB	TRPS1(Zf)/MCF7-TRPS1-ChIP-Seq(GSE107013)/Homer	AGATAAGANN	0.1	-3.933	0.5157	59	0.4538	7978.4	0.3621
ACB	EAR2(NR)/K562-NR2F6-ChIP-Seq(Encode)/Homer	NRBCARRGGTCA	0.1	-3.551	0.6642	45	0.3462	5886.2	0.2672
ACB	Foxo3(Forkhead)/U2OS-Foxo3-ChIP-Seq(E-MTAB-2701)/Homer	DGTAAACA	0.1	-3.485	0.6743	30	0.2308	3617.6	0.1642
ACB	HNF1b(Homeobox)/PDAC-HNF1B-ChIP-Seq(GSE64557)/Homer	GTTAATNATTAA	0.1	-3.395	0.7031	8	0.0615	629.9	0.0286
ACB	STAT6(Stat)/Macrophage-Stat6-ChIP-Seq(GSE38377)/Homer	TTCCKNAGAA	0.1	-3.316	0.7257	25	0.1923	2932.6	0.1331
ACB	ZNF416(Zf)/HEK293-ZNF416.GFP-ChIP-Seq(GSE58341)/Homer	WDNCTGGGCA	0.1	-3.267	0.729	57	0.4385	7917.1	0.3593
ACB	NFY(CCAAT)/Promoter/Homer	RGCCAATSRG	0.1	-3.184	0.7597	33	0.2538	4165	0.189
ACB	bHLHE40(bHLH)/HepG2-BHLHE40-ChIP-Seq(GSE31477)/Homer	KCACGTGMCN	0.1	-3.164	0.7597	13	0.1	1292.7	0.0587
ACB	SF1(NR)/H295R-Nr5a1-ChIP-Seq(GSE44220)/Homer	CAAGGHCANV	0.1	-3.031	0.817	21	0.1615	2433.6	0.1105
ACB	GSC(Homeobox)/FrogEmbryos-GSC-ChIP-Seq(DRA000576)/Homer	RGGATTAR	0.1	-3.019	0.817	40	0.3077	5303.8	0.2407
ACB	Nr5a2(NR)/Pancreas-LRH1-ChIP-Seq(GSE34295)/Homer	BTCAAGGTCA	0.1	-2.986	0.817	29	0.2231	3626.9	0.1646
ACB	Foxf1(Forkhead)/Lung-Foxf1-ChIP-Seq(GSE77951)/Homer	WWATRTAAACAN	0.1	-2.823	0.9015	34	0.2615	4446.4	0.2018
ACB	Stat3+il21(Stat)/CD4-Stat3-ChIP-Seq(GSE19198)/Homer	SVYTTCCNGGAARB	0.1	-2.786	0.9041	32	0.2462	4152.4	0.1885
ACB	Isl1(Homeobox)/Neuron-Isl1-ChIP-Seq(GSE31456)/Homer	CTAATKGV	0.1	-2.783	0.9041	66	0.5077	9622	0.4367
ACB	COUP-TFII(NR)/K562-NR2F1-ChIP-Seq(Encode)/Homer	GKBCARAGGTCA	0.1	-2.777	0.9041	47	0.3615	6512.8	0.2956
ACB	EBF1(EBF)/Near-E2A-ChIP-Seq(GSE21512)/Homer	GTCCCCWGGGGA	0.1	-2.777	0.9041	43	0.3308	5874.9	0.2666
ACB	NF1-halfsite(CTF)/LNCaP-NF1-ChIP-Seq(Unpublished)/Homer	YTGCCAAG	0.1	-2.768	0.9041	75	0.5769	11148.8	0.506
ACB	Nr5a2(NR)/mES-Nr5a2-ChIP-Seq(GSE19019)/Homer	BTCAAGGTCA	0.1	-2.71	0.9041	23	0.1769	2820.1	0.128
ACB	Pdx1(Homeobox)/Islet-Pdx1-ChIP-Seq(SRA008281)/Homer	YCATYAATCA	0.1	-2.69	0.9041	32	0.2462	4188.1	0.1901
ACB	EBF2(EBF)/BrownAdipose-EBF2-ChIP-Seq(GSE97114)/Homer	NABTCCCWDGGGAVH	0.1	-2.688	0.9041	38	0.2923	5122.3	0.2325
ACB	AR-halfsite(NR)/LNCaP-AR-ChIP-Seq(GSE27824)/Homer	CCAGGAACAG	0.1	-2.608	0.9041	106	0.8154	16698.3	0.7579
ACB	Sox15(HMG)/CPA-Sox15-ChIP-Seq(GSE62909)/Homer	RAACAATGGN	0.1	-2.608	0.9041	42	0.3231	5788.5	0.2627
ACB	HOXA1(Homeobox)/mES-Hoxa1-ChIP-Seq(SRP084292)/Homer	TGATKGATGR	0.1	-2.532	0.9041	10	0.0769	1018.3	0.0462
ACB	Unknown(Homeobox)/Limb-p300-ChIP-Seq/Homer	SSCMATWAAA	0.1	-2.355	1	25	0.1923	3242.8	0.1472
ACB	HOXB13(Homeobox)/ProstateTumor-HOXB13-ChIP-Seq(GSE56288)/Homer	TTTTATKRGG	0.1	-2.345	1	35	0.2692	4796.5	0.2177
ACB	COUP-TFII(NR)/Artia-Nr2f2-ChIP-Seq(GSE46497)/Homer	AGRGGTCA	1	-2.263	1	55	0.4231	8061.3	0.3659
ACB	Arnt:Ahr(bHLH)/MCF7-Arnt-ChIP-Seq(Lo_et_al.)/Homer	TBGCACGCAA	1	-2.255	1	24	0.1846	3127.7	0.142
ACB	HIF-1a(bHLH)/MCF7-HIF1a-ChIP-Seq(GSE28352)/Homer	TACGTGCV	1	-2.249	1	9	0.0692	941.9	0.0428
ACB	Oct4:Sox17(POU,Homeobox,HMG)/F9-Sox17-ChIP-Seq(GSE44553)/Homer	CCATTGTATGCAAAT	1	-2.236	1	7	0.0538	677.6	0.0308
ACB	MafF(bZIP)/HepG2-MafF-ChIP-Seq(GSE31477)/Homer	HWWGTCAGCAWWTTT	1	-2.226	1	11	0.0846	1222.6	0.0555
ACB	Stat3(Stat)/mES-Stat3-ChIP-Seq(GSE11431)/Homer	CTTCCGGGAA	1	-2.209	1	23	0.1769	2992.8	0.1358
ACB	Hnf1(Homeobox)/Liver-Foxa2-Chip-Seq(GSE25694)/Homer	GGTTAAWCATTAA	1	-2.163	1	6	0.0462	560.4	0.0254
ACB	DLX5(Homeobox)/BasalGanglia-Dlx5-ChIP-seq(GSE124936)/Homer	SSTAATTA	1	-2.162	1	33	0.2538	4562.2	0.2071
ACB	Hoxa13(Homeobox)/ChickenMSG-Hoxa13.Flag-ChIP-Seq(GSE86088)/Homer	CYHATAAAAN	1	-2.152	1	71	0.5462	10795.8	0.49
ACB	Hoxa11(Homeobox)/ChickenMSG-Hoxa11.Flag-ChIP-Seq(GSE86088)/Homer	TTTTATGGCM	1	-2.141	1	67	0.5154	10126.5	0.4596
ACB	HLF(bZIP)/HSC-HLF.Flag-ChIP-Seq(GSE69817)/Homer	RTTATGYAAB	1	-2.134	1	27	0.2077	3636.5	0.1651
ACB	Zic2(Zf)/ESC-Zic2-ChIP-Seq(SRP197560)/Homer	CHCAGCRGGRGG	1	-2.114	1	22	0.1692	2875.1	0.1305
ACB	Pbx3(Homeobox)/GM12878-PBX3-ChIP-Seq(GSE32465)/Homer	SCTGTCAMTCAN	1	-2.081	1	11	0.0846	1258.6	0.0571
ACB	GATA3(Zf)/iTreg-Gata3-ChIP-Seq(GSE20898)/Homer	AGATAASR	1	-2.072	1	41	0.3154	5881.1	0.2669
ACB	bHLHE41(bHLH)/proB-Bhlhe41-ChIP-Seq(GSE93764)/Homer	KCACGTGMCN	1	-2.061	1	35	0.2692	4926.8	0.2236
ACB	AP-2alpha(AP2)/Hela-AP2alpha-ChIP-Seq(GSE31477)/Homer	ATGCCCTGAGGC	1	-2.047	1	32	0.2462	4457.5	0.2023
ACB	Egr1(Zf)/K562-Egr1-ChIP-Seq(GSE32465)/Homer	TGCGTGGGYG	1	-2.007	1	30	0.2308	4160.7	0.1888
ACB	ERRg(NR)/Kidney-ESRRG-ChIP-Seq(GSE104905)/Homer	GTGACCTTGRVN	1	-2.007	1	29	0.2231	4003.2	0.1817
ACB	EWS:FLI1-fusion(ETS)/SK_N_MC-EWS:FLI1-ChIP-Seq(SRA014231)/Homer	VACAGGAAAT	1	-2.002	1	25	0.1923	3381.6	0.1535
ACB	DLX2(Homeobox)/BasalGanglia-Dlx2-ChIP-seq(GSE124936)/Homer	NNNTAATTAS	1	-1.962	1	53	0.4077	7898.3	0.3585
ACB	ERE(NR),IR3/MCF7-ERa-ChIP-Seq(Unpublished)/Homer	VAGGTCACNSTGACC	1	-1.951	1	11	0.0846	1292.3	0.0587
ACB	Hoxd13(Homeobox)/ChickenMSG-Hoxd13.Flag-ChIP-Seq(GSE86088)/Homer	NCYAATAAAA	1	-1.917	1	50	0.3846	7430.1	0.3372
ACB	Zic(Zf)/Cerebellum-ZIC1.2-ChIP-Seq(GSE60731)/Homer	CCTGCTGAGH	1	-1.884	1	34	0.2615	4854.4	0.2203
ACB	ARE(NR)/LNCAP-AR-ChIP-Seq(GSE27824)/Homer	RGRACASNSTGTYCYB	1	-1.862	1	13	0.1	1610.3	0.0731
ACB	Cdx2(Homeobox)/mES-Cdx2-ChIP-Seq(GSE14586)/Homer	GYMATAAAAH	1	-1.854	1	22	0.1692	2978.7	0.1352
ACB	Pknox1(Homeobox)/ES-Prep1-ChIP-Seq(GSE63282)/Homer	SCTGTCAVTCAV	1	-1.847	1	10	0.0769	1176.3	0.0534
ACB	PGR(NR)/EndoStromal-PGR-ChIP-Seq(GSE69539)/Homer	AAGAACATWHTGTTC	1	-1.829	1	11	0.0846	1326.4	0.0602
ACB	STAT5(Stat)/mCD4+-Stat5-ChIP-Seq(GSE12346)/Homer	RTTTCTNAGAAA	1	-1.817	1	15	0.1154	1923.2	0.0873
ACB	FoxD3(forkhead)/ZebrafishEmbryo-Foxd3.biotin-ChIP-seq(GSE106676)/Homer	TGTTTAYTTAGC	1	-1.806	1	32	0.2462	4575	0.2076
ACB	KLF10(Zf)/HEK293-KLF10.GFP-ChIP-Seq(GSE58341)/Homer	GGGGGTGTGTCC	1	-1.802	1	27	0.2077	3783.9	0.1717
ACB	Tcfcp2l1(CP2)/mES-Tcfcp2l1-ChIP-Seq(GSE11431)/Homer	NRAACCRGTTYRAACCRGYT	1	-1.798	1	8	0.0615	904	0.041
ACB	TR4(NR),DR1/Hela-TR4-ChIP-Seq(GSE24685)/Homer	GAGGTCAAAGGTCA	1	-1.786	1	5	0.0385	493.3	0.0224
ACB	PRDM9(Zf)/Testis-DMC1-ChIP-Seq(GSE35498)/Homer	ADGGYAGYAGCATCT	1	-1.709	1	18	0.1385	2420.3	0.1099
ACB	PRDM10(Zf)/HEK293-PRDM10.eGFP-ChIP-Seq(Encode)/Homer	TGGTACATTCCA	1	-1.705	1	23	0.1769	3199.1	0.1452
ACB	CEBP:CEBP(bZIP)/MEF-Chop-ChIP-Seq(GSE35681)/Homer	NTNATGCAAYMNNHTGMAAY	1	-1.695	1	6	0.0462	646.7	0.0294
ACB	Nur77(NR)/K562-NR4A1-ChIP-Seq(GSE31363)/Homer	TGACCTTTNCNT	1	-1.665	1	7	0.0538	793.2	0.036
ACB	Reverb(NR),DR2/RAW-Reverba.biotin-ChIP-Seq(GSE45914)/Homer	GTRGGTCASTGGGTCA	1	-1.658	1	6	0.0462	654.3	0.0297
ACB	Myf5(bHLH)/GM-Myf5-ChIP-Seq(GSE24852)/Homer	BAACAGCTGT	1	-1.647	1	29	0.2231	4177.4	0.1896
ACB	FoxL2(Forkhead)/Ovary-FoxL2-ChIP-Seq(GSE60858)/Homer	WWTRTAAACAVG	1	-1.64	1	28	0.2154	4021	0.1825
ACB	bZIP:IRF(bZIP,IRF)/Th17-BatF-ChIP-Seq(GSE39756)/Homer	NAGTTTCABTHTGACTNW	1	-1.624	1	17	0.1308	2300	0.1044
ACB	PPARE(NR),DR1/3T3L1-Pparg-ChIP-Seq(GSE13511)/Homer	TGACCTTTGCCCCA	1	-1.621	1	33	0.2538	4833.5	0.2194
ACB	Gata4(Zf)/Heart-Gata4-ChIP-Seq(GSE35151)/Homer	NBWGATAAGR	1	-1.617	1	28	0.2154	4033.8	0.1831
ACB	RUNX-AML(Runt)/CD4+-PolII-ChIP-Seq(Barski_et_al.)/Homer	GCTGTGGTTW	1	-1.614	1	26	0.2	3716.2	0.1687
ACB	NF1(CTF)/LNCAP-NF1-ChIP-Seq(Unpublished)/Homer	CYTGGCABNSTGCCAR	1	-1.602	1	26	0.2	3722.5	0.169
ACB	STAT4(Stat)/CD4-Stat4-ChIP-Seq(GSE22104)/Homer	NYTTCCWGGAAR	1	-1.582	1	36	0.2769	5341.1	0.2424
ACB	c-Myc(bHLH)/LNCAP-cMyc-ChIP-Seq(Unpublished)/Homer	VCCACGTG	1	-1.582	1	15	0.1154	2009.6	0.0912
ACB	ZNF675(Zf)/HEK293-ZNF675.GFP-ChIP-Seq(GSE58341)/Homer	ARGAGGMCAAAATGW	1	-1.575	1	6	0.0462	672.4	0.0305
ACB	Nkx6.1(Homeobox)/Islet-Nkx6.1-ChIP-Seq(GSE40975)/Homer	GKTAATGR	1	-1.574	1	72	0.5538	11329.4	0.5142
ACB	ETS:E-box(ETS,bHLH)/HPC7-Scl-ChIP-Seq(GSE22178)/Homer	AGGAARCAGCTG	1	-1.571	1	5	0.0385	533.1	0.0242
ACB	GRE(NR),IR3/RAW264.7-GRE-ChIP-Seq(Unpublished)/Homer	VAGRACAKWCTGTYC	1	-1.565	1	11	0.0846	1407.4	0.0639
ACB	Gli2(Zf)/GM2-Gli2-ChIP-Chip(GSE112702)/Homer	YSTGGGTGGTCT	1	-1.544	1	10	0.0769	1264.6	0.0574
ACB	OCT:OCT-short(POU,Homeobox)/NPC-OCT6-ChIP-Seq(GSE43916)/Homer	ATGCATWATGCATRW	1	-1.528	1	21	0.1615	2967	0.1347
ACB	RUNX1(Runt)/Jurkat-RUNX1-ChIP-Seq(GSE29180)/Homer	AAACCACARM	1	-1.526	1	36	0.2769	5374.3	0.2439
ACB	ZNF692(Zf)/HEK293-ZNF692.GFP-ChIP-Seq(GSE58341)/Homer	GTGGGCCCCA	1	-1.502	1	6	0.0462	689.5	0.0313
ACB	Otx2(Homeobox)/EpiLC-Otx2-ChIP-Seq(GSE56098)/Homer	NYTAATCCYB	1	-1.489	1	26	0.2	3781.5	0.1716
ACB	FOXP1(Forkhead)/H9-FOXP1-ChIP-Seq(GSE31006)/Homer	NYYTGTTTACHN	1	-1.472	1	16	0.1231	2208.9	0.1003
ACB	PRDM14(Zf)/H1-PRDM14-ChIP-Seq(GSE22767)/Homer	RGGTCTCTAACY	1	-1.468	1	12	0.0923	1592.7	0.0723
ACB	Ets1-distal(ETS)/CD4+-PolII-ChIP-Seq(Barski_et_al.)/Homer	MACAGGAAGT	1	-1.459	1	13	0.1	1749.8	0.0794
ACB	Phox2a(Homeobox)/Neuron-Phox2a-ChIP-Seq(GSE31456)/Homer	YTAATYNRATTA	1	-1.443	1	13	0.1	1755.6	0.0797
ACB	HOXA2(Homeobox)/mES-Hoxa2-ChIP-Seq(Donaldson_et_al.)/Homer	GYCATCMATCAT	1	-1.425	1	4	0.0308	423.9	0.0192
ACB	STAT1(Stat)/HelaS3-STAT1-ChIP-Seq(GSE12782)/Homer	NATTTCCNGGAAAT	1	-1.375	1	12	0.0923	1627.5	0.0739
ACB	Gata6(Zf)/HUG1N-GATA6-ChIP-Seq(GSE51936)/Homer	YCTTATCTBN	1	-1.361	1	24	0.1846	3530.8	0.1603
ACB	NFIL3(bZIP)/HepG2-NFIL3-ChIP-Seq(Encode)/Homer	VTTACGTAAYNNNNN	1	-1.353	1	19	0.1462	2735.8	0.1242
ACB	RXR(NR),DR1/3T3L1-RXR-ChIP-Seq(GSE13511)/Homer	TAGGGCAAAGGTCA	1	-1.35	1	38	0.2923	5813.5	0.2639
ACB	PPARa(NR),DR1/Liver-Ppara-ChIP-Seq(GSE47954)/Homer	VNAGGKCAAAGGTCA	1	-1.349	1	35	0.2692	5322.7	0.2416
ACB	USF1(bHLH)/GM12878-Usf1-ChIP-Seq(GSE32465)/Homer	SGTCACGTGR	1	-1.347	1	15	0.1154	2107	0.0956
ACB	Bapx1(Homeobox)/VertebralCol-Bapx1-ChIP-Seq(GSE36672)/Homer	TTRAGTGSYK	1	-1.334	1	65	0.5	10322.6	0.4685
ACB	AP-2gamma(AP2)/MCF7-TFAP2C-ChIP-Seq(GSE21234)/Homer	SCCTSAGGSCAW	1	-1.314	1	38	0.2923	5838.8	0.265
ACB	CArG(MADS)/PUER-Srf-ChIP-Seq(Sullivan_et_al.)/Homer	CCATATATGGNM	1	-1.288	1	11	0.0846	1506.7	0.0684
ACB	Atf7(bZIP)/3T3L1-Atf7-ChIP-Seq(GSE56872)/Homer	NGRTGACGTCAY	1	-1.275	1	14	0.1077	1981.7	0.0899
ACB	Usf2(bHLH)/C2C12-Usf2-ChIP-Seq(GSE36030)/Homer	GTCACGTGGT	1	-1.267	1	11	0.0846	1514.1	0.0687
ACB	Gfi1b(Zf)/HPC7-Gfi1b-ChIP-Seq(GSE22178)/Homer	MAATCACTGC	1	-1.258	1	23	0.1769	3427.7	0.1556
ACB	DLX1(Homeobox)/BasalGanglia-Dlx1-ChIP-seq(GSE124936)/Homer	NSNNTAATTA	1	-1.236	1	45	0.3462	7051.7	0.3201
ACB	Hoxa9(Homeobox)/ChickenMSG-Hoxa9.Flag-ChIP-Seq(GSE86088)/Homer	RGCAATNAAA	1	-1.217	1	73	0.5615	11769.6	0.5342
ACB	ZNF143|STAF(Zf)/CUTLL-ZNF143-ChIP-Seq(GSE29600)/Homer	ATTTCCCAGVAKSCY	1	-1.207	1	15	0.1154	2171.1	0.0985
ACB	Prop1(Homeobox)/GHFT1-PROP1.biotin-ChIP-Seq(GSE77302)/Homer	NTAATBNAATTA	1	-1.205	1	19	0.1462	2812.2	0.1276
ACB	Lhx3(Homeobox)/Neuron-Lhx3-ChIP-Seq(GSE31456)/Homer	ADBTAATTAR	1	-1.203	1	54	0.4154	8578.9	0.3894
ACB	Sox17(HMG)/Endoderm-Sox17-ChIP-Seq(GSE61475)/Homer	CCATTGTTYB	1	-1.202	1	25	0.1923	3785.7	0.1718
ACB	Pit1+1bp(Homeobox)/GCrat-Pit1-ChIP-Seq(GSE58009)/Homer	ATGCATAATTCA	1	-1.191	1	11	0.0846	1545.4	0.0701
ACB	MyoD(bHLH)/Myotube-MyoD-ChIP-Seq(GSE21614)/Homer	RRCAGCTGYTSY	1	-1.176	1	32	0.2462	4947.4	0.2246
ACB	MYNN(Zf)/HEK293-MYNN.eGFP-ChIP-Seq(Encode)/Homer	TTCAAAWTAAAAGTC	1	-1.165	1	9	0.0692	1242.6	0.0564
ACB	T1ISRE(IRF)/ThioMac-Ifnb-Expression/Homer	ACTTTCGTTTCT	1	-1.156	1	1	0.0077	64.4	0.0029
ACB	Phox2b(Homeobox)/CLBGA-PHOX2B-ChIP-Seq(GSE90683)/Homer	TTAATTNAATTA	1	-1.137	1	7	0.0538	942	0.0428
ACB	Dlx3(Homeobox)/Kerainocytes-Dlx3-ChIP-Seq(GSE89884)/Homer	NDGTAATTAC	1	-1.111	1	26	0.2	4007.2	0.1819
ACB	ZNF669(Zf)/HEK293-ZNF669.GFP-ChIP-Seq(GSE58341)/Homer	GARTGGTCATCGCCC	1	-1.109	1	3	0.0231	343.1	0.0156
ACB	Ap4(bHLH)/AML-Tfap4-ChIP-Seq(GSE45738)/Homer	NAHCAGCTGD	1	-1.101	1	45	0.3462	7158.6	0.3249
ACB	HIF-1b(HLH)/T47D-HIF1b-ChIP-Seq(GSE59937)/Homer	RTACGTGC	1	-1.098	1	30	0.2308	4673.7	0.2121
ACB	HINFP(Zf)/K562-HINFP.eGFP-ChIP-Seq(Encode)/Homer	TWVGGTCCGC	1	-1.071	1	9	0.0692	1279.8	0.0581
ACB	Smad2(MAD)/ES-SMAD2-ChIP-Seq(GSE29422)/Homer	CTGTCTGG	1	-1.06	1	54	0.4154	8699.8	0.3949
ACB	PRDM15(Zf)/ESC-Prdm15-ChIP-Seq(GSE73694)/Homer	YCCDNTCCAGGTTTT	1	-1.056	1	36	0.2769	5697.6	0.2586
ACB	RAR:RXR(NR),DR0/ES-RAR-ChIP-Seq(GSE56893)/Homer	AGGTCAAGGTCA	1	-1.056	1	5	0.0385	659	0.0299
ACB	STAT6(Stat)/CD4-Stat6-ChIP-Seq(GSE22104)/Homer	ABTTCYYRRGAA	1	-1.052	1	19	0.1462	2900.3	0.1316
ACB	CHR(?)/Hela-CellCycle-Expression/Homer	SRGTTTCAAA	1	-1.045	1	21	0.1615	3231.7	0.1467
ACB	ZNF768(Zf)/Rajj-ZNF768-ChIP-Seq(GSE111879)/Homer	RHHCAGAGAGGB	1	-1.044	1	2	0.0154	210.9	0.0096
ACB	En1(Homeobox)/SUM149-EN1-ChIP-Seq(GSE120957)/Homer	NDCTAATTAS	1	-1.041	1	58	0.4462	9388.9	0.4261
ACB	Ascl2(bHLH)/ESC-Ascl2-ChIP-Seq(GSE97712)/Homer	SSRGCAGCTGCH	1	-1.037	1	39	0.3	6211.9	0.2819
ACB	LXRE(NR),DR4/RAW-LXRb.biotin-ChIP-Seq(GSE21512)/Homer	RGGTTACTANAGGTCA	1	-1.021	1	2	0.0154	214.4	0.0097
ACB	Tcf3(HMG)/mES-Tcf3-ChIP-Seq(GSE11724)/Homer	ASWTCAAAGG	1	-1.019	1	9	0.0692	1301.1	0.0591
ACB	Hoxd10(Homeobox)/ChickenMSG-Hoxd10.Flag-ChIP-Seq(GSE86088)/Homer	GGCMATGAAA	1	-1.011	1	34	0.2615	5401.4	0.2452
ACB	REST-NRSF(Zf)/Jurkat-NRSF-ChIP-Seq/Homer	GGMGCTGTCCATGGTGCTGA	1	-1.006	1	1	0.0077	77.1	0.0035
ACB	SPDEF(ETS)/VCaP-SPDEF-ChIP-Seq(SRA014231)/Homer	ASWTCCTGBT	1	-1.002	1	35	0.2692	5575	0.253
ACB	RFX(HTH)/K562-RFX3-ChIP-Seq(SRA012198)/Homer	CGGTTGCCATGGCAAC	1	-1	1	6	0.0462	832.3	0.0378
ACB	IRF2(IRF)/Erythroblas-IRF2-ChIP-Seq(GSE36985)/Homer	GAAASYGAAASY	1	-0.999	1	4	0.0308	520.1	0.0236
ACB	Sp1(Zf)/Promoter/Homer	GGCCCCGCCCCC	1	-0.9984	1	13	0.1	1955.9	0.0888
ACB	Hoxc9(Homeobox)/Ainv15-Hoxc9-ChIP-Seq(GSE21812)/Homer	GGCCATAAATCA	1	-0.9704	1	15	0.1154	2296.5	0.1042
ACB	ZNF136(Zf)/HEK293-ZNF136.GFP-ChIP-Seq(GSE58341)/Homer	YTKGATAHAGTATTCTWGGTNGGCA	1	-0.9357	1	3	0.0231	382.3	0.0174
ACB	Unknown-ESC-element(?)/mES-Nanog-ChIP-Seq(GSE11724)/Homer	CACAGCAGGGGG	1	-0.9322	1	24	0.1846	3803.8	0.1726
ACB	p73(p53)/Trachea-p73-ChIP-Seq(PRJNA310161)/Homer	NRRRCAWGTCCDGRCATGYY	1	-0.9263	1	2	0.0154	231.1	0.0105
ACB	ZFX(Zf)/mES-Zfx-ChIP-Seq(GSE11431)/Homer	AGGCCTRG	1	-0.9208	1	44	0.3385	7148.6	0.3245
ACB	TCFL2(HMG)/K562-TCF7L2-ChIP-Seq(GSE29196)/Homer	ACWTCAAAGG	1	-0.9196	1	3	0.0231	386.9	0.0176
ACB	Lhx1(Homeobox)/EmbryoCarcinoma-Lhx1-ChIP-Seq(GSE70957)/Homer	NNYTAATTAR	1	-0.9193	1	39	0.3	6312.3	0.2865
ACB	Barx1(Homeobox)/Stomach-Barx1.3xFlag-ChIP-Seq(GSE69483)/Homer	AAACMATTAN	1	-0.9083	1	15	0.1154	2333.1	0.1059
ACB	NFkB-p50,p52(RHD)/Monocyte-p50-ChIP-Chip(Schreiber_et_al.)/Homer	GGGGGAATCCCC	1	-0.9057	1	4	0.0308	547.8	0.0249
ACB	ERG(ETS)/VCaP-ERG-ChIP-Seq(GSE14097)/Homer	ACAGGAAGTG	1	-0.9019	1	53	0.4077	8678.4	0.3939
ACB	Tbx20(T-box)/Heart-Tbx20-ChIP-Seq(GSE29636)/Homer	GGTGYTGACAGS	1	-0.9005	1	8	0.0615	1192.9	0.0541
ACB	THRa(NR)/C17.2-THRa-ChIP-Seq(GSE38347)/Homer	GGTCANYTGAGGWCA	1	-0.8992	1	14	0.1077	2174.4	0.0987
ACB	TFE3(bHLH)/MEF-TFE3-ChIP-Seq(GSE75757)/Homer	GTCACGTGACYV	1	-0.8733	1	3	0.0231	398.7	0.0181
ACB	Hoxb4(Homeobox)/ES-Hoxb4-ChIP-Seq(GSE34014)/Homer	TGATTRATGGCY	1	-0.8712	1	6	0.0462	880.3	0.04
ACB	Tlx?(NR)/NPC-H3K4me1-ChIP-Seq(GSE16256)/Homer	CTGGCAGSCTGCCA	1	-0.8646	1	23	0.1769	3688.7	0.1674
ACB	Rfx2(HTH)/LoVo-RFX2-ChIP-Seq(GSE49402)/Homer	GTTGCCATGGCAACM	1	-0.8538	1	6	0.0462	887.1	0.0403
ACB	Maz(Zf)/HepG2-Maz-ChIP-Seq(GSE31477)/Homer	GGGGGGGG	1	-0.85	1	50	0.3846	8225.2	0.3733
ACB	EHF(ETS)/LoVo-EHF-ChIP-Seq(GSE49402)/Homer	AVCAGGAAGT	1	-0.8404	1	42	0.3231	6889.8	0.3127
ACB	PSE(SNAPc)/K562-mStart-Seq/Homer	WAVTCACCMTAASYDAAAAG	1	-0.8401	1	15	0.1154	2376.9	0.1079
ACB	RUNX2(Runt)/PCa-RUNX2-ChIP-Seq(GSE33889)/Homer	NWAACCACADNN	1	-0.8364	1	26	0.2	4211.3	0.1911
ACB	TEAD1(TEAD)/HepG2-TEAD1-ChIP-Seq(Encode)/Homer	CYRCATTCCA	1	-0.8308	1	30	0.2308	4885.7	0.2218
ACB	LHX9(Homeobox)/Hct116-LHX9.V5-ChIP-Seq(GSE116822)/Homer	NGCTAATTAG	1	-0.8303	1	47	0.3615	7741	0.3513
ACB	Gata2(Zf)/K562-GATA2-ChIP-Seq(GSE18829)/Homer	BBCTTATCTS	1	-0.8282	1	16	0.1231	2550.2	0.1157
ACB	ZNF7(Zf)/HepG2-ZNF7.Flag-ChIP-Seq(Encode)/Homer	CTGCCWVCTTTTRTA	1	-0.8265	1	18	0.1385	2884.2	0.1309
ACB	HRE(HSF)/HepG2-HSF1-ChIP-Seq(GSE31477)/Homer	BSTTCTRGAABVTTCYAGAA	1	-0.8222	1	6	0.0462	900.5	0.0409
ACB	CRX(Homeobox)/Retina-Crx-ChIP-Seq(GSE20012)/Homer	GCTAATCC	1	-0.8071	1	63	0.4846	10463.5	0.4749
ACB	Esrrb(NR)/mES-Esrrb-ChIP-Seq(GSE11431)/Homer	KTGACCTTGA	1	-0.8044	1	19	0.1462	3067.4	0.1392
ACB	CLOCK(bHLH)/Liver-Clock-ChIP-Seq(GSE39860)/Homer	GHCACGTG	1	-0.8025	1	15	0.1154	2401	0.109
ACB	MITF(bHLH)/MastCells-MITF-ChIP-Seq(GSE48085)/Homer	RTCATGTGAC	1	-0.7925	1	27	0.2077	4416.6	0.2005
ACB	LEF1(HMG)/H1-LEF1-ChIP-Seq(GSE64758)/Homer	CCTTTGATST	1	-0.7913	1	22	0.1692	3579.2	0.1625
ACB	PAX6(Paired,Homeobox)/Forebrain-Pax6-ChIP-Seq(GSE66961)/Homer	NGTGTTCAVTSAAGCGKAAA	1	-0.7912	1	3	0.0231	421.6	0.0191
ACB	Pitx1(Homeobox)/Chicken-Pitx1-ChIP-Seq(GSE38910)/Homer	TAATCCCN	1	-0.7854	1	98	0.7538	16417.4	0.7452
ACB	NPAS2(bHLH)/Liver-NPAS2-ChIP-Seq(GSE39860)/Homer	KCCACGTGAC	1	-0.7843	1	29	0.2231	4759.5	0.216
ACB	Sp5(Zf)/mES-Sp5.Flag-ChIP-Seq(GSE72989)/Homer	RGKGGGCGGAGC	1	-0.7669	1	39	0.3	6458.7	0.2931
ACB	IRF4(IRF)/GM12878-IRF4-ChIP-Seq(GSE32465)/Homer	ACTGAAACCA	1	-0.7622	1	13	0.1	2094.4	0.0951
ACB	Rfx5(HTH)/GM12878-Rfx5-ChIP-Seq(GSE31477)/Homer	SCCTAGCAACAG	1	-0.7584	1	14	0.1077	2264.2	0.1028
ACB	Nkx2.1(Homeobox)/LungAC-Nkx2.1-ChIP-Seq(GSE43252)/Homer	RSCACTYRAG	1	-0.7541	1	79	0.6077	13228.6	0.6004
ACB	Mef2c(MADS)/GM12878-Mef2c-ChIP-Seq(GSE32465)/Homer	DCYAAAAATAGM	1	-0.7425	1	14	0.1077	2275.8	0.1033
ACB	X-box(HTH)/NPC-H3K4me1-ChIP-Seq(GSE16256)/Homer	GGTTGCCATGGCAA	1	-0.7404	1	6	0.0462	936.9	0.0425
ACB	OCT:OCT(POU,Homeobox,IR1)/NPC-Brn2-ChIP-Seq(GSE35496)/Homer	ATGAATWATTCATGA	1	-0.7311	1	1	0.0077	111.8	0.0051
ACB	IRF3(IRF)/BMDM-Irf3-ChIP-Seq(GSE67343)/Homer	AGTTTCAKTTTC	1	-0.6938	1	11	0.0846	1803.7	0.0819
ACB	RARa(NR)/K562-RARa-ChIP-Seq(Encode)/Homer	TTGAMCTTTG	1	-0.6921	1	72	0.5538	12116.5	0.5499
ACB	Zfp281(Zf)/ES-Zfp281-ChIP-Seq(GSE81042)/Homer	CCCCTCCCCCAC	1	-0.691	1	13	0.1	2144	0.0973
ACB	PAX3:FKHR-fusion(Paired,Homeobox)/Rh4-PAX3:FKHR-ChIP-Seq(GSE19063)/Homer	ACCRTGACTAATTNN	1	-0.684	1	6	0.0462	963.3	0.0437
ACB	Bcl6(Zf)/Liver-Bcl6-ChIP-Seq(GSE31578)/Homer	NNNCTTTCCAGGAAA	1	-0.6832	1	44	0.3385	7393.2	0.3356
ACB	Nanog(Homeobox)/mES-Nanog-ChIP-Seq(GSE11724)/Homer	RGCCATTAAC	1	-0.6807	1	98	0.7538	16523.5	0.75
ACB	Olig2(bHLH)/Neuron-Olig2-ChIP-Seq(GSE30882)/Homer	RCCATMTGTT	1	-0.6802	1	60	0.4615	10102.2	0.4585
ACB	FOXK2(Forkhead)/U2OS-FOXK2-ChIP-Seq(E-MTAB-2204)/Homer	SCHTGTTTACAT	1	-0.6801	1	20	0.1538	3337	0.1515
ACB	Atoh1(bHLH)/Cerebellum-Atoh1-ChIP-Seq(GSE22111)/Homer	VNRVCAGCTGGY	1	-0.672	1	39	0.3	6560.4	0.2978
ACB	ZBTB18(Zf)/HEK293-ZBTB18.GFP-ChIP-Seq(GSE58341)/Homer	AACATCTGGA	1	-0.665	1	16	0.1231	2671.7	0.1213
ACB	Tcf21(bHLH)/ArterySmoothMuscle-Tcf21-ChIP-Seq(GSE61369)/Homer	NAACAGCTGG	1	-0.6627	1	34	0.2615	5724.1	0.2598
ACB	E2F3(E2F)/MEF-E2F3-ChIP-Seq(GSE71376)/Homer	BTKGGCGGGAAA	1	-0.6614	1	19	0.1462	3183.8	0.1445
ACB	KLF14(Zf)/HEK293-KLF14.GFP-ChIP-Seq(GSE58341)/Homer	RGKGGGCGKGGC	1	-0.6557	1	58	0.4462	9794.3	0.4445
ACB	Foxh1(Forkhead)/hESC-FOXH1-ChIP-Seq(GSE29422)/Homer	NNTGTGGATTSS	1	-0.6539	1	17	0.1308	2850.7	0.1294
ACB	TEAD4(TEA)/Tropoblast-Tead4-ChIP-Seq(GSE37350)/Homer	CCWGGAATGY	1	-0.6534	1	26	0.2	4378.5	0.1987
ACB	Srebp2(bHLH)/HepG2-Srebp2-ChIP-Seq(GSE31477)/Homer	CGGTCACSCCAC	1	-0.6533	1	4	0.0308	637.4	0.0289
ACB	PBX1(Homeobox)/MCF7-PBX1-ChIP-Seq(GSE28007)/Homer	GSCTGTCACTCA	1	-0.6532	1	3	0.0231	466.6	0.0212
ACB	Max(bHLH)/K562-Max-ChIP-Seq(GSE31477)/Homer	RCCACGTGGYYN	1	-0.6434	1	19	0.1462	3199.6	0.1452
ACB	Hoxd12(Homeobox)/ChickenMSG-Hoxd12.Flag-ChIP-Seq(GSE86088)/Homer	HDGYAATGAAAN	1	-0.6323	1	48	0.3692	8131	0.3691
ACB	RAR:RXR(NR),DR5/ES-RAR-ChIP-Seq(GSE56893)/Homer	RGGTCADNNAGAGGTCAV	1	-0.6224	1	1	0.0077	130.9	0.0059
ACB	ELF3(ETS)/PDAC-ELF3-ChIP-Seq(GSE64557)/Homer	ANCAGGAAGT	1	-0.6157	1	23	0.1769	3906.7	0.1773
ACB	GRE(NR),IR3/A549-GR-ChIP-Seq(GSE32465)/Homer	NRGVACABNVTGTYCY	1	-0.61	1	5	0.0385	829.3	0.0376
ACB	HEB(bHLH)/mES-Heb-ChIP-Seq(GSE53233)/Homer	VCAGCTGBNN	1	-0.6027	1	57	0.4385	9693.5	0.44
ACB	Snail1(Zf)/LS174T-SNAIL1.HA-ChIP-Seq(GSE127183)/Homer	TRCACCTGCY	1	-0.6023	1	22	0.1692	3749.8	0.1702
ACB	OCT4-SOX2-TCF-NANOG(POU,Homeobox,HMG)/mES-Oct4-ChIP-Seq(GSE11431)/Homer	ATTTGCATAACAATG	1	-0.6005	1	6	0.0462	1008	0.0458
ACB	NFAT:AP1(RHD,bZIP)/Jurkat-NFATC1-ChIP-Seq(Jolma_et_al.)/Homer	SARTGGAAAAWRTGAGTCAB	1	-0.5982	1	5	0.0385	835.9	0.0379
ACB	Tgif1(Homeobox)/mES-Tgif1-ChIP-Seq(GSE55404)/Homer	YTGWCADY	1	-0.5961	1	75	0.5769	12744.1	0.5784
ACB	Zac1(Zf)/Neuro2A-Plagl1-ChIP-Seq(GSE75942)/Homer	HAWGRGGCCM	1	-0.5951	1	76	0.5846	12914.9	0.5862
ACB	Chop(bZIP)/MEF-Chop-ChIP-Seq(GSE35681)/Homer	ATTGCATCAT	1	-0.5943	1	5	0.0385	837.9	0.038
ACB	Oct6(POU,Homeobox)/NPC-Pou3f1-ChIP-Seq(GSE35496)/Homer	WATGCAAATGAG	1	-0.5915	1	13	0.1	2219.2	0.1007
ACB	NFkB-p65(RHD)/GM12787-p65-ChIP-Seq(GSE19485)/Homer	WGGGGATTTCCC	1	-0.5883	1	15	0.1154	2565.3	0.1164
ACB	Sp2(Zf)/HEK293-Sp2.eGFP-ChIP-Seq(Encode)/Homer	YGGCCCCGCCCC	1	-0.5836	1	49	0.3769	8363.3	0.3796
ACB	Fos(bZIP)/TSC-Fos-ChIP-Seq(GSE110950)/Homer	NDATGASTCAYN	1	-0.581	1	16	0.1231	2744	0.1245
ACB	Fli1(ETS)/CD8-FLI-ChIP-Seq(GSE20898)/Homer	NRYTTCCGGH	1	-0.5764	1	37	0.2846	6334.1	0.2875
ACB	PAX5(Paired,Homeobox),condensed/GM12878-PAX5-ChIP-Seq(GSE32465)/Homer	GTCACGCTCSCTGM	1	-0.5752	1	3	0.0231	497	0.0226
ACB	BMYB(HTH)/Hela-BMYB-ChIP-Seq(GSE27030)/Homer	NHAACBGYYV	1	-0.5747	1	45	0.3462	7696.3	0.3493
ACB	HIF2a(bHLH)/785_O-HIF2a-ChIP-Seq(GSE34871)/Homer	GCACGTACCC	1	-0.5647	1	8	0.0615	1376.8	0.0625
ACB	Gata1(Zf)/K562-GATA1-ChIP-Seq(GSE18829)/Homer	SAGATAAGRV	1	-0.5627	1	13	0.1	2243.5	0.1018
ACB	PR(NR)/T47D-PR-ChIP-Seq(GSE31130)/Homer	VAGRACAKNCTGTBC	1	-0.5625	1	64	0.4923	10932.8	0.4962
ACB	ZEB2(Zf)/SNU398-ZEB2-ChIP-Seq(GSE103048)/Homer	GNMCAGGTGTGC	1	-0.555	1	22	0.1692	3798.8	0.1724
ACB	Oct11(POU,Homeobox)/NCIH1048-POU2F3-ChIP-seq(GSE115123)/Homer	GATTTGCATA	1	-0.5517	1	9	0.0692	1559.7	0.0708
ACB	GATA(Zf),IR3/iTreg-Gata3-ChIP-Seq(GSE20898)/Homer	NNNNNBAGATAWYATCTVHN	1	-0.5444	1	3	0.0231	509.7	0.0231
ACB	GATA3(Zf),DR4/iTreg-Gata3-ChIP-Seq(GSE20898)/Homer	AGATGKDGAGATAAG	1	-0.5422	1	2	0.0154	330.7	0.015
ACB	Meis1(Homeobox)/MastCells-Meis1-ChIP-Seq(GSE48085)/Homer	VGCTGWCAVB	1	-0.5411	1	48	0.3692	8251.4	0.3745
ACB	Smad3(MAD)/NPC-Smad3-ChIP-Seq(GSE36673)/Homer	TWGTCTGV	1	-0.5383	1	83	0.6385	14170.2	0.6432
ACB	Lhx2(Homeobox)/HFSC-Lhx2-ChIP-Seq(GSE48068)/Homer	TAATTAGN	1	-0.538	1	35	0.2692	6042.6	0.2743
ACB	ZKSCAN1(Zf)/HepG2-ZKSCAN1-ChIP-Seq(Encode)/Homer	GCACAYAGTAGGKCY	1	-0.5301	1	1	0.0077	150.2	0.0068
ACB	NeuroD1(bHLH)/Islet-NeuroD1-ChIP-Seq(GSE30298)/Homer	GCCATCTGTT	1	-0.5281	1	30	0.2308	5200.6	0.236
ACB	LRF(Zf)/Erythroblasts-ZBTB7A-ChIP-Seq(GSE74977)/Homer	AAGACCCYYN	1	-0.5224	1	41	0.3154	7086.5	0.3216
ACB	E2F7(E2F)/Hela-E2F7-ChIP-Seq(GSE32673)/Homer	VDTTTCCCGCCA	1	-0.5197	1	3	0.0231	520.4	0.0236
ACB	Srebp1a(bHLH)/HepG2-Srebp1a-ChIP-Seq(GSE31477)/Homer	RTCACSCCAY	1	-0.5113	1	5	0.0385	883.3	0.0401
ACB	DUX4(Homeobox)/Myoblasts-DUX4.V5-ChIP-Seq(GSE75791)/Homer	NWTAAYCYAATCAWN	1	-0.5059	1	1	0.0077	156.3	0.0071
ACB	E2F6(E2F)/Hela-E2F6-ChIP-Seq(GSE31477)/Homer	GGCGGGAARN	1	-0.4992	1	15	0.1154	2648.5	0.1202
ACB	ZNF322(Zf)/HEK293-ZNF322.GFP-ChIP-Seq(GSE58341)/Homer	GAGCCTGGTACTGWGCCTGR	1	-0.4967	1	10	0.0769	1777.8	0.0807
ACB	CREB5(bZIP)/LNCaP-CREB5.V5-ChIP-Seq(GSE137775)/Homer	VVATGACGTCAT	1	-0.4725	1	9	0.0692	1622	0.0736
ACB	Tgif2(Homeobox)/mES-Tgif2-ChIP-Seq(GSE55404)/Homer	TGTCANYT	1	-0.4576	1	82	0.6308	14120.3	0.6409
ACB	NeuroG2(bHLH)/Fibroblast-NeuroG2-ChIP-Seq(GSE75910)/Homer	ACCATCTGTT	1	-0.4573	1	48	0.3692	8375.4	0.3801
ACB	GLIS3(Zf)/Thyroid-Glis3.GFP-ChIP-Seq(GSE103297)/Homer	CTCCCTGGGAGGCCN	1	-0.453	1	46	0.3538	8041.6	0.365
ACB	Zic3(Zf)/mES-Zic3-ChIP-Seq(GSE37889)/Homer	GGCCYCCTGCTGDGH	1	-0.4524	1	22	0.1692	3917.4	0.1778
ACB	ZBTB33(Zf)/GM12878-ZBTB33-ChIP-Seq(GSE32465)/Homer	GGVTCTCGCGAGAAC	1	-0.4479	1	1	0.0077	172.8	0.0078
ACB	RUNX(Runt)/HPC7-Runx1-ChIP-Seq(GSE22178)/Homer	SAAACCACAG	1	-0.4422	1	20	0.1538	3582.9	0.1626
ACB	Klf9(Zf)/GBM-Klf9-ChIP-Seq(GSE62211)/Homer	GCCACRCCCACY	1	-0.442	1	15	0.1154	2709	0.123
ACB	IRF1(IRF)/PBMC-IRF1-ChIP-Seq(GSE43036)/Homer	GAAAGTGAAAGT	1	-0.4416	1	4	0.0308	744.6	0.0338
ACB	Mef2b(MADS)/HEK293-Mef2b.V5-ChIP-Seq(GSE67450)/Homer	GCTATTTTTGGM	1	-0.4389	1	23	0.1769	4108.3	0.1865
ACB	KLF3(Zf)/MEF-Klf3-ChIP-Seq(GSE44748)/Homer	NRGCCCCRCCCHBNN	1	-0.4381	1	18	0.1385	3238.3	0.147
ACB	Nkx3.1(Homeobox)/LNCaP-Nkx3.1-ChIP-Seq(GSE28264)/Homer	AAGCACTTAA	1	-0.4342	1	62	0.4769	10790.6	0.4898
ACB	ZNF264(Zf)/HEK293-ZNF264.GFP-ChIP-Seq(GSE58341)/Homer	RGGGCACTAACY	1	-0.4281	1	18	0.1385	3250.4	0.1475
ACB	Etv2(ETS)/ES-ER71-ChIP-Seq(GSE59402)/Homer	NNAYTTCCTGHN	1	-0.4179	1	30	0.2308	5350.3	0.2428
ACB	ZNF189(Zf)/HEK293-ZNF189.GFP-ChIP-Seq(GSE58341)/Homer	TGGAACAGMA	1	-0.414	1	26	0.2	4664	0.2117
ACB	ZNF467(Zf)/HEK293-ZNF467.GFP-ChIP-Seq(GSE58341)/Homer	TGGGGAAGGGCM	1	-0.4138	1	31	0.2385	5529.6	0.251
ACB	MafA(bZIP)/Islet-MafA-ChIP-Seq(GSE30298)/Homer	TGCTGACTCA	1	-0.4135	1	25	0.1923	4490.6	0.2038
ACB	E2A(bHLH)/proBcell-E2A-ChIP-Seq(GSE21978)/Homer	DNRCAGCTGY	1	-0.3896	1	43	0.3308	7633.3	0.3465
ACB	BHLHA15(bHLH)/NIH3T3-BHLHB8.HA-ChIP-Seq(GSE119782)/Homer	NAMCAGCTGK	1	-0.3869	1	44	0.3385	7809.2	0.3544
ACB	ZBTB12(Zf)/HEK293-ZBTB12.GFP-ChIP-Seq(GSE58341)/Homer	NGNTCTAGAACCNGV	1	-0.3862	1	12	0.0923	2239.7	0.1017
ACB	ZNF711(Zf)/SHSY5Y-ZNF711-ChIP-Seq(GSE20673)/Homer	AGGCCTAG	1	-0.3839	1	53	0.4077	9351.2	0.4244
ACB	PAX5(Paired,Homeobox)/GM12878-PAX5-ChIP-Seq(GSE32465)/Homer	GCAGCCAAGCRTGACH	1	-0.3761	1	11	0.0846	2071.1	0.094
ACB	TEAD3(TEA)/HepG2-TEAD3-ChIP-Seq(Encode)/Homer	TRCATTCCAG	1	-0.3752	1	31	0.2385	5590.8	0.2538
ACB	PRDM1(Zf)/Hela-PRDM1-ChIP-Seq(GSE31477)/Homer	ACTTTCACTTTC	1	-0.3746	1	16	0.1231	2965.5	0.1346
ACB	Rfx1(HTH)/NPC-H3K4me1-ChIP-Seq(GSE16256)/Homer	KGTTGCCATGGCAA	1	-0.3721	1	8	0.0615	1532.1	0.0695
ACB	Tbx21(T-box)/GM12878-TBX21-ChIP-Seq(Encode)/Homer	AGGTGTGAAA	1	-0.3704	1	24	0.1846	4379.9	0.1988
ACB	WT1(Zf)/Kidney-WT1-ChIP-Seq(GSE90016)/Homer	MCTCCCMCRCAB	1	-0.3698	1	21	0.1615	3854.4	0.1749
ACB	GABPA(ETS)/Jurkat-GABPa-ChIP-Seq(GSE17954)/Homer	RACCGGAAGT	1	-0.369	1	29	0.2231	5253.8	0.2385
ACB	Six2(Homeobox)/NephronProgenitor-Six2-ChIP-Seq(GSE39837)/Homer	GWAAYHTGAKMC	1	-0.3687	1	26	0.2	4731.7	0.2148
ACB	THRb(NR)/Liver-NR1A2-ChIP-Seq(GSE52613)/Homer	TRAGGTCA	1	-0.3492	1	92	0.7077	15964.9	0.7246
ACB	Nkx2.5(Homeobox)/HL1-Nkx2.5.biotin-ChIP-Seq(GSE21529)/Homer	RRSCACTYAA	1	-0.3463	1	61	0.4692	10781.4	0.4893
ACB	Hoxa10(Homeobox)/ChickenMSG-Hoxa10.Flag-ChIP-Seq(GSE86088)/Homer	GGYAATGAAA	1	-0.3371	1	15	0.1154	2837.3	0.1288
ACB	p53(p53)/Saos-p53-ChIP-Seq(GSE15780)/Homer	RRCATGYCYRGRCATGYYYN	1	-0.3357	1	2	0.0154	423.8	0.0192
ACB	p53(p53)/Saos-p53-ChIP-Seq/Homer	RRCATGYCYRGRCATGYYYN	1	-0.3357	1	2	0.0154	423.8	0.0192
ACB	Tbet(T-box)/CD8-Tbet-ChIP-Seq(GSE33802)/Homer	AGGTGTGAAM	1	-0.329	1	24	0.1846	4445.6	0.2018
ACB	PU.1-IRF(ETS:IRF)/Bcell-PU.1-ChIP-Seq(GSE21512)/Homer	MGGAAGTGAAAC	1	-0.3253	1	40	0.3077	7236.8	0.3285
ACB	YY1(Zf)/Promoter/Homer	CAAGATGGCGGC	1	-0.3207	1	2	0.0154	432.8	0.0196
ACB	IRF8(IRF)/BMDM-IRF8-ChIP-Seq(GSE77884)/Homer	GRAASTGAAAST	1	-0.3185	1	9	0.0692	1773.5	0.0805
ACB	ZNF341(Zf)/EBV-ZNF341-ChIP-Seq(GSE113194)/Homer	GGAACAGCCG	1	-0.309	1	22	0.1692	4126.4	0.1873
ACB	Oct4(POU,Homeobox)/mES-Oct4-ChIP-Seq(GSE11431)/Homer	ATTTGCATAW	1	-0.3048	1	12	0.0923	2341	0.1063
ACB	RARg(NR)/ES-RARg-ChIP-Seq(GSE30538)/Homer	AGGTCAAGGTCA	1	-0.3014	1	1	0.0077	227.9	0.0103
ACB	OCT:OCT(POU,Homeobox)/NPC-OCT6-ChIP-Seq(GSE43916)/Homer	YATGCATATRCATRT	1	-0.2971	1	2	0.0154	447.3	0.0203
ACB	Rfx6(HTH)/Min6b1-Rfx6.HA-ChIP-Seq(GSE62844)/Homer	TGTTKCCTAGCAACM	1	-0.2919	1	37	0.2846	6785.3	0.308
ACB	Atf2(bZIP)/3T3L1-Atf2-ChIP-Seq(GSE56872)/Homer	NRRTGACGTCAT	1	-0.2913	1	7	0.0538	1432.6	0.065
ACB	Bcl11a(Zf)/HSPC-BCL11A-ChIP-Seq(GSE104676)/Homer	TYTGACCASWRG	1	-0.2882	1	24	0.1846	4517.9	0.2051
ACB	Atf1(bZIP)/K562-ATF1-ChIP-Seq(GSE31477)/Homer	GATGACGTCA	1	-0.2881	1	14	0.1077	2728.2	0.1238
ACB	Mef2d(MADS)/Retina-Mef2d-ChIP-Seq(GSE61391)/Homer	GCTATTTTTAGC	1	-0.2838	1	5	0.0385	1058.1	0.048
ACB	MafK(bZIP)/C2C12-MafK-ChIP-Seq(GSE36030)/Homer	GCTGASTCAGCA	1	-0.2806	1	6	0.0462	1254.1	0.0569
ACB	Atf3(bZIP)/GBM-ATF3-ChIP-Seq(GSE33912)/Homer	DATGASTCATHN	1	-0.2763	1	16	0.1231	3109.3	0.1411
ACB	THRb(NR)/HepG2-THRb.Flag-ChIP-Seq(Encode)/Homer	GGTCACCTGAGGTCA	1	-0.2664	1	18	0.1385	3487.5	0.1583
ACB	FOXM1(Forkhead)/MCF7-FOXM1-ChIP-Seq(GSE72977)/Homer	TRTTTACTTW	1	-0.2659	1	28	0.2154	5267	0.2391
ACB	SCL(bHLH)/HPC7-Scl-ChIP-Seq(GSE13511)/Homer	AVCAGCTG	1	-0.2645	1	106	0.8154	18395	0.8349
ACB	Six4(Homeobox)/MCF7-SIX4-ChIP-Seq(Encode)/Homer	TGWAAYCTGABACCB	1	-0.2626	1	1	0.0077	247.3	0.0112
ACB	Egr2(Zf)/Thymocytes-Egr2-ChIP-Seq(GSE34254)/Homer	NGCGTGGGCGGR	1	-0.2621	1	5	0.0385	1081.3	0.0491
ACB	HNF4a(NR),DR1/HepG2-HNF4a-ChIP-Seq(GSE25021)/Homer	CARRGKBCAAAGTYCA	1	-0.2618	1	12	0.0923	2404	0.1091
ACB	ZNF165(Zf)/WHIM12-ZNF165-ChIP-Seq(GSE65937)/Homer	AAGGKGRCGCAGGCA	1	-0.2614	1	3	0.0231	682.5	0.031
ACB	MyoG(bHLH)/C2C12-MyoG-ChIP-Seq(GSE36024)/Homer	AACAGCTG	1	-0.2601	1	33	0.2538	6157.4	0.2795
ACB	BMAL1(bHLH)/Liver-Bmal1-ChIP-Seq(GSE39860)/Homer	GNCACGTG	1	-0.2598	1	42	0.3231	7722.2	0.3505
ACB	Smad4(MAD)/ESC-SMAD4-ChIP-Seq(GSE29422)/Homer	VBSYGTCTGG	1	-0.2583	1	48	0.3692	8759.6	0.3976
ACB	p63(p53)/Keratinocyte-p63-ChIP-Seq(GSE17611)/Homer	NNDRCATGYCYNRRCATGYH	1	-0.2566	1	9	0.0692	1853.9	0.0841
ACB	DMRT6(DM)/Testis-DMRT6-ChIP-Seq(GSE60440)/Homer	YDGHTACAWTGTADC	1	-0.2499	1	4	0.0308	896.8	0.0407
ACB	Tcf12(bHLH)/GM12878-Tcf12-ChIP-Seq(GSE32465)/Homer	VCAGCTGYTG	1	-0.2452	1	33	0.2538	6191.1	0.281
ACB	c-Jun-CRE(bZIP)/K562-cJun-ChIP-Seq(GSE31477)/Homer	ATGACGTCATCY	1	-0.242	1	6	0.0462	1300.1	0.059
ACB	MafB(bZIP)/BMM-Mafb-ChIP-Seq(GSE75722)/Homer	WNTGCTGASTCAGCANWTTY	1	-0.2397	1	11	0.0846	2253.3	0.1023
ACB	CTCF-SatelliteElement(Zf?)/CD4+-CTCF-ChIP-Seq(Barski_et_al.)/Homer	TGCAGTTCCMVNWRTGGCCA	1	-0.2388	1	1	0.0077	262	0.0119
ACB	E2F(E2F)/Hela-CellCycle-Expression/Homer	TTSGCGCGAAAA	1	-0.234	1	1	0.0077	264.1	0.012
ACB	BATF(bZIP)/Th17-BATF-ChIP-Seq(GSE39756)/Homer	DATGASTCAT	1	-0.2307	1	15	0.1154	3008.5	0.1365
ACB	Znf263(Zf)/K562-Znf263-ChIP-Seq(GSE31477)/Homer	CVGTSCTCCC	1	-0.2272	1	53	0.4077	9695.7	0.4401
ACB	Ascl1(bHLH)/NeuralTubes-Ascl1-ChIP-Seq(GSE55840)/Homer	NNVVCAGCTGBN	1	-0.2251	1	47	0.3615	8672.8	0.3936
ACB	Jun-AP1(bZIP)/K562-cJun-ChIP-Seq(GSE31477)/Homer	GATGASTCATCN	1	-0.2248	1	5	0.0385	1126	0.0511
ACB	NPAS(bHLH)/Liver-NPAS-ChIP-Seq(GSE39860)/Homer	NVCACGTG	1	-0.2199	1	37	0.2846	6953.6	0.3156
ACB	Pitx1:Ebox(Homeobox,bHLH)/Hindlimb-Pitx1-ChIP-Seq(GSE41591)/Homer	YTAATTRAWWCCAGATGT	1	-0.2194	1	4	0.0308	930.8	0.0422
ACB	DMRT1(DM)/Testis-DMRT1-ChIP-Seq(GSE64892)/Homer	TWGHWACAWTGTWDC	1	-0.2194	1	5	0.0385	1132.9	0.0514
ACB	GATA3(Zf),DR8/iTreg-Gata3-ChIP-Seq(GSE20898)/Homer	AGATSTNDNNDSAGATAASN	1	-0.2188	1	1	0.0077	274.3	0.0124
ACB	AP-1(bZIP)/ThioMac-PU.1-ChIP-Seq(GSE21512)/Homer	VTGACTCATC	1	-0.2175	1	17	0.1308	3400.5	0.1543
ACB	Ptf1a(bHLH)/Panc1-Ptf1a-ChIP-Seq(GSE47459)/Homer	ACAGCTGTTN	1	-0.213	1	69	0.5308	12443.3	0.5648
ACB	Bach2(bZIP)/OCILy7-Bach2-ChIP-Seq(GSE44420)/Homer	TGCTGAGTCA	1	-0.2128	1	4	0.0308	938.8	0.0426
ACB	FOXA1(Forkhead)/MCF7-FOXA1-ChIP-Seq(GSE26831)/Homer	WAAGTAAACA	1	-0.2121	1	26	0.2	5034.7	0.2285
ACB	E2A(bHLH),near_PU.1/Bcell-PU.1-ChIP-Seq(GSE21512)/Homer	NVCACCTGBN	1	-0.2119	1	31	0.2385	5921.1	0.2687
ACB	NFE2L2(bZIP)/HepG2-NFE2L2-ChIP-Seq(Encode)/Homer	AWWWTGCTGAGTCAT	1	-0.2117	1	1	0.0077	280	0.0127
ACB	CRE(bZIP)/Promoter/Homer	CSGTGACGTCAC	1	-0.2112	1	4	0.0308	940.6	0.0427
ACB	Hand2(bHLH)/Mesoderm-Hand2-ChIP-Seq(GSE61475)/Homer	TGACANARRCCAGRC	1	-0.2105	1	14	0.1077	2863	0.1299
ACB	Duxbl(Homeobox)/NIH3T3-Duxbl.HA-ChIP-Seq(GSE119782)/Homer	TAAYCYAATCAA	1	-0.2075	1	1	0.0077	282.4	0.0128
ACB	NFAT(RHD)/Jurkat-NFATC1-ChIP-Seq(Jolma_et_al.)/Homer	ATTTTCCATT	1	-0.2064	1	23	0.1769	4511.9	0.2048
ACB	Twist2(bHLH)/Myoblast-Twist2.Ty1-ChIP-Seq(GSE127998)/Homer	MCAGCTGBYH	1	-0.2047	1	51	0.3923	9416.1	0.4274
ACB	GATA:SCL(Zf,bHLH)/Ter119-SCL-ChIP-Seq(GSE18720)/Homer	CRGCTGBNGNSNNSAGATAA	1	-0.2003	1	2	0.0154	525.8	0.0239
ACB	Foxa3(Forkhead)/Liver-Foxa3-ChIP-Seq(GSE77670)/Homer	BSNTGTTTACWYWGN	1	-0.1898	1	7	0.0538	1572.5	0.0714
ACB	IRF:BATF(IRF:bZIP)/pDC-Irf8-ChIP-Seq(GSE66899)/Homer	CTTTCANTATGACTV	1	-0.1866	1	2	0.0154	539.1	0.0245
ACB	CUX1(Homeobox)/K562-CUX1-ChIP-Seq(GSE92882)/Homer	TATCGATNAN	1	-0.1862	1	12	0.0923	2539.1	0.1152
ACB	ETV1(ETS)/GIST48-ETV1-ChIP-Seq(GSE22441)/Homer	AACCGGAAGT	1	-0.1849	1	40	0.3077	7575.2	0.3438
ACB	ISRE(IRF)/ThioMac-LPS-Expression(GSE23622)/Homer	AGTTTCASTTTC	1	-0.1842	1	1	0.0077	300.7	0.0137
ACB	TEAD(TEA)/Fibroblast-PU.1-ChIP-Seq(Unpublished)/Homer	YCWGGAATGY	1	-0.1777	1	16	0.1231	3305.8	0.15
ACB	Fosl2(bZIP)/3T3L1-Fosl2-ChIP-Seq(GSE56872)/Homer	NATGASTCABNN	1	-0.1754	1	7	0.0538	1597.6	0.0725
ACB	Nkx2.2(Homeobox)/NPC-Nkx2.2-ChIP-Seq(GSE61673)/Homer	BTBRAGTGSN	1	-0.1741	1	53	0.4077	9854.5	0.4473
ACB	AMYB(HTH)/Testes-AMYB-ChIP-Seq(GSE44588)/Homer	TGGCAGTTGG	1	-0.1738	1	42	0.3231	7958.7	0.3612
ACB	KLF1(Zf)/HUDEP2-KLF1-CutnRun(GSE136251)/Homer	VDGGGYGGGGCY	1	-0.1726	1	27	0.2077	5318.4	0.2414
ACB	n-Myc(bHLH)/mES-nMyc-ChIP-Seq(GSE11431)/Homer	VRCCACGTGG	1	-0.1712	1	16	0.1231	3321.4	0.1508
ACB	Pit1(Homeobox)/GCrat-Pit1-ChIP-Seq(GSE58009)/Homer	ATGMATATDC	1	-0.1692	1	21	0.1615	4245.4	0.1927
ACB	GLI3(Zf)/Limb-GLI3-ChIP-Chip(GSE11077)/Homer	CGTGGGTGGTCC	1	-0.1687	1	2	0.0154	559.2	0.0254
ACB	HRE(HSF)/Striatum-HSF1-ChIP-Seq(GSE38000)/Homer	TTCTAGAABNTTCTA	1	-0.168	1	5	0.0385	1207.2	0.0548
ACB	TCF4(bHLH)/SHSY5Y-TCF4-ChIP-Seq(GSE96915)/Homer	SMCATCTGKH	1	-0.1664	1	44	0.3385	8330.8	0.3781
ACB	Klf4(Zf)/mES-Klf4-ChIP-Seq(GSE11431)/Homer	GCCACACCCA	1	-0.1614	1	10	0.0769	2211.4	0.1004
ACB	CEBP:AP1(bZIP)/ThioMac-CEBPb-ChIP-Seq(GSE21512)/Homer	DRTGTTGCAA	1	-0.1599	1	16	0.1231	3351	0.1521
ACB	NRF1(NRF)/MCF7-NRF1-ChIP-Seq(Unpublished)/Homer	CTGCGCATGCGC	1	-0.1598	1	3	0.0231	796.5	0.0362
ACB	HIC1(Zf)/Treg-ZBTB29-ChIP-Seq(GSE99889)/Homer	TGCCAGCB	1	-0.1575	1	67	0.5154	12283.2	0.5575
ACB	Fra1(bZIP)/BT549-Fra1-ChIP-Seq(GSE46166)/Homer	NNATGASTCATH	1	-0.156	1	12	0.0923	2607.5	0.1183
ACB	Fra2(bZIP)/Striatum-Fra2-ChIP-Seq(GSE43429)/Homer	GGATGACTCATC	1	-0.1552	1	10	0.0769	2225.5	0.101
ACB	Npas4(bHLH)/Neuron-Npas4-ChIP-Seq(GSE127793)/Homer	NHRTCACGACDN	1	-0.1539	1	16	0.1231	3366.6	0.1528
ACB	KLF6(Zf)/PDAC-KLF6-ChIP-Seq(GSE64557)/Homer	MKGGGYGTGGCC	1	-0.1519	1	30	0.2308	5919.9	0.2687
ACB	Elk4(ETS)/Hela-Elk4-ChIP-Seq(GSE31477)/Homer	NRYTTCCGGY	1	-0.1488	1	16	0.1231	3380.6	0.1534
ACB	ZEB1(Zf)/PDAC-ZEB1-ChIP-Seq(GSE64557)/Homer	VCAGGTRDRY	1	-0.1451	1	35	0.2692	6830.2	0.31
ACB	ETV4(ETS)/HepG2-ETV4-ChIP-Seq(ENCODE)/Homer	ACCGGAAGTG	1	-0.1438	1	32	0.2462	6303.5	0.2861
ACB	Mef2a(MADS)/HL1-Mef2a.biotin-ChIP-Seq(GSE21529)/Homer	CYAAAAATAG	1	-0.1432	1	9	0.0692	2058.8	0.0934
ACB	c-Myc(bHLH)/mES-cMyc-ChIP-Seq(GSE11431)/Homer	VVCCACGTGG	1	-0.1417	1	11	0.0846	2451.1	0.1112
ACB	E2F1(E2F)/Hela-E2F1-ChIP-Seq(GSE22478)/Homer	CWGGCGGGAA	1	-0.1401	1	4	0.0308	1045.9	0.0475
ACB	TATA-Box(TBP)/Promoter/Homer	CCTTTTAWAGSC	1	-0.1369	1	34	0.2615	6683.1	0.3033
ACB	RORg(NR)/Liver-Rorc-ChIP-Seq(GSE101115)/Homer	WAABTAGGTCAV	1	-0.1323	1	2	0.0154	607.7	0.0276
ACB	ZNF415(Zf)/HEK293-ZNF415.GFP-ChIP-Seq(GSE58341)/Homer	GRTGMTRGAGCC	1	-0.132	1	14	0.1077	3052.2	0.1385
ACB	Fox:Ebox(Forkhead,bHLH)/Panc1-Foxa2-ChIP-Seq(GSE47459)/Homer	NNNVCTGWGYAAACASN	1	-0.1307	1	27	0.2077	5455.3	0.2476
ACB	NF1:FOXA1(CTF,Forkhead)/LNCAP-FOXA1-ChIP-Seq(GSE27824)/Homer	WNTGTTTRYTTTGGCA	1	-0.1307	1	1	0.0077	353.8	0.0161
ACB	PU.1(ETS)/ThioMac-PU.1-ChIP-Seq(GSE21512)/Homer	AGAGGAAGTG	1	-0.1284	1	12	0.0923	2681	0.1217
ACB	FOXA1(Forkhead)/LNCAP-FOXA1-ChIP-Seq(GSE27824)/Homer	WAAGTAAACA	1	-0.1232	1	30	0.2308	6023.8	0.2734
ACB	E-box(bHLH)/Promoter/Homer	SSGGTCACGTGA	1	-0.1202	1	1	0.0077	366.7	0.0166
ACB	JunB(bZIP)/DendriticCells-Junb-ChIP-Seq(GSE36099)/Homer	RATGASTCAT	1	-0.1189	1	11	0.0846	2514.2	0.1141
ACB	Tbx5(T-box)/HL1-Tbx5.biotin-ChIP-Seq(GSE21529)/Homer	AGGTGTCA	1	-0.1185	1	75	0.5769	13768.4	0.6249
ACB	GFY-Staf(?,Zf)/Promoter/Homer	RACTACAATTCCCAGAAKGC	1	-0.1128	1	1	0.0077	376.1	0.0171
ACB	ELF1(ETS)/Jurkat-ELF1-ChIP-Seq(SRA014231)/Homer	AVCCGGAAGT	1	-0.1116	1	14	0.1077	3117.1	0.1415
ACB	Oct2(POU,Homeobox)/Bcell-Oct2-ChIP-Seq(GSE21512)/Homer	ATATGCAAAT	1	-0.1042	1	5	0.0385	1337.2	0.0607
ACB	MNT(bHLH)/HepG2-MNT-ChIP-Seq(Encode)/Homer	DGCACACGTG	1	-0.102	1	22	0.1692	4656.8	0.2114
ACB	ETS1(ETS)/Jurkat-ETS1-ChIP-Seq(GSE17954)/Homer	ACAGGAAGTG	1	-0.0985	1	29	0.2231	5950.8	0.2701
ACB	Brachyury(T-box)/Mesoendoderm-Brachyury-ChIP-exo(GSE54963)/Homer	ANTTMRCASBNNNGTGYKAAN	1	-0.09483	1	5	0.0385	1362.8	0.0619
ACB	KLF5(Zf)/LoVo-KLF5-ChIP-Seq(GSE49402)/Homer	DGGGYGKGGC	1	-0.09378	1	35	0.2692	7049.6	0.32
ACB	Hnf6b(Homeobox)/LNCaP-Hnf6b-ChIP-Seq(GSE106305)/Homer	TATTGAYY	1	-0.09277	1	15	0.1154	3379.3	0.1534
ACB	Pax8(Paired,Homeobox)/Thyroid-Pax8-ChIP-Seq(GSE26938)/Homer	GTCATGCHTGRCTGS	1	-0.09246	1	8	0.0615	1999.3	0.0907
ACB	Pax7(Paired,Homeobox)/Myoblast-Pax7-ChIP-Seq(GSE25064)/Homer	TAATCAATTA	1	-0.09158	1	1	0.0077	409.4	0.0186
ACB	Atf4(bZIP)/MEF-Atf4-ChIP-Seq(GSE35681)/Homer	MTGATGCAAT	1	-0.08785	1	4	0.0308	1161.5	0.0527
ACB	JunD(bZIP)/K562-JunD-ChIP-Seq/Homer	ATGACGTCATCN	1	-0.08708	1	1	0.0077	417.5	0.0189
ACB	ZNF317(Zf)/HEK293-ZNF317.GFP-ChIP-Seq(GSE58341)/Homer	GTCWGCTGTYYCTCT	1	-0.086	1	1	0.0077	419.6	0.019
ACB	Slug(Zf)/Mesoderm-Snai2-ChIP-Seq(GSE61475)/Homer	SNGCACCTGCHS	1	-0.08517	1	11	0.0846	2630.4	0.1194
ACB	ZSCAN22(Zf)/HEK293-ZSCAN22.GFP-ChIP-Seq(GSE58341)/Homer	SMCAGTCWGAKGGAGGAGGC	1	-0.08386	1	1	0.0077	423	0.0192
ACB	GRHL2(CP2)/HBE-GRHL2-ChIP-Seq(GSE46194)/Homer	AAACYKGTTWDACMRGTTTB	1	-0.08343	1	7	0.0538	1823.4	0.0828
ACB	FOXA1:AR(Forkhead,NR)/LNCAP-AR-ChIP-Seq(GSE27824)/Homer	AGTAAACAAAAAAGAACAND	1	-0.08179	1	1	0.0077	427.1	0.0194
ACB	ZNF519(Zf)/HEK293-ZNF519.GFP-ChIP-Seq(GSE58341)/Homer	GAGSCCGAGC	1	-0.07734	1	4	0.0308	1192.2	0.0541
ACB	SCRT1(Zf)/HEK293-SCRT1.eGFP-ChIP-Seq(Encode)/Homer	GCAACAGGTG	1	-0.07639	1	4	0.0308	1195.9	0.0543
ACB	NRF(NRF)/Promoter/Homer	STGCGCATGCGC	1	-0.07579	1	3	0.0231	964.6	0.0438
ACB	ETS(ETS)/Promoter/Homer	AACCGGAAGT	1	-0.075	1	8	0.0615	2063.9	0.0937
ACB	HNF6(Homeobox)/Liver-Hnf6-ChIP-Seq(ERP000394)/Homer	NTATYGATCH	1	-0.07304	1	8	0.0615	2071.7	0.094
ACB	TEAD2(TEA)/Py2T-Tead2-ChIP-Seq(GSE55709)/Homer	CCWGGAATGY	1	-0.07279	1	11	0.0846	2684	0.1218
ACB	Twist(bHLH)/HMLE-TWIST1-ChIP-Seq(Chang_et_al)/Homer	VCAKCTGGNNNCCAGMTGBN	1	-0.06967	1	2	0.0154	733.9	0.0333
ACB	Erra(NR)/HepG2-Erra-ChIP-Seq(GSE31477)/Homer	CAAAGGTCAG	1	-0.06637	1	56	0.4308	10873.1	0.4935
ACB	Brn2(POU,Homeobox)/NPC-Brn2-ChIP-Seq(GSE35496)/Homer	ATGAATATTC	1	-0.06572	1	1	0.0077	462.4	0.021
ACB	Elk1(ETS)/Hela-Elk1-ChIP-Seq(GSE31477)/Homer	HACTTCCGGY	1	-0.0618	1	14	0.1077	3334.6	0.1514
ACB	SpiB(ETS)/OCILY3-SPIB-ChIP-Seq(GSE56857)/Homer	AAAGRGGAAGTG	1	-0.05778	1	4	0.0308	1262.3	0.0573
ACB	Foxa2(Forkhead)/Liver-Foxa2-ChIP-Seq(GSE25694)/Homer	CYTGTTTACWYW	1	-0.05732	1	17	0.1308	3945.9	0.1791
ACB	PU.1:IRF8(ETS:IRF)/pDC-Irf8-ChIP-Seq(GSE66899)/Homer	GGAAGTGAAAST	1	-0.05189	1	3	0.0231	1047.1	0.0475
ACB	EKLF(Zf)/Erythrocyte-Klf1-ChIP-Seq(GSE20478)/Homer	NWGGGTGTGGCY	1	-0.04644	1	3	0.0231	1072	0.0487
ACB	ETS:RUNX(ETS,Runt)/Jurkat-RUNX1-ChIP-Seq(GSE17954)/Homer	RCAGGATGTGGT	1	-0.04586	1	1	0.0077	520.6	0.0236
ACB	Six1(Homeobox)/Myoblast-Six1-ChIP-Chip(GSE20150)/Homer	GKVTCADRTTWC	1	-0.04413	1	3	0.0231	1082	0.0491
ACB	RORgt(NR)/EL4-RORgt.Flag-ChIP-Seq(GSE56019)/Homer	AAYTAGGTCA	1	-0.04115	1	2	0.0154	836	0.0379
ACB	RORgt(NR)/EL4-RORgt.Flag-ChIP-Seq(GSE56019)/Homer	AAYTAGGTCA	1	-0.04115	1	2	0.0154	836	0.0379
ACB	VDR(NR),DR3/GM10855-VDR+vitD-ChIP-Seq(GSE22484)/Homer	ARAGGTCANWGAGTTCANNN	1	-0.03989	1	2	0.0154	841.2	0.0382
ACB	Eomes(T-box)/H9-Eomes-ChIP-Seq(GSE26097)/Homer	ATTAACACCT	1	-0.03669	1	46	0.3538	9419.1	0.4275
ACB	E2F4(E2F)/K562-E2F4-ChIP-Seq(GSE31477)/Homer	GGCGGGAAAH	1	-0.03608	1	7	0.0538	2059.5	0.0935
ACB	ELF5(ETS)/T47D-ELF5-ChIP-Seq(GSE30407)/Homer	ACVAGGAAGT	1	-0.03312	1	16	0.1231	3946	0.1791
ACB	ZNF652/HepG2-ZNF652.Flag-ChIP-Seq(Encode)/Homer	TTAACCCTTTVNKKN	1	-0.03077	1	3	0.0231	1159.9	0.0526
ACB	RORa(NR)/Liver-Rora-ChIP-Seq(GSE101115)/Homer	AAWCTAGGTCARDNN	1	-0.03009	1	2	0.0154	895.7	0.0407
ACB	MYB(HTH)/ERMYB-Myb-ChIPSeq(GSE22095)/Homer	GGCVGTTR	1	-0.02985	1	42	0.3231	8804.7	0.3996
ACB	Cux2(Homeobox)/Liver-Cux2-ChIP-Seq(GSE35985)/Homer	HNRAATCAAT	1	-0.02711	1	5	0.0385	1678.7	0.0762
ACB	Zfp57(Zf)/H1-ZFP57.HA-ChIP-Seq(GSE115387)/Homer	NANTGCSGCA	1	-0.02711	1	5	0.0385	1678.6	0.0762
ACB	EBF(EBF)/proBcell-EBF-ChIP-Seq(GSE21978)/Homer	DGTCCCYRGGGA	1	-0.02618	1	3	0.0231	1193.1	0.0542
ACB	Tbox:Smad(T-box,MAD)/ESCd5-Smad2_3-ChIP-Seq(GSE29422)/Homer	AGGTGHCAGACA	1	-0.01496	1	2	0.0154	1027.3	0.0466
ACB	FXR(NR),IR1/Liver-FXR-ChIP-Seq(Chong_et_al.)/Homer	AGGTCANTGACCTB	1	-0.01295	1	5	0.0385	1852.3	0.0841
ACB	Tbr1(T-box)/Cortex-Tbr1-ChIP-Seq(GSE71384)/Homer	AAGGTGTKAA	1	-0.007303	1	26	0.2	6397.3	0.2904
ACB	Brn1(POU,Homeobox)/NPC-Brn1-ChIP-Seq(GSE35496)/Homer	TATGCWAATBAV	1	-0.006584	1	4	0.0308	1747.5	0.0793
ACB	Elf4(ETS)/BMDM-Elf4-ChIP-Seq(GSE88699)/Homer	ACTTCCKGKT	1	-0.005337	1	22	0.1692	5722.5	0.2597
ACB	CEBP(bZIP)/ThioMac-CEBPb-ChIP-Seq(GSE21512)/Homer	ATTGCGCAAC	1	-0.005055	1	8	0.0615	2790.2	0.1266
ACB	Tbx6(T-box)/ESC-Tbx6-ChIP-Seq(GSE93524)/Homer	DAGGTGTBAA	1	-0.003276	1	17	0.1308	4860.8	0.2206
ACB	RBPJ:Ebox(?,bHLH)/Panc1-Rbpj1-ChIP-Seq(GSE47459)/Homer	GGGRAARRGRMCAGMTG	1	-0.000498	1	3	0.0231	1966.6	0.0893
ACB	BORIS(Zf)/K562-CTCFL-ChIP-Seq(GSE32465)/Homer	CNNBRGCGCCCCCTGSTGGC	1	0	1	11	0.0846	5744	0.2607
ACB	CTCF(Zf)/CD4+-CTCF-ChIP-Seq(Barski_et_al.)/Homer	AYAGTGCCMYCTRGTGGCCA	1	0	1	9	0.0692	5591.7	0.2538
ACB	Bach1(bZIP)/K562-Bach1-ChIP-Seq(GSE31477)/Homer	AWWNTGCTGAGTCAT	1	0	1	0	0	280.2	0.0127
ACB	Mouse_Recombination_Hotspot(Zf)/Testis-DMC1-ChIP-Seq(GSE24438)/Homer	ACTYKNATTCGTGNTACTTC	1	0	1	0	0	320.4	0.0145
ACB	DUX(Homeobox)/C2C12-Dux-ChIP-Seq(GSE87279)/Homer	BCWGATTCAATCAAN	1	0	1	0	0	12	0.0005
ACB	EBNA1(EBV-virus)/Raji-EBNA1-ChIP-Seq(GSE30709)/Homer	GGYAGCAYDTGCTDCCCNNN	1	0	1	0	0	90.2	0.0041
ACB	GATA(Zf),IR4/iTreg-Gata3-ChIP-Seq(GSE20898)/Homer	NAGATWNBNATCTNN	1	0	1	0	0	284.1	0.0129
ACB	GFX(?)/Promoter/Homer	ATTCTCGCGAGA	1	0	1	0	0	66	0.003
ACB	GFY(?)/Promoter/Homer	ACTACAATTCCC	1	0	1	0	0	460.8	0.0209
ACB	NF-E2(bZIP)/K562-NFE2-ChIP-Seq(GSE31477)/Homer	GATGACTCAGCA	1	0	1	0	0	291.5	0.0132
ACB	NFkB-p65-Rel(RHD)/ThioMac-LPS-Expression(GSE23622)/Homer	GGAAATTCCC	1	0	1	0	0	306.7	0.0139
ACB	Nrf2(bZIP)/Lymphoblast-Nrf2-ChIP-Seq(GSE37589)/Homer	HTGCTGAGTCAT	1	0	1	0	0	254.2	0.0115
ACB	OCT:OCT(POU,Homeobox)/NPC-Brn1-ChIP-Seq(GSE35496)/Homer	ATGAATATTCATGAG	1	0	1	0	0	60.3	0.0027
ACB	p53(p53)/mES-cMyc-ChIP-Seq(GSE11431)/Homer	ACATGCCCGGGCAT	1	0	1	0	0	117.2	0.0053
ACB	Pax7(Paired,Homeobox),longest/Myoblast-Pax7-ChIP-Seq(GSE25064)/Homer	NTAATTDGCYAATTANNWWD	1	0	1	0	0	134.7	0.0061
ACB	Pax7(Paired,Homeobox),long/Myoblast-Pax7-ChIP-Seq(GSE25064)/Homer	TAATCHGATTAC	1	0	1	0	0	110	0.005
ACB	Ronin(THAP)/ES-Thap11-ChIP-Seq(GSE51522)/Homer	RACTACAACTCCCAGVAKGC	1	0	1	0	0	263.6	0.012
ACB	ZFP3(Zf)/HEK293-ZFP3.GFP-ChIP-Seq(GSE58341)/Homer	GGGTTTTGAAGGATGARTAGGAGTT	1	0	1	0	0	7.5	0.0003
ACB	ZNF16(Zf)/HEK293-ZNF16.GFP-ChIP-Seq(GSE58341)/Homer	MACCTTCYATGGCTCCCTAKTGCCY	1	0	1	0	0	45.9	0.0021
ACB	ZNF382(Zf)/HEK293-ZNF382.GFP-ChIP-Seq(GSE58341)/Homer	GNCTGTASTRNTGBCTCHTT	1	0	1	0	0	133	0.006
ACB	ZNF41(Zf)/HEK293-ZNF41.GFP-ChIP-Seq(GSE58341)/Homer	CCTCATGGTGYCYTWYTCCCTTGTG	1	0	1	0	0	102.8	0.0047
ACB	ZNF528(Zf)/HEK293-ZNF528.GFP-ChIP-Seq(GSE58341)/Homer	AGAAATGACTTCCCT	1	0	1	0	0	40.9	0.0019
AI	RORa(NR)/Liver-Rora-ChIP-Seq(GSE101115)/Homer	AAWCTAGGTCARDNN	0.01	-6.866	0.4586	11	0.1222	870.3	0.0405
AI	HOXA2(Homeobox)/mES-Hoxa2-ChIP-Seq(Donaldson_et_al.)/Homer	GYCATCMATCAT	0.01	-4.779	1	6	0.0667	418.7	0.0195
AI	Pdx1(Homeobox)/Islet-Pdx1-ChIP-Seq(SRA008281)/Homer	YCATYAATCA	0.01	-4.671	1	27	0.3	4131.7	0.1923
AI	ZNF189(Zf)/HEK293-ZNF189.GFP-ChIP-Seq(GSE58341)/Homer	TGGAACAGMA	0.1	-4.175	1	28	0.3111	4500.3	0.2094
AI	Rbpj1(?)/Panc1-Rbpj1-ChIP-Seq(GSE47459)/Homer	HTTTCCCASG	0.1	-3.678	1	42	0.4667	7756.6	0.361
AI	Rfx2(HTH)/LoVo-RFX2-ChIP-Seq(GSE49402)/Homer	GTTGCCATGGCAACM	0.1	-3.649	1	8	0.0889	848.7	0.0395
AI	Sox4(HMG)/proB-Sox4-ChIP-Seq(GSE50066)/Homer	YCTTTGTTCC	0.1	-3.545	1	28	0.3111	4733.1	0.2203
AI	ZKSCAN1(Zf)/HepG2-ZKSCAN1-ChIP-Seq(Encode)/Homer	GCACAYAGTAGGKCY	0.1	-3.49	1	3	0.0333	161.2	0.0075
AI	ISRE(IRF)/ThioMac-LPS-Expression(GSE23622)/Homer	AGTTTCASTTTC	0.1	-3.48	1	4	0.0444	281.8	0.0131
AI	Sox21(HMG)/ESC-SOX21-ChIP-Seq(GSE110505)/Homer	BCCWTTGTBYKV	0.1	-3.428	1	47	0.5222	9028.1	0.4201
AI	ZNF322(Zf)/HEK293-ZNF322.GFP-ChIP-Seq(GSE58341)/Homer	GAGCCTGGTACTGWGCCTGR	0.1	-3.278	1	13	0.1444	1805.1	0.084
AI	FOXM1(Forkhead)/MCF7-FOXM1-ChIP-Seq(GSE72977)/Homer	TRTTTACTTW	0.1	-3.222	1	28	0.3111	4865.1	0.2264
AI	ARE(NR)/LNCAP-AR-ChIP-Seq(GSE27824)/Homer	RGRACASNSTGTYCYB	0.1	-3.203	1	12	0.1333	1638.7	0.0763
AI	Zfp281(Zf)/ES-Zfp281-ChIP-Seq(GSE81042)/Homer	CCCCTCCCCCAC	0.1	-3.18	1	12	0.1333	1644.9	0.0765
AI	Rfx1(HTH)/NPC-H3K4me1-ChIP-Seq(GSE16256)/Homer	KGTTGCCATGGCAA	0.1	-3.102	1	11	0.1222	1479.9	0.0689
AI	DLX5(Homeobox)/BasalGanglia-Dlx5-ChIP-seq(GSE124936)/Homer	SSTAATTA	0.1	-3.08	1	25	0.2778	4286	0.1995
AI	ZNF7(Zf)/HepG2-ZNF7.Flag-ChIP-Seq(Encode)/Homer	CTGCCWVCTTTTRTA	0.1	-3.031	1	18	0.2	2855.4	0.1329
AI	ETV1(ETS)/GIST48-ETV1-ChIP-Seq(GSE22441)/Homer	AACCGGAAGT	0.1	-3.007	1	39	0.4333	7398.9	0.3443
AI	IRF2(IRF)/Erythroblas-IRF2-ChIP-Seq(GSE36985)/Homer	GAAASYGAAASY	0.1	-2.98	1	5	0.0556	478.9	0.0223
AI	Egr1(Zf)/K562-Egr1-ChIP-Seq(GSE32465)/Homer	TGCGTGGGYG	0.1	-2.942	1	22	0.2444	3710.1	0.1727
AI	Oct6(POU,Homeobox)/NPC-Pou3f1-ChIP-Seq(GSE35496)/Homer	WATGCAAATGAG	0.1	-2.891	1	14	0.1556	2108	0.0981
AI	CRX(Homeobox)/Retina-Crx-ChIP-Seq(GSE20012)/Homer	GCTAATCC	0.1	-2.88	1	51	0.5667	10260.6	0.4775
AI	RORgt(NR)/EL4-RORgt.Flag-ChIP-Seq(GSE56019)/Homer	AAYTAGGTCA	0.1	-2.798	1	7	0.0778	834.7	0.0388
AI	RORgt(NR)/EL4-RORgt.Flag-ChIP-Seq(GSE56019)/Homer	AAYTAGGTCA	0.1	-2.798	1	7	0.0778	834.7	0.0388
AI	EBF2(EBF)/BrownAdipose-EBF2-ChIP-Seq(GSE97114)/Homer	NABTCCCWDGGGAVH	0.1	-2.773	1	27	0.3	4848.7	0.2256
AI	PAX5(Paired,Homeobox),condensed/GM12878-PAX5-ChIP-Seq(GSE32465)/Homer	GTCACGCTCSCTGM	0.1	-2.711	1	5	0.0556	517.5	0.0241
AI	HOXA1(Homeobox)/mES-Hoxa1-ChIP-Seq(SRP084292)/Homer	TGATKGATGR	0.1	-2.705	1	8	0.0889	1029.5	0.0479
AI	EWS:ERG-fusion(ETS)/CADO_ES1-EWS:ERG-ChIP-Seq(SRA014231)/Homer	ATTTCCTGTN	0.1	-2.686	1	22	0.2444	3816.2	0.1776
AI	IRF1(IRF)/PBMC-IRF1-ChIP-Seq(GSE43036)/Homer	GAAAGTGAAAGT	0.1	-2.67	1	6	0.0667	688.6	0.032
AI	Tbr1(T-box)/Cortex-Tbr1-ChIP-Seq(GSE71384)/Homer	AAGGTGTKAA	0.1	-2.64	1	33	0.3667	6236.4	0.2902
AI	ETS1(ETS)/Jurkat-ETS1-ChIP-Seq(GSE17954)/Homer	ACAGGAAGTG	0.1	-2.583	1	31	0.3444	5820.1	0.2708
AI	Foxf1(Forkhead)/Lung-Foxf1-ChIP-Seq(GSE77951)/Homer	WWATRTAAACAN	0.1	-2.579	1	23	0.2556	4076.7	0.1897
AI	Otx2(Homeobox)/EpiLC-Otx2-ChIP-Seq(GSE56098)/Homer	NYTAATCCYB	0.1	-2.569	1	21	0.2333	3656	0.1701
AI	NF1(CTF)/LNCAP-NF1-ChIP-Seq(Unpublished)/Homer	CYTGGCABNSTGCCAR	0.1	-2.558	1	21	0.2333	3660.1	0.1703
AI	OCT4-SOX2-TCF-NANOG(POU,Homeobox,HMG)/mES-Oct4-ChIP-Seq(GSE11431)/Homer	ATTTGCATAACAATG	0.1	-2.531	1	7	0.0778	889.1	0.0414
AI	X-box(HTH)/NPC-H3K4me1-ChIP-Seq(GSE16256)/Homer	GGTTGCCATGGCAA	0.1	-2.481	1	7	0.0778	900.2	0.0419
AI	Sox3(HMG)/NPC-Sox3-ChIP-Seq(GSE33059)/Homer	CCWTTGTY	0.1	-2.447	1	43	0.4778	8629.7	0.4016
AI	Oct11(POU,Homeobox)/NCIH1048-POU2F3-ChIP-seq(GSE115123)/Homer	GATTTGCATA	0.1	-2.393	1	10	0.1111	1482.4	0.069
AI	ZNF416(Zf)/HEK293-ZNF416.GFP-ChIP-Seq(GSE58341)/Homer	WDNCTGGGCA	0.1	-2.304	1	39	0.4333	7790.4	0.3625
AI	RORg(NR)/Liver-Rorc-ChIP-Seq(GSE101115)/Homer	WAABTAGGTCAV	1	-2.265	1	5	0.0556	593.4	0.0276
AI	FOXA1(Forkhead)/LNCAP-FOXA1-ChIP-Seq(GSE27824)/Homer	WAAGTAAACA	1	-2.243	1	29	0.3222	5558	0.2587
AI	Foxh1(Forkhead)/hESC-FOXH1-ChIP-Seq(GSE29422)/Homer	NNTGTGGATTSS	1	-2.222	1	16	0.1778	2753.9	0.1282
AI	Unknown(Homeobox)/Limb-p300-ChIP-Seq/Homer	SSCMATWAAA	1	-2.221	1	17	0.1889	2963.4	0.1379
AI	Fosl2(bZIP)/3T3L1-Fosl2-ChIP-Seq(GSE56872)/Homer	NATGASTCABNN	1	-2.207	1	11	0.1222	1737.2	0.0808
AI	ELF3(ETS)/PDAC-ELF3-ChIP-Seq(GSE64557)/Homer	ANCAGGAAGT	1	-2.202	1	21	0.2333	3824.5	0.178
AI	Foxa2(Forkhead)/Liver-Foxa2-ChIP-Seq(GSE25694)/Homer	CYTGTTTACWYW	1	-2.202	1	21	0.2333	3824.7	0.178
AI	PU.1:IRF8(ETS:IRF)/pDC-Irf8-ChIP-Seq(GSE66899)/Homer	GGAAGTGAAAST	1	-2.189	1	7	0.0778	969.1	0.0451
AI	RFX(HTH)/K562-RFX3-ChIP-Seq(SRA012198)/Homer	CGGTTGCCATGGCAAC	1	-2.173	1	6	0.0667	790	0.0368
AI	Isl1(Homeobox)/Neuron-Isl1-ChIP-Seq(GSE31456)/Homer	CTAATKGV	1	-2.103	1	45	0.5	9316.1	0.4335
AI	ZNF519(Zf)/HEK293-ZNF519.GFP-ChIP-Seq(GSE58341)/Homer	GAGSCCGAGC	1	-2.06	1	8	0.0889	1194.6	0.0556
AI	Sp1(Zf)/Promoter/Homer	GGCCCCGCCCCC	1	-2.038	1	10	0.1111	1595.4	0.0742
AI	Tbx21(T-box)/GM12878-TBX21-ChIP-Seq(Encode)/Homer	AGGTGTGAAA	1	-2.021	1	23	0.2556	4353.6	0.2026
AI	GRE(NR),IR3/A549-GR-ChIP-Seq(GSE32465)/Homer	NRGVACABNVTGTYCY	1	-1.984	1	6	0.0667	834.3	0.0388
AI	Stat3(Stat)/mES-Stat3-ChIP-Seq(GSE11431)/Homer	CTTCCGGGAA	1	-1.973	1	16	0.1778	2863.2	0.1332
AI	Tbx20(T-box)/Heart-Tbx20-ChIP-Seq(GSE29636)/Homer	GGTGYTGACAGS	1	-1.957	1	8	0.0889	1225.2	0.057
AI	IRF8(IRF)/BMDM-IRF8-ChIP-Seq(GSE77884)/Homer	GRAASTGAAAST	1	-1.946	1	10	0.1111	1627.2	0.0757
AI	Bach1(bZIP)/K562-Bach1-ChIP-Seq(GSE31477)/Homer	AWWNTGCTGAGTCAT	1	-1.923	1	3	0.0333	315.4	0.0147
AI	Reverb(NR),DR2/RAW-Reverba.biotin-ChIP-Seq(GSE45914)/Homer	GTRGGTCASTGGGTCA	1	-1.904	1	5	0.0556	668.2	0.0311
AI	Nkx6.1(Homeobox)/Islet-Nkx6.1-ChIP-Seq(GSE40975)/Homer	GKTAATGR	1	-1.877	1	51	0.5667	10898.7	0.5072
AI	GATA(Zf),IR3/iTreg-Gata3-ChIP-Seq(GSE20898)/Homer	NNNNNBAGATAWYATCTVHN	1	-1.839	1	4	0.0444	501.3	0.0233
AI	Pknox1(Homeobox)/ES-Prep1-ChIP-Seq(GSE63282)/Homer	SCTGTCAVTCAV	1	-1.828	1	8	0.0889	1266.8	0.059
AI	Klf9(Zf)/GBM-Klf9-ChIP-Seq(GSE62211)/Homer	GCCACRCCCACY	1	-1.827	1	13	0.1444	2294	0.1068
AI	IRF:BATF(IRF:bZIP)/pDC-Irf8-ChIP-Seq(GSE66899)/Homer	CTTTCANTATGACTV	1	-1.809	1	4	0.0444	507	0.0236
AI	FOXK1(Forkhead)/HEK293-FOXK1-ChIP-Seq(GSE51673)/Homer	NVWTGTTTAC	1	-1.808	1	24	0.2667	4697.1	0.2186
AI	Rfx6(HTH)/Min6b1-Rfx6.HA-ChIP-Seq(GSE62844)/Homer	TGTTKCCTAGCAACM	1	-1.8	1	33	0.3667	6738.4	0.3136
AI	PBX1(Homeobox)/MCF7-PBX1-ChIP-Seq(GSE28007)/Homer	GSCTGTCACTCA	1	-1.756	1	4	0.0444	518.2	0.0241
AI	EAR2(NR)/K562-NR2F6-ChIP-Seq(Encode)/Homer	NRBCARRGGTCA	1	-1.752	1	29	0.3222	5858.9	0.2727
AI	MafA(bZIP)/Islet-MafA-ChIP-Seq(GSE30298)/Homer	TGCTGACTCA	1	-1.725	1	24	0.2667	4748.5	0.221
AI	RUNX-AML(Runt)/CD4+-PolII-ChIP-Seq(Barski_et_al.)/Homer	GCTGTGGTTW	1	-1.708	1	19	0.2111	3648.6	0.1698
AI	Hoxc9(Homeobox)/Ainv15-Hoxc9-ChIP-Seq(GSE21812)/Homer	GGCCATAAATCA	1	-1.708	1	12	0.1333	2136.4	0.0994
AI	Pitx1(Homeobox)/Chicken-Pitx1-ChIP-Seq(GSE38910)/Homer	TAATCCCN	1	-1.708	1	71	0.7889	15926.3	0.7412
AI	PGR(NR)/EndoStromal-PGR-ChIP-Seq(GSE69539)/Homer	AAGAACATWHTGTTC	1	-1.707	1	8	0.0889	1307.1	0.0608
AI	Npas4(bHLH)/Neuron-Npas4-ChIP-Seq(GSE127793)/Homer	NHRTCACGACDN	1	-1.673	1	18	0.2	3448.7	0.1605
AI	KLF3(Zf)/MEF-Klf3-ChIP-Seq(GSE44748)/Homer	NRGCCCCRCCCHBNN	1	-1.672	1	15	0.1667	2795.6	0.1301
AI	STAT1(Stat)/HelaS3-STAT1-ChIP-Seq(GSE12782)/Homer	NATTTCCNGGAAAT	1	-1.657	1	9	0.1	1530.6	0.0712
AI	Klf4(Zf)/mES-Klf4-ChIP-Seq(GSE11431)/Homer	GCCACACCCA	1	-1.656	1	11	0.1222	1948.5	0.0907
AI	ZNF136(Zf)/HEK293-ZNF136.GFP-ChIP-Seq(GSE58341)/Homer	YTKGATAHAGTATTCTWGGTNGGCA	1	-1.644	1	3	0.0333	361.3	0.0168
AI	COUP-TFII(NR)/Artia-Nr2f2-ChIP-Seq(GSE46497)/Homer	AGRGGTCA	1	-1.643	1	38	0.4222	8008.1	0.3727
AI	Sox15(HMG)/CPA-Sox15-ChIP-Seq(GSE62909)/Homer	RAACAATGGN	1	-1.628	1	27	0.3	5488.2	0.2554
AI	Six2(Homeobox)/NephronProgenitor-Six2-ChIP-Seq(GSE39837)/Homer	GWAAYHTGAKMC	1	-1.615	1	23	0.2556	4594.3	0.2138
AI	Lhx2(Homeobox)/HFSC-Lhx2-ChIP-Seq(GSE48068)/Homer	TAATTAGN	1	-1.603	1	28	0.3111	5734	0.2668
AI	Tbx6(T-box)/ESC-Tbx6-ChIP-Seq(GSE93524)/Homer	DAGGTGTBAA	1	-1.589	1	24	0.2667	4836.4	0.2251
AI	Hoxa9(Homeobox)/ChickenMSG-Hoxa9.Flag-ChIP-Seq(GSE86088)/Homer	RGCAATNAAA	1	-1.562	1	52	0.5778	11382	0.5297
AI	Brachyury(T-box)/Mesoendoderm-Brachyury-ChIP-exo(GSE54963)/Homer	ANTTMRCASBNNNGTGYKAAN	1	-1.554	1	8	0.0889	1363.4	0.0634
AI	Maz(Zf)/HepG2-Maz-ChIP-Seq(GSE31477)/Homer	GGGGGGGG	1	-1.539	1	33	0.3667	6928.1	0.3224
AI	EHF(ETS)/LoVo-EHF-ChIP-Seq(GSE49402)/Homer	AVCAGGAAGT	1	-1.519	1	32	0.3556	6712.6	0.3124
AI	Sp2(Zf)/HEK293-Sp2.eGFP-ChIP-Seq(Encode)/Homer	YGGCCCCGCCCC	1	-1.512	1	36	0.4	7645.2	0.3558
AI	Oct4(POU,Homeobox)/mES-Oct4-ChIP-Seq(GSE11431)/Homer	ATTTGCATAW	1	-1.508	1	12	0.1333	2230.5	0.1038
AI	EWS:FLI1-fusion(ETS)/SK_N_MC-EWS:FLI1-ChIP-Seq(SRA014231)/Homer	VACAGGAAAT	1	-1.505	1	17	0.1889	3325.5	0.1548
AI	Sox9(HMG)/Limb-SOX9-ChIP-Seq(GSE73225)/Homer	AGGVNCCTTTGT	1	-1.496	1	25	0.2778	5126.6	0.2386
AI	Foxo1(Forkhead)/RAW-Foxo1-ChIP-Seq(Fan_et_al.)/Homer	CTGTTTAC	1	-1.494	1	44	0.4889	9535.5	0.4438
AI	ZFX(Zf)/mES-Zfx-ChIP-Seq(GSE11431)/Homer	AGGCCTRG	1	-1.443	1	33	0.3667	7003	0.3259
AI	NFY(CCAAT)/Promoter/Homer	RGCCAATSRG	1	-1.432	1	20	0.2222	4040.9	0.188
AI	ZSCAN22(Zf)/HEK293-ZSCAN22.GFP-ChIP-Seq(GSE58341)/Homer	SMCAGTCWGAKGGAGGAGGC	1	-1.4	1	3	0.0333	410.7	0.0191
AI	WT1(Zf)/Kidney-WT1-ChIP-Seq(GSE90016)/Homer	MCTCCCMCRCAB	1	-1.382	1	17	0.1889	3401	0.1583
AI	ELF5(ETS)/T47D-ELF5-ChIP-Seq(GSE30407)/Homer	ACVAGGAAGT	1	-1.381	1	19	0.2111	3849.6	0.1791
AI	PBX2(Homeobox)/K562-PBX2-ChIP-Seq(Encode)/Homer	RTGATTKATRGN	1	-1.379	1	17	0.1889	3402.2	0.1583
AI	Hoxa10(Homeobox)/ChickenMSG-Hoxa10.Flag-ChIP-Seq(GSE86088)/Homer	GGYAATGAAA	1	-1.377	1	14	0.1556	2737.3	0.1274
AI	Brn1(POU,Homeobox)/NPC-Brn1-ChIP-Seq(GSE35496)/Homer	TATGCWAATBAV	1	-1.359	1	9	0.1	1656.3	0.0771
AI	Six4(Homeobox)/MCF7-SIX4-ChIP-Seq(Encode)/Homer	TGWAAYCTGABACCB	1	-1.353	1	2	0.0222	235.3	0.0109
AI	EBF1(EBF)/Near-E2A-ChIP-Seq(GSE21512)/Homer	GTCCCCWGGGGA	1	-1.345	1	26	0.2889	5467.7	0.2545
AI	Lhx1(Homeobox)/EmbryoCarcinoma-Lhx1-ChIP-Seq(GSE70957)/Homer	NNYTAATTAR	1	-1.332	1	28	0.3111	5937.4	0.2763
AI	OCT:OCT(POU,Homeobox)/NPC-OCT6-ChIP-Seq(GSE43916)/Homer	YATGCATATRCATRT	1	-1.321	1	3	0.0333	428.3	0.0199
AI	FOXA1(Forkhead)/MCF7-FOXA1-ChIP-Seq(GSE26831)/Homer	WAAGTAAACA	1	-1.308	1	22	0.2444	4581	0.2132
AI	NFkB-p65(RHD)/GM12787-p65-ChIP-Seq(GSE19485)/Homer	WGGGGATTTCCC	1	-1.308	1	12	0.1333	2335.9	0.1087
AI	Bach2(bZIP)/OCILy7-Bach2-ChIP-Seq(GSE44420)/Homer	TGCTGAGTCA	1	-1.307	1	6	0.0667	1041.2	0.0485
AI	PAX5(Paired,Homeobox)/GM12878-PAX5-ChIP-Seq(GSE32465)/Homer	GCAGCCAAGCRTGACH	1	-1.297	1	11	0.1222	2121.1	0.0987
AI	KLF14(Zf)/HEK293-KLF14.GFP-ChIP-Seq(GSE58341)/Homer	RGKGGGCGKGGC	1	-1.294	1	40	0.4444	8767.4	0.408
AI	VDR(NR),DR3/GM10855-VDR+vitD-ChIP-Seq(GSE22484)/Homer	ARAGGTCANWGAGTTCANNN	1	-1.287	1	5	0.0556	840.5	0.0391
AI	Eomes(T-box)/H9-Eomes-ChIP-Seq(GSE26097)/Homer	ATTAACACCT	1	-1.279	1	42	0.4667	9252.9	0.4306
AI	Foxa3(Forkhead)/Liver-Foxa3-ChIP-Seq(GSE77670)/Homer	BSNTGTTTACWYWGN	1	-1.261	1	8	0.0889	1486.9	0.0692
AI	Chop(bZIP)/MEF-Chop-ChIP-Seq(GSE35681)/Homer	ATTGCATCAT	1	-1.258	1	5	0.0556	850.5	0.0396
AI	FoxL2(Forkhead)/Ovary-FoxL2-ChIP-Seq(GSE60858)/Homer	WWTRTAAACAVG	1	-1.255	1	18	0.2	3710.8	0.1727
AI	RBPJ:Ebox(?,bHLH)/Panc1-Rbpj1-ChIP-Seq(GSE47459)/Homer	GGGRAARRGRMCAGMTG	1	-1.254	1	10	0.1111	1925.7	0.0896
AI	Six1(Homeobox)/Myoblast-Six1-ChIP-Chip(GSE20150)/Homer	GKVTCADRTTWC	1	-1.253	1	6	0.0667	1062.3	0.0494
AI	NFkB-p50,p52(RHD)/Monocyte-p50-ChIP-Chip(Schreiber_et_al.)/Homer	GGGGGAATCCCC	1	-1.228	1	3	0.0333	451.2	0.021
AI	Dlx3(Homeobox)/Kerainocytes-Dlx3-ChIP-Seq(GSE89884)/Homer	NDGTAATTAC	1	-1.227	1	18	0.2	3730	0.1736
AI	GSC(Homeobox)/FrogEmbryos-GSC-ChIP-Seq(DRA000576)/Homer	RGGATTAR	1	-1.214	1	24	0.2667	5112.4	0.2379
AI	OCT:OCT-short(POU,Homeobox)/NPC-OCT6-ChIP-Seq(GSE43916)/Homer	ATGCATWATGCATRW	1	-1.21	1	14	0.1556	2839	0.1321
AI	Fra2(bZIP)/Striatum-Fra2-ChIP-Seq(GSE43429)/Homer	GGATGACTCATC	1	-1.209	1	12	0.1333	2392.6	0.1113
AI	RARa(NR)/K562-RARa-ChIP-Seq(Encode)/Homer	TTGAMCTTTG	1	-1.188	1	53	0.5889	11957	0.5564
AI	FoxD3(forkhead)/ZebrafishEmbryo-Foxd3.biotin-ChIP-seq(GSE106676)/Homer	TGTTTAYTTAGC	1	-1.142	1	20	0.2222	4251.4	0.1978
AI	HIF-1b(HLH)/T47D-HIF1b-ChIP-Seq(GSE59937)/Homer	RTACGTGC	1	-1.13	1	22	0.2444	4720.8	0.2197
AI	ERG(ETS)/VCaP-ERG-ChIP-Seq(GSE14097)/Homer	ACAGGAAGTG	1	-1.124	1	38	0.4222	8458.6	0.3936
AI	JunB(bZIP)/DendriticCells-Junb-ChIP-Seq(GSE36099)/Homer	RATGASTCAT	1	-1.107	1	13	0.1444	2681.1	0.1248
AI	Rfx5(HTH)/GM12878-Rfx5-ChIP-Seq(GSE31477)/Homer	SCCTAGCAACAG	1	-1.106	1	11	0.1222	2231.7	0.1039
AI	GATA3(Zf),DR8/iTreg-Gata3-ChIP-Seq(GSE20898)/Homer	AGATSTNDNNDSAGATAASN	1	-1.101	1	2	0.0222	283.3	0.0132
AI	EBNA1(EBV-virus)/Raji-EBNA1-ChIP-Seq(GSE30709)/Homer	GGYAGCAYDTGCTDCCCNNN	1	-1.095	1	1	0.0111	97.4	0.0045
AI	PSE(SNAPc)/K562-mStart-Seq/Homer	WAVTCACCMTAASYDAAAAG	1	-1.093	1	11	0.1222	2239.7	0.1042
AI	Pbx3(Homeobox)/GM12878-PBX3-ChIP-Seq(GSE32465)/Homer	SCTGTCAMTCAN	1	-1.089	1	7	0.0778	1350	0.0628
AI	Bcl11a(Zf)/HSPC-BCL11A-ChIP-Seq(GSE104676)/Homer	TYTGACCASWRG	1	-1.077	1	21	0.2333	4534.8	0.211
AI	MafK(bZIP)/C2C12-MafK-ChIP-Seq(GSE36030)/Homer	GCTGASTCAGCA	1	-1.075	1	7	0.0778	1358	0.0632
AI	Etv2(ETS)/ES-ER71-ChIP-Seq(GSE59402)/Homer	NNAYTTCCTGHN	1	-1.065	1	24	0.2667	5239.8	0.2438
AI	Mef2d(MADS)/Retina-Mef2d-ChIP-Seq(GSE61391)/Homer	GCTATTTTTAGC	1	-1.061	1	5	0.0556	925	0.043
AI	FOXK2(Forkhead)/U2OS-FOXK2-ChIP-Seq(E-MTAB-2204)/Homer	SCHTGTTTACAT	1	-1.052	1	15	0.1667	3176	0.1478
AI	Sp5(Zf)/mES-Sp5.Flag-ChIP-Seq(GSE72989)/Homer	RGKGGGCGGAGC	1	-1.046	1	26	0.2889	5722.6	0.2663
AI	PU.1-IRF(ETS:IRF)/Bcell-PU.1-ChIP-Seq(GSE21512)/Homer	MGGAAGTGAAAC	1	-1.036	1	31	0.3444	6901	0.3212
AI	Znf263(Zf)/K562-Znf263-ChIP-Seq(GSE31477)/Homer	CVGTSCTCCC	1	-1.035	1	42	0.4667	9494.4	0.4418
AI	KLF6(Zf)/PDAC-KLF6-ChIP-Seq(GSE64557)/Homer	MKGGGYGTGGCC	1	-1.035	1	24	0.2667	5267.9	0.2452
AI	Foxo3(Forkhead)/U2OS-Foxo3-ChIP-Seq(E-MTAB-2701)/Homer	DGTAAACA	1	-1.021	1	16	0.1778	3428.1	0.1595
AI	En1(Homeobox)/SUM149-EN1-ChIP-Seq(GSE120957)/Homer	NDCTAATTAS	1	-1.012	1	40	0.4444	9046.9	0.421
AI	Nanog(Homeobox)/mES-Nanog-ChIP-Seq(GSE11724)/Homer	RGCCATTAAC	1	-0.9915	1	70	0.7778	16255.9	0.7565
AI	HIF-1a(bHLH)/MCF7-HIF1a-ChIP-Seq(GSE28352)/Homer	TACGTGCV	1	-0.989	1	5	0.0556	956.9	0.0445
AI	IRF3(IRF)/BMDM-Irf3-ChIP-Seq(GSE67343)/Homer	AGTTTCAKTTTC	1	-0.9824	1	8	0.0889	1630.9	0.0759
AI	LHX9(Homeobox)/Hct116-LHX9.V5-ChIP-Seq(GSE116822)/Homer	NGCTAATTAG	1	-0.9706	1	33	0.3667	7439	0.3462
AI	FOXP1(Forkhead)/H9-FOXP1-ChIP-Seq(GSE31006)/Homer	NYYTGTTTACHN	1	-0.9704	1	10	0.1111	2091.6	0.0973
AI	Atf4(bZIP)/MEF-Atf4-ChIP-Seq(GSE35681)/Homer	MTGATGCAAT	1	-0.9646	1	6	0.0667	1190.5	0.0554
AI	GATA:SCL(Zf,bHLH)/Ter119-SCL-ChIP-Seq(GSE18720)/Homer	CRGCTGBNGNSNNSAGATAA	1	-0.9618	1	3	0.0333	529.6	0.0246
AI	GRE(NR),IR3/RAW264.7-GRE-ChIP-Seq(Unpublished)/Homer	VAGRACAKWCTGTYC	1	-0.9475	1	7	0.0778	1424.5	0.0663
AI	Sox2(HMG)/mES-Sox2-ChIP-Seq(GSE11431)/Homer	BCCATTGTTC	1	-0.9318	1	21	0.2333	4664.2	0.2171
AI	Jun-AP1(bZIP)/K562-cJun-ChIP-Seq(GSE31477)/Homer	GATGASTCATCN	1	-0.92	1	6	0.0667	1213.9	0.0565
AI	RAR:RXR(NR),DR5/ES-RAR-ChIP-Seq(GSE56893)/Homer	RGGTCADNNAGAGGTCAV	1	-0.9076	1	1	0.0111	123.8	0.0058
AI	Tbet(T-box)/CD8-Tbet-ChIP-Seq(GSE33802)/Homer	AGGTGTGAAM	1	-0.8934	1	20	0.2222	4467.1	0.2079
AI	DLX2(Homeobox)/BasalGanglia-Dlx2-ChIP-seq(GSE124936)/Homer	NNNTAATTAS	1	-0.8827	1	33	0.3667	7535.7	0.3507
AI	NF-E2(bZIP)/K562-NFE2-ChIP-Seq(GSE31477)/Homer	GATGACTCAGCA	1	-0.8732	1	2	0.0222	340.1	0.0158
AI	ETV4(ETS)/HepG2-ETV4-ChIP-Seq(ENCODE)/Homer	ACCGGAAGTG	1	-0.8609	1	27	0.3	6144.8	0.286
AI	ZNF669(Zf)/HEK293-ZNF669.GFP-ChIP-Seq(GSE58341)/Homer	GARTGGTCATCGCCC	1	-0.8561	1	2	0.0222	345.9	0.0161
AI	Oct2(POU,Homeobox)/Bcell-Oct2-ChIP-Seq(GSE21512)/Homer	ATATGCAAAT	1	-0.8469	1	6	0.0667	1253.2	0.0583
AI	Fos(bZIP)/TSC-Fos-ChIP-Seq(GSE110950)/Homer	NDATGASTCAYN	1	-0.8464	1	13	0.1444	2875.3	0.1338
AI	Tcf3(HMG)/mES-Tcf3-ChIP-Seq(GSE11724)/Homer	ASWTCAAAGG	1	-0.8295	1	6	0.0667	1263.7	0.0588
AI	ZNF652/HepG2-ZNF652.Flag-ChIP-Seq(Encode)/Homer	TTAACCCTTTVNKKN	1	-0.8258	1	5	0.0556	1035.4	0.0482
AI	DLX1(Homeobox)/BasalGanglia-Dlx1-ChIP-seq(GSE124936)/Homer	NSNNTAATTA	1	-0.8142	1	29	0.3222	6669.9	0.3104
AI	GFY-Staf(?,Zf)/Promoter/Homer	RACTACAATTCCCAGAAKGC	1	-0.8133	1	2	0.0222	358.2	0.0167
AI	bZIP:IRF(bZIP,IRF)/Th17-BatF-ChIP-Seq(GSE39756)/Homer	NAGTTTCABTHTGACTNW	1	-0.8106	1	10	0.1111	2204.5	0.1026
AI	AP-1(bZIP)/ThioMac-PU.1-ChIP-Seq(GSE21512)/Homer	VTGACTCATC	1	-0.8073	1	16	0.1778	3613	0.1681
AI	CEBP(bZIP)/ThioMac-CEBPb-ChIP-Seq(GSE21512)/Homer	ATTGCGCAAC	1	-0.8062	1	12	0.1333	2675.9	0.1245
AI	AP-2gamma(AP2)/MCF7-TFAP2C-ChIP-Seq(GSE21234)/Homer	SCCTSAGGSCAW	1	-0.7973	1	24	0.2667	5508	0.2563
AI	COUP-TFII(NR)/K562-NR2F1-ChIP-Seq(Encode)/Homer	GKBCARAGGTCA	1	-0.7926	1	28	0.3111	6458.6	0.3006
AI	SCL(bHLH)/HPC7-Scl-ChIP-Seq(GSE13511)/Homer	AVCAGCTG	1	-0.7889	1	78	0.8667	18384.1	0.8555
AI	AMYB(HTH)/Testes-AMYB-ChIP-Seq(GSE44588)/Homer	TGGCAGTTGG	1	-0.7805	1	34	0.3778	7894.2	0.3674
AI	TCFL2(HMG)/K562-TCF7L2-ChIP-Seq(GSE29196)/Homer	ACWTCAAAGG	1	-0.779	1	2	0.0222	369.2	0.0172
AI	PR(NR)/T47D-PR-ChIP-Seq(GSE31130)/Homer	VAGRACAKNCTGTBC	1	-0.7761	1	47	0.5222	10988.1	0.5114
AI	ZNF711(Zf)/SHSY5Y-ZNF711-ChIP-Seq(GSE20673)/Homer	AGGCCTAG	1	-0.7671	1	39	0.4333	9098.9	0.4234
AI	Sox10(HMG)/SciaticNerve-Sox3-ChIP-Seq(GSE35132)/Homer	CCWTTGTYYB	1	-0.7453	1	36	0.4	8414.3	0.3916
AI	DUX4(Homeobox)/Myoblasts-DUX4.V5-ChIP-Seq(GSE75791)/Homer	NWTAAYCYAATCAWN	1	-0.7412	1	1	0.0111	154.6	0.0072
AI	ZNF341(Zf)/EBV-ZNF341-ChIP-Seq(GSE113194)/Homer	GGAACAGCCG	1	-0.7357	1	18	0.2	4156.7	0.1934
AI	LEF1(HMG)/H1-LEF1-ChIP-Seq(GSE64758)/Homer	CCTTTGATST	1	-0.7295	1	15	0.1667	3452.9	0.1607
AI	Lhx3(Homeobox)/Neuron-Lhx3-ChIP-Seq(GSE31456)/Homer	ADBTAATTAR	1	-0.7184	1	35	0.3889	8212.4	0.3822
AI	KLF5(Zf)/LoVo-KLF5-ChIP-Seq(GSE49402)/Homer	DGGGYGKGGC	1	-0.717	1	27	0.3	6313	0.2938
AI	MyoD(bHLH)/Myotube-MyoD-ChIP-Seq(GSE21614)/Homer	RRCAGCTGYTSY	1	-0.7142	1	22	0.2444	5129.2	0.2387
AI	Olig2(bHLH)/Neuron-Olig2-ChIP-Seq(GSE30882)/Homer	RCCATMTGTT	1	-0.7134	1	43	0.4778	10121.9	0.471
AI	Srebp1a(bHLH)/HepG2-Srebp1a-ChIP-Seq(GSE31477)/Homer	RTCACSCCAY	1	-0.7085	1	4	0.0444	865.8	0.0403
AI	Elf4(ETS)/BMDM-Elf4-ChIP-Seq(GSE88699)/Homer	ACTTCCKGKT	1	-0.706	1	24	0.2667	5614.9	0.2613
AI	ZNF675(Zf)/HEK293-ZNF675.GFP-ChIP-Seq(GSE58341)/Homer	ARGAGGMCAAAATGW	1	-0.6996	1	3	0.0333	633.5	0.0295
AI	Erra(NR)/HepG2-Erra-ChIP-Seq(GSE31477)/Homer	CAAAGGTCAG	1	-0.6959	1	46	0.5111	10860	0.5054
AI	Hoxd10(Homeobox)/ChickenMSG-Hoxd10.Flag-ChIP-Seq(GSE86088)/Homer	GGCMATGAAA	1	-0.6957	1	22	0.2444	5151.5	0.2397
AI	Hoxb4(Homeobox)/ES-Hoxb4-ChIP-Seq(GSE34014)/Homer	TGATTRATGGCY	1	-0.6904	1	4	0.0444	875.3	0.0407
AI	EBF(EBF)/proBcell-EBF-ChIP-Seq(GSE21978)/Homer	DGTCCCYRGGGA	1	-0.6884	1	5	0.0556	1114.8	0.0519
AI	ZNF165(Zf)/WHIM12-ZNF165-ChIP-Seq(GSE65937)/Homer	AAGGKGRCGCAGGCA	1	-0.6849	1	3	0.0333	640.9	0.0298
AI	Zic2(Zf)/ESC-Zic2-ChIP-Seq(SRP197560)/Homer	CHCAGCRGGRGG	1	-0.6843	1	12	0.1333	2784.4	0.1296
AI	Tlx?(NR)/NPC-H3K4me1-ChIP-Seq(GSE16256)/Homer	CTGGCAGSCTGCCA	1	-0.6829	1	16	0.1778	3738.5	0.174
AI	HLF(bZIP)/HSC-HLF.Flag-ChIP-Seq(GSE69817)/Homer	RTTATGYAAB	1	-0.6799	1	15	0.1667	3503.9	0.1631
AI	ZNF264(Zf)/HEK293-ZNF264.GFP-ChIP-Seq(GSE58341)/Homer	RGGGCACTAACY	1	-0.6797	1	14	0.1556	3265.1	0.1519
AI	GRHL2(CP2)/HBE-GRHL2-ChIP-Seq(GSE46194)/Homer	AAACYKGTTWDACMRGTTTB	1	-0.6747	1	8	0.0889	1839.8	0.0856
AI	KLF1(Zf)/HUDEP2-KLF1-CutnRun(GSE136251)/Homer	VDGGGYGGGGCY	1	-0.6648	1	20	0.2222	4713	0.2193
AI	MNT(bHLH)/HepG2-MNT-ChIP-Seq(Encode)/Homer	DGCACACGTG	1	-0.6557	1	20	0.2222	4723.4	0.2198
AI	STAT6(Stat)/Macrophage-Stat6-ChIP-Seq(GSE38377)/Homer	TTCCKNAGAA	1	-0.6536	1	12	0.1333	2814.2	0.131
AI	Zic(Zf)/Cerebellum-ZIC1.2-ChIP-Seq(GSE60731)/Homer	CCTGCTGAGH	1	-0.6523	1	21	0.2333	4966.1	0.2311
AI	Pax8(Paired,Homeobox)/Thyroid-Pax8-ChIP-Seq(GSE26938)/Homer	GTCATGCHTGRCTGS	1	-0.6454	1	9	0.1	2103.1	0.0979
AI	Bcl6(Zf)/Liver-Bcl6-ChIP-Seq(GSE31578)/Homer	NNNCTTTCCAGGAAA	1	-0.642	1	30	0.3333	7127.9	0.3317
AI	HIF2a(bHLH)/785_O-HIF2a-ChIP-Seq(GSE34871)/Homer	GCACGTACCC	1	-0.642	1	6	0.0667	1385.7	0.0645
AI	Tgif1(Homeobox)/mES-Tgif1-ChIP-Seq(GSE55404)/Homer	YTGWCADY	1	-0.6364	1	54	0.6	12847	0.5979
AI	TEAD2(TEA)/Py2T-Tead2-ChIP-Seq(GSE55709)/Homer	CCWGGAATGY	1	-0.6357	1	11	0.1222	2592.5	0.1206
AI	Oct4:Sox17(POU,Homeobox,HMG)/F9-Sox17-ChIP-Seq(GSE44553)/Homer	CCATTGTATGCAAAT	1	-0.6349	1	3	0.0333	665.9	0.031
AI	MITF(bHLH)/MastCells-MITF-ChIP-Seq(GSE48085)/Homer	RTCATGTGAC	1	-0.6232	1	19	0.2111	4525	0.2106
AI	Atoh1(bHLH)/Cerebellum-Atoh1-ChIP-Seq(GSE22111)/Homer	VNRVCAGCTGGY	1	-0.6212	1	28	0.3111	6679.2	0.3108
AI	KLF10(Zf)/HEK293-KLF10.GFP-ChIP-Seq(GSE58341)/Homer	GGGGGTGTGTCC	1	-0.6207	1	15	0.1667	3569	0.1661
AI	JunD(bZIP)/K562-JunD-ChIP-Seq/Homer	ATGACGTCATCN	1	-0.6188	1	2	0.0222	429.3	0.02
AI	Unknown-ESC-element(?)/mES-Nanog-ChIP-Seq(GSE11724)/Homer	CACAGCAGGGGG	1	-0.613	1	16	0.1778	3817.7	0.1777
AI	Stat3+il21(Stat)/CD4-Stat3-ChIP-Seq(GSE19198)/Homer	SVYTTCCNGGAARB	1	-0.6032	1	17	0.1889	4069.3	0.1894
AI	Egr2(Zf)/Thymocytes-Egr2-ChIP-Seq(GSE34254)/Homer	NGCGTGGGCGGR	1	-0.5998	1	4	0.0444	929.1	0.0432
AI	CArG(MADS)/PUER-Srf-ChIP-Seq(Sullivan_et_al.)/Homer	CCATATATGGNM	1	-0.5971	1	6	0.0667	1419.3	0.0661
AI	Hoxa11(Homeobox)/ChickenMSG-Hoxa11.Flag-ChIP-Seq(GSE86088)/Homer	TTTTATGGCM	1	-0.5951	1	40	0.4444	9581.7	0.4459
AI	Cdx2(Homeobox)/mES-Cdx2-ChIP-Seq(GSE14586)/Homer	GYMATAAAAH	1	-0.5922	1	11	0.1222	2636.3	0.1227
AI	PU.1(ETS)/ThioMac-PU.1-ChIP-Seq(GSE21512)/Homer	AGAGGAAGTG	1	-0.5883	1	11	0.1222	2640.8	0.1229
AI	CREB5(bZIP)/LNCaP-CREB5.V5-ChIP-Seq(GSE137775)/Homer	VVATGACGTCAT	1	-0.5879	1	7	0.0778	1670.9	0.0778
AI	PAX3:FKHR-fusion(Paired,Homeobox)/Rh4-PAX3:FKHR-ChIP-Seq(GSE19063)/Homer	ACCRTGACTAATTNN	1	-0.5844	1	4	0.0444	939.3	0.0437
AI	Barx1(Homeobox)/Stomach-Barx1.3xFlag-ChIP-Seq(GSE69483)/Homer	AAACMATTAN	1	-0.5837	1	9	0.1	2160.3	0.1005
AI	MyoG(bHLH)/C2C12-MyoG-ChIP-Seq(GSE36024)/Homer	AACAGCTG	1	-0.5724	1	26	0.2889	6271.8	0.2919
AI	NFIL3(bZIP)/HepG2-NFIL3-ChIP-Seq(Encode)/Homer	VTTACGTAAYNNNNN	1	-0.5548	1	11	0.1222	2676.4	0.1246
AI	BATF(bZIP)/Th17-BATF-ChIP-Seq(GSE39756)/Homer	DATGASTCAT	1	-0.5547	1	13	0.1444	3162.9	0.1472
AI	Smad4(MAD)/ESC-SMAD4-ChIP-Seq(GSE29422)/Homer	VBSYGTCTGG	1	-0.553	1	37	0.4111	8933.1	0.4157
AI	NPAS2(bHLH)/Liver-NPAS2-ChIP-Seq(GSE39860)/Homer	KCCACGTGAC	1	-0.5513	1	20	0.2222	4859.2	0.2261
AI	Hoxd11(Homeobox)/ChickenMSG-Hoxd11.Flag-ChIP-Seq(GSE86088)/Homer	VGCCATAAAA	1	-0.5483	1	42	0.4667	10133.3	0.4716
AI	Gata1(Zf)/K562-GATA1-ChIP-Seq(GSE18829)/Homer	SAGATAAGRV	1	-0.5415	1	9	0.1	2202.4	0.1025
AI	CUX1(Homeobox)/K562-CUX1-ChIP-Seq(GSE92882)/Homer	TATCGATNAN	1	-0.5337	1	10	0.1111	2455.8	0.1143
AI	GABPA(ETS)/Jurkat-GABPa-ChIP-Seq(GSE17954)/Homer	RACCGGAAGT	1	-0.5285	1	21	0.2333	5134	0.2389
AI	TR4(NR),DR1/Hela-TR4-ChIP-Seq(GSE24685)/Homer	GAGGTCAAAGGTCA	1	-0.5245	1	2	0.0222	473.5	0.022
AI	Atf2(bZIP)/3T3L1-Atf2-ChIP-Seq(GSE56872)/Homer	NRRTGACGTCAT	1	-0.5225	1	6	0.0667	1481.4	0.0689
AI	Gfi1b(Zf)/HPC7-Gfi1b-ChIP-Seq(GSE22178)/Homer	MAATCACTGC	1	-0.5222	1	14	0.1556	3445.7	0.1604
AI	Sox6(HMG)/Myotubes-Sox6-ChIP-Seq(GSE32627)/Homer	CCATTGTTNY	1	-0.5211	1	32	0.3556	7790.8	0.3626
AI	Hoxa13(Homeobox)/ChickenMSG-Hoxa13.Flag-ChIP-Seq(GSE86088)/Homer	CYHATAAAAN	1	-0.5201	1	42	0.4667	10182	0.4738
AI	NRF(NRF)/Promoter/Homer	STGCGCATGCGC	1	-0.5194	1	4	0.0444	984.3	0.0458
AI	Hoxd12(Homeobox)/ChickenMSG-Hoxd12.Flag-ChIP-Seq(GSE86088)/Homer	HDGYAATGAAAN	1	-0.5169	1	32	0.3556	7797.7	0.3629
AI	BMYB(HTH)/Hela-BMYB-ChIP-Seq(GSE27030)/Homer	NHAACBGYYV	1	-0.5117	1	31	0.3444	7566.4	0.3521
AI	IRF4(IRF)/GM12878-IRF4-ChIP-Seq(GSE32465)/Homer	ACTGAAACCA	1	-0.5104	1	8	0.0889	1988.7	0.0925
AI	ETS(ETS)/Promoter/Homer	AACCGGAAGT	1	-0.5065	1	8	0.0889	1992.2	0.0927
AI	Fox:Ebox(Forkhead,bHLH)/Panc1-Foxa2-ChIP-Seq(GSE47459)/Homer	NNNVCTGWGYAAACASN	1	-0.5056	1	22	0.2444	5409.3	0.2517
AI	Ascl1(bHLH)/NeuralTubes-Ascl1-ChIP-Seq(GSE55840)/Homer	NNVVCAGCTGBN	1	-0.4999	1	36	0.4	8784	0.4088
AI	Fra1(bZIP)/BT549-Fra1-ChIP-Seq(GSE46166)/Homer	NNATGASTCATH	1	-0.4957	1	11	0.1222	2744.1	0.1277
AI	ZBTB12(Zf)/HEK293-ZBTB12.GFP-ChIP-Seq(GSE58341)/Homer	NGNTCTAGAACCNGV	1	-0.4902	1	9	0.1	2257.6	0.1051
AI	ELF1(ETS)/Jurkat-ELF1-ChIP-Seq(SRA014231)/Homer	AVCCGGAAGT	1	-0.4867	1	12	0.1333	3001.2	0.1397
AI	Fli1(ETS)/CD8-FLI-ChIP-Seq(GSE20898)/Homer	NRYTTCCGGH	1	-0.4812	1	25	0.2778	6173.1	0.2873
AI	TEAD4(TEA)/Tropoblast-Tead4-ChIP-Seq(GSE37350)/Homer	CCWGGAATGY	1	-0.48	1	17	0.1889	4234.1	0.197
AI	Mef2c(MADS)/GM12878-Mef2c-ChIP-Seq(GSE32465)/Homer	DCYAAAAATAGM	1	-0.4773	1	8	0.0889	2023.3	0.0942
AI	TATA-Box(TBP)/Promoter/Homer	CCTTTTAWAGSC	1	-0.4735	1	25	0.2778	6186.9	0.2879
AI	Sox7(HMG)/ESC-Sox7-ChIP-Seq(GSE133899)/Homer	VVRRAACAATGG	1	-0.4676	1	6	0.0667	1532.2	0.0713
AI	Atf3(bZIP)/GBM-ATF3-ChIP-Seq(GSE33912)/Homer	DATGASTCATHN	1	-0.4654	1	13	0.1444	3275.4	0.1524
AI	Atf1(bZIP)/K562-ATF1-ChIP-Seq(GSE31477)/Homer	GATGACGTCA	1	-0.465	1	11	0.1222	2782.4	0.1295
AI	NRF1(NRF)/MCF7-NRF1-ChIP-Seq(Unpublished)/Homer	CTGCGCATGCGC	1	-0.458	1	3	0.0333	773	0.036
AI	Twist(bHLH)/HMLE-TWIST1-ChIP-Seq(Chang_et_al)/Homer	VCAKCTGGNNNCCAGMTGBN	1	-0.4552	1	3	0.0333	775.4	0.0361
AI	E2F(E2F)/Hela-CellCycle-Expression/Homer	TTSGCGCGAAAA	1	-0.4548	1	1	0.0111	240	0.0112
AI	Atf7(bZIP)/3T3L1-Atf7-ChIP-Seq(GSE56872)/Homer	NGRTGACGTCAY	1	-0.4531	1	8	0.0889	2050.3	0.0954
AI	Nkx2.2(Homeobox)/NPC-Nkx2.2-ChIP-Seq(GSE61673)/Homer	BTBRAGTGSN	1	-0.4497	1	40	0.4444	9832.8	0.4576
AI	PRDM9(Zf)/Testis-DMC1-ChIP-Seq(GSE35498)/Homer	ADGGYAGYAGCATCT	1	-0.4445	1	10	0.1111	2560.2	0.1191
AI	p73(p53)/Trachea-p73-ChIP-Seq(PRJNA310161)/Homer	NRRRCAWGTCCDGRCATGYY	1	-0.4428	1	1	0.0111	244.4	0.0114
AI	RUNX(Runt)/HPC7-Runx1-ChIP-Seq(GSE22178)/Homer	SAAACCACAG	1	-0.4341	1	14	0.1556	3566.2	0.166
AI	PRDM14(Zf)/H1-PRDM14-ChIP-Seq(GSE22767)/Homer	RGGTCTCTAACY	1	-0.431	1	6	0.0667	1569.6	0.073
AI	STAT5(Stat)/mCD4+-Stat5-ChIP-Seq(GSE12346)/Homer	RTTTCTNAGAAA	1	-0.4267	1	7	0.0778	1828.4	0.0851
AI	NPAS(bHLH)/Liver-NPAS-ChIP-Seq(GSE39860)/Homer	NVCACGTG	1	-0.4201	1	28	0.3111	7007.6	0.3261
AI	ETS:E-box(ETS,bHLH)/HPC7-Scl-ChIP-Seq(GSE22178)/Homer	AGGAARCAGCTG	1	-0.4125	1	2	0.0222	538.7	0.0251
AI	Ronin(THAP)/ES-Thap11-ChIP-Seq(GSE51522)/Homer	RACTACAACTCCCAGVAKGC	1	-0.4113	1	1	0.0111	258.7	0.012
AI	LRF(Zf)/Erythroblasts-ZBTB7A-ChIP-Seq(GSE74977)/Homer	AAGACCCYYN	1	-0.4057	1	26	0.2889	6550.6	0.3048
AI	RUNX2(Runt)/PCa-RUNX2-ChIP-Seq(GSE33889)/Homer	NWAACCACADNN	1	-0.4015	1	16	0.1778	4111.8	0.1914
AI	Zfp57(Zf)/H1-ZFP57.HA-ChIP-Seq(GSE115387)/Homer	NANTGCSGCA	1	-0.3998	1	6	0.0667	1603.3	0.0746
AI	Zic3(Zf)/mES-Zic3-ChIP-Seq(GSE37889)/Homer	GGCCYCCTGCTGDGH	1	-0.3952	1	15	0.1667	3874.1	0.1803
AI	Mef2a(MADS)/HL1-Mef2a.biotin-ChIP-Seq(GSE21529)/Homer	CYAAAAATAG	1	-0.3902	1	7	0.0778	1871.7	0.0871
AI	CDX4(Homeobox)/ZebrafishEmbryos-Cdx4.Myc-ChIP-Seq(GSE48254)/Homer	NGYCATAAAWCH	1	-0.3902	1	14	0.1556	3634.3	0.1691
AI	DMRT1(DM)/Testis-DMRT1-ChIP-Seq(GSE64892)/Homer	TWGHWACAWTGTWDC	1	-0.3863	1	4	0.0444	1096.7	0.051
AI	Sox17(HMG)/Endoderm-Sox17-ChIP-Seq(GSE61475)/Homer	CCATTGTTYB	1	-0.3859	1	14	0.1556	3641.8	0.1695
AI	c-Jun-CRE(bZIP)/K562-cJun-ChIP-Seq(GSE31477)/Homer	ATGACGTCATCY	1	-0.3823	1	5	0.0556	1363.1	0.0634
AI	MYNN(Zf)/HEK293-MYNN.eGFP-ChIP-Seq(Encode)/Homer	TTCAAAWTAAAAGTC	1	-0.3822	1	4	0.0444	1100.8	0.0512
AI	NFkB-p65-Rel(RHD)/ThioMac-LPS-Expression(GSE23622)/Homer	GGAAATTCCC	1	-0.3669	1	1	0.0111	280.7	0.0131
AI	TEAD3(TEA)/HepG2-TEAD3-ChIP-Seq(Encode)/Homer	TRCATTCCAG	1	-0.3668	1	21	0.2333	5405.8	0.2516
AI	STAT4(Stat)/CD4-Stat4-ChIP-Seq(GSE22104)/Homer	NYTTCCWGGAAR	1	-0.3648	1	20	0.2222	5163.9	0.2403
AI	AR-halfsite(NR)/LNCaP-AR-ChIP-Seq(GSE27824)/Homer	CCAGGAACAG	1	-0.3626	1	68	0.7556	16587.9	0.7719
AI	Pit1+1bp(Homeobox)/GCrat-Pit1-ChIP-Seq(GSE58009)/Homer	ATGCATAATTCA	1	-0.3615	1	5	0.0556	1386.6	0.0645
AI	Duxbl(Homeobox)/NIH3T3-Duxbl.HA-ChIP-Seq(GSE119782)/Homer	TAAYCYAATCAA	1	-0.3595	1	1	0.0111	284.8	0.0133
AI	Gata6(Zf)/HUG1N-GATA6-ChIP-Seq(GSE51936)/Homer	YCTTATCTBN	1	-0.3588	1	13	0.1444	3436.8	0.1599
AI	TEAD1(TEAD)/HepG2-TEAD1-ChIP-Seq(Encode)/Homer	CYRCATTCCA	1	-0.3573	1	18	0.2	4684.3	0.218
AI	THRa(NR)/C17.2-THRa-ChIP-Seq(GSE38347)/Homer	GGTCANYTGAGGWCA	1	-0.3571	1	8	0.0889	2171.1	0.101
AI	AP-2alpha(AP2)/Hela-AP2alpha-ChIP-Seq(GSE31477)/Homer	ATGCCCTGAGGC	1	-0.3561	1	16	0.1778	4190.1	0.195
AI	Nrf2(bZIP)/Lymphoblast-Nrf2-ChIP-Seq(GSE37589)/Homer	HTGCTGAGTCAT	1	-0.3558	1	1	0.0111	286.1	0.0133
AI	CTCF-SatelliteElement(Zf?)/CD4+-CTCF-ChIP-Seq(Barski_et_al.)/Homer	TGCAGTTCCMVNWRTGGCCA	1	-0.354	1	1	0.0111	287.6	0.0134
AI	CHR(?)/Hela-CellCycle-Expression/Homer	SRGTTTCAAA	1	-0.3534	1	11	0.1222	2941.1	0.1369
AI	MafB(bZIP)/BMM-Mafb-ChIP-Seq(GSE75722)/Homer	WNTGCTGASTCAGCANWTTY	1	-0.349	1	9	0.1	2439.1	0.1135
AI	HINFP(Zf)/K562-HINFP.eGFP-ChIP-Seq(Encode)/Homer	TWVGGTCCGC	1	-0.349	1	4	0.0444	1134	0.0528
AI	Bapx1(Homeobox)/VertebralCol-Bapx1-ChIP-Seq(GSE36672)/Homer	TTRAGTGSYK	1	-0.3388	1	41	0.4556	10306.2	0.4796
AI	p63(p53)/Keratinocyte-p63-ChIP-Seq(GSE17611)/Homer	NNDRCATGYCYNRRCATGYH	1	-0.3331	1	7	0.0778	1946.8	0.0906
AI	Elk4(ETS)/Hela-Elk4-ChIP-Seq(GSE31477)/Homer	NRYTTCCGGY	1	-0.3326	1	12	0.1333	3229.8	0.1503
AI	c-Myc(bHLH)/mES-cMyc-ChIP-Seq(GSE11431)/Homer	VVCCACGTGG	1	-0.327	1	9	0.1	2473.6	0.1151
AI	NFE2L2(bZIP)/HepG2-NFE2L2-ChIP-Seq(Encode)/Homer	AWWWTGCTGAGTCAT	1	-0.3232	1	1	0.0111	305.7	0.0142
AI	Zfp809(Zf)/ES-Zfp809-ChIP-Seq(GSE70799)/Homer	GGGGCTYGKCTGGGA	1	-0.3177	1	4	0.0444	1169.9	0.0544
AI	SF1(NR)/H295R-Nr5a1-ChIP-Seq(GSE44220)/Homer	CAAGGHCANV	1	-0.3176	1	9	0.1	2488.7	0.1158
AI	HRE(HSF)/HepG2-HSF1-ChIP-Seq(GSE31477)/Homer	BSTTCTRGAABVTTCYAGAA	1	-0.3173	1	3	0.0333	894.7	0.0416
AI	DMRT6(DM)/Testis-DMRT6-ChIP-Seq(GSE60440)/Homer	YDGHTACAWTGTADC	1	-0.3163	1	3	0.0333	895.1	0.0417
AI	Max(bHLH)/K562-Max-ChIP-Seq(GSE31477)/Homer	RCCACGTGGYYN	1	-0.3157	1	12	0.1333	3259	0.1517
AI	Pit1(Homeobox)/GCrat-Pit1-ChIP-Seq(GSE58009)/Homer	ATGMATATDC	1	-0.3136	1	15	0.1667	4021.7	0.1872
AI	Gata2(Zf)/K562-GATA2-ChIP-Seq(GSE18829)/Homer	BBCTTATCTS	1	-0.3127	1	9	0.1	2496.2	0.1162
AI	Prop1(Homeobox)/GHFT1-PROP1.biotin-ChIP-Seq(GSE77302)/Homer	NTAATBNAATTA	1	-0.3127	1	9	0.1	2496.3	0.1162
AI	MYB(HTH)/ERMYB-Myb-ChIPSeq(GSE22095)/Homer	GGCVGTTR	1	-0.3121	1	34	0.3778	8691.9	0.4045
AI	Mouse_Recombination_Hotspot(Zf)/Testis-DMC1-ChIP-Seq(GSE24438)/Homer	ACTYKNATTCGTGNTACTTC	1	-0.3075	1	1	0.0111	315.6	0.0147
AI	Srebp2(bHLH)/HepG2-Srebp2-ChIP-Seq(GSE31477)/Homer	CGGTCACSCCAC	1	-0.3058	1	2	0.0222	620.5	0.0289
AI	ZBTB18(Zf)/HEK293-ZBTB18.GFP-ChIP-Seq(GSE58341)/Homer	AACATCTGGA	1	-0.2993	1	10	0.1111	2777.1	0.1292
AI	Ets1-distal(ETS)/CD4+-PolII-ChIP-Seq(Barski_et_al.)/Homer	MACAGGAAGT	1	-0.298	1	6	0.0667	1733.4	0.0807
AI	MafF(bZIP)/HepG2-MafF-ChIP-Seq(GSE31477)/Homer	HWWGTCAGCAWWTTT	1	-0.2977	1	4	0.0444	1194	0.0556
AI	TRPS1(Zf)/MCF7-TRPS1-ChIP-Seq(GSE107013)/Homer	AGATAAGANN	1	-0.2931	1	30	0.3333	7770.4	0.3616
AI	SCRT1(Zf)/HEK293-SCRT1.eGFP-ChIP-Seq(Encode)/Homer	GCAACAGGTG	1	-0.2921	1	4	0.0444	1200.8	0.0559
AI	HRE(HSF)/Striatum-HSF1-ChIP-Seq(GSE38000)/Homer	TTCTAGAABNTTCTA	1	-0.2905	1	4	0.0444	1203	0.056
AI	NF1:FOXA1(CTF,Forkhead)/LNCAP-FOXA1-ChIP-Seq(GSE27824)/Homer	WNTGTTTRYTTTGGCA	1	-0.2855	1	1	0.0111	330.7	0.0154
AI	NF1-halfsite(CTF)/LNCaP-NF1-ChIP-Seq(Unpublished)/Homer	YTGCCAAG	1	-0.2827	1	44	0.4889	11162	0.5194
AI	Gli2(Zf)/GM2-Gli2-ChIP-Chip(GSE112702)/Homer	YSTGGGTGGTCT	1	-0.2767	1	4	0.0444	1220.6	0.0568
AI	GATA3(Zf),DR4/iTreg-Gata3-ChIP-Seq(GSE20898)/Homer	AGATGKDGAGATAAG	1	-0.2745	1	1	0.0111	338.3	0.0157
AI	SpiB(ETS)/OCILY3-SPIB-ChIP-Seq(GSE56857)/Homer	AAAGRGGAAGTG	1	-0.2737	1	4	0.0444	1224.1	0.057
AI	Esrrb(NR)/mES-Esrrb-ChIP-Seq(GSE11431)/Homer	KTGACCTTGA	1	-0.2712	1	11	0.1222	3088.4	0.1437
AI	E2F6(E2F)/Hela-E2F6-ChIP-Seq(GSE31477)/Homer	GGCGGGAARN	1	-0.2696	1	8	0.0889	2309.7	0.1075
AI	CEBP:AP1(bZIP)/ThioMac-CEBPb-ChIP-Seq(GSE21512)/Homer	DRTGTTGCAA	1	-0.269	1	12	0.1333	3350.8	0.1559
AI	Nr5a2(NR)/mES-Nr5a2-ChIP-Seq(GSE19019)/Homer	BTCAAGGTCA	1	-0.2641	1	10	0.1111	2843.7	0.1323
AI	Twist2(bHLH)/Myoblast-Twist2.Ty1-ChIP-Seq(GSE127998)/Homer	MCAGCTGBYH	1	-0.2574	1	37	0.4111	9560.4	0.4449
AI	CRE(bZIP)/Promoter/Homer	CSGTGACGTCAC	1	-0.2522	1	3	0.0333	969.7	0.0451
AI	Phox2a(Homeobox)/Neuron-Phox2a-ChIP-Seq(GSE31456)/Homer	YTAATYNRATTA	1	-0.2465	1	5	0.0556	1541.1	0.0717
AI	BHLHA15(bHLH)/NIH3T3-BHLHB8.HA-ChIP-Seq(GSE119782)/Homer	NAMCAGCTGK	1	-0.2436	1	30	0.3333	7905.2	0.3679
AI	E-box(bHLH)/Promoter/Homer	SSGGTCACGTGA	1	-0.2408	1	1	0.0111	365	0.017
AI	HOXB13(Homeobox)/ProstateTumor-HOXB13-ChIP-Seq(GSE56288)/Homer	TTTTATKRGG	1	-0.2395	1	16	0.1778	4439.6	0.2066
AI	EKLF(Zf)/Erythrocyte-Klf1-ChIP-Seq(GSE20478)/Homer	NWGGGTGTGGCY	1	-0.2394	1	3	0.0333	986.3	0.0459
AI	ZNF143|STAF(Zf)/CUTLL-ZNF143-ChIP-Seq(GSE29600)/Homer	ATTTCCCAGVAKSCY	1	-0.2384	1	7	0.0778	2100	0.0977
AI	Usf2(bHLH)/C2C12-Usf2-ChIP-Seq(GSE36030)/Homer	GTCACGTGGT	1	-0.2362	1	5	0.0556	1558.9	0.0725
AI	Pax7(Paired,Homeobox)/Myoblast-Pax7-ChIP-Seq(GSE25064)/Homer	TAATCAATTA	1	-0.2339	1	1	0.0111	372	0.0173
AI	THRb(NR)/Liver-NR1A2-ChIP-Seq(GSE52613)/Homer	TRAGGTCA	1	-0.2312	1	63	0.7	15737.6	0.7324
AI	GATA3(Zf)/iTreg-Gata3-ChIP-Seq(GSE20898)/Homer	AGATAASR	1	-0.2271	1	21	0.2333	5732.3	0.2668
AI	FXR(NR),IR1/Liver-FXR-ChIP-Seq(Chong_et_al.)/Homer	AGGTCANTGACCTB	1	-0.2206	1	6	0.0667	1862.1	0.0867
AI	Zac1(Zf)/Neuro2A-Plagl1-ChIP-Seq(GSE75942)/Homer	HAWGRGGCCM	1	-0.2157	1	49	0.5444	12542.9	0.5837
AI	Tgif2(Homeobox)/mES-Tgif2-ChIP-Seq(GSE55404)/Homer	TGTCANYT	1	-0.2138	1	56	0.6222	14181	0.6599
AI	Tcf21(bHLH)/ArterySmoothMuscle-Tcf21-ChIP-Seq(GSE61369)/Homer	NAACAGCTGG	1	-0.2072	1	21	0.2333	5791.5	0.2695
AI	Ap4(bHLH)/AML-Tfap4-ChIP-Seq(GSE45738)/Homer	NAHCAGCTGD	1	-0.207	1	27	0.3	7283.4	0.3389
AI	ZNF467(Zf)/HEK293-ZNF467.GFP-ChIP-Seq(GSE58341)/Homer	TGGGGAAGGGCM	1	-0.2061	1	17	0.1889	4784.1	0.2226
AI	Nur77(NR)/K562-NR4A1-ChIP-Seq(GSE31363)/Homer	TGACCTTTNCNT	1	-0.2039	1	2	0.0222	732.1	0.0341
AI	NeuroD1(bHLH)/Islet-NeuroD1-ChIP-Seq(GSE30298)/Homer	GCCATCTGTT	1	-0.2025	1	19	0.2111	5302.5	0.2468
AI	ZEB2(Zf)/SNU398-ZEB2-ChIP-Seq(GSE103048)/Homer	GNMCAGGTGTGC	1	-0.1956	1	13	0.1444	3785.5	0.1762
AI	ERE(NR),IR3/MCF7-ERa-ChIP-Seq(Unpublished)/Homer	VAGGTCACNSTGACC	1	-0.1928	1	4	0.0444	1351.1	0.0629
AI	Cux2(Homeobox)/Liver-Cux2-ChIP-Seq(GSE35985)/Homer	HNRAATCAAT	1	-0.1863	1	5	0.0556	1651.2	0.0768
AI	TFE3(bHLH)/MEF-TFE3-ChIP-Seq(GSE75757)/Homer	GTCACGTGACYV	1	-0.1837	1	1	0.0111	422.4	0.0197
AI	PRDM1(Zf)/Hela-PRDM1-ChIP-Seq(GSE31477)/Homer	ACTTTCACTTTC	1	-0.1728	1	9	0.1	2789.3	0.1298
AI	PAX6(Paired,Homeobox)/Forebrain-Pax6-ChIP-Seq(GSE66961)/Homer	NGTGTTCAVTSAAGCGKAAA	1	-0.1688	1	1	0.0111	440.1	0.0205
AI	Tbox:Smad(T-box,MAD)/ESCd5-Smad2_3-ChIP-Seq(GSE29422)/Homer	AGGTGHCAGACA	1	-0.1686	1	3	0.0333	1099.1	0.0511
AI	NFAT:AP1(RHD,bZIP)/Jurkat-NFATC1-ChIP-Seq(Jolma_et_al.)/Homer	SARTGGAAAAWRTGAGTCAB	1	-0.1629	1	2	0.0222	794.1	0.037
AI	n-Myc(bHLH)/mES-nMyc-ChIP-Seq(GSE11431)/Homer	VRCCACGTGG	1	-0.1615	1	11	0.1222	3359.3	0.1563
AI	GFY(?)/Promoter/Homer	ACTACAATTCCC	1	-0.1589	1	1	0.0111	453.6	0.0211
AI	ZNF415(Zf)/HEK293-ZNF415.GFP-ChIP-Seq(GSE58341)/Homer	GRTGMTRGAGCC	1	-0.1589	1	10	0.1111	3099.1	0.1442
AI	RUNX1(Runt)/Jurkat-RUNX1-ChIP-Seq(GSE29180)/Homer	AAACCACARM	1	-0.1584	1	18	0.2	5195.5	0.2418
AI	ZNF317(Zf)/HEK293-ZNF317.GFP-ChIP-Seq(GSE58341)/Homer	GTCWGCTGTYYCTCT	1	-0.1567	1	1	0.0111	456	0.0212
AI	TCF4(bHLH)/SHSY5Y-TCF4-ChIP-Seq(GSE96915)/Homer	SMCATCTGKH	1	-0.1561	1	31	0.3444	8454.8	0.3935
AI	E2F7(E2F)/Hela-E2F7-ChIP-Seq(GSE32673)/Homer	VDTTTCCCGCCA	1	-0.156	1	1	0.0111	457.9	0.0213
AI	Nr5a2(NR)/Pancreas-LRH1-ChIP-Seq(GSE34295)/Homer	BTCAAGGTCA	1	-0.1447	1	12	0.1333	3681.2	0.1713
AI	TEAD(TEA)/Fibroblast-PU.1-ChIP-Seq(Unpublished)/Homer	YCWGGAATGY	1	-0.1433	1	10	0.1111	3149.5	0.1466
AI	Gata4(Zf)/Heart-Gata4-ChIP-Seq(GSE35151)/Homer	NBWGATAAGR	1	-0.1431	1	13	0.1444	3952.2	0.1839
AI	NeuroG2(bHLH)/Fibroblast-NeuroG2-ChIP-Seq(GSE75910)/Homer	ACCATCTGTT	1	-0.1425	1	31	0.3444	8513.6	0.3962
AI	Meis1(Homeobox)/MastCells-Meis1-ChIP-Seq(GSE48085)/Homer	VGCTGWCAVB	1	-0.1385	1	31	0.3444	8531.5	0.397
AI	Tcf12(bHLH)/GM12878-Tcf12-ChIP-Seq(GSE32465)/Homer	VCAGCTGYTG	1	-0.1381	1	22	0.2444	6294.5	0.2929
AI	THRb(NR)/HepG2-THRb.Flag-ChIP-Seq(Encode)/Homer	GGTCACCTGAGGTCA	1	-0.1366	1	11	0.1222	3442.9	0.1602
AI	NFAT(RHD)/Jurkat-NFATC1-ChIP-Seq(Jolma_et_al.)/Homer	ATTTTCCATT	1	-0.1358	1	14	0.1556	4243.7	0.1975
AI	BMAL1(bHLH)/Liver-Bmal1-ChIP-Seq(GSE39860)/Homer	GNCACGTG	1	-0.1344	1	28	0.3111	7811.3	0.3635
AI	Slug(Zf)/Mesoderm-Snai2-ChIP-Seq(GSE61475)/Homer	SNGCACCTGCHS	1	-0.1287	1	8	0.0889	2649.9	0.1233
AI	Elk1(ETS)/Hela-Elk1-ChIP-Seq(GSE31477)/Homer	HACTTCCGGY	1	-0.1284	1	10	0.1111	3201.2	0.149
AI	Hnf1(Homeobox)/Liver-Foxa2-Chip-Seq(GSE25694)/Homer	GGTTAAWCATTAA	1	-0.1268	1	1	0.0111	502.9	0.0234
AI	Arnt:Ahr(bHLH)/MCF7-Arnt-ChIP-Seq(Lo_et_al.)/Homer	TBGCACGCAA	1	-0.1268	1	10	0.1111	3207.6	0.1493
AI	ZEB1(Zf)/PDAC-ZEB1-ChIP-Seq(GSE64557)/Homer	VCAGGTRDRY	1	-0.126	1	24	0.2667	6853.8	0.319
AI	HNF4a(NR),DR1/HepG2-HNF4a-ChIP-Seq(GSE25021)/Homer	CARRGKBCAAAGTYCA	1	-0.1234	1	7	0.0778	2386.7	0.1111
AI	PRDM15(Zf)/ESC-Prdm15-ChIP-Seq(GSE73694)/Homer	YCCDNTCCAGGTTTT	1	-0.1203	1	18	0.2	5352.9	0.2491
AI	Snail1(Zf)/LS174T-SNAIL1.HA-ChIP-Seq(GSE127183)/Homer	TRCACCTGCY	1	-0.1183	1	12	0.1333	3782.9	0.176
AI	Myf5(bHLH)/GM-Myf5-ChIP-Seq(GSE24852)/Homer	BAACAGCTGT	1	-0.1166	1	14	0.1556	4323.6	0.2012
AI	Tcfcp2l1(CP2)/mES-Tcfcp2l1-ChIP-Seq(GSE11431)/Homer	NRAACCRGTTYRAACCRGYT	1	-0.1162	1	2	0.0222	887.4	0.0413
AI	HIC1(Zf)/Treg-ZBTB29-ChIP-Seq(GSE99889)/Homer	TGCCAGCB	1	-0.1146	1	46	0.5111	12251.3	0.5701
AI	E2F4(E2F)/K562-E2F4-ChIP-Seq(GSE31477)/Homer	GGCGGGAAAH	1	-0.1135	1	5	0.0556	1839.2	0.0856
AI	Ptf1a(bHLH)/Panc1-Ptf1a-ChIP-Seq(GSE47459)/Homer	ACAGCTGTTN	1	-0.1076	1	47	0.5222	12524.6	0.5829
AI	USF1(bHLH)/GM12878-Usf1-ChIP-Seq(GSE32465)/Homer	SGTCACGTGR	1	-0.1075	1	6	0.0667	2154.9	0.1003
AI	E2F1(E2F)/Hela-E2F1-ChIP-Seq(GSE22478)/Homer	CWGGCGGGAA	1	-0.1049	1	2	0.0222	915.9	0.0426
AI	STAT6(Stat)/CD4-Stat6-ChIP-Seq(GSE22104)/Homer	ABTTCYYRRGAA	1	-0.1015	1	8	0.0889	2752.2	0.1281
AI	HNF1b(Homeobox)/PDAC-HNF1B-ChIP-Seq(GSE64557)/Homer	GTTAATNATTAA	1	-0.09703	1	1	0.0111	561.5	0.0261
AI	E2F3(E2F)/MEF-E2F3-ChIP-Seq(GSE71376)/Homer	BTKGGCGGGAAA	1	-0.09323	1	8	0.0889	2788.3	0.1298
AI	PRDM10(Zf)/HEK293-PRDM10.eGFP-ChIP-Seq(Encode)/Homer	TGGTACATTCCA	1	-0.08224	1	9	0.1	3125.5	0.1455
AI	ZNF692(Zf)/HEK293-ZNF692.GFP-ChIP-Seq(GSE58341)/Homer	GTGGGCCCCA	1	-0.08214	1	1	0.0111	598.6	0.0279
AI	Smad2(MAD)/ES-SMAD2-ChIP-Seq(GSE29422)/Homer	CTGTCTGG	1	-0.08135	1	31	0.3444	8854.5	0.4121
AI	bHLHE40(bHLH)/HepG2-BHLHE40-ChIP-Seq(GSE31477)/Homer	KCACGTGMCN	1	-0.0789	1	3	0.0333	1337.2	0.0622
AI	ERRg(NR)/Kidney-ESRRG-ChIP-Seq(GSE104905)/Homer	GTGACCTTGRVN	1	-0.07457	1	12	0.1333	4004	0.1863
AI	Hoxd13(Homeobox)/ChickenMSG-Hoxd13.Flag-ChIP-Seq(GSE86088)/Homer	NCYAATAAAA	1	-0.07105	1	23	0.2556	6926.7	0.3223
AI	c-Myc(bHLH)/LNCAP-cMyc-ChIP-Seq(Unpublished)/Homer	VCCACGTG	1	-0.07086	1	5	0.0556	2010.8	0.0936
AI	E2A(bHLH)/proBcell-E2A-ChIP-Seq(GSE21978)/Homer	DNRCAGCTGY	1	-0.07068	1	26	0.2889	7689.1	0.3578
AI	Mef2b(MADS)/HEK293-Mef2b.V5-ChIP-Seq(GSE67450)/Homer	GCTATTTTTGGM	1	-0.06831	1	11	0.1222	3767.7	0.1753
AI	Tbx5(T-box)/HL1-Tbx5.biotin-ChIP-Seq(GSE21529)/Homer	AGGTGTCA	1	-0.06446	1	51	0.5667	13739.8	0.6394
AI	RAR:RXR(NR),DR0/ES-RAR-ChIP-Seq(GSE56893)/Homer	AGGTCAAGGTCA	1	-0.06169	1	1	0.0111	662.1	0.0308
AI	HEB(bHLH)/mES-Heb-ChIP-Seq(GSE53233)/Homer	VCAGCTGBNN	1	-0.06075	1	34	0.3778	9754.3	0.4539
AI	Hnf6b(Homeobox)/LNCaP-Hnf6b-ChIP-Seq(GSE106305)/Homer	TATTGAYY	1	-0.05647	1	9	0.1	3284.7	0.1529
AI	Ascl2(bHLH)/ESC-Ascl2-ChIP-Seq(GSE97712)/Homer	SSRGCAGCTGCH	1	-0.05377	1	20	0.2222	6298.6	0.2931
AI	bHLHE41(bHLH)/proB-Bhlhe41-ChIP-Seq(GSE93764)/Homer	KCACGTGMCN	1	-0.05029	1	15	0.1667	5004.8	0.2329
AI	SPDEF(ETS)/VCaP-SPDEF-ChIP-Seq(SRA014231)/Homer	ASWTCCTGBT	1	-0.04702	1	17	0.1889	5573.5	0.2594
AI	GLIS3(Zf)/Thyroid-Glis3.GFP-ChIP-Seq(GSE103297)/Homer	CTCCCTGGGAGGCCN	1	-0.04505	1	25	0.2778	7675.2	0.3572
AI	CLOCK(bHLH)/Liver-Clock-ChIP-Seq(GSE39860)/Homer	GHCACGTG	1	-0.04249	1	6	0.0667	2502.6	0.1165
AI	E2A(bHLH),near_PU.1/Bcell-PU.1-ChIP-Seq(GSE21512)/Homer	NVCACCTGBN	1	-0.03731	1	18	0.2	5949.7	0.2769
AI	PPARE(NR),DR1/3T3L1-Pparg-ChIP-Seq(GSE13511)/Homer	TGACCTTTGCCCCA	1	-0.03618	1	13	0.1444	4604.7	0.2143
AI	Nkx3.1(Homeobox)/LNCaP-Nkx3.1-ChIP-Seq(GSE28264)/Homer	AAGCACTTAA	1	-0.03239	1	37	0.4111	10810.9	0.5031
AI	Phox2b(Homeobox)/CLBGA-PHOX2B-ChIP-Seq(GSE90683)/Homer	TTAATTNAATTA	1	-0.03047	1	1	0.0111	821.5	0.0382
AI	Nkx2.1(Homeobox)/LungAC-Nkx2.1-ChIP-Seq(GSE43252)/Homer	RSCACTYRAG	1	-0.02833	1	47	0.5222	13228.6	0.6156
AI	Tcf7(HMG)/GM12878-TCF7-ChIP-Seq(Encode)/Homer	CTTTGATGTGSB	1	-0.02814	1	3	0.0333	1645.7	0.0766
AI	Pitx1:Ebox(Homeobox,bHLH)/Hindlimb-Pitx1-ChIP-Seq(GSE41591)/Homer	YTAATTRAWWCCAGATGT	1	-0.02634	1	1	0.0111	854.4	0.0398
AI	HNF6(Homeobox)/Liver-Hnf6-ChIP-Seq(ERP000394)/Homer	NTATYGATCH	1	-0.025	1	4	0.0444	2031.5	0.0945
AI	Smad3(MAD)/NPC-Smad3-ChIP-Seq(GSE36673)/Homer	TWGTCTGV	1	-0.01451	1	50	0.5556	14202.1	0.6609
AI	Hand2(bHLH)/Mesoderm-Hand2-ChIP-Seq(GSE61475)/Homer	TGACANARRCCAGRC	1	-0.01326	1	6	0.0667	2901	0.135
AI	PPARa(NR),DR1/Liver-Ppara-ChIP-Seq(GSE47954)/Homer	VNAGGKCAAAGGTCA	1	-0.004967	1	12	0.1333	5091.5	0.2369
AI	Nkx2.5(Homeobox)/HL1-Nkx2.5.biotin-ChIP-Seq(GSE21529)/Homer	RRSCACTYAA	1	-0.003343	1	33	0.3667	10815.6	0.5033
AI	RXR(NR),DR1/3T3L1-RXR-ChIP-Seq(GSE13511)/Homer	TAGGGCAAAGGTCA	1	-0.002959	1	13	0.1444	5566.9	0.2591
AI	BORIS(Zf)/K562-CTCFL-ChIP-Seq(GSE32465)/Homer	CNNBRGCGCCCCCTGSTGGC	1	0	1	6	0.0667	5783.1	0.2691
AI	CTCF(Zf)/CD4+-CTCF-ChIP-Seq(Barski_et_al.)/Homer	AYAGTGCCMYCTRGTGGCCA	1	0	1	5	0.0556	5674.6	0.2641
AI	FOXA1:AR(Forkhead,NR)/LNCAP-AR-ChIP-Seq(GSE27824)/Homer	AGTAAACAAAAAAGAACAND	1	0	1	0	0	365.9	0.017
AI	Brn2(POU,Homeobox)/NPC-Brn2-ChIP-Seq(GSE35496)/Homer	ATGAATATTC	1	0	1	0	0	428	0.0199
AI	CEBP:CEBP(bZIP)/MEF-Chop-ChIP-Seq(GSE35681)/Homer	NTNATGCAAYMNNHTGMAAY	1	0	1	0	0	636.8	0.0296
AI	DUX(Homeobox)/C2C12-Dux-ChIP-Seq(GSE87279)/Homer	BCWGATTCAATCAAN	1	0	1	0	0	12.9	0.0006
AI	ETS:RUNX(ETS,Runt)/Jurkat-RUNX1-ChIP-Seq(GSE17954)/Homer	RCAGGATGTGGT	1	0	1	0	0	483.7	0.0225
AI	GATA(Zf),IR4/iTreg-Gata3-ChIP-Seq(GSE20898)/Homer	NAGATWNBNATCTNN	1	0	1	0	0	273.4	0.0127
AI	GFX(?)/Promoter/Homer	ATTCTCGCGAGA	1	0	1	0	0	59.7	0.0028
AI	GLI3(Zf)/Limb-GLI3-ChIP-Chip(GSE11077)/Homer	CGTGGGTGGTCC	1	0	1	0	0	515.8	0.024
AI	LXRE(NR),DR4/RAW-LXRb.biotin-ChIP-Seq(GSE21512)/Homer	RGGTTACTANAGGTCA	1	0	1	0	0	220.5	0.0103
AI	OCT:OCT(POU,Homeobox,IR1)/NPC-Brn2-ChIP-Seq(GSE35496)/Homer	ATGAATWATTCATGA	1	0	1	0	0	103.9	0.0048
AI	OCT:OCT(POU,Homeobox)/NPC-Brn1-ChIP-Seq(GSE35496)/Homer	ATGAATATTCATGAG	1	0	1	0	0	54.1	0.0025
AI	p53(p53)/Saos-p53-ChIP-Seq(GSE15780)/Homer	RRCATGYCYRGRCATGYYYN	1	0	1	0	0	457	0.0213
AI	p53(p53)/mES-cMyc-ChIP-Seq(GSE11431)/Homer	ACATGCCCGGGCAT	1	0	1	0	0	118.6	0.0055
AI	p53(p53)/Saos-p53-ChIP-Seq/Homer	RRCATGYCYRGRCATGYYYN	1	0	1	0	0	457	0.0213
AI	Pax7(Paired,Homeobox),longest/Myoblast-Pax7-ChIP-Seq(GSE25064)/Homer	NTAATTDGCYAATTANNWWD	1	0	1	0	0	113.8	0.0053
AI	Pax7(Paired,Homeobox),long/Myoblast-Pax7-ChIP-Seq(GSE25064)/Homer	TAATCHGATTAC	1	0	1	0	0	100.1	0.0047
AI	RARg(NR)/ES-RARg-ChIP-Seq(GSE30538)/Homer	AGGTCAAGGTCA	1	0	1	0	0	234.6	0.0109
AI	REST-NRSF(Zf)/Jurkat-NRSF-ChIP-Seq/Homer	GGMGCTGTCCATGGTGCTGA	1	0	1	0	0	80.4	0.0037
AI	T1ISRE(IRF)/ThioMac-Ifnb-Expression/Homer	ACTTTCGTTTCT	1	0	1	0	0	61.7	0.0029
AI	YY1(Zf)/Promoter/Homer	CAAGATGGCGGC	1	0	1	0	0	399.4	0.0186
AI	ZBTB33(Zf)/GM12878-ZBTB33-ChIP-Seq(GSE32465)/Homer	GGVTCTCGCGAGAAC	1	0	1	0	0	157.4	0.0073
AI	ZFP3(Zf)/HEK293-ZFP3.GFP-ChIP-Seq(GSE58341)/Homer	GGGTTTTGAAGGATGARTAGGAGTT	1	0	1	0	0	8.6	0.0004
AI	ZNF16(Zf)/HEK293-ZNF16.GFP-ChIP-Seq(GSE58341)/Homer	MACCTTCYATGGCTCCCTAKTGCCY	1	0	1	0	0	41.7	0.0019
AI	ZNF382(Zf)/HEK293-ZNF382.GFP-ChIP-Seq(GSE58341)/Homer	GNCTGTASTRNTGBCTCHTT	1	0	1	0	0	132	0.0061
AI	ZNF41(Zf)/HEK293-ZNF41.GFP-ChIP-Seq(GSE58341)/Homer	CCTCATGGTGYCYTWYTCCCTTGTG	1	0	1	0	0	101.2	0.0047
AI	ZNF528(Zf)/HEK293-ZNF528.GFP-ChIP-Seq(GSE58341)/Homer	AGAAATGACTTCCCT	1	0	1	0	0	41.6	0.0019
AI	ZNF768(Zf)/Rajj-ZNF768-ChIP-Seq(GSE111879)/Homer	RHHCAGAGAGGB	1	0	1	0	0	215.9	0.01
AON	Hoxd11(Homeobox)/ChickenMSG-Hoxd11.Flag-ChIP-Seq(GSE86088)/Homer	VGCCATAAAA	0.001	-8.412	0.0977	103	0.6603	11050.5	0.5178
AON	Mef2b(MADS)/HEK293-Mef2b.V5-ChIP-Seq(GSE67450)/Homer	GCTATTTTTGGM	0.001	-7.977	0.0977	50	0.3205	4316.8	0.2023
AON	Isl1(Homeobox)/Neuron-Isl1-ChIP-Seq(GSE31456)/Homer	CTAATKGV	0.01	-6.849	0.1555	92	0.5897	9896.7	0.4638
AON	Lhx2(Homeobox)/HFSC-Lhx2-ChIP-Seq(GSE48068)/Homer	TAATTAGN	0.01	-6.224	0.2179	65	0.4167	6502.2	0.3047
AON	Lhx1(Homeobox)/EmbryoCarcinoma-Lhx1-ChIP-Seq(GSE70957)/Homer	NNYTAATTAR	0.01	-5.896	0.2421	67	0.4295	6837.4	0.3204
AON	Mef2d(MADS)/Retina-Mef2d-ChIP-Seq(GSE61391)/Homer	GCTATTTTTAGC	0.01	-5.681	0.25	17	0.109	1114.6	0.0522
AON	Mef2a(MADS)/HL1-Mef2a.biotin-ChIP-Seq(GSE21529)/Homer	CYAAAAATAG	0.01	-5.449	0.2704	27	0.1731	2171.9	0.1018
AON	Lhx3(Homeobox)/Neuron-Lhx3-ChIP-Seq(GSE31456)/Homer	ADBTAATTAR	0.01	-5.245	0.2902	83	0.5321	9112.8	0.427
AON	DLX5(Homeobox)/BasalGanglia-Dlx5-ChIP-seq(GSE124936)/Homer	SSTAATTA	0.01	-4.832	0.3895	50	0.3205	4977.6	0.2333
AON	Hoxa10(Homeobox)/ChickenMSG-Hoxa10.Flag-ChIP-Seq(GSE86088)/Homer	GGYAATGAAA	0.1	-4.584	0.4494	33	0.2115	3003.7	0.1408
AON	Mef2c(MADS)/GM12878-Mef2c-ChIP-Seq(GSE32465)/Homer	DCYAAAAATAGM	0.1	-4.367	0.5077	28	0.1795	2475.8	0.116
AON	Hoxd12(Homeobox)/ChickenMSG-Hoxd12.Flag-ChIP-Seq(GSE86088)/Homer	HDGYAATGAAAN	0.1	-4.249	0.5235	77	0.4936	8616.1	0.4038
AON	Dlx3(Homeobox)/Kerainocytes-Dlx3-ChIP-Seq(GSE89884)/Homer	NDGTAATTAC	0.1	-4.093	0.5649	44	0.2821	4433.7	0.2078
AON	LHX9(Homeobox)/Hct116-LHX9.V5-ChIP-Seq(GSE116822)/Homer	NGCTAATTAG	0.1	-4.036	0.5649	73	0.4679	8155.7	0.3822
AON	ZBTB18(Zf)/HEK293-ZBTB18.GFP-ChIP-Seq(GSE58341)/Homer	AACATCTGGA	0.1	-3.926	0.5783	27	0.1731	2451.6	0.1149
AON	Rfx5(HTH)/GM12878-Rfx5-ChIP-Seq(GSE31477)/Homer	SCCTAGCAACAG	0.1	-3.802	0.6142	24	0.1538	2135	0.1001
AON	NFIL3(bZIP)/HepG2-NFIL3-ChIP-Seq(Encode)/Homer	VTTACGTAAYNNNNN	0.1	-3.682	0.6518	31	0.1987	2972.6	0.1393
AON	DLX2(Homeobox)/BasalGanglia-Dlx2-ChIP-seq(GSE124936)/Homer	NNNTAATTAS	0.1	-3.651	0.6518	74	0.4744	8420.9	0.3946
AON	ETS:E-box(ETS,bHLH)/HPC7-Scl-ChIP-Seq(GSE22178)/Homer	AGGAARCAGCTG	0.1	-3.582	0.6518	8	0.0513	489	0.0229
AON	Oct6(POU,Homeobox)/NPC-Pou3f1-ChIP-Seq(GSE35496)/Homer	WATGCAAATGAG	0.1	-3.565	0.6518	26	0.1667	2414.9	0.1132
AON	Hoxd10(Homeobox)/ChickenMSG-Hoxd10.Flag-ChIP-Seq(GSE86088)/Homer	GGCMATGAAA	0.1	-3.477	0.6518	52	0.3333	5615.5	0.2632
AON	GATA(Zf),IR3/iTreg-Gata3-ChIP-Seq(GSE20898)/Homer	NNNNNBAGATAWYATCTVHN	0.1	-3.265	0.7638	8	0.0513	520.1	0.0244
AON	DLX1(Homeobox)/BasalGanglia-Dlx1-ChIP-seq(GSE124936)/Homer	NSNNTAATTA	0.1	-3.213	0.7699	66	0.4231	7522	0.3525
AON	Barx1(Homeobox)/Stomach-Barx1.3xFlag-ChIP-Seq(GSE69483)/Homer	AAACMATTAN	0.1	-3.034	0.8823	26	0.1667	2540.4	0.119
AON	THRb(NR)/Liver-NR1A2-ChIP-Seq(GSE52613)/Homer	TRAGGTCA	0.1	-2.949	0.922	121	0.7756	15249.3	0.7146
AON	PRDM1(Zf)/Hela-PRDM1-ChIP-Seq(GSE31477)/Homer	ACTTTCACTTTC	0.1	-2.939	0.922	30	0.1923	3045.2	0.1427
AON	Sox21(HMG)/ESC-SOX21-ChIP-Seq(GSE110505)/Homer	BCCWTTGTBYKV	0.1	-2.892	0.922	79	0.5064	9383.3	0.4397
AON	RFX(HTH)/K562-RFX3-ChIP-Seq(SRA012198)/Homer	CGGTTGCCATGGCAAC	0.1	-2.888	0.922	10	0.0641	766.6	0.0359
AON	Phox2b(Homeobox)/CLBGA-PHOX2B-ChIP-Seq(GSE90683)/Homer	TTAATTNAATTA	0.1	-2.83	0.922	13	0.0833	1095.8	0.0513
AON	IRF4(IRF)/GM12878-IRF4-ChIP-Seq(GSE32465)/Homer	ACTGAAACCA	0.1	-2.792	0.922	22	0.141	2128.8	0.0998
AON	VDR(NR),DR3/GM10855-VDR+vitD-ChIP-Seq(GSE22484)/Homer	ARAGGTCANWGAGTTCANNN	0.1	-2.791	0.922	10	0.0641	780.5	0.0366
AON	E2F7(E2F)/Hela-E2F7-ChIP-Seq(GSE32673)/Homer	VDTTTCCCGCCA	0.1	-2.787	0.922	7	0.0449	476.4	0.0223
AON	RARa(NR)/K562-RARa-ChIP-Seq(Encode)/Homer	TTGAMCTTTG	0.1	-2.634	0.9571	95	0.609	11686.9	0.5477
AON	RARg(NR)/ES-RARg-ChIP-Seq(GSE30538)/Homer	AGGTCAAGGTCA	0.1	-2.604	0.9576	4	0.0256	215.7	0.0101
AON	Hoxa11(Homeobox)/ChickenMSG-Hoxa11.Flag-ChIP-Seq(GSE86088)/Homer	TTTTATGGCM	0.1	-2.59	0.9576	87	0.5577	10603.2	0.4969
AON	Pit1(Homeobox)/GCrat-Pit1-ChIP-Seq(GSE58009)/Homer	ATGMATATDC	0.1	-2.554	0.9576	42	0.2692	4662.2	0.2185
AON	OCT:OCT(POU,Homeobox)/NPC-OCT6-ChIP-Seq(GSE43916)/Homer	YATGCATATRCATRT	0.1	-2.543	0.9576	7	0.0449	505	0.0237
AON	RAR:RXR(NR),DR0/ES-RAR-ChIP-Seq(GSE56893)/Homer	AGGTCAAGGTCA	0.1	-2.536	0.9576	8	0.0513	608.8	0.0285
AON	Sox9(HMG)/Limb-SOX9-ChIP-Seq(GSE73225)/Homer	AGGVNCCTTTGT	0.1	-2.53	0.9576	45	0.2885	5054.2	0.2368
AON	Nkx6.1(Homeobox)/Islet-Nkx6.1-ChIP-Seq(GSE40975)/Homer	GKTAATGR	0.1	-2.53	0.9576	96	0.6154	11872.7	0.5564
AON	Sox17(HMG)/Endoderm-Sox17-ChIP-Seq(GSE61475)/Homer	CCATTGTTYB	0.1	-2.511	0.9576	35	0.2244	3794.8	0.1778
AON	ZKSCAN1(Zf)/HepG2-ZKSCAN1-ChIP-Seq(Encode)/Homer	GCACAYAGTAGGKCY	0.1	-2.509	0.9576	3	0.0192	138.2	0.0065
AON	En1(Homeobox)/SUM149-EN1-ChIP-Seq(GSE120957)/Homer	NDCTAATTAS	0.1	-2.504	0.9576	81	0.5192	9824	0.4604
AON	E2F3(E2F)/MEF-E2F3-ChIP-Seq(GSE71376)/Homer	BTKGGCGGGAAA	0.1	-2.458	0.9576	27	0.1731	2820.7	0.1322
AON	Pax8(Paired,Homeobox)/Thyroid-Pax8-ChIP-Seq(GSE26938)/Homer	GTCATGCHTGRCTGS	0.1	-2.457	0.9576	18	0.1154	1740.8	0.0816
AON	AR-halfsite(NR)/LNCaP-AR-ChIP-Seq(GSE27824)/Homer	CCAGGAACAG	0.1	-2.45	0.9576	125	0.8013	16034.7	0.7514
AON	RORgt(NR)/EL4-RORgt.Flag-ChIP-Seq(GSE56019)/Homer	AAYTAGGTCA	0.1	-2.441	0.9576	10	0.0641	835.1	0.0391
AON	RORgt(NR)/EL4-RORgt.Flag-ChIP-Seq(GSE56019)/Homer	AAYTAGGTCA	0.1	-2.441	0.9576	10	0.0641	835.1	0.0391
AON	PAX6(Paired,Homeobox)/Forebrain-Pax6-ChIP-Seq(GSE66961)/Homer	NGTGTTCAVTSAAGCGKAAA	0.1	-2.417	0.9576	6	0.0385	420.5	0.0197
AON	Brn2(POU,Homeobox)/NPC-Brn2-ChIP-Seq(GSE35496)/Homer	ATGAATATTC	0.1	-2.379	0.9576	7	0.0449	526.3	0.0247
AON	OCT:OCT(POU,Homeobox)/NPC-Brn1-ChIP-Seq(GSE35496)/Homer	ATGAATATTCATGAG	0.1	-2.369	0.9576	2	0.0128	70.9	0.0033
AON	E2F6(E2F)/Hela-E2F6-ChIP-Seq(GSE31477)/Homer	GGCGGGAARN	0.1	-2.367	0.9576	23	0.1474	2360.8	0.1106
AON	STAT6(Stat)/CD4-Stat6-ChIP-Seq(GSE22104)/Homer	ABTTCYYRRGAA	0.1	-2.359	0.9576	28	0.1795	2974.2	0.1394
AON	EWS:FLI1-fusion(ETS)/SK_N_MC-EWS:FLI1-ChIP-Seq(SRA014231)/Homer	VACAGGAAAT	0.1	-2.304	0.9576	30	0.1923	3241	0.1519
AON	CREB5(bZIP)/LNCaP-CREB5.V5-ChIP-Seq(GSE137775)/Homer	VVATGACGTCAT	1	-2.299	0.9576	17	0.109	1661.4	0.0779
AON	Pitx1:Ebox(Homeobox,bHLH)/Hindlimb-Pitx1-ChIP-Seq(GSE41591)/Homer	YTAATTRAWWCCAGATGT	1	-2.249	0.9576	11	0.0705	980.1	0.0459
AON	Atoh1(bHLH)/Cerebellum-Atoh1-ChIP-Seq(GSE22111)/Homer	VNRVCAGCTGGY	1	-2.237	0.9576	51	0.3269	5950.8	0.2789
AON	NFkB-p50,p52(RHD)/Monocyte-p50-ChIP-Chip(Schreiber_et_al.)/Homer	GGGGGAATCCCC	1	-2.236	0.9576	6	0.0385	442.3	0.0207
AON	Brn1(POU,Homeobox)/NPC-Brn1-ChIP-Seq(GSE35496)/Homer	TATGCWAATBAV	1	-2.218	0.9576	19	0.1218	1920.3	0.09
AON	Gfi1b(Zf)/HPC7-Gfi1b-ChIP-Seq(GSE22178)/Homer	MAATCACTGC	1	-2.211	0.9576	31	0.1987	3397.8	0.1592
AON	EAR2(NR)/K562-NR2F6-ChIP-Seq(Encode)/Homer	NRBCARRGGTCA	1	-2.203	0.9576	47	0.3013	5444.3	0.2551
AON	Sox10(HMG)/SciaticNerve-Sox3-ChIP-Seq(GSE35132)/Homer	CCWTTGTYYB	1	-2.125	0.9576	70	0.4487	8520.3	0.3993
AON	ZBTB33(Zf)/GM12878-ZBTB33-ChIP-Seq(GSE32465)/Homer	GGVTCTCGCGAGAAC	1	-2.11	0.9576	3	0.0192	165.4	0.0077
AON	ZNF165(Zf)/WHIM12-ZNF165-ChIP-Seq(GSE65937)/Homer	AAGGKGRCGCAGGCA	1	-2.039	0.9576	7	0.0449	575.1	0.0269
AON	Zic(Zf)/Cerebellum-ZIC1.2-ChIP-Seq(GSE60731)/Homer	CCTGCTGAGH	1	-2.035	0.9576	39	0.25	4482.1	0.21
AON	Atf1(bZIP)/K562-ATF1-ChIP-Seq(GSE31477)/Homer	GATGACGTCA	1	-2.029	0.9576	25	0.1603	2711.2	0.1271
AON	Tcf7(HMG)/GM12878-TCF7-ChIP-Seq(Encode)/Homer	CTTTGATGTGSB	1	-2.023	0.9576	17	0.109	1733.4	0.0812
AON	NeuroG2(bHLH)/Fibroblast-NeuroG2-ChIP-Seq(GSE75910)/Homer	ACCATCTGTT	1	-2.02	0.9576	64	0.4103	7769.2	0.3641
AON	PGR(NR)/EndoStromal-PGR-ChIP-Seq(GSE69539)/Homer	AAGAACATWHTGTTC	1	-2.013	0.9576	14	0.0897	1378.9	0.0646
AON	Twist2(bHLH)/Myoblast-Twist2.Ty1-ChIP-Seq(GSE127998)/Homer	MCAGCTGBYH	1	-2.007	0.9576	71	0.4551	8714.8	0.4084
AON	PR(NR)/T47D-PR-ChIP-Seq(GSE31130)/Homer	VAGRACAKNCTGTBC	1	-2.005	0.9576	86	0.5513	10752.8	0.5039
AON	TEAD3(TEA)/HepG2-TEAD3-ChIP-Seq(Encode)/Homer	TRCATTCCAG	1	-1.965	0.9576	47	0.3013	5550.3	0.2601
AON	Phox2a(Homeobox)/Neuron-Phox2a-ChIP-Seq(GSE31456)/Homer	YTAATYNRATTA	1	-1.949	0.9576	19	0.1218	1997.3	0.0936
AON	STAT1(Stat)/HelaS3-STAT1-ChIP-Seq(GSE12782)/Homer	NATTTCCNGGAAAT	1	-1.938	0.9576	16	0.1026	1636.6	0.0767
AON	Nanog(Homeobox)/mES-Nanog-ChIP-Seq(GSE11724)/Homer	RGCCATTAAC	1	-1.934	0.9576	125	0.8013	16261.5	0.762
AON	ZNF322(Zf)/HEK293-ZNF322.GFP-ChIP-Seq(GSE58341)/Homer	GAGCCTGGTACTGWGCCTGR	1	-1.912	0.9576	15	0.0962	1523.9	0.0714
AON	Otx2(Homeobox)/EpiLC-Otx2-ChIP-Seq(GSE56098)/Homer	NYTAATCCYB	1	-1.904	0.9576	34	0.2179	3895.1	0.1825
AON	HLF(bZIP)/HSC-HLF.Flag-ChIP-Seq(GSE69817)/Homer	RTTATGYAAB	1	-1.892	0.9576	34	0.2179	3900.2	0.1828
AON	ZNF519(Zf)/HEK293-ZNF519.GFP-ChIP-Seq(GSE58341)/Homer	GAGSCCGAGC	1	-1.875	0.9576	11	0.0705	1058.9	0.0496
AON	TEAD2(TEA)/Py2T-Tead2-ChIP-Seq(GSE55709)/Homer	CCWGGAATGY	1	-1.854	0.9576	24	0.1538	2647.5	0.1241
AON	Sox7(HMG)/ESC-Sox7-ChIP-Seq(GSE133899)/Homer	VVRRAACAATGG	1	-1.839	0.9576	15	0.0962	1543.1	0.0723
AON	Oct4(POU,Homeobox)/mES-Oct4-ChIP-Seq(GSE11431)/Homer	ATTTGCATAW	1	-1.789	0.9576	23	0.1474	2545.5	0.1193
AON	ERE(NR),IR3/MCF7-ERa-ChIP-Seq(Unpublished)/Homer	VAGGTCACNSTGACC	1	-1.783	0.9576	12	0.0769	1198.2	0.0562
AON	Prop1(Homeobox)/GHFT1-PROP1.biotin-ChIP-Seq(GSE77302)/Homer	NTAATBNAATTA	1	-1.767	0.9576	28	0.1795	3185.9	0.1493
AON	MITF(bHLH)/MastCells-MITF-ChIP-Seq(GSE48085)/Homer	RTCATGTGAC	1	-1.741	0.9576	36	0.2308	4223.2	0.1979
AON	THRa(NR)/C17.2-THRa-ChIP-Seq(GSE38347)/Homer	GGTCANYTGAGGWCA	1	-1.738	0.9576	18	0.1154	1940.1	0.0909
AON	EBF2(EBF)/BrownAdipose-EBF2-ChIP-Seq(GSE97114)/Homer	NABTCCCWDGGGAVH	1	-1.718	0.9576	38	0.2436	4494	0.2106
AON	Sox2(HMG)/mES-Sox2-ChIP-Seq(GSE11431)/Homer	BCCATTGTTC	1	-1.703	0.9576	41	0.2628	4891.1	0.2292
AON	Hoxa13(Homeobox)/ChickenMSG-Hoxa13.Flag-ChIP-Seq(GSE86088)/Homer	CYHATAAAAN	1	-1.698	0.9576	89	0.5705	11335.9	0.5312
AON	Stat3+il21(Stat)/CD4-Stat3-ChIP-Seq(GSE19198)/Homer	SVYTTCCNGGAARB	1	-1.688	0.9576	34	0.2179	3988	0.1869
AON	NFkB-p65(RHD)/GM12787-p65-ChIP-Seq(GSE19485)/Homer	WGGGGATTTCCC	1	-1.673	0.9576	21	0.1346	2336.9	0.1095
AON	MYNN(Zf)/HEK293-MYNN.eGFP-ChIP-Seq(Encode)/Homer	TTCAAAWTAAAAGTC	1	-1.666	0.9576	13	0.0833	1349.6	0.0632
AON	STAT6(Stat)/Macrophage-Stat6-ChIP-Seq(GSE38377)/Homer	TTCCKNAGAA	1	-1.658	0.9576	26	0.1667	2974.6	0.1394
AON	Hoxd13(Homeobox)/ChickenMSG-Hoxd13.Flag-ChIP-Seq(GSE86088)/Homer	NCYAATAAAA	1	-1.642	0.9576	64	0.4103	7973.4	0.3736
AON	LXRE(NR),DR4/RAW-LXRb.biotin-ChIP-Seq(GSE21512)/Homer	RGGTTACTANAGGTCA	1	-1.64	0.9576	3	0.0192	207.4	0.0097
AON	TEAD4(TEA)/Tropoblast-Tead4-ChIP-Seq(GSE37350)/Homer	CCWGGAATGY	1	-1.637	0.9576	36	0.2308	4271.3	0.2002
AON	BHLHA15(bHLH)/NIH3T3-BHLHB8.HA-ChIP-Seq(GSE119782)/Homer	NAMCAGCTGK	1	-1.636	0.9576	58	0.3718	7173.2	0.3361
AON	Bcl6(Zf)/Liver-Bcl6-ChIP-Seq(GSE31578)/Homer	NNNCTTTCCAGGAAA	1	-1.622	0.9576	58	0.3718	7181.8	0.3365
AON	Hoxa9(Homeobox)/ChickenMSG-Hoxa9.Flag-ChIP-Seq(GSE86088)/Homer	RGCAATNAAA	1	-1.606	0.9576	93	0.5962	11940.5	0.5596
AON	RORa(NR)/Liver-Rora-ChIP-Seq(GSE101115)/Homer	AAWCTAGGTCARDNN	1	-1.605	0.9576	9	0.0577	885.9	0.0415
AON	Nr5a2(NR)/Pancreas-LRH1-ChIP-Seq(GSE34295)/Homer	BTCAAGGTCA	1	-1.601	0.9576	29	0.1859	3382.4	0.1585
AON	ZNF416(Zf)/HEK293-ZNF416.GFP-ChIP-Seq(GSE58341)/Homer	WDNCTGGGCA	1	-1.601	0.9576	57	0.3654	7059.7	0.3308
AON	Fox:Ebox(Forkhead,bHLH)/Panc1-Foxa2-ChIP-Seq(GSE47459)/Homer	NNNVCTGWGYAAACASN	1	-1.596	0.9576	45	0.2885	5470.8	0.2564
AON	X-box(HTH)/NPC-H3K4me1-ChIP-Seq(GSE16256)/Homer	GGTTGCCATGGCAA	1	-1.596	0.9576	9	0.0577	887.8	0.0416
AON	SPDEF(ETS)/VCaP-SPDEF-ChIP-Seq(SRA014231)/Homer	ASWTCCTGBT	1	-1.591	0.9576	44	0.2821	5341.2	0.2503
AON	RAR:RXR(NR),DR5/ES-RAR-ChIP-Seq(GSE56893)/Homer	RGGTCADNNAGAGGTCAV	1	-1.556	0.9576	2	0.0128	117.7	0.0055
AON	Zic3(Zf)/mES-Zic3-ChIP-Seq(GSE37889)/Homer	GGCCYCCTGCTGDGH	1	-1.534	0.9576	29	0.1859	3412.2	0.1599
AON	Maz(Zf)/HepG2-Maz-ChIP-Seq(GSE31477)/Homer	GGGGGGGG	1	-1.534	0.9576	55	0.3526	6831	0.3201
AON	TEAD1(TEAD)/HepG2-TEAD1-ChIP-Seq(Encode)/Homer	CYRCATTCCA	1	-1.522	0.9576	40	0.2564	4851.6	0.2274
AON	TR4(NR),DR1/Hela-TR4-ChIP-Seq(GSE24685)/Homer	GAGGTCAAAGGTCA	1	-1.504	0.9576	5	0.0321	441.2	0.0207
AON	COUP-TFII(NR)/K562-NR2F1-ChIP-Seq(Encode)/Homer	GKBCARAGGTCA	1	-1.496	0.9576	49	0.3141	6054.5	0.2837
AON	Mouse_Recombination_Hotspot(Zf)/Testis-DMC1-ChIP-Seq(GSE24438)/Homer	ACTYKNATTCGTGNTACTTC	1	-1.48	0.9576	4	0.0256	333.1	0.0156
AON	PAX3:FKHR-fusion(Paired,Homeobox)/Rh4-PAX3:FKHR-ChIP-Seq(GSE19063)/Homer	ACCRTGACTAATTNN	1	-1.468	0.9576	10	0.0641	1039.3	0.0487
AON	Sox3(HMG)/NPC-Sox3-ChIP-Seq(GSE33059)/Homer	CCWTTGTY	1	-1.457	0.9576	70	0.4487	8894.4	0.4168
AON	TCF4(bHLH)/SHSY5Y-TCF4-ChIP-Seq(GSE96915)/Homer	SMCATCTGKH	1	-1.456	0.9576	61	0.391	7681.2	0.36
AON	COUP-TFII(NR)/Artia-Nr2f2-ChIP-Seq(GSE46497)/Homer	AGRGGTCA	1	-1.456	0.9576	60	0.3846	7547.9	0.3537
AON	Nkx2.5(Homeobox)/HL1-Nkx2.5.biotin-ChIP-Seq(GSE21529)/Homer	RRSCACTYAA	1	-1.442	0.9576	82	0.5256	10535.7	0.4937
AON	Rfx1(HTH)/NPC-H3K4me1-ChIP-Seq(GSE16256)/Homer	KGTTGCCATGGCAA	1	-1.42	0.9576	13	0.0833	1422.2	0.0666
AON	ETS:RUNX(ETS,Runt)/Jurkat-RUNX1-ChIP-Seq(GSE17954)/Homer	RCAGGATGTGGT	1	-1.396	0.9576	5	0.0321	460.6	0.0216
AON	Rfx2(HTH)/LoVo-RFX2-ChIP-Seq(GSE49402)/Homer	GTTGCCATGGCAACM	1	-1.368	0.9576	8	0.0513	822.7	0.0386
AON	NFAT(RHD)/Jurkat-NFATC1-ChIP-Seq(Jolma_et_al.)/Homer	ATTTTCCATT	1	-1.366	0.9576	37	0.2372	4540.1	0.2128
AON	CHR(?)/Hela-CellCycle-Expression/Homer	SRGTTTCAAA	1	-1.36	0.9576	29	0.1859	3494.2	0.1637
AON	E2F1(E2F)/Hela-E2F1-ChIP-Seq(GSE22478)/Homer	CWGGCGGGAA	1	-1.352	0.9576	9	0.0577	948.6	0.0445
AON	MafK(bZIP)/C2C12-MafK-ChIP-Seq(GSE36030)/Homer	GCTGASTCAGCA	1	-1.335	0.9576	11	0.0705	1200.3	0.0562
AON	ZNF528(Zf)/HEK293-ZNF528.GFP-ChIP-Seq(GSE58341)/Homer	AGAAATGACTTCCCT	1	-1.33	0.9576	1	0.0064	42.9	0.002
AON	GLI3(Zf)/Limb-GLI3-ChIP-Chip(GSE11077)/Homer	CGTGGGTGGTCC	1	-1.326	0.9576	5	0.0321	473.2	0.0222
AON	FOXA1(Forkhead)/MCF7-FOXA1-ChIP-Seq(GSE26831)/Homer	WAAGTAAACA	1	-1.315	0.9576	43	0.2756	5363.8	0.2514
AON	Nkx3.1(Homeobox)/LNCaP-Nkx3.1-ChIP-Seq(GSE28264)/Homer	AAGCACTTAA	1	-1.293	0.9576	83	0.5321	10773.3	0.5049
AON	Rfx6(HTH)/Min6b1-Rfx6.HA-ChIP-Seq(GSE62844)/Homer	TGTTKCCTAGCAACM	1	-1.292	0.9576	50	0.3205	6310.3	0.2957
AON	DMRT6(DM)/Testis-DMRT6-ChIP-Seq(GSE60440)/Homer	YDGHTACAWTGTADC	1	-1.283	0.9576	9	0.0577	967.4	0.0453
AON	E2F(E2F)/Hela-CellCycle-Expression/Homer	TTSGCGCGAAAA	1	-1.271	0.9576	3	0.0192	252.6	0.0118
AON	Sox4(HMG)/proB-Sox4-ChIP-Seq(GSE50066)/Homer	YCTTTGTTCC	1	-1.27	0.9576	39	0.25	4859	0.2277
AON	FOXA1(Forkhead)/LNCAP-FOXA1-ChIP-Seq(GSE27824)/Homer	WAAGTAAACA	1	-1.241	0.9576	50	0.3205	6343	0.2972
AON	SCRT1(Zf)/HEK293-SCRT1.eGFP-ChIP-Seq(Encode)/Homer	GCAACAGGTG	1	-1.225	0.9645	10	0.0641	1110	0.052
AON	RORg(NR)/Liver-Rorc-ChIP-Seq(GSE101115)/Homer	WAABTAGGTCAV	1	-1.225	0.9645	6	0.0385	614.9	0.0288
AON	PAX5(Paired,Homeobox)/GM12878-PAX5-ChIP-Seq(GSE32465)/Homer	GCAGCCAAGCRTGACH	1	-1.207	0.9674	16	0.1026	1879.9	0.0881
AON	Zic2(Zf)/ESC-Zic2-ChIP-Seq(SRP197560)/Homer	CHCAGCRGGRGG	1	-1.201	0.9674	21	0.1346	2530	0.1186
AON	Eomes(T-box)/H9-Eomes-ChIP-Seq(GSE26097)/Homer	ATTAACACCT	1	-1.193	0.9674	73	0.4679	9482.3	0.4444
AON	ZNF189(Zf)/HEK293-ZNF189.GFP-ChIP-Seq(GSE58341)/Homer	TGGAACAGMA	1	-1.191	0.9674	35	0.2244	4375.2	0.205
AON	Ap4(bHLH)/AML-Tfap4-ChIP-Seq(GSE45738)/Homer	NAHCAGCTGD	1	-1.15	0.9955	51	0.3269	6539.1	0.3064
AON	c-Jun-CRE(bZIP)/K562-cJun-ChIP-Seq(GSE31477)/Homer	ATGACGTCATCY	1	-1.137	1	11	0.0705	1265.1	0.0593
AON	Unknown(Homeobox)/Limb-p300-ChIP-Seq/Homer	SSCMATWAAA	1	-1.13	1	28	0.1795	3484.8	0.1633
AON	RUNX1(Runt)/Jurkat-RUNX1-ChIP-Seq(GSE29180)/Homer	AAACCACARM	1	-1.1	1	41	0.2628	5232.1	0.2452
AON	GATA(Zf),IR4/iTreg-Gata3-ChIP-Seq(GSE20898)/Homer	NAGATWNBNATCTNN	1	-1.084	1	3	0.0192	281.2	0.0132
AON	GRE(NR),IR3/RAW264.7-GRE-ChIP-Seq(Unpublished)/Homer	VAGRACAKWCTGTYC	1	-1.083	1	12	0.0769	1413.4	0.0662
AON	ZNF317(Zf)/HEK293-ZNF317.GFP-ChIP-Seq(GSE58341)/Homer	GTCWGCTGTYYCTCT	1	-1.077	1	4	0.0256	403.5	0.0189
AON	Hoxb4(Homeobox)/ES-Hoxb4-ChIP-Seq(GSE34014)/Homer	TGATTRATGGCY	1	-1.073	1	8	0.0513	904.1	0.0424
AON	Atf7(bZIP)/3T3L1-Atf7-ChIP-Seq(GSE56872)/Homer	NGRTGACGTCAY	1	-1.072	1	16	0.1026	1937.6	0.0908
AON	Bach1(bZIP)/K562-Bach1-ChIP-Seq(GSE31477)/Homer	AWWNTGCTGAGTCAT	1	-1.067	1	3	0.0192	284.4	0.0133
AON	Tbr1(T-box)/Cortex-Tbr1-ChIP-Seq(GSE71384)/Homer	AAGGTGTKAA	1	-1.066	1	50	0.3205	6464	0.3029
AON	GLIS3(Zf)/Thyroid-Glis3.GFP-ChIP-Seq(GSE103297)/Homer	CTCCCTGGGAGGCCN	1	-1.047	1	54	0.3462	7018.7	0.3289
AON	Rbpj1(?)/Panc1-Rbpj1-ChIP-Seq(GSE47459)/Homer	HTTTCCCASG	1	-1.043	1	58	0.3718	7561.9	0.3544
AON	Hand2(bHLH)/Mesoderm-Hand2-ChIP-Seq(GSE61475)/Homer	TGACANARRCCAGRC	1	-1.041	1	21	0.1346	2608.6	0.1222
AON	Bach2(bZIP)/OCILy7-Bach2-ChIP-Seq(GSE44420)/Homer	TGCTGAGTCA	1	-1.038	1	8	0.0513	915	0.0429
AON	Egr2(Zf)/Thymocytes-Egr2-ChIP-Seq(GSE34254)/Homer	NGCGTGGGCGGR	1	-1.038	1	8	0.0513	915.7	0.0429
AON	Nkx2.1(Homeobox)/LungAC-Nkx2.1-ChIP-Seq(GSE43252)/Homer	RSCACTYRAG	1	-1.03	1	97	0.6218	12890.9	0.6041
AON	PU.1-IRF(ETS:IRF)/Bcell-PU.1-ChIP-Seq(GSE21512)/Homer	MGGAAGTGAAAC	1	-1.027	1	55	0.3526	7168.6	0.3359
AON	HINFP(Zf)/K562-HINFP.eGFP-ChIP-Seq(Encode)/Homer	TWVGGTCCGC	1	-1.024	1	10	0.0641	1177.2	0.0552
AON	STAT4(Stat)/CD4-Stat4-ChIP-Seq(GSE22104)/Homer	NYTTCCWGGAAR	1	-1.022	1	41	0.2628	5285.9	0.2477
AON	MNT(bHLH)/HepG2-MNT-ChIP-Seq(Encode)/Homer	DGCACACGTG	1	-1.019	1	35	0.2244	4483.9	0.2101
AON	NF-E2(bZIP)/K562-NFE2-ChIP-Seq(GSE31477)/Homer	GATGACTCAGCA	1	-1.016	1	3	0.0192	293.1	0.0137
AON	Max(bHLH)/K562-Max-ChIP-Seq(GSE31477)/Homer	RCCACGTGGYYN	1	-1.012	1	24	0.1538	3021.2	0.1416
AON	WT1(Zf)/Kidney-WT1-ChIP-Seq(GSE90016)/Homer	MCTCCCMCRCAB	1	-1.008	1	26	0.1667	3289.4	0.1541
AON	ZNF692(Zf)/HEK293-ZNF692.GFP-ChIP-Seq(GSE58341)/Homer	GTGGGCCCCA	1	-1.007	1	5	0.0321	543.7	0.0255
AON	BMAL1(bHLH)/Liver-Bmal1-ChIP-Seq(GSE39860)/Homer	GNCACGTG	1	-0.9932	1	57	0.3654	7465.7	0.3499
AON	ELF3(ETS)/PDAC-ELF3-ChIP-Seq(GSE64557)/Homer	ANCAGGAAGT	1	-0.986	1	30	0.1923	3836.8	0.1798
AON	Bapx1(Homeobox)/VertebralCol-Bapx1-ChIP-Seq(GSE36672)/Homer	TTRAGTGSYK	1	-0.9858	1	77	0.4936	10189.8	0.4775
AON	ZNF467(Zf)/HEK293-ZNF467.GFP-ChIP-Seq(GSE58341)/Homer	TGGGGAAGGGCM	1	-0.9736	1	36	0.2308	4648.2	0.2178
AON	GFX(?)/Promoter/Homer	ATTCTCGCGAGA	1	-0.9591	1	1	0.0064	66.1	0.0031
AON	Zac1(Zf)/Neuro2A-Plagl1-ChIP-Seq(GSE75942)/Homer	HAWGRGGCCM	1	-0.9502	1	88	0.5641	11722.1	0.5493
AON	GRE(NR),IR3/A549-GR-ChIP-Seq(GSE32465)/Homer	NRGVACABNVTGTYCY	1	-0.9498	1	7	0.0449	815.8	0.0382
AON	Smad3(MAD)/NPC-Smad3-ChIP-Seq(GSE36673)/Homer	TWGTCTGV	1	-0.943	1	100	0.641	13373.3	0.6267
AON	ZNF669(Zf)/HEK293-ZNF669.GFP-ChIP-Seq(GSE58341)/Homer	GARTGGTCATCGCCC	1	-0.9426	1	3	0.0192	307.2	0.0144
AON	Hnf6b(Homeobox)/LNCaP-Hnf6b-ChIP-Seq(GSE106305)/Homer	TATTGAYY	1	-0.934	1	28	0.1795	3602.2	0.1688
AON	RBPJ:Ebox(?,bHLH)/Panc1-Rbpj1-ChIP-Seq(GSE47459)/Homer	GGGRAARRGRMCAGMTG	1	-0.9166	1	14	0.0897	1746.9	0.0819
AON	THRb(NR)/HepG2-THRb.Flag-ChIP-Seq(Encode)/Homer	GGTCACCTGAGGTCA	1	-0.9159	1	24	0.1538	3078.8	0.1443
AON	Sox15(HMG)/CPA-Sox15-ChIP-Seq(GSE62909)/Homer	RAACAATGGN	1	-0.9135	1	44	0.2821	5770.6	0.2704
AON	CEBP(bZIP)/ThioMac-CEBPb-ChIP-Seq(GSE21512)/Homer	ATTGCGCAAC	1	-0.9049	1	23	0.1474	2951.7	0.1383
AON	DMRT1(DM)/Testis-DMRT1-ChIP-Seq(GSE64892)/Homer	TWGHWACAWTGTWDC	1	-0.888	1	10	0.0641	1230.2	0.0576
AON	Brachyury(T-box)/Mesoendoderm-Brachyury-ChIP-exo(GSE54963)/Homer	ANTTMRCASBNNNGTGYKAAN	1	-0.886	1	11	0.0705	1363.2	0.0639
AON	REST-NRSF(Zf)/Jurkat-NRSF-ChIP-Seq/Homer	GGMGCTGTCCATGGTGCTGA	1	-0.8817	1	1	0.0064	73.6	0.0034
AON	NPAS(bHLH)/Liver-NPAS-ChIP-Seq(GSE39860)/Homer	NVCACGTG	1	-0.8738	1	51	0.3269	6750.3	0.3163
AON	IRF:BATF(IRF:bZIP)/pDC-Irf8-ChIP-Seq(GSE66899)/Homer	CTTTCANTATGACTV	1	-0.864	1	5	0.0321	582	0.0273
AON	OCT4-SOX2-TCF-NANOG(POU,Homeobox,HMG)/mES-Oct4-ChIP-Seq(GSE11431)/Homer	ATTTGCATAACAATG	1	-0.8559	1	9	0.0577	1111.6	0.0521
AON	MyoG(bHLH)/C2C12-MyoG-ChIP-Seq(GSE36024)/Homer	AACAGCTG	1	-0.8514	1	42	0.2692	5549.5	0.2601
AON	GABPA(ETS)/Jurkat-GABPa-ChIP-Seq(GSE17954)/Homer	RACCGGAAGT	1	-0.8497	1	38	0.2436	5009	0.2347
AON	HNF6(Homeobox)/Liver-Hnf6-ChIP-Seq(ERP000394)/Homer	NTATYGATCH	1	-0.8466	1	17	0.109	2182.3	0.1023
AON	Atf2(bZIP)/3T3L1-Atf2-ChIP-Seq(GSE56872)/Homer	NRRTGACGTCAT	1	-0.8434	1	11	0.0705	1382.5	0.0648
AON	EWS:ERG-fusion(ETS)/CADO_ES1-EWS:ERG-ChIP-Seq(SRA014231)/Homer	ATTTCCTGTN	1	-0.8432	1	30	0.1923	3933	0.1843
AON	ETS1(ETS)/Jurkat-ETS1-ChIP-Seq(GSE17954)/Homer	ACAGGAAGTG	1	-0.8398	1	43	0.2756	5695	0.2669
AON	Myf5(bHLH)/GM-Myf5-ChIP-Seq(GSE24852)/Homer	BAACAGCTGT	1	-0.8307	1	29	0.1859	3807.1	0.1784
AON	Cux2(Homeobox)/Liver-Cux2-ChIP-Seq(GSE35985)/Homer	HNRAATCAAT	1	-0.8246	1	14	0.0897	1792.2	0.084
AON	EBNA1(EBV-virus)/Raji-EBNA1-ChIP-Seq(GSE30709)/Homer	GGYAGCAYDTGCTDCCCNNN	1	-0.8132	1	1	0.0064	80.8	0.0038
AON	NPAS2(bHLH)/Liver-NPAS2-ChIP-Seq(GSE39860)/Homer	KCCACGTGAC	1	-0.8123	1	34	0.2179	4497.4	0.2108
AON	STAT5(Stat)/mCD4+-Stat5-ChIP-Seq(GSE12346)/Homer	RTTTCTNAGAAA	1	-0.8081	1	15	0.0962	1935.5	0.0907
AON	Arnt:Ahr(bHLH)/MCF7-Arnt-ChIP-Seq(Lo_et_al.)/Homer	TBGCACGCAA	1	-0.8047	1	23	0.1474	3015	0.1413
AON	FoxD3(forkhead)/ZebrafishEmbryo-Foxd3.biotin-ChIP-seq(GSE106676)/Homer	TGTTTAYTTAGC	1	-0.8009	1	36	0.2308	4777.4	0.2239
AON	Sox6(HMG)/Myotubes-Sox6-ChIP-Seq(GSE32627)/Homer	CCATTGTTNY	1	-0.7801	1	61	0.391	8194.3	0.384
AON	RUNX-AML(Runt)/CD4+-PolII-ChIP-Seq(Barski_et_al.)/Homer	GCTGTGGTTW	1	-0.7764	1	27	0.1731	3576.2	0.1676
AON	RXR(NR),DR1/3T3L1-RXR-ChIP-Seq(GSE13511)/Homer	TAGGGCAAAGGTCA	1	-0.7745	1	39	0.25	5206.2	0.244
AON	ARE(NR)/LNCAP-AR-ChIP-Seq(GSE27824)/Homer	RGRACASNSTGTYCYB	1	-0.7612	1	12	0.0769	1556.8	0.073
AON	SCL(bHLH)/HPC7-Scl-ChIP-Seq(GSE13511)/Homer	AVCAGCTG	1	-0.7503	1	129	0.8269	17517.5	0.8209
AON	Oct11(POU,Homeobox)/NCIH1048-POU2F3-ChIP-seq(GSE115123)/Homer	GATTTGCATA	1	-0.7484	1	13	0.0833	1698.3	0.0796
AON	GATA:SCL(Zf,bHLH)/Ter119-SCL-ChIP-Seq(GSE18720)/Homer	CRGCTGBNGNSNNSAGATAA	1	-0.7421	1	4	0.0256	486.9	0.0228
AON	AP-2gamma(AP2)/MCF7-TFAP2C-ChIP-Seq(GSE21234)/Homer	SCCTSAGGSCAW	1	-0.7337	1	37	0.2372	4969.4	0.2329
AON	Gata1(Zf)/K562-GATA1-ChIP-Seq(GSE18829)/Homer	SAGATAAGRV	1	-0.7337	1	17	0.109	2249.6	0.1054
AON	NF1:FOXA1(CTF,Forkhead)/LNCAP-FOXA1-ChIP-Seq(GSE27824)/Homer	WNTGTTTRYTTTGGCA	1	-0.7306	1	3	0.0192	355.4	0.0167
AON	GFY-Staf(?,Zf)/Promoter/Homer	RACTACAATTCCCAGAAKGC	1	-0.7229	1	3	0.0192	357.5	0.0168
AON	SF1(NR)/H295R-Nr5a1-ChIP-Seq(GSE44220)/Homer	CAAGGHCANV	1	-0.7102	1	17	0.109	2264.4	0.1061
AON	n-Myc(bHLH)/mES-nMyc-ChIP-Seq(GSE11431)/Homer	VRCCACGTGG	1	-0.7079	1	23	0.1474	3083.5	0.1445
AON	Ascl1(bHLH)/NeuralTubes-Ascl1-ChIP-Seq(GSE55840)/Homer	NNVVCAGCTGBN	1	-0.7013	1	58	0.3718	7863.5	0.3685
AON	FOXM1(Forkhead)/MCF7-FOXM1-ChIP-Seq(GSE72977)/Homer	TRTTTACTTW	1	-0.6952	1	41	0.2628	5549.6	0.2601
AON	Egr1(Zf)/K562-Egr1-ChIP-Seq(GSE32465)/Homer	TGCGTGGGYG	1	-0.6862	1	26	0.1667	3509.8	0.1645
AON	Pbx3(Homeobox)/GM12878-PBX3-ChIP-Seq(GSE32465)/Homer	SCTGTCAMTCAN	1	-0.6855	1	9	0.0577	1187.1	0.0556
AON	MyoD(bHLH)/Myotube-MyoD-ChIP-Seq(GSE21614)/Homer	RRCAGCTGYTSY	1	-0.6851	1	33	0.2115	4466.9	0.2093
AON	EBF1(EBF)/Near-E2A-ChIP-Seq(GSE21512)/Homer	GTCCCCWGGGGA	1	-0.6767	1	37	0.2372	5020.4	0.2353
AON	Tgif1(Homeobox)/mES-Tgif1-ChIP-Seq(GSE55404)/Homer	YTGWCADY	1	-0.6717	1	92	0.5897	12535.4	0.5874
AON	Tcf21(bHLH)/ArterySmoothMuscle-Tcf21-ChIP-Seq(GSE61369)/Homer	NAACAGCTGG	1	-0.6645	1	38	0.2436	5168.7	0.2422
AON	PU.1:IRF8(ETS:IRF)/pDC-Irf8-ChIP-Seq(GSE66899)/Homer	GGAAGTGAAAST	1	-0.6609	1	8	0.0513	1062.1	0.0498
AON	OCT:OCT-short(POU,Homeobox)/NPC-OCT6-ChIP-Seq(GSE43916)/Homer	ATGCATWATGCATRW	1	-0.6592	1	24	0.1538	3257.6	0.1527
AON	ZNF41(Zf)/HEK293-ZNF41.GFP-ChIP-Seq(GSE58341)/Homer	CCTCATGGTGYCYTWYTCCCTTGTG	1	-0.6483	1	1	0.0064	101.7	0.0048
AON	HIF2a(bHLH)/785_O-HIF2a-ChIP-Seq(GSE34871)/Homer	GCACGTACCC	1	-0.6454	1	10	0.0641	1345.4	0.063
AON	Gli2(Zf)/GM2-Gli2-ChIP-Chip(GSE112702)/Homer	YSTGGGTGGTCT	1	-0.6323	1	8	0.0513	1076	0.0504
AON	Six4(Homeobox)/MCF7-SIX4-ChIP-Seq(Encode)/Homer	TGWAAYCTGABACCB	1	-0.6321	1	2	0.0128	243.1	0.0114
AON	Srebp1a(bHLH)/HepG2-Srebp1a-ChIP-Seq(GSE31477)/Homer	RTCACSCCAY	1	-0.6259	1	6	0.0385	802	0.0376
AON	GSC(Homeobox)/FrogEmbryos-GSC-ChIP-Seq(DRA000576)/Homer	RGGATTAR	1	-0.6144	1	40	0.2564	5491.2	0.2573
AON	Tcfcp2l1(CP2)/mES-Tcfcp2l1-ChIP-Seq(GSE11431)/Homer	NRAACCRGTTYRAACCRGYT	1	-0.61	1	6	0.0385	810	0.038
AON	ZNF143|STAF(Zf)/CUTLL-ZNF143-ChIP-Seq(GSE29600)/Homer	ATTTCCCAGVAKSCY	1	-0.6092	1	14	0.0897	1919.4	0.0899
AON	Nrf2(bZIP)/Lymphoblast-Nrf2-ChIP-Seq(GSE37589)/Homer	HTGCTGAGTCAT	1	-0.6077	1	2	0.0128	249.8	0.0117
AON	CEBP:CEBP(bZIP)/MEF-Chop-ChIP-Seq(GSE35681)/Homer	NTNATGCAAYMNNHTGMAAY	1	-0.5708	1	5	0.0321	686.8	0.0322
AON	ETV4(ETS)/HepG2-ETV4-ChIP-Seq(ENCODE)/Homer	ACCGGAAGTG	1	-0.5653	1	43	0.2756	5955.8	0.2791
AON	ZBTB12(Zf)/HEK293-ZBTB12.GFP-ChIP-Seq(GSE58341)/Homer	NGNTCTAGAACCNGV	1	-0.5539	1	15	0.0962	2097.5	0.0983
AON	Ets1-distal(ETS)/CD4+-PolII-ChIP-Seq(Barski_et_al.)/Homer	MACAGGAAGT	1	-0.5514	1	12	0.0769	1680.2	0.0787
AON	Tcf12(bHLH)/GM12878-Tcf12-ChIP-Seq(GSE32465)/Homer	VCAGCTGYTG	1	-0.5503	1	40	0.2564	5559.5	0.2605
AON	Foxh1(Forkhead)/hESC-FOXH1-ChIP-Seq(GSE29422)/Homer	NNTGTGGATTSS	1	-0.5481	1	21	0.1346	2936.3	0.1376
AON	BATF(bZIP)/Th17-BATF-ChIP-Seq(GSE39756)/Homer	DATGASTCAT	1	-0.5445	1	22	0.141	3078.2	0.1443
AON	NeuroD1(bHLH)/Islet-NeuroD1-ChIP-Seq(GSE30298)/Homer	GCCATCTGTT	1	-0.5353	1	34	0.2179	4748.8	0.2225
AON	PRDM9(Zf)/Testis-DMC1-ChIP-Seq(GSE35498)/Homer	ADGGYAGYAGCATCT	1	-0.535	1	16	0.1026	2251.7	0.1055
AON	PPARa(NR),DR1/Liver-Ppara-ChIP-Seq(GSE47954)/Homer	VNAGGKCAAAGGTCA	1	-0.528	1	35	0.2244	4894	0.2293
[truncated: 5,481 more rows]

## Sheet: random
SubRegion	Motif Name	Consensus	P-value	Log P-value	q-value (Benjamini)	# of Target Sequences with Motif	% of Target Sequences with Motif	# of Background Sequences with Motif	% of Background Sequences with Motif
ACA	NRF1(NRF)/MCF7-NRF1-ChIP-Seq(Unpublished)/Homer	CTGCGCATGCGC	0.0001	-9.468	0.034	74	0.2229	6807.8	0.1441
ACA	CTCF(Zf)/CD4+-CTCF-ChIP-Seq(Barski_et_al.)/Homer	AYAGTGCCMYCTRGTGGCCA	0.001	-8.003	0.0736	29	0.0873	2050.8	0.0434
ACA	X-box(HTH)/NPC-H3K4me1-ChIP-Seq(GSE16256)/Homer	GGTTGCCATGGCAA	0.001	-7.437	0.0864	18	0.0542	1055.8	0.0224
ACA	Rfx1(HTH)/NPC-H3K4me1-ChIP-Seq(GSE16256)/Homer	KGTTGCCATGGCAA	0.01	-6.008	0.2705	29	0.0873	2338.6	0.0495
ACA	Rfx2(HTH)/LoVo-RFX2-ChIP-Seq(GSE49402)/Homer	GTTGCCATGGCAACM	0.01	-5.968	0.2705	20	0.0602	1404.4	0.0297
ACA	RFX(HTH)/K562-RFX3-ChIP-Seq(SRA012198)/Homer	CGGTTGCCATGGCAAC	0.01	-5.455	0.3134	19	0.0572	1369.7	0.029
ACA	NRF(NRF)/Promoter/Homer	STGCGCATGCGC	0.01	-5.445	0.3134	61	0.1837	6211	0.1315
ACA	CRE(bZIP)/Promoter/Homer	CSGTGACGTCAC	0.01	-5.201	0.3134	41	0.1235	3857.5	0.0817
ACA	Lhx1(Homeobox)/EmbryoCarcinoma-Lhx1-ChIP-Seq(GSE70957)/Homer	NNYTAATTAR	0.1	-4.546	0.5185	40	0.1205	3897.3	0.0825
ACA	ETS1(ETS)/Jurkat-ETS1-ChIP-Seq(GSE17954)/Homer	ACAGGAAGTG	0.1	-4.438	0.5202	109	0.3283	12789.6	0.2708
ACA	Elk4(ETS)/Hela-Elk4-ChIP-Seq(GSE31477)/Homer	NRYTTCCGGY	0.1	-4.411	0.5202	102	0.3072	11864.8	0.2512
ACA	DLX5(Homeobox)/BasalGanglia-Dlx5-ChIP-seq(GSE124936)/Homer	SSTAATTA	0.1	-4.4	0.5202	30	0.0904	2753.2	0.0583
ACA	Npas4(bHLH)/Neuron-Npas4-ChIP-Seq(GSE127793)/Homer	NHRTCACGACDN	0.1	-4.306	0.5202	92	0.2771	10580.1	0.224
ACA	LEF1(HMG)/H1-LEF1-ChIP-Seq(GSE64758)/Homer	CCTTTGATST	0.1	-4.287	0.5202	34	0.1024	3247.9	0.0688
ACA	ZNF669(Zf)/HEK293-ZNF669.GFP-ChIP-Seq(GSE58341)/Homer	GARTGGTCATCGCCC	0.1	-4.252	0.5202	17	0.0512	1331.2	0.0282
ACA	Dlx3(Homeobox)/Kerainocytes-Dlx3-ChIP-Seq(GSE89884)/Homer	NDGTAATTAC	0.1	-4.237	0.5202	24	0.0723	2101.8	0.0445
ACA	Oct4:Sox17(POU,Homeobox,HMG)/F9-Sox17-ChIP-Seq(GSE44553)/Homer	CCATTGTATGCAAAT	0.1	-4.201	0.5202	8	0.0241	448.6	0.0095
ACA	Rfx5(HTH)/GM12878-Rfx5-ChIP-Seq(GSE31477)/Homer	SCCTAGCAACAG	0.1	-4.137	0.5202	33	0.0994	3165.9	0.067
ACA	Fli1(ETS)/CD8-FLI-ChIP-Seq(GSE20898)/Homer	NRYTTCCGGH	0.1	-4.126	0.5202	131	0.3946	15919.8	0.337
ACA	ETS(ETS)/Promoter/Homer	AACCGGAAGT	0.1	-4.125	0.5202	62	0.1867	6751.5	0.1429
ACA	DMRT6(DM)/Testis-DMRT6-ChIP-Seq(GSE60440)/Homer	YDGHTACAWTGTADC	0.1	-4.08	0.5202	11	0.0331	740.6	0.0157
ACA	Srebp2(bHLH)/HepG2-Srebp2-ChIP-Seq(GSE31477)/Homer	CGGTCACSCCAC	0.1	-4.046	0.5202	17	0.0512	1363.8	0.0289
ACA	NF1-halfsite(CTF)/LNCaP-NF1-ChIP-Seq(Unpublished)/Homer	YTGCCAAG	0.1	-3.924	0.5202	130	0.3916	15881.6	0.3362
ACA	DLX1(Homeobox)/BasalGanglia-Dlx1-ChIP-seq(GSE124936)/Homer	NSNNTAATTA	0.1	-3.918	0.5202	49	0.1476	5179	0.1096
ACA	Lhx2(Homeobox)/HFSC-Lhx2-ChIP-Seq(GSE48068)/Homer	TAATTAGN	0.1	-3.903	0.5202	38	0.1145	3826.9	0.081
ACA	NF1(CTF)/LNCAP-NF1-ChIP-Seq(Unpublished)/Homer	CYTGGCABNSTGCCAR	0.1	-3.86	0.5202	42	0.1265	4328.5	0.0916
ACA	Lhx3(Homeobox)/Neuron-Lhx3-ChIP-Seq(GSE31456)/Homer	ADBTAATTAR	0.1	-3.778	0.5202	58	0.1747	6364.5	0.1347
ACA	ZBTB18(Zf)/HEK293-ZBTB18.GFP-ChIP-Seq(GSE58341)/Homer	AACATCTGGA	0.1	-3.677	0.5202	40	0.1205	4136.5	0.0876
ACA	ZNF7(Zf)/HepG2-ZNF7.Flag-ChIP-Seq(Encode)/Homer	CTGCCWVCTTTTRTA	0.1	-3.552	0.5202	30	0.0904	2954.7	0.0626
ACA	Srebp1a(bHLH)/HepG2-Srebp1a-ChIP-Seq(GSE31477)/Homer	RTCACSCCAY	0.1	-3.475	0.5202	18	0.0542	1572.9	0.0333
ACA	ZNF711(Zf)/SHSY5Y-ZNF711-ChIP-Seq(GSE20673)/Homer	AGGCCTAG	0.1	-3.474	0.5202	216	0.6506	28303.4	0.5992
ACA	ELF1(ETS)/Jurkat-ELF1-ChIP-Seq(SRA014231)/Homer	AVCCGGAAGT	0.1	-3.473	0.5202	90	0.2711	10680.4	0.2261
ACA	Elk1(ETS)/Hela-Elk1-ChIP-Seq(GSE31477)/Homer	HACTTCCGGY	0.1	-3.426	0.5202	98	0.2952	11776.8	0.2493
ACA	DMRT1(DM)/Testis-DMRT1-ChIP-Seq(GSE64892)/Homer	TWGHWACAWTGTWDC	0.1	-3.425	0.5202	11	0.0331	821.6	0.0174
ACA	LHX9(Homeobox)/Hct116-LHX9.V5-ChIP-Seq(GSE116822)/Homer	NGCTAATTAG	0.1	-3.403	0.5202	55	0.1657	6118.9	0.1295
ACA	PRDM15(Zf)/ESC-Prdm15-ChIP-Seq(GSE73694)/Homer	YCCDNTCCAGGTTTT	0.1	-3.394	0.5202	83	0.25	9784.8	0.2071
ACA	ZNF341(Zf)/EBV-ZNF341-ChIP-Seq(GSE113194)/Homer	GGAACAGCCG	0.1	-3.387	0.5202	77	0.2319	8992.4	0.1904
ACA	Pax7(Paired,Homeobox),long/Myoblast-Pax7-ChIP-Seq(GSE25064)/Homer	TAATCHGATTAC	0.1	-3.33	0.5202	2	0.006	42.5	0.0009
ACA	Hoxa11(Homeobox)/ChickenMSG-Hoxa11.Flag-ChIP-Seq(GSE86088)/Homer	TTTTATGGCM	0.1	-3.309	0.5202	85	0.256	10090.5	0.2136
ACA	ETV1(ETS)/GIST48-ETV1-ChIP-Seq(GSE22441)/Homer	AACCGGAAGT	0.1	-3.24	0.5202	133	0.4006	16658.7	0.3527
ACA	DUX4(Homeobox)/Myoblasts-DUX4.V5-ChIP-Seq(GSE75791)/Homer	NWTAAYCYAATCAWN	0.1	-3.227	0.5202	3	0.009	106.7	0.0023
ACA	E-box(bHLH)/Promoter/Homer	SSGGTCACGTGA	0.1	-3.181	0.5202	18	0.0542	1630.5	0.0345
ACA	Tbx5(T-box)/HL1-Tbx5.biotin-ChIP-Seq(GSE21529)/Homer	AGGTGTCA	0.1	-3.058	0.5202	187	0.5633	24367.2	0.5159
ACA	DLX2(Homeobox)/BasalGanglia-Dlx2-ChIP-seq(GSE124936)/Homer	NNNTAATTAS	0.1	-3.046	0.5202	51	0.1536	5741.1	0.1215
ACA	Mef2d(MADS)/Retina-Mef2d-ChIP-Seq(GSE61391)/Homer	GCTATTTTTAGC	0.1	-3.044	0.5202	9	0.0271	665.3	0.0141
ACA	RORa(NR)/Liver-Rora-ChIP-Seq(GSE101115)/Homer	AAWCTAGGTCARDNN	0.1	-2.946	0.5202	9	0.0271	678	0.0144
ACA	PRDM10(Zf)/HEK293-PRDM10.eGFP-ChIP-Seq(Encode)/Homer	TGGTACATTCCA	0.1	-2.94	0.5202	42	0.1265	4629.6	0.098
ACA	HNF1b(Homeobox)/PDAC-HNF1B-ChIP-Seq(GSE64557)/Homer	GTTAATNATTAA	0.1	-2.915	0.5202	6	0.0181	381.5	0.0081
ACA	Mef2a(MADS)/HL1-Mef2a.biotin-ChIP-Seq(GSE21529)/Homer	CYAAAAATAG	0.1	-2.903	0.5202	17	0.0512	1573.8	0.0333
ACA	ERG(ETS)/VCaP-ERG-ChIP-Seq(GSE14097)/Homer	ACAGGAAGTG	0.1	-2.886	0.5202	127	0.3825	16034.8	0.3395
ACA	YY1(Zf)/Promoter/Homer	CAAGATGGCGGC	0.1	-2.871	0.5202	24	0.0723	2411.4	0.051
ACA	Nkx2.5(Homeobox)/HL1-Nkx2.5.biotin-ChIP-Seq(GSE21529)/Homer	RRSCACTYAA	0.1	-2.784	0.5227	131	0.3946	16651.5	0.3525
ACA	NeuroD1(bHLH)/Islet-NeuroD1-ChIP-Seq(GSE30298)/Homer	GCCATCTGTT	0.1	-2.774	0.5227	61	0.1837	7160.2	0.1516
ACA	ZNF519(Zf)/HEK293-ZNF519.GFP-ChIP-Seq(GSE58341)/Homer	GAGSCCGAGC	0.1	-2.72	0.5369	61	0.1837	7185.7	0.1521
ACA	HIF-1a(bHLH)/MCF7-HIF1a-ChIP-Seq(GSE28352)/Homer	TACGTGCV	0.1	-2.705	0.5369	34	0.1024	3699.9	0.0783
ACA	Hoxd11(Homeobox)/ChickenMSG-Hoxd11.Flag-ChIP-Seq(GSE86088)/Homer	VGCCATAAAA	0.1	-2.7	0.5369	92	0.2771	11346.8	0.2402
ACA	bHLHE41(bHLH)/proB-Bhlhe41-ChIP-Seq(GSE93764)/Homer	KCACGTGMCN	0.1	-2.699	0.5369	136	0.4096	17400.2	0.3684
ACA	Six2(Homeobox)/NephronProgenitor-Six2-ChIP-Seq(GSE39837)/Homer	GWAAYHTGAKMC	0.1	-2.687	0.5369	52	0.1566	6019.4	0.1274
ACA	Sp2(Zf)/HEK293-Sp2.eGFP-ChIP-Seq(Encode)/Homer	YGGCCCCGCCCC	0.1	-2.666	0.5369	232	0.6988	31129.7	0.659
ACA	RUNX2(Runt)/PCa-RUNX2-ChIP-Seq(GSE33889)/Homer	NWAACCACADNN	0.1	-2.655	0.5369	44	0.1325	4994.1	0.1057
ACA	bHLHE40(bHLH)/HepG2-BHLHE40-ChIP-Seq(GSE31477)/Homer	KCACGTGMCN	0.1	-2.634	0.5369	38	0.1145	4232.1	0.0896
ACA	HRE(HSF)/HepG2-HSF1-ChIP-Seq(GSE31477)/Homer	BSTTCTRGAABVTTCYAGAA	0.1	-2.626	0.5369	15	0.0452	1400.7	0.0297
ACA	OCT:OCT(POU,Homeobox,IR1)/NPC-Brn2-ChIP-Seq(GSE35496)/Homer	ATGAATWATTCATGA	0.1	-2.587	0.5369	2	0.006	64.9	0.0014
ACA	Nkx2.1(Homeobox)/LungAC-Nkx2.1-ChIP-Seq(GSE43252)/Homer	RSCACTYRAG	0.1	-2.58	0.5369	168	0.506	21976.1	0.4652
ACA	EBF(EBF)/proBcell-EBF-ChIP-Seq(GSE21978)/Homer	DGTCCCYRGGGA	0.1	-2.526	0.5415	26	0.0783	2756.7	0.0584
ACA	PAX3:FKHR-fusion(Paired,Homeobox)/Rh4-PAX3:FKHR-ChIP-Seq(GSE19063)/Homer	ACCRTGACTAATTNN	0.1	-2.51	0.5416	10	0.0301	852.1	0.018
ACA	HIF-1b(HLH)/T47D-HIF1b-ChIP-Seq(GSE59937)/Homer	RTACGTGC	0.1	-2.509	0.5416	117	0.3524	14887	0.3152
ACA	NF1:FOXA1(CTF,Forkhead)/LNCAP-FOXA1-ChIP-Seq(GSE27824)/Homer	WNTGTTTRYTTTGGCA	0.1	-2.494	0.5416	4	0.012	232.6	0.0049
ACA	SPDEF(ETS)/VCaP-SPDEF-ChIP-Seq(SRA014231)/Homer	ASWTCCTGBT	0.1	-2.493	0.5416	85	0.256	10515.8	0.2226
ACA	ZFX(Zf)/mES-Zfx-ChIP-Seq(GSE11431)/Homer	AGGCCTRG	0.1	-2.431	0.5529	136	0.4096	17578	0.3721
ACA	EWS:FLI1-fusion(ETS)/SK_N_MC-EWS:FLI1-ChIP-Seq(SRA014231)/Homer	VACAGGAAAT	0.1	-2.393	0.5661	57	0.1717	6813	0.1442
ACA	TFE3(bHLH)/MEF-TFE3-ChIP-Seq(GSE75757)/Homer	GTCACGTGACYV	0.1	-2.369	0.5719	13	0.0392	1222.3	0.0259
ACA	CEBP:AP1(bZIP)/ThioMac-CEBPb-ChIP-Seq(GSE21512)/Homer	DRTGTTGCAA	0.1	-2.335	0.5835	29	0.0873	3196.1	0.0677
ACA	c-Myc(bHLH)/LNCAP-cMyc-ChIP-Seq(Unpublished)/Homer	VCCACGTG	0.1	-2.308	0.5914	71	0.2139	8729.8	0.1848
ACA	Atoh1(bHLH)/Cerebellum-Atoh1-ChIP-Seq(GSE22111)/Homer	VNRVCAGCTGGY	1	-2.18	0.6634	84	0.253	10567.4	0.2237
ACA	Nkx2.2(Homeobox)/NPC-Nkx2.2-ChIP-Seq(GSE61673)/Homer	BTBRAGTGSN	1	-2.172	0.6634	130	0.3916	16923.1	0.3583
ACA	EHF(ETS)/LoVo-EHF-ChIP-Seq(GSE49402)/Homer	AVCAGGAAGT	1	-2.164	0.6634	97	0.2922	12358	0.2616
ACA	PR(NR)/T47D-PR-ChIP-Seq(GSE31130)/Homer	VAGRACAKNCTGTBC	1	-2.152	0.6634	113	0.3404	14573.2	0.3085
ACA	Smad4(MAD)/ESC-SMAD4-ChIP-Seq(GSE29422)/Homer	VBSYGTCTGG	1	-2.094	0.686	134	0.4036	17540.1	0.3713
ACA	LRF(Zf)/Erythroblasts-ZBTB7A-ChIP-Seq(GSE74977)/Homer	AAGACCCYYN	1	-2.088	0.686	201	0.6054	27046.8	0.5726
ACA	Atf1(bZIP)/K562-ATF1-ChIP-Seq(GSE31477)/Homer	GATGACGTCA	1	-2.081	0.686	44	0.1325	5246.2	0.1111
ACA	CHR(?)/Hela-CellCycle-Expression/Homer	SRGTTTCAAA	1	-2.05	0.6905	23	0.0693	2535.4	0.0537
ACA	Tbx21(T-box)/GM12878-TBX21-ChIP-Seq(Encode)/Homer	AGGTGTGAAA	1	-2.013	0.7082	43	0.1295	5147.7	0.109
ACA	CREB5(bZIP)/LNCaP-CREB5.V5-ChIP-Seq(GSE137775)/Homer	VVATGACGTCAT	1	-2.006	0.7082	21	0.0633	2297	0.0486
ACA	Meis1(Homeobox)/MastCells-Meis1-ChIP-Seq(GSE48085)/Homer	VGCTGWCAVB	1	-1.968	0.723	109	0.3283	14151.2	0.2996
ACA	THRb(NR)/HepG2-THRb.Flag-ChIP-Seq(Encode)/Homer	GGTCACCTGAGGTCA	1	-1.962	0.723	61	0.1837	7580.7	0.1605
ACA	Prop1(Homeobox)/GHFT1-PROP1.biotin-ChIP-Seq(GSE77302)/Homer	NTAATBNAATTA	1	-1.928	0.7354	14	0.0422	1448.2	0.0307
ACA	GLI3(Zf)/Limb-GLI3-ChIP-Chip(GSE11077)/Homer	CGTGGGTGGTCC	1	-1.921	0.7354	14	0.0422	1451	0.0307
ACA	EWS:ERG-fusion(ETS)/CADO_ES1-EWS:ERG-ChIP-Seq(SRA014231)/Homer	ATTTCCTGTN	1	-1.89	0.7466	39	0.1175	4678.2	0.099
ACA	Mef2b(MADS)/HEK293-Mef2b.V5-ChIP-Seq(GSE67450)/Homer	GCTATTTTTGGM	1	-1.889	0.7466	28	0.0843	3237.1	0.0685
ACA	Tcf3(HMG)/mES-Tcf3-ChIP-Seq(GSE11724)/Homer	ASWTCAAAGG	1	-1.884	0.7466	12	0.0361	1215.1	0.0257
ACA	Barx1(Homeobox)/Stomach-Barx1.3xFlag-ChIP-Seq(GSE69483)/Homer	AAACMATTAN	1	-1.883	0.7466	15	0.0452	1584.5	0.0335
ACA	Myf5(bHLH)/GM-Myf5-ChIP-Seq(GSE24852)/Homer	BAACAGCTGT	1	-1.844	0.748	58	0.1747	7245.8	0.1534
ACA	ETV4(ETS)/HepG2-ETV4-ChIP-Seq(ENCODE)/Homer	ACCGGAAGTG	1	-1.838	0.748	130	0.3916	17180.5	0.3637
ACA	OCT:OCT-short(POU,Homeobox)/NPC-OCT6-ChIP-Seq(GSE43916)/Homer	ATGCATWATGCATRW	1	-1.833	0.748	17	0.0512	1849.9	0.0392
ACA	RUNX-AML(Runt)/CD4+-PolII-ChIP-Seq(Barski_et_al.)/Homer	GCTGTGGTTW	1	-1.815	0.748	37	0.1114	4450.2	0.0942
ACA	bZIP:IRF(bZIP,IRF)/Th17-BatF-ChIP-Seq(GSE39756)/Homer	NAGTTTCABTHTGACTNW	1	-1.809	0.748	16	0.0482	1731.7	0.0367
ACA	CEBP:CEBP(bZIP)/MEF-Chop-ChIP-Seq(GSE35681)/Homer	NTNATGCAAYMNNHTGMAAY	1	-1.778	0.7589	5	0.0151	414.5	0.0088
ACA	HIF2a(bHLH)/785_O-HIF2a-ChIP-Seq(GSE34871)/Homer	GCACGTACCC	1	-1.755	0.7687	40	0.1205	4879.2	0.1033
ACA	Cux2(Homeobox)/Liver-Cux2-ChIP-Seq(GSE35985)/Homer	HNRAATCAAT	1	-1.742	0.771	15	0.0452	1626.4	0.0344
ACA	OCT4-SOX2-TCF-NANOG(POU,Homeobox,HMG)/mES-Oct4-ChIP-Seq(GSE11431)/Homer	ATTTGCATAACAATG	1	-1.734	0.771	6	0.0181	534.3	0.0113
ACA	Usf2(bHLH)/C2C12-Usf2-ChIP-Seq(GSE36030)/Homer	GTCACGTGGT	1	-1.712	0.7784	28	0.0843	3312.6	0.0701
ACA	PSE(SNAPc)/K562-mStart-Seq/Homer	WAVTCACCMTAASYDAAAAG	1	-1.71	0.7784	20	0.0602	2273.6	0.0481
ACA	ZNF264(Zf)/HEK293-ZNF264.GFP-ChIP-Seq(GSE58341)/Homer	RGGGCACTAACY	1	-1.707	0.7784	63	0.1898	8011	0.1696
ACA	Isl1(Homeobox)/Neuron-Isl1-ChIP-Seq(GSE31456)/Homer	CTAATKGV	1	-1.697	0.7784	77	0.2319	9933.8	0.2103
ACA	Hnf6b(Homeobox)/LNCaP-Hnf6b-ChIP-Seq(GSE106305)/Homer	TATTGAYY	1	-1.696	0.7784	26	0.0783	3057.4	0.0647
ACA	Pbx3(Homeobox)/GM12878-PBX3-ChIP-Seq(GSE32465)/Homer	SCTGTCAMTCAN	1	-1.679	0.7784	19	0.0572	2156.4	0.0457
ACA	ZNF143|STAF(Zf)/CUTLL-ZNF143-ChIP-Seq(GSE29600)/Homer	ATTTCCCAGVAKSCY	1	-1.661	0.7784	32	0.0964	3863.2	0.0818
ACA	BHLHA15(bHLH)/NIH3T3-BHLHB8.HA-ChIP-Seq(GSE119782)/Homer	NAMCAGCTGK	1	-1.655	0.7784	92	0.2771	12034.5	0.2548
ACA	Tbx6(T-box)/ESC-Tbx6-ChIP-Seq(GSE93524)/Homer	DAGGTGTBAA	1	-1.652	0.7784	61	0.1837	7774.8	0.1646
ACA	GLIS3(Zf)/Thyroid-Glis3.GFP-ChIP-Seq(GSE103297)/Homer	CTCCCTGGGAGGCCN	1	-1.651	0.7784	180	0.5422	24410.8	0.5168
ACA	Hoxd12(Homeobox)/ChickenMSG-Hoxd12.Flag-ChIP-Seq(GSE86088)/Homer	HDGYAATGAAAN	1	-1.631	0.7784	56	0.1687	7108	0.1505
ACA	Gfi1b(Zf)/HPC7-Gfi1b-ChIP-Seq(GSE22178)/Homer	MAATCACTGC	1	-1.625	0.7784	32	0.0964	3881.5	0.0822
ACA	c-Jun-CRE(bZIP)/K562-cJun-ChIP-Seq(GSE31477)/Homer	ATGACGTCATCY	1	-1.622	0.7784	20	0.0602	2306	0.0488
ACA	Pknox1(Homeobox)/ES-Prep1-ChIP-Seq(GSE63282)/Homer	SCTGTCAVTCAV	1	-1.62	0.7784	20	0.0602	2307	0.0488
ACA	TCFL2(HMG)/K562-TCF7L2-ChIP-Seq(GSE29196)/Homer	ACWTCAAAGG	1	-1.611	0.7784	5	0.0151	440.4	0.0093
ACA	ETS:RUNX(ETS,Runt)/Jurkat-RUNX1-ChIP-Seq(GSE17954)/Homer	RCAGGATGTGGT	1	-1.609	0.7784	12	0.0361	1289.6	0.0273
ACA	PBX1(Homeobox)/MCF7-PBX1-ChIP-Seq(GSE28007)/Homer	GSCTGTCACTCA	1	-1.583	0.7784	8	0.0241	801.8	0.017
ACA	Ap4(bHLH)/AML-Tfap4-ChIP-Seq(GSE45738)/Homer	NAHCAGCTGD	1	-1.572	0.7784	92	0.2771	12100.9	0.2562
ACA	EBF1(EBF)/Near-E2A-ChIP-Seq(GSE21512)/Homer	GTCCCCWGGGGA	1	-1.569	0.7784	110	0.3313	14609.2	0.3093
ACA	Gli2(Zf)/GM2-Gli2-ChIP-Chip(GSE112702)/Homer	YSTGGGTGGTCT	1	-1.555	0.7784	28	0.0843	3384.1	0.0716
ACA	Pax7(Paired,Homeobox)/Myoblast-Pax7-ChIP-Seq(GSE25064)/Homer	TAATCAATTA	1	-1.545	0.7784	3	0.009	226.7	0.0048
ACA	Etv2(ETS)/ES-ER71-ChIP-Seq(GSE59402)/Homer	NNAYTTCCTGHN	1	-1.528	0.7784	77	0.2319	10059.8	0.213
ACA	Mef2c(MADS)/GM12878-Mef2c-ChIP-Seq(GSE32465)/Homer	DCYAAAAATAGM	1	-1.527	0.7784	13	0.0392	1440.1	0.0305
ACA	ZNF189(Zf)/HEK293-ZNF189.GFP-ChIP-Seq(GSE58341)/Homer	TGGAACAGMA	1	-1.513	0.7784	60	0.1807	7732.2	0.1637
ACA	EBF2(EBF)/BrownAdipose-EBF2-ChIP-Seq(GSE97114)/Homer	NABTCCCWDGGGAVH	1	-1.511	0.7784	79	0.238	10349.8	0.2191
ACA	Znf263(Zf)/K562-Znf263-ChIP-Seq(GSE31477)/Homer	CVGTSCTCCC	1	-1.498	0.7784	187	0.5633	25552.8	0.541
ACA	Tcf7(HMG)/GM12878-TCF7-ChIP-Seq(Encode)/Homer	CTTTGATGTGSB	1	-1.496	0.7784	14	0.0422	1578.9	0.0334
ACA	CArG(MADS)/PUER-Srf-ChIP-Seq(Sullivan_et_al.)/Homer	CCATATATGGNM	1	-1.491	0.7784	15	0.0452	1708.4	0.0362
ACA	GABPA(ETS)/Jurkat-GABPa-ChIP-Seq(GSE17954)/Homer	RACCGGAAGT	1	-1.474	0.7784	92	0.2771	12182.2	0.2579
ACA	GRE(NR),IR3/A549-GR-ChIP-Seq(GSE32465)/Homer	NRGVACABNVTGTYCY	1	-1.47	0.7784	9	0.0271	952.6	0.0202
ACA	GRE(NR),IR3/RAW264.7-GRE-ChIP-Seq(Unpublished)/Homer	VAGRACAKWCTGTYC	1	-1.459	0.7784	13	0.0392	1462.7	0.031
ACA	CLOCK(bHLH)/Liver-Clock-ChIP-Seq(GSE39860)/Homer	GHCACGTG	1	-1.422	0.798	47	0.1416	6018.2	0.1274
ACA	Elf4(ETS)/BMDM-Elf4-ChIP-Seq(GSE88699)/Homer	ACTTCCKGKT	1	-1.401	0.8091	91	0.2741	12106.7	0.2563
ACA	ZNF467(Zf)/HEK293-ZNF467.GFP-ChIP-Seq(GSE58341)/Homer	TGGGGAAGGGCM	1	-1.385	0.8161	118	0.3554	15897.8	0.3366
ACA	Phox2a(Homeobox)/Neuron-Phox2a-ChIP-Seq(GSE31456)/Homer	YTAATYNRATTA	1	-1.382	0.8161	8	0.0241	850.5	0.018
ACA	HIC1(Zf)/Treg-ZBTB29-ChIP-Seq(GSE99889)/Homer	TGCCAGCB	1	-1.379	0.8161	183	0.5512	25100.6	0.5314
ACA	RUNX(Runt)/HPC7-Runx1-ChIP-Seq(GSE22178)/Homer	SAAACCACAG	1	-1.377	0.8161	39	0.1175	4958.5	0.105
ACA	Nkx6.1(Homeobox)/Islet-Nkx6.1-ChIP-Seq(GSE40975)/Homer	GKTAATGR	1	-1.374	0.8161	73	0.2199	9629.3	0.2039
ACA	MyoD(bHLH)/Myotube-MyoD-ChIP-Seq(GSE21614)/Homer	RRCAGCTGYTSY	1	-1.363	0.8161	79	0.238	10470.8	0.2217
ACA	Ascl2(bHLH)/ESC-Ascl2-ChIP-Seq(GSE97712)/Homer	SSRGCAGCTGCH	1	-1.346	0.8161	106	0.3193	14251.7	0.3017
ACA	Tbet(T-box)/CD8-Tbet-ChIP-Seq(GSE33802)/Homer	AGGTGTGAAM	1	-1.335	0.8161	42	0.1265	5393.4	0.1142
ACA	Pit1+1bp(Homeobox)/GCrat-Pit1-ChIP-Seq(GSE58009)/Homer	ATGCATAATTCA	1	-1.325	0.8181	8	0.0241	865.7	0.0183
ACA	NeuroG2(bHLH)/Fibroblast-NeuroG2-ChIP-Seq(GSE75910)/Homer	ACCATCTGTT	1	-1.303	0.8303	91	0.2741	12194.4	0.2582
ACA	NPAS(bHLH)/Liver-NPAS-ChIP-Seq(GSE39860)/Homer	NVCACGTG	1	-1.295	0.8308	91	0.2741	12201.4	0.2583
ACA	HNF6(Homeobox)/Liver-Hnf6-ChIP-Seq(ERP000394)/Homer	NTATYGATCH	1	-1.294	0.8308	18	0.0542	2178.5	0.0461
ACA	FXR(NR),IR1/Liver-FXR-ChIP-Seq(Chong_et_al.)/Homer	AGGTCANTGACCTB	1	-1.286	0.8308	32	0.0964	4063.7	0.086
ACA	Tlx?(NR)/NPC-H3K4me1-ChIP-Seq(GSE16256)/Homer	CTGGCAGSCTGCCA	1	-1.277	0.8308	31	0.0934	3933.4	0.0833
ACA	Reverb(NR),DR2/RAW-Reverba.biotin-ChIP-Seq(GSE45914)/Homer	GTRGGTCASTGGGTCA	1	-1.264	0.8343	10	0.0301	1139.8	0.0241
ACA	PPARa(NR),DR1/Liver-Ppara-ChIP-Seq(GSE47954)/Homer	VNAGGKCAAAGGTCA	1	-1.257	0.8343	67	0.2018	8894.9	0.1883
ACA	KLF14(Zf)/HEK293-KLF14.GFP-ChIP-Seq(GSE58341)/Homer	RGKGGGCGKGGC	1	-1.255	0.8343	244	0.7349	33976.3	0.7193
ACA	TRPS1(Zf)/MCF7-TRPS1-ChIP-Seq(GSE107013)/Homer	AGATAAGANN	1	-1.254	0.8343	60	0.1807	7927.9	0.1678
ACA	Olig2(bHLH)/Neuron-Olig2-ChIP-Seq(GSE30882)/Homer	RCCATMTGTT	1	-1.25	0.8343	103	0.3102	13924.5	0.2948
ACA	PPARE(NR),DR1/3T3L1-Pparg-ChIP-Seq(GSE13511)/Homer	TGACCTTTGCCCCA	1	-1.249	0.8343	64	0.1928	8485.9	0.1796
ACA	RUNX1(Runt)/Jurkat-RUNX1-ChIP-Seq(GSE29180)/Homer	AAACCACARM	1	-1.233	0.8343	51	0.1536	6700.9	0.1419
ACA	NPAS2(bHLH)/Liver-NPAS2-ChIP-Seq(GSE39860)/Homer	KCCACGTGAC	1	-1.227	0.8343	76	0.2289	10172.5	0.2154
ACA	Hoxd13(Homeobox)/ChickenMSG-Hoxd13.Flag-ChIP-Seq(GSE86088)/Homer	NCYAATAAAA	1	-1.213	0.8343	48	0.1446	6302.8	0.1334
ACA	PGR(NR)/EndoStromal-PGR-ChIP-Seq(GSE69539)/Homer	AAGAACATWHTGTTC	1	-1.209	0.8343	9	0.0271	1027.2	0.0217
ACA	ELF3(ETS)/PDAC-ELF3-ChIP-Seq(GSE64557)/Homer	ANCAGGAAGT	1	-1.199	0.8343	48	0.1446	6312.6	0.1336
ACA	Otx2(Homeobox)/EpiLC-Otx2-ChIP-Seq(GSE56098)/Homer	NYTAATCCYB	1	-1.193	0.8344	32	0.0964	4120.4	0.0872
ACA	Erra(NR)/HepG2-Erra-ChIP-Seq(GSE31477)/Homer	CAAAGGTCAG	1	-1.184	0.8364	144	0.4337	19771.2	0.4186
ACA	Tcf21(bHLH)/ArterySmoothMuscle-Tcf21-ChIP-Seq(GSE61369)/Homer	NAACAGCTGG	1	-1.169	0.8441	74	0.2229	9946.1	0.2106
ACA	Zic2(Zf)/ESC-Zic2-ChIP-Seq(SRP197560)/Homer	CHCAGCRGGRGG	1	-1.167	0.8441	68	0.2048	9112	0.1929
ACA	BORIS(Zf)/K562-CTCFL-ChIP-Seq(GSE32465)/Homer	CNNBRGCGCCCCCTGSTGGC	1	-1.159	0.8441	42	0.1265	5515.3	0.1168
ACA	Brn2(POU,Homeobox)/NPC-Brn2-ChIP-Seq(GSE35496)/Homer	ATGAATATTC	1	-1.156	0.8441	3	0.009	280.3	0.0059
ACA	HNF4a(NR),DR1/HepG2-HNF4a-ChIP-Seq(GSE25021)/Homer	CARRGKBCAAAGTYCA	1	-1.155	0.8441	26	0.0783	3325.9	0.0704
ACA	Phox2b(Homeobox)/CLBGA-PHOX2B-ChIP-Seq(GSE90683)/Homer	TTAATTNAATTA	1	-1.15	0.8441	4	0.012	405	0.0086
ACA	RORg(NR)/Liver-Rorc-ChIP-Seq(GSE101115)/Homer	WAABTAGGTCAV	1	-1.125	0.8501	4	0.012	409.4	0.0087
ACA	NF-E2(bZIP)/K562-NFE2-ChIP-Seq(GSE31477)/Homer	GATGACTCAGCA	1	-1.115	0.8539	3	0.009	287.1	0.0061
ACA	Sox17(HMG)/Endoderm-Sox17-ChIP-Seq(GSE61475)/Homer	CCATTGTTYB	1	-1.109	0.8541	32	0.0964	4174.5	0.0884
ACA	En1(Homeobox)/SUM149-EN1-ChIP-Seq(GSE120957)/Homer	NDCTAATTAS	1	-1.107	0.8541	64	0.1928	8608.7	0.1822
ACA	VDR(NR),DR3/GM10855-VDR+vitD-ChIP-Seq(GSE22484)/Homer	ARAGGTCANWGAGTTCANNN	1	-1.1	0.8541	14	0.0422	1729.3	0.0366
ACA	HRE(HSF)/Striatum-HSF1-ChIP-Seq(GSE38000)/Homer	TTCTAGAABNTTCTA	1	-1.099	0.8541	11	0.0331	1328.9	0.0281
ACA	RBPJ:Ebox(?,bHLH)/Panc1-Rbpj1-ChIP-Seq(GSE47459)/Homer	GGGRAARRGRMCAGMTG	1	-1.091	0.8541	24	0.0723	3089.2	0.0654
ACA	MYNN(Zf)/HEK293-MYNN.eGFP-ChIP-Seq(Encode)/Homer	TTCAAAWTAAAAGTC	1	-1.066	0.866	8	0.0241	942.4	0.02
ACA	Gata4(Zf)/Heart-Gata4-ChIP-Seq(GSE35151)/Homer	NBWGATAAGR	1	-1.054	0.8712	31	0.0934	4074	0.0862
ACA	Hoxd10(Homeobox)/ChickenMSG-Hoxd10.Flag-ChIP-Seq(GSE86088)/Homer	GGCMATGAAA	1	-1.052	0.8712	40	0.1205	5318.3	0.1126
ACA	ZNF675(Zf)/HEK293-ZNF675.GFP-ChIP-Seq(GSE58341)/Homer	ARGAGGMCAAAATGW	1	-1.051	0.8712	7	0.0211	815.4	0.0173
ACA	JunD(bZIP)/K562-JunD-ChIP-Seq/Homer	ATGACGTCATCN	1	-1.05	0.8712	9	0.0271	1080.6	0.0229
ACA	MyoG(bHLH)/C2C12-MyoG-ChIP-Seq(GSE36024)/Homer	AACAGCTG	1	-1.048	0.8712	86	0.259	11746	0.2487
ACA	NFkB-p65-Rel(RHD)/ThioMac-LPS-Expression(GSE23622)/Homer	GGAAATTCCC	1	-1.037	0.8712	4	0.012	429	0.0091
ACA	GATA:SCL(Zf,bHLH)/Ter119-SCL-ChIP-Seq(GSE18720)/Homer	CRGCTGBNGNSNNSAGATAA	1	-1.036	0.8712	6	0.0181	688.8	0.0146
ACA	Atf4(bZIP)/MEF-Atf4-ChIP-Seq(GSE35681)/Homer	MTGATGCAAT	1	-1.033	0.8712	9	0.0271	1086.8	0.023
ACA	LXRE(NR),DR4/RAW-LXRb.biotin-ChIP-Seq(GSE21512)/Homer	RGGTTACTANAGGTCA	1	-1.031	0.8712	3	0.009	302.4	0.0064
ACA	ZNF136(Zf)/HEK293-ZNF136.GFP-ChIP-Seq(GSE58341)/Homer	YTKGATAHAGTATTCTWGGTNGGCA	1	-1.031	0.8712	3	0.009	302.3	0.0064
ACA	Hoxc9(Homeobox)/Ainv15-Hoxc9-ChIP-Seq(GSE21812)/Homer	GGCCATAAATCA	1	-1.03	0.8712	15	0.0452	1896.3	0.0401
ACA	RXR(NR),DR1/3T3L1-RXR-ChIP-Seq(GSE13511)/Homer	TAGGGCAAAGGTCA	1	-1.026	0.8712	81	0.244	11066	0.2343
ACA	Bcl6(Zf)/Liver-Bcl6-ChIP-Seq(GSE31578)/Homer	NNNCTTTCCAGGAAA	1	-1.005	0.8712	67	0.2018	9125	0.1932
ACA	THRa(NR)/C17.2-THRa-ChIP-Seq(GSE38347)/Homer	GGTCANYTGAGGWCA	1	-1.005	0.8712	33	0.0994	4384.4	0.0928
ACA	Smad2(MAD)/ES-SMAD2-ChIP-Seq(GSE29422)/Homer	CTGTCTGG	1	-1.004	0.8712	123	0.3705	17010.4	0.3601
ACA	Ptf1a(bHLH)/Panc1-Ptf1a-ChIP-Seq(GSE47459)/Homer	ACAGCTGTTN	1	-0.9981	0.8712	176	0.5301	24535	0.5194
ACA	Ascl1(bHLH)/NeuralTubes-Ascl1-ChIP-Seq(GSE55840)/Homer	NNVVCAGCTGBN	1	-0.9964	0.8712	125	0.3765	17302.5	0.3663
ACA	Bapx1(Homeobox)/VertebralCol-Bapx1-ChIP-Seq(GSE36672)/Homer	TTRAGTGSYK	1	-0.994	0.8712	117	0.3524	16174.5	0.3424
ACA	Nanog(Homeobox)/mES-Nanog-ChIP-Seq(GSE11724)/Homer	RGCCATTAAC	1	-0.9902	0.8712	176	0.5301	24544.5	0.5196
ACA	Atf7(bZIP)/3T3L1-Atf7-ChIP-Seq(GSE56872)/Homer	NGRTGACGTCAY	1	-0.9837	0.8712	29	0.0873	3845.3	0.0814
ACA	Six4(Homeobox)/MCF7-SIX4-ChIP-Seq(Encode)/Homer	TGWAAYCTGABACCB	1	-0.9794	0.8712	3	0.009	312.6	0.0066
ACA	Fosl2(bZIP)/3T3L1-Fosl2-ChIP-Seq(GSE56872)/Homer	NATGASTCABNN	1	-0.9792	0.8712	13	0.0392	1648.2	0.0349
ACA	Sp5(Zf)/mES-Sp5.Flag-ChIP-Seq(GSE72989)/Homer	RGKGGGCGGAGC	1	-0.9682	0.8712	192	0.5783	26850.9	0.5684
ACA	Rfx6(HTH)/Min6b1-Rfx6.HA-ChIP-Seq(GSE62844)/Homer	TGTTKCCTAGCAACM	1	-0.9419	0.8712	90	0.2711	12425.9	0.2631
ACA	STAT6(Stat)/Macrophage-Stat6-ChIP-Seq(GSE38377)/Homer	TTCCKNAGAA	1	-0.9371	0.8712	21	0.0633	2769.2	0.0586
ACA	Unknown(Homeobox)/Limb-p300-ChIP-Seq/Homer	SSCMATWAAA	1	-0.9319	0.8712	20	0.0602	2634.6	0.0558
ACA	Tbr1(T-box)/Cortex-Tbr1-ChIP-Seq(GSE71384)/Homer	AAGGTGTKAA	1	-0.9228	0.8712	53	0.1596	7242.6	0.1533
ACA	Hnf1(Homeobox)/Liver-Foxa2-Chip-Seq(GSE25694)/Homer	GGTTAAWCATTAA	1	-0.9162	0.8712	3	0.009	325.3	0.0069
ACA	HINFP(Zf)/K562-HINFP.eGFP-ChIP-Seq(Encode)/Homer	TWVGGTCCGC	1	-0.9034	0.8739	89	0.2681	12329.9	0.261
ACA	Gata6(Zf)/HUG1N-GATA6-ChIP-Seq(GSE51936)/Homer	YCTTATCTBN	1	-0.8889	0.8824	26	0.0783	3495	0.074
ACA	GSC(Homeobox)/FrogEmbryos-GSC-ChIP-Seq(DRA000576)/Homer	RGGATTAR	1	-0.8814	0.8847	41	0.1235	5598.6	0.1185
ACA	Atf2(bZIP)/3T3L1-Atf2-ChIP-Seq(GSE56872)/Homer	NRRTGACGTCAT	1	-0.8723	0.8885	21	0.0633	2810.2	0.0595
ACA	Nr5a2(NR)/mES-Nr5a2-ChIP-Seq(GSE19019)/Homer	BTCAAGGTCA	1	-0.8714	0.8885	36	0.1084	4906.6	0.1039
ACA	NFAT(RHD)/Jurkat-NFATC1-ChIP-Seq(Jolma_et_al.)/Homer	ATTTTCCATT	1	-0.8701	0.8885	33	0.0994	4487.3	0.095
ACA	MITF(bHLH)/MastCells-MITF-ChIP-Seq(GSE48085)/Homer	RTCATGTGAC	1	-0.8586	0.8885	58	0.1747	8009.8	0.1696
ACA	Chop(bZIP)/MEF-Chop-ChIP-Seq(GSE35681)/Homer	ATTGCATCAT	1	-0.8568	0.8885	6	0.0181	744.7	0.0158
ACA	IRF2(IRF)/Erythroblas-IRF2-ChIP-Seq(GSE36985)/Homer	GAAASYGAAASY	1	-0.8539	0.8885	6	0.0181	745.4	0.0158
ACA	ZNF322(Zf)/HEK293-ZNF322.GFP-ChIP-Seq(GSE58341)/Homer	GAGCCTGGTACTGWGCCTGR	1	-0.8527	0.8885	27	0.0813	3661.4	0.0775
ACA	Bach2(bZIP)/OCILy7-Bach2-ChIP-Seq(GSE44420)/Homer	TGCTGAGTCA	1	-0.8516	0.8885	8	0.0241	1020.3	0.0216
ACA	Fra1(bZIP)/BT549-Fra1-ChIP-Seq(GSE46166)/Homer	NNATGASTCATH	1	-0.8266	0.8954	18	0.0542	2421.4	0.0513
ACA	Arnt:Ahr(bHLH)/MCF7-Arnt-ChIP-Seq(Lo_et_al.)/Homer	TBGCACGCAA	1	-0.7827	0.9313	70	0.2108	9789.9	0.2073
ACA	ELF5(ETS)/T47D-ELF5-ChIP-Seq(GSE30407)/Homer	ACVAGGAAGT	1	-0.767	0.9416	54	0.1627	7543	0.1597
ACA	ZBTB12(Zf)/HEK293-ZBTB12.GFP-ChIP-Seq(GSE58341)/Homer	NGNTCTAGAACCNGV	1	-0.7641	0.9416	32	0.0964	4436.1	0.0939
ACA	Nr5a2(NR)/Pancreas-LRH1-ChIP-Seq(GSE34295)/Homer	BTCAAGGTCA	1	-0.7569	0.9425	44	0.1325	6140	0.13
ACA	Twist(bHLH)/HMLE-TWIST1-ChIP-Seq(Chang_et_al)/Homer	VCAKCTGGNNNCCAGMTGBN	1	-0.7465	0.9481	8	0.0241	1065.6	0.0226
ACA	TCF4(bHLH)/SHSY5Y-TCF4-ChIP-Seq(GSE96915)/Homer	SMCATCTGKH	1	-0.7401	0.9498	87	0.262	12253.1	0.2594
ACA	AR-halfsite(NR)/LNCaP-AR-ChIP-Seq(GSE27824)/Homer	CCAGGAACAG	1	-0.7284	0.9567	203	0.6114	28751.9	0.6087
ACA	Klf9(Zf)/GBM-Klf9-ChIP-Seq(GSE62211)/Homer	GCCACRCCCACY	1	-0.7269	0.9567	89	0.2681	12555.1	0.2658
ACA	NFkB-p65(RHD)/GM12787-p65-ChIP-Seq(GSE19485)/Homer	WGGGGATTTCCC	1	-0.72	0.9567	31	0.0934	4334.1	0.0918
ACA	PAX6(Paired,Homeobox)/Forebrain-Pax6-ChIP-Seq(GSE66961)/Homer	NGTGTTCAVTSAAGCGKAAA	1	-0.7169	0.9567	5	0.0151	655.3	0.0139
ACA	Maz(Zf)/HepG2-Maz-ChIP-Seq(GSE31477)/Homer	GGGGGGGG	1	-0.7079	0.9592	211	0.6355	29920.2	0.6334
ACA	BMAL1(bHLH)/Liver-Bmal1-ChIP-Seq(GSE39860)/Homer	GNCACGTG	1	-0.6996	0.9629	95	0.2861	13446.8	0.2847
ACA	IRF1(IRF)/PBMC-IRF1-ChIP-Seq(GSE43036)/Homer	GAAAGTGAAAGT	1	-0.693	0.9651	6	0.0181	806.6	0.0171
ACA	Duxbl(Homeobox)/NIH3T3-Duxbl.HA-ChIP-Seq(GSE119782)/Homer	TAAYCYAATCAA	1	-0.6868	0.9669	2	0.006	240.2	0.0051
ACA	Zic3(Zf)/mES-Zic3-ChIP-Seq(GSE37889)/Homer	GGCCYCCTGCTGDGH	1	-0.6855	0.9669	74	0.2229	10481.5	0.2219
ACA	GATA3(Zf)/iTreg-Gata3-ChIP-Seq(GSE20898)/Homer	AGATAASR	1	-0.6687	0.976	42	0.1265	5949.8	0.126
ACA	Foxa3(Forkhead)/Liver-Foxa3-ChIP-Seq(GSE77670)/Homer	BSNTGTTTACWYWGN	1	-0.6649	0.976	9	0.0271	1247.4	0.0264
ACA	n-Myc(bHLH)/mES-nMyc-ChIP-Seq(GSE11431)/Homer	VRCCACGTGG	1	-0.66	0.9761	58	0.1747	8238.4	0.1744
ACA	ZNF652/HepG2-ZNF652.Flag-ChIP-Seq(Encode)/Homer	TTAACCCTTTVNKKN	1	-0.6575	0.9761	9	0.0271	1252	0.0265
ACA	E2F1(E2F)/Hela-E2F1-ChIP-Seq(GSE22478)/Homer	CWGGCGGGAA	1	-0.6498	0.9776	62	0.1867	8821.3	0.1867
ACA	CUX1(Homeobox)/K562-CUX1-ChIP-Seq(GSE92882)/Homer	TATCGATNAN	1	-0.6492	0.9776	17	0.0512	2401.8	0.0508
ACA	Stat3(Stat)/mES-Stat3-ChIP-Seq(GSE11431)/Homer	CTTCCGGGAA	1	-0.6487	0.9776	37	0.1114	5259	0.1113
ACA	Hoxa13(Homeobox)/ChickenMSG-Hoxa13.Flag-ChIP-Seq(GSE86088)/Homer	CYHATAAAAN	1	-0.6445	0.9776	72	0.2169	10253.4	0.2171
ACA	Rbpj1(?)/Panc1-Rbpj1-ChIP-Seq(GSE47459)/Homer	HTTTCCCASG	1	-0.6418	0.9776	81	0.244	11539.3	0.2443
ACA	E2F6(E2F)/Hela-E2F6-ChIP-Seq(GSE31477)/Homer	GGCGGGAARN	1	-0.6291	0.9776	114	0.3434	16258.6	0.3442
ACA	Fos(bZIP)/TSC-Fos-ChIP-Seq(GSE110950)/Homer	NDATGASTCAYN	1	-0.6261	0.9776	18	0.0542	2562.8	0.0543
ACA	CRX(Homeobox)/Retina-Crx-ChIP-Seq(GSE20012)/Homer	GCTAATCC	1	-0.6103	0.9877	94	0.2831	13440.3	0.2845
ACA	HEB(bHLH)/mES-Heb-ChIP-Seq(GSE53233)/Homer	VCAGCTGBNN	1	-0.6097	0.9877	143	0.4307	20418.8	0.4323
ACA	FOXK1(Forkhead)/HEK293-FOXK1-ChIP-Seq(GSE51673)/Homer	NVWTGTTTAC	1	-0.6074	0.9877	32	0.0964	4587.6	0.0971
ACA	c-Myc(bHLH)/mES-cMyc-ChIP-Seq(GSE11431)/Homer	VVCCACGTGG	1	-0.5959	0.9897	36	0.1084	5173.2	0.1095
ACA	CTCF-SatelliteElement(Zf?)/CD4+-CTCF-ChIP-Seq(Barski_et_al.)/Homer	TGCAGTTCCMVNWRTGGCCA	1	-0.5948	0.9897	1	0.003	114.8	0.0024
ACA	BATF(bZIP)/Th17-BATF-ChIP-Seq(GSE39756)/Homer	DATGASTCAT	1	-0.5884	0.9897	20	0.0602	2881	0.061
ACA	Ets1-distal(ETS)/CD4+-PolII-ChIP-Seq(Barski_et_al.)/Homer	MACAGGAAGT	1	-0.5883	0.9897	16	0.0482	2305	0.0488
ACA	Foxo1(Forkhead)/RAW-Foxo1-ChIP-Seq(Fan_et_al.)/Homer	CTGTTTAC	1	-0.5851	0.9897	83	0.25	11911.5	0.2522
ACA	Foxh1(Forkhead)/hESC-FOXH1-ChIP-Seq(GSE29422)/Homer	NNTGTGGATTSS	1	-0.585	0.9897	20	0.0602	2884.7	0.0611
ACA	GFY(?)/Promoter/Homer	ACTACAATTCCC	1	-0.5848	0.9897	7	0.0211	1001.6	0.0212
ACA	PU.1:IRF8(ETS:IRF)/pDC-Irf8-ChIP-Seq(GSE66899)/Homer	GGAAGTGAAAST	1	-0.5756	0.9897	8	0.0241	1152.2	0.0244
ACA	JunB(bZIP)/DendriticCells-Junb-ChIP-Seq(GSE36099)/Homer	RATGASTCAT	1	-0.5705	0.9897	17	0.0512	2463.1	0.0521
ACA	ZEB2(Zf)/SNU398-ZEB2-ChIP-Seq(GSE103048)/Homer	GNMCAGGTGTGC	1	-0.5677	0.9897	83	0.25	11939.6	0.2528
ACA	GATA(Zf),IR3/iTreg-Gata3-ChIP-Seq(GSE20898)/Homer	NNNNNBAGATAWYATCTVHN	1	-0.5647	0.9897	3	0.009	421.2	0.0089
ACA	Tcf12(bHLH)/GM12878-Tcf12-ChIP-Seq(GSE32465)/Homer	VCAGCTGYTG	1	-0.5623	0.9897	79	0.238	11376.1	0.2408
ACA	Max(bHLH)/K562-Max-ChIP-Seq(GSE31477)/Homer	RCCACGTGGYYN	1	-0.5541	0.9897	45	0.1355	6516.1	0.1379
ACA	Zfp809(Zf)/ES-Zfp809-ChIP-Seq(GSE70799)/Homer	GGGGCTYGKCTGGGA	1	-0.5297	1	33	0.0994	4818.9	0.102
ACA	E2A(bHLH)/proBcell-E2A-ChIP-Seq(GSE21978)/Homer	DNRCAGCTGY	1	-0.5254	1	116	0.3494	16726.5	0.3541
ACA	Fra2(bZIP)/Striatum-Fra2-ChIP-Seq(GSE43429)/Homer	GGATGACTCATC	1	-0.524	1	15	0.0452	2211.7	0.0468
ACA	NFkB-p50,p52(RHD)/Monocyte-p50-ChIP-Chip(Schreiber_et_al.)/Homer	GGGGGAATCCCC	1	-0.5225	1	14	0.0422	2066.9	0.0438
ACA	Eomes(T-box)/H9-Eomes-ChIP-Seq(GSE26097)/Homer	ATTAACACCT	1	-0.5053	1	78	0.2349	11328.1	0.2398
ACA	Zfp281(Zf)/ES-Zfp281-ChIP-Seq(GSE81042)/Homer	CCCCTCCCCCAC	1	-0.4995	1	46	0.1386	6735.2	0.1426
ACA	KLF5(Zf)/LoVo-KLF5-ChIP-Seq(GSE49402)/Homer	DGGGYGKGGC	1	-0.4992	1	194	0.5843	27873.5	0.5901
ACA	Twist2(bHLH)/Myoblast-Twist2.Ty1-ChIP-Seq(GSE127998)/Homer	MCAGCTGBYH	1	-0.4975	1	104	0.3133	15065.7	0.3189
ACA	WT1(Zf)/Kidney-WT1-ChIP-Seq(GSE90016)/Homer	MCTCCCMCRCAB	1	-0.4919	1	95	0.2861	13788.7	0.2919
ACA	STAT6(Stat)/CD4-Stat6-ChIP-Seq(GSE22104)/Homer	ABTTCYYRRGAA	1	-0.4828	1	17	0.0512	2541.1	0.0538
ACA	RORgt(NR)/EL4-RORgt.Flag-ChIP-Seq(GSE56019)/Homer	AAYTAGGTCA	1	-0.4788	1	4	0.012	608.4	0.0129
ACA	RORgt(NR)/EL4-RORgt.Flag-ChIP-Seq(GSE56019)/Homer	AAYTAGGTCA	1	-0.4788	1	4	0.012	608.4	0.0129
ACA	ZNF382(Zf)/HEK293-ZNF382.GFP-ChIP-Seq(GSE58341)/Homer	GNCTGTASTRNTGBCTCHTT	1	-0.4757	1	1	0.003	138.1	0.0029
ACA	ISRE(IRF)/ThioMac-LPS-Expression(GSE23622)/Homer	AGTTTCASTTTC	1	-0.4695	1	2	0.006	301	0.0064
ACA	Pitx1:Ebox(Homeobox,bHLH)/Hindlimb-Pitx1-ChIP-Seq(GSE41591)/Homer	YTAATTRAWWCCAGATGT	1	-0.4686	1	4	0.012	613.4	0.013
ACA	FoxD3(forkhead)/ZebrafishEmbryo-Foxd3.biotin-ChIP-seq(GSE106676)/Homer	TGTTTAYTTAGC	1	-0.4677	1	25	0.0753	3729.2	0.0789
ACA	Foxf1(Forkhead)/Lung-Foxf1-ChIP-Seq(GSE77951)/Homer	WWATRTAAACAN	1	-0.4669	1	25	0.0753	3730.7	0.079
ACA	E2A(bHLH),near_PU.1/Bcell-PU.1-ChIP-Seq(GSE21512)/Homer	NVCACCTGBN	1	-0.4637	1	109	0.3283	15847.8	0.3355
ACA	E2F4(E2F)/K562-E2F4-ChIP-Seq(GSE31477)/Homer	GGCGGGAAAH	1	-0.456	1	96	0.2892	14001.4	0.2964
ACA	Zfp57(Zf)/H1-ZFP57.HA-ChIP-Seq(GSE115387)/Homer	NANTGCSGCA	1	-0.455	1	81	0.244	11850.7	0.2509
ACA	Tbox:Smad(T-box,MAD)/ESCd5-Smad2_3-ChIP-Seq(GSE29422)/Homer	AGGTGHCAGACA	1	-0.4509	1	9	0.0271	1382.7	0.0293
ACA	MafF(bZIP)/HepG2-MafF-ChIP-Seq(GSE31477)/Homer	HWWGTCAGCAWWTTT	1	-0.4437	1	5	0.0151	780.7	0.0165
ACA	Nkx3.1(Homeobox)/LNCaP-Nkx3.1-ChIP-Seq(GSE28264)/Homer	AAGCACTTAA	1	-0.4422	1	114	0.3434	16607.3	0.3516
ACA	CEBP(bZIP)/ThioMac-CEBPb-ChIP-Seq(GSE21512)/Homer	ATTGCGCAAC	1	-0.4281	1	18	0.0542	2744.7	0.0581
ACA	Hoxb4(Homeobox)/ES-Hoxb4-ChIP-Seq(GSE34014)/Homer	TGATTRATGGCY	1	-0.4201	1	5	0.0151	794.9	0.0168
ACA	Six1(Homeobox)/Myoblast-Six1-ChIP-Chip(GSE20150)/Homer	GKVTCADRTTWC	1	-0.4175	1	9	0.0271	1408.7	0.0298
ACA	CDX4(Homeobox)/ZebrafishEmbryos-Cdx4.Myc-ChIP-Seq(GSE48254)/Homer	NGYCATAAAWCH	1	-0.4114	1	23	0.0693	3503.9	0.0742
ACA	AP-2gamma(AP2)/MCF7-TFAP2C-ChIP-Seq(GSE21234)/Homer	SCCTSAGGSCAW	1	-0.4107	1	143	0.4307	20820	0.4408
ACA	STAT4(Stat)/CD4-Stat4-ChIP-Seq(GSE22104)/Homer	NYTTCCWGGAAR	1	-0.41	1	38	0.1145	5707.2	0.1208
ACA	Atf3(bZIP)/GBM-ATF3-ChIP-Seq(GSE33912)/Homer	DATGASTCATHN	1	-0.4044	1	19	0.0572	2919.9	0.0618
ACA	TATA-Box(TBP)/Promoter/Homer	CCTTTTAWAGSC	1	-0.4007	1	51	0.1536	7617.8	0.1613
ACA	Unknown-ESC-element(?)/mES-Nanog-ChIP-Seq(GSE11724)/Homer	CACAGCAGGGGG	1	-0.3923	1	42	0.1265	6320.7	0.1338
ACA	USF1(bHLH)/GM12878-Usf1-ChIP-Seq(GSE32465)/Homer	SGTCACGTGR	1	-0.3904	1	36	0.1084	5445.3	0.1153
ACA	Stat3+il21(Stat)/CD4-Stat3-ChIP-Seq(GSE19198)/Homer	SVYTTCCNGGAARB	1	-0.3873	1	38	0.1145	5743.2	0.1216
ACA	p73(p53)/Trachea-p73-ChIP-Seq(PRJNA310161)/Homer	NRRRCAWGTCCDGRCATGYY	1	-0.3865	1	2	0.006	333.8	0.0071
ACA	TEAD2(TEA)/Py2T-Tead2-ChIP-Seq(GSE55709)/Homer	CCWGGAATGY	1	-0.3785	1	20	0.0602	3099.6	0.0656
ACA	KLF10(Zf)/HEK293-KLF10.GFP-ChIP-Seq(GSE58341)/Homer	GGGGGTGTGTCC	1	-0.3783	1	76	0.2289	11284.1	0.2389
ACA	NFIL3(bZIP)/HepG2-NFIL3-ChIP-Seq(Encode)/Homer	VTTACGTAAYNNNNN	1	-0.3683	1	20	0.0602	3112.5	0.0659
ACA	ETS:E-box(ETS,bHLH)/HPC7-Scl-ChIP-Seq(GSE22178)/Homer	AGGAARCAGCTG	1	-0.3674	1	4	0.012	669.9	0.0142
ACA	PBX2(Homeobox)/K562-PBX2-ChIP-Seq(Encode)/Homer	RTGATTKATRGN	1	-0.3604	1	22	0.0663	3421.3	0.0724
ACA	ZNF692(Zf)/HEK293-ZNF692.GFP-ChIP-Seq(GSE58341)/Homer	GTGGGCCCCA	1	-0.3599	1	17	0.0512	2673.4	0.0566
ACA	Sox15(HMG)/CPA-Sox15-ChIP-Seq(GSE62909)/Homer	RAACAATGGN	1	-0.3548	1	42	0.1265	6385.2	0.1352
ACA	FOXA1(Forkhead)/LNCAP-FOXA1-ChIP-Seq(GSE27824)/Homer	WAAGTAAACA	1	-0.3519	1	31	0.0934	4770.6	0.101
ACA	Sox9(HMG)/Limb-SOX9-ChIP-Seq(GSE73225)/Homer	AGGVNCCTTTGT	1	-0.3502	1	36	0.1084	5511.4	0.1167
ACA	SF1(NR)/H295R-Nr5a1-ChIP-Seq(GSE44220)/Homer	CAAGGHCANV	1	-0.3458	1	25	0.0753	3889.3	0.0823
ACA	Pitx1(Homeobox)/Chicken-Pitx1-ChIP-Seq(GSE38910)/Homer	TAATCCCN	1	-0.3379	1	156	0.4699	22854.1	0.4838
ACA	Zic(Zf)/Cerebellum-ZIC1.2-ChIP-Seq(GSE60731)/Homer	CCTGCTGAGH	1	-0.3311	1	71	0.2139	10665.5	0.2258
ACA	Egr2(Zf)/Thymocytes-Egr2-ChIP-Seq(GSE34254)/Homer	NGCGTGGGCGGR	1	-0.328	1	42	0.1265	6435.1	0.1362
ACA	IRF8(IRF)/BMDM-IRF8-ChIP-Seq(GSE77884)/Homer	GRAASTGAAAST	1	-0.3254	1	15	0.0452	2413.2	0.0511
ACA	Sox2(HMG)/mES-Sox2-ChIP-Seq(GSE11431)/Homer	BCCATTGTTC	1	-0.324	1	38	0.1145	5853.8	0.1239
ACA	PRDM14(Zf)/H1-PRDM14-ChIP-Seq(GSE22767)/Homer	RGGTCTCTAACY	1	-0.3238	1	15	0.0452	2415.3	0.0511
ACA	AP-1(bZIP)/ThioMac-PU.1-ChIP-Seq(GSE21512)/Homer	VTGACTCATC	1	-0.3222	1	21	0.0633	3325.6	0.0704
ACA	HOXB13(Homeobox)/ProstateTumor-HOXB13-ChIP-Seq(GSE56288)/Homer	TTTTATKRGG	1	-0.321	1	29	0.0873	4524.9	0.0958
ACA	Tgif1(Homeobox)/mES-Tgif1-ChIP-Seq(GSE55404)/Homer	YTGWCADY	1	-0.3197	1	124	0.3735	18335.8	0.3882
ACA	KLF1(Zf)/HUDEP2-KLF1-CutnRun(GSE136251)/Homer	VDGGGYGGGGCY	1	-0.3187	1	158	0.4759	23192.8	0.491
ACA	ERE(NR),IR3/MCF7-ERa-ChIP-Seq(Unpublished)/Homer	VAGGTCACNSTGACC	1	-0.3186	1	14	0.0422	2269.6	0.048
ACA	AP-2alpha(AP2)/Hela-AP2alpha-ChIP-Seq(GSE31477)/Homer	ATGCCCTGAGGC	1	-0.2966	1	111	0.3343	16534.9	0.35
ACA	KLF3(Zf)/MEF-Klf3-ChIP-Seq(GSE44748)/Homer	NRGCCCCRCCCHBNN	1	-0.2942	1	103	0.3102	15389.6	0.3258
ACA	Pdx1(Homeobox)/Islet-Pdx1-ChIP-Seq(SRA008281)/Homer	YCATYAATCA	1	-0.2922	1	22	0.0663	3522.6	0.0746
ACA	TEAD4(TEA)/Tropoblast-Tead4-ChIP-Seq(GSE37350)/Homer	CCWGGAATGY	1	-0.2906	1	36	0.1084	5621.2	0.119
ACA	ZNF165(Zf)/WHIM12-ZNF165-ChIP-Seq(GSE65937)/Homer	AAGGKGRCGCAGGCA	1	-0.2884	1	18	0.0542	2921.4	0.0618
ACA	PAX5(Paired,Homeobox),condensed/GM12878-PAX5-ChIP-Seq(GSE32465)/Homer	GTCACGCTCSCTGM	1	-0.2851	1	8	0.0241	1375.1	0.0291
ACA	IRF:BATF(IRF:bZIP)/pDC-Irf8-ChIP-Seq(GSE66899)/Homer	CTTTCANTATGACTV	1	-0.2712	1	2	0.006	392.2	0.0083
ACA	p53(p53)/Saos-p53-ChIP-Seq(GSE15780)/Homer	RRCATGYCYRGRCATGYYYN	1	-0.2698	1	3	0.009	570	0.0121
ACA	p53(p53)/Saos-p53-ChIP-Seq/Homer	RRCATGYCYRGRCATGYYYN	1	-0.2698	1	3	0.009	570	0.0121
ACA	FOXM1(Forkhead)/MCF7-FOXM1-ChIP-Seq(GSE72977)/Homer	TRTTTACTTW	1	-0.257	1	26	0.0783	4189.4	0.0887
ACA	Hoxa10(Homeobox)/ChickenMSG-Hoxa10.Flag-ChIP-Seq(GSE86088)/Homer	GGYAATGAAA	1	-0.2561	1	13	0.0392	2198.4	0.0465
ACA	STAT5(Stat)/mCD4+-Stat5-ChIP-Seq(GSE12346)/Homer	RTTTCTNAGAAA	1	-0.2522	1	12	0.0361	2047.4	0.0433
ACA	AMYB(HTH)/Testes-AMYB-ChIP-Seq(GSE44588)/Homer	TGGCAGTTGG	1	-0.2511	1	85	0.256	12911.1	0.2733
ACA	ZEB1(Zf)/PDAC-ZEB1-ChIP-Seq(GSE64557)/Homer	VCAGGTRDRY	1	-0.2503	1	124	0.3735	18545.8	0.3926
ACA	Bcl11a(Zf)/HSPC-BCL11A-ChIP-Seq(GSE104676)/Homer	TYTGACCASWRG	1	-0.2497	1	35	0.1054	5558.3	0.1177
ACA	Slug(Zf)/Mesoderm-Snai2-ChIP-Seq(GSE61475)/Homer	SNGCACCTGCHS	1	-0.2468	1	47	0.1416	7352.1	0.1556
ACA	NFE2L2(bZIP)/HepG2-NFE2L2-ChIP-Seq(Encode)/Homer	AWWWTGCTGAGTCAT	1	-0.2464	1	1	0.003	216.1	0.0046
ACA	ZBTB33(Zf)/GM12878-ZBTB33-ChIP-Seq(GSE32465)/Homer	GGVTCTCGCGAGAAC	1	-0.244	1	11	0.0331	1901.4	0.0403
ACA	FoxL2(Forkhead)/Ovary-FoxL2-ChIP-Seq(GSE60858)/Homer	WWTRTAAACAVG	1	-0.2434	1	20	0.0602	3301.3	0.0699
ACA	Sox4(HMG)/proB-Sox4-ChIP-Seq(GSE50066)/Homer	YCTTTGTTCC	1	-0.2419	1	37	0.1114	5875.4	0.1244
ACA	STAT1(Stat)/HelaS3-STAT1-ChIP-Seq(GSE12782)/Homer	NATTTCCNGGAAAT	1	-0.2377	1	10	0.0301	1751.2	0.0371
ACA	PU.1(ETS)/ThioMac-PU.1-ChIP-Seq(GSE21512)/Homer	AGAGGAAGTG	1	-0.2358	1	27	0.0813	4383.9	0.0928
ACA	Bach1(bZIP)/K562-Bach1-ChIP-Seq(GSE31477)/Homer	AWWNTGCTGAGTCAT	1	-0.2311	1	1	0.003	224.2	0.0047
ACA	ZNF317(Zf)/HEK293-ZNF317.GFP-ChIP-Seq(GSE58341)/Homer	GTCWGCTGTYYCTCT	1	-0.2308	1	3	0.009	600.9	0.0127
ACA	Tgif2(Homeobox)/mES-Tgif2-ChIP-Seq(GSE55404)/Homer	TGTCANYT	1	-0.2279	1	139	0.4187	20772.4	0.4398
ACA	ZNF416(Zf)/HEK293-ZNF416.GFP-ChIP-Seq(GSE58341)/Homer	WDNCTGGGCA	1	-0.2086	1	90	0.2711	13778.5	0.2917
ACA	Zac1(Zf)/Neuro2A-Plagl1-ChIP-Seq(GSE75942)/Homer	HAWGRGGCCM	1	-0.208	1	210	0.6325	30898.7	0.6541
ACA	Sox6(HMG)/Myotubes-Sox6-ChIP-Seq(GSE32627)/Homer	CCATTGTTNY	1	-0.2078	1	58	0.1747	9090.1	0.1924
ACA	Oct4(POU,Homeobox)/mES-Oct4-ChIP-Seq(GSE11431)/Homer	ATTTGCATAW	1	-0.2057	1	9	0.0271	1636.2	0.0346
ACA	FOXK2(Forkhead)/U2OS-FOXK2-ChIP-Seq(E-MTAB-2204)/Homer	SCHTGTTTACAT	1	-0.2049	1	18	0.0542	3065.7	0.0649
ACA	IRF3(IRF)/BMDM-Irf3-ChIP-Seq(GSE67343)/Homer	AGTTTCAKTTTC	1	-0.1992	1	9	0.0271	1646.6	0.0349
ACA	FOXP1(Forkhead)/H9-FOXP1-ChIP-Seq(GSE31006)/Homer	NYYTGTTTACHN	1	-0.199	1	11	0.0331	1970.3	0.0417
ACA	RAR:RXR(NR),DR5/ES-RAR-ChIP-Seq(GSE56893)/Homer	RGGTCADNNAGAGGTCAV	1	-0.199	1	1	0.003	243.8	0.0052
ACA	PRDM9(Zf)/Testis-DMC1-ChIP-Seq(GSE35498)/Homer	ADGGYAGYAGCATCT	1	-0.1981	1	28	0.0843	4621.5	0.0978
ACA	p63(p53)/Keratinocyte-p63-ChIP-Seq(GSE17611)/Homer	NNDRCATGYCYNRRCATGYH	1	-0.1913	1	18	0.0542	3093.4	0.0655
ACA	Oct11(POU,Homeobox)/NCIH1048-POU2F3-ChIP-seq(GSE115123)/Homer	GATTTGCATA	1	-0.1907	1	6	0.0181	1161.5	0.0246
ACA	Nur77(NR)/K562-NR4A1-ChIP-Seq(GSE31363)/Homer	TGACCTTTNCNT	1	-0.1878	1	4	0.012	820.5	0.0174
ACA	Smad3(MAD)/NPC-Smad3-ChIP-Seq(GSE36673)/Homer	TWGTCTGV	1	-0.1869	1	158	0.4759	23644	0.5005
ACA	Pit1(Homeobox)/GCrat-Pit1-ChIP-Seq(GSE58009)/Homer	ATGMATATDC	1	-0.1853	1	18	0.0542	3106.8	0.0658
ACA	HLF(bZIP)/HSC-HLF.Flag-ChIP-Seq(GSE69817)/Homer	RTTATGYAAB	1	-0.1839	1	17	0.0512	2952.7	0.0625
ACA	Mouse_Recombination_Hotspot(Zf)/Testis-DMC1-ChIP-Seq(GSE24438)/Homer	ACTYKNATTCGTGNTACTTC	1	-0.173	1	1	0.003	261.5	0.0055
ACA	Sox7(HMG)/ESC-Sox7-ChIP-Seq(GSE133899)/Homer	VVRRAACAATGG	1	-0.1726	1	11	0.0331	2017.5	0.0427
ACA	Jun-AP1(bZIP)/K562-cJun-ChIP-Seq(GSE31477)/Homer	GATGASTCATCN	1	-0.1725	1	6	0.0181	1187.2	0.0251
ACA	Snail1(Zf)/LS174T-SNAIL1.HA-ChIP-Seq(GSE127183)/Homer	TRCACCTGCY	1	-0.172	1	65	0.1958	10248.6	0.217
ACA	ARE(NR)/LNCAP-AR-ChIP-Seq(GSE27824)/Homer	RGRACASNSTGTYCYB	1	-0.1699	1	10	0.0301	1859.6	0.0394
ACA	Foxo3(Forkhead)/U2OS-Foxo3-ChIP-Seq(E-MTAB-2701)/Homer	DGTAAACA	1	-0.1669	1	18	0.0542	3148.5	0.0667
ACA	Oct6(POU,Homeobox)/NPC-Pou3f1-ChIP-Seq(GSE35496)/Homer	WATGCAAATGAG	1	-0.1644	1	8	0.0241	1538.9	0.0326
ACA	GATA(Zf),IR4/iTreg-Gata3-ChIP-Seq(GSE20898)/Homer	NAGATWNBNATCTNN	1	-0.164	1	1	0.003	268.6	0.0057
ACA	Foxa2(Forkhead)/Liver-Foxa2-ChIP-Seq(GSE25694)/Homer	CYTGTTTACWYW	1	-0.1611	1	20	0.0602	3478	0.0736
ACA	Pax8(Paired,Homeobox)/Thyroid-Pax8-ChIP-Seq(GSE26938)/Homer	GTCATGCHTGRCTGS	1	-0.1592	1	23	0.0693	3951.4	0.0837
ACA	MafB(bZIP)/BMM-Mafb-ChIP-Seq(GSE75722)/Homer	WNTGCTGASTCAGCANWTTY	1	-0.1575	1	13	0.0392	2372.9	0.0502
ACA	Brachyury(T-box)/Mesoendoderm-Brachyury-ChIP-exo(GSE54963)/Homer	ANTTMRCASBNNNGTGYKAAN	1	-0.156	1	7	0.0211	1384.5	0.0293
ACA	ZKSCAN1(Zf)/HepG2-ZKSCAN1-ChIP-Seq(Encode)/Homer	GCACAYAGTAGGKCY	1	-0.153	1	1	0.003	278	0.0059
ACA	TR4(NR),DR1/Hela-TR4-ChIP-Seq(GSE24685)/Homer	GAGGTCAAAGGTCA	1	-0.1443	1	5	0.0151	1057.2	0.0224
ACA	MNT(bHLH)/HepG2-MNT-ChIP-Seq(Encode)/Homer	DGCACACGTG	1	-0.1368	1	50	0.1506	8151.2	0.1726
ACA	Sp1(Zf)/Promoter/Homer	GGCCCCGCCCCC	1	-0.1357	1	93	0.2801	14523.3	0.3075
ACA	FOXA1:AR(Forkhead,NR)/LNCAP-AR-ChIP-Seq(GSE27824)/Homer	AGTAAACAAAAAAGAACAND	1	-0.1345	1	1	0.003	294.7	0.0062
ACA	E2F3(E2F)/MEF-E2F3-ChIP-Seq(GSE71376)/Homer	BTKGGCGGGAAA	1	-0.1316	1	118	0.3554	18177.7	0.3848
ACA	Sox3(HMG)/NPC-Sox3-ChIP-Seq(GSE33059)/Homer	CCWTTGTY	1	-0.1306	1	67	0.2018	10719.8	0.2269
ACA	E2F(E2F)/Hela-CellCycle-Expression/Homer	TTSGCGCGAAAA	1	-0.1256	1	8	0.0241	1614.4	0.0342
ACA	RARg(NR)/ES-RARg-ChIP-Seq(GSE30538)/Homer	AGGTCAAGGTCA	1	-0.1245	1	2	0.006	523.4	0.0111
ACA	Hoxa9(Homeobox)/ChickenMSG-Hoxa9.Flag-ChIP-Seq(GSE86088)/Homer	RGCAATNAAA	1	-0.1212	1	87	0.262	13720.2	0.2905
ACA	IRF4(IRF)/GM12878-IRF4-ChIP-Seq(GSE32465)/Homer	ACTGAAACCA	1	-0.1206	1	13	0.0392	2463.8	0.0522
ACA	TEAD1(TEAD)/HepG2-TEAD1-ChIP-Seq(Encode)/Homer	CYRCATTCCA	1	-0.1199	1	33	0.0994	5633	0.1192
ACA	MafA(bZIP)/Islet-MafA-ChIP-Seq(GSE30298)/Homer	TGCTGACTCA	1	-0.1168	1	41	0.1235	6873.7	0.1455
ACA	ZNF768(Zf)/Rajj-ZNF768-ChIP-Seq(GSE111879)/Homer	RHHCAGAGAGGB	1	-0.1165	1	1	0.003	313.7	0.0066
ACA	Hand2(bHLH)/Mesoderm-Hand2-ChIP-Seq(GSE61475)/Homer	TGACANARRCCAGRC	1	-0.1152	1	19	0.0572	3452.1	0.0731
ACA	THRb(NR)/Liver-NR1A2-ChIP-Seq(GSE52613)/Homer	TRAGGTCA	1	-0.1132	1	195	0.5873	29240.9	0.619
ACA	Sox21(HMG)/ESC-SOX21-ChIP-Seq(GSE110505)/Homer	BCCWTTGTBYKV	1	-0.1105	1	72	0.2169	11565.7	0.2448
ACA	Ronin(THAP)/ES-Thap11-ChIP-Seq(GSE51522)/Homer	RACTACAACTCCCAGVAKGC	1	-0.1084	1	3	0.009	748.9	0.0159
ACA	FOXA1(Forkhead)/MCF7-FOXA1-ChIP-Seq(GSE26831)/Homer	WAAGTAAACA	1	-0.1037	1	21	0.0633	3813.3	0.0807
ACA	KLF6(Zf)/PDAC-KLF6-ChIP-Seq(GSE64557)/Homer	MKGGGYGTGGCC	1	-0.1034	1	161	0.4849	24509.2	0.5189
ACA	BMYB(HTH)/Hela-BMYB-ChIP-Seq(GSE27030)/Homer	NHAACBGYYV	1	-0.1005	1	74	0.2229	11920.4	0.2524
ACA	SpiB(ETS)/OCILY3-SPIB-ChIP-Seq(GSE56857)/Homer	AAAGRGGAAGTG	1	-0.09894	1	10	0.0301	2024.2	0.0429
ACA	PAX5(Paired,Homeobox)/GM12878-PAX5-ChIP-Seq(GSE32465)/Homer	GCAGCCAAGCRTGACH	1	-0.09633	1	32	0.0964	5579.7	0.1181
ACA	E2F7(E2F)/Hela-E2F7-ChIP-Seq(GSE32673)/Homer	VDTTTCCCGCCA	1	-0.09539	1	22	0.0663	4006.2	0.0848
ACA	Oct2(POU,Homeobox)/Bcell-Oct2-ChIP-Seq(GSE21512)/Homer	ATATGCAAAT	1	-0.09466	1	4	0.012	968.8	0.0205
ACA	GFY-Staf(?,Zf)/Promoter/Homer	RACTACAATTCCCAGAAKGC	1	-0.09421	1	4	0.012	969.7	0.0205
ACA	Sox10(HMG)/SciaticNerve-Sox3-ChIP-Seq(GSE35132)/Homer	CCWTTGTYYB	1	-0.08902	1	65	0.1958	10650.4	0.2255
ACA	MYB(HTH)/ERMYB-Myb-ChIPSeq(GSE22095)/Homer	GGCVGTTR	1	-0.08371	1	99	0.2982	15720.7	0.3328
ACA	SCRT1(Zf)/HEK293-SCRT1.eGFP-ChIP-Seq(Encode)/Homer	GCAACAGGTG	1	-0.08367	1	14	0.0422	2750.3	0.0582
ACA	TEAD3(TEA)/HepG2-TEAD3-ChIP-Seq(Encode)/Homer	TRCATTCCAG	1	-0.08245	1	38	0.1145	6584.8	0.1394
ACA	Gata2(Zf)/K562-GATA2-ChIP-Seq(GSE18829)/Homer	BBCTTATCTS	1	-0.08152	1	13	0.0392	2591.8	0.0549
ACA	Klf4(Zf)/mES-Klf4-ChIP-Seq(GSE11431)/Homer	GCCACACCCA	1	-0.07456	1	50	0.1506	8479.7	0.1795
ACA	Tbx20(T-box)/Heart-Tbx20-ChIP-Seq(GSE29636)/Homer	GGTGYTGACAGS	1	-0.07302	1	9	0.0271	1938	0.041
ACA	PU.1-IRF(ETS:IRF)/Bcell-PU.1-ChIP-Seq(GSE21512)/Homer	MGGAAGTGAAAC	1	-0.06866	1	63	0.1898	10495.5	0.2222
ACA	Egr1(Zf)/K562-Egr1-ChIP-Seq(GSE32465)/Homer	TGCGTGGGYG	1	-0.0658	1	108	0.3253	17188	0.3639
ACA	EKLF(Zf)/Erythrocyte-Klf1-ChIP-Seq(GSE20478)/Homer	NWGGGTGTGGCY	1	-0.06551	1	13	0.0392	2660.4	0.0563
ACA	GRHL2(CP2)/HBE-GRHL2-ChIP-Seq(GSE46194)/Homer	AAACYKGTTWDACMRGTTTB	1	-0.06134	1	10	0.0301	2162.8	0.0458
ACA	Gata1(Zf)/K562-GATA1-ChIP-Seq(GSE18829)/Homer	SAGATAAGRV	1	-0.05976	1	11	0.0331	2344.3	0.0496
ACA	HOXA1(Homeobox)/mES-Hoxa1-ChIP-Seq(SRP084292)/Homer	TGATKGATGR	1	-0.05747	1	4	0.012	1072.4	0.0227
ACA	RAR:RXR(NR),DR0/ES-RAR-ChIP-Seq(GSE56893)/Homer	AGGTCAAGGTCA	1	-0.05019	1	5	0.0151	1297.3	0.0275
ACA	PRDM1(Zf)/Hela-PRDM1-ChIP-Seq(GSE31477)/Homer	ACTTTCACTTTC	1	-0.04847	1	17	0.0512	3433.2	0.0727
ACA	ZNF415(Zf)/HEK293-ZNF415.GFP-ChIP-Seq(GSE58341)/Homer	GRTGMTRGAGCC	1	-0.04715	1	47	0.1416	8243.6	0.1745
ACA	HOXA2(Homeobox)/mES-Hoxa2-ChIP-Seq(Donaldson_et_al.)/Homer	GYCATCMATCAT	1	-0.04711	1	1	0.003	436.3	0.0092
ACA	SCL(bHLH)/HPC7-Scl-ChIP-Seq(GSE13511)/Homer	AVCAGCTG	1	-0.03744	1	233	0.7018	35129.7	0.7437
ACA	MafK(bZIP)/C2C12-MafK-ChIP-Seq(GSE36030)/Homer	GCTGASTCAGCA	1	-0.03579	1	7	0.0211	1757.2	0.0372
ACA	RARa(NR)/K562-RARa-ChIP-Seq(Encode)/Homer	TTGAMCTTTG	1	-0.03562	1	120	0.3614	19300.8	0.4086
ACA	Tcfcp2l1(CP2)/mES-Tcfcp2l1-ChIP-Seq(GSE11431)/Homer	NRAACCRGTTYRAACCRGYT	1	-0.02636	1	7	0.0211	1829.2	0.0387
ACA	Cdx2(Homeobox)/mES-Cdx2-ChIP-Seq(GSE14586)/Homer	GYMATAAAAH	1	-0.02603	1	10	0.0301	2394.1	0.0507
ACA	Esrrb(NR)/mES-Esrrb-ChIP-Seq(GSE11431)/Homer	KTGACCTTGA	1	-0.01362	1	24	0.0723	5034.3	0.1066
ACA	TEAD(TEA)/Fibroblast-PU.1-ChIP-Seq(Unpublished)/Homer	YCWGGAATGY	1	-0.01148	1	13	0.0392	3159.2	0.0669
ACA	GFX(?)/Promoter/Homer	ATTCTCGCGAGA	1	-0.01025	1	1	0.003	648.5	0.0137
ACA	Brn1(POU,Homeobox)/NPC-Brn1-ChIP-Seq(GSE35496)/Homer	TATGCWAATBAV	1	-0.009908	1	3	0.009	1187.8	0.0251
ACA	ZSCAN22(Zf)/HEK293-ZSCAN22.GFP-ChIP-Seq(GSE58341)/Homer	SMCAGTCWGAKGGAGGAGGC	1	-0.007655	1	3	0.009	1232.5	0.0261
ACA	EAR2(NR)/K562-NR2F6-ChIP-Seq(Encode)/Homer	NRBCARRGGTCA	1	-0.007216	1	61	0.1837	11243.5	0.238
ACA	Fox:Ebox(Forkhead,bHLH)/Panc1-Foxa2-ChIP-Seq(GSE47459)/Homer	NNNVCTGWGYAAACASN	1	-0.006928	1	22	0.0663	4903	0.1038
ACA	ERRg(NR)/Kidney-ESRRG-ChIP-Seq(GSE104905)/Homer	GTGACCTTGRVN	1	-0.006891	1	36	0.1084	7266.6	0.1538
ACA	NFAT:AP1(RHD,bZIP)/Jurkat-NFATC1-ChIP-Seq(Jolma_et_al.)/Homer	SARTGGAAAAWRTGAGTCAB	1	-0.005495	1	1	0.003	735.3	0.0156
ACA	COUP-TFII(NR)/K562-NR2F1-ChIP-Seq(Encode)/Homer	GKBCARAGGTCA	1	-0.003979	1	65	0.1958	12105.6	0.2563
ACA	NFY(CCAAT)/Promoter/Homer	RGCCAATSRG	1	-0.002504	1	44	0.1325	8928.9	0.189
ACA	COUP-TFII(NR)/Artia-Nr2f2-ChIP-Seq(GSE46497)/Homer	AGRGGTCA	1	-0.001018	1	81	0.244	15101.7	0.3197
ACA	DUX(Homeobox)/C2C12-Dux-ChIP-Seq(GSE87279)/Homer	BCWGATTCAATCAAN	1	0	1	0	0	8.1	0.0002
ACA	EBNA1(EBV-virus)/Raji-EBNA1-ChIP-Seq(GSE30709)/Homer	GGYAGCAYDTGCTDCCCNNN	1	0	1	0	0	170.5	0.0036
ACA	GATA3(Zf),DR4/iTreg-Gata3-ChIP-Seq(GSE20898)/Homer	AGATGKDGAGATAAG	1	0	1	0	0	264.8	0.0056
ACA	GATA3(Zf),DR8/iTreg-Gata3-ChIP-Seq(GSE20898)/Homer	AGATSTNDNNDSAGATAASN	1	0	1	0	0	302.7	0.0064
ACA	Nrf2(bZIP)/Lymphoblast-Nrf2-ChIP-Seq(GSE37589)/Homer	HTGCTGAGTCAT	1	0	1	0	0	254.8	0.0054
ACA	OCT:OCT(POU,Homeobox)/NPC-Brn1-ChIP-Seq(GSE35496)/Homer	ATGAATATTCATGAG	1	0	1	0	0	44.5	0.0009
ACA	OCT:OCT(POU,Homeobox)/NPC-OCT6-ChIP-Seq(GSE43916)/Homer	YATGCATATRCATRT	1	0	1	0	0	328.8	0.007
ACA	p53(p53)/mES-cMyc-ChIP-Seq(GSE11431)/Homer	ACATGCCCGGGCAT	1	0	1	0	0	203.8	0.0043
ACA	Pax7(Paired,Homeobox),longest/Myoblast-Pax7-ChIP-Seq(GSE25064)/Homer	NTAATTDGCYAATTANNWWD	1	0	1	0	0	64.4	0.0014
ACA	REST-NRSF(Zf)/Jurkat-NRSF-ChIP-Seq/Homer	GGMGCTGTCCATGGTGCTGA	1	0	1	0	0	166.7	0.0035
ACA	T1ISRE(IRF)/ThioMac-Ifnb-Expression/Homer	ACTTTCGTTTCT	1	0	1	0	0	63.3	0.0013
ACA	ZFP3(Zf)/HEK293-ZFP3.GFP-ChIP-Seq(GSE58341)/Homer	GGGTTTTGAAGGATGARTAGGAGTT	1	0	1	0	0	11.5	0.0002
ACA	ZNF16(Zf)/HEK293-ZNF16.GFP-ChIP-Seq(GSE58341)/Homer	MACCTTCYATGGCTCCCTAKTGCCY	1	0	1	0	0	95.6	0.002
ACA	ZNF41(Zf)/HEK293-ZNF41.GFP-ChIP-Seq(GSE58341)/Homer	CCTCATGGTGYCYTWYTCCCTTGTG	1	0	1	0	0	186.7	0.004
ACA	ZNF528(Zf)/HEK293-ZNF528.GFP-ChIP-Seq(GSE58341)/Homer	AGAAATGACTTCCCT	1	0	1	0	0	27.4	0.0006
ACA,PL,ILA	DLX5(Homeobox)/BasalGanglia-Dlx5-ChIP-seq(GSE124936)/Homer	SSTAATTA	1e-17	-39.64	0	149	0.317	7541.9	0.1574
ACA,PL,ILA	Dlx3(Homeobox)/Kerainocytes-Dlx3-ChIP-Seq(GSE89884)/Homer	NDGTAATTAC	1e-16	-38.26	0	133	0.283	6440.5	0.1344
ACA,PL,ILA	Lhx2(Homeobox)/HFSC-Lhx2-ChIP-Seq(GSE48068)/Homer	TAATTAGN	1e-15	-35.37	0	182	0.3872	10617.1	0.2216
ACA,PL,ILA	DLX1(Homeobox)/BasalGanglia-Dlx1-ChIP-seq(GSE124936)/Homer	NSNNTAATTA	1e-13	-31.86	0	206	0.4383	13106.6	0.2735
ACA,PL,ILA	Lhx1(Homeobox)/EmbryoCarcinoma-Lhx1-ChIP-Seq(GSE70957)/Homer	NNYTAATTAR	1e-13	-30.85	0	184	0.3915	11289	0.2356
ACA,PL,ILA	NF1-halfsite(CTF)/LNCaP-NF1-ChIP-Seq(Unpublished)/Homer	YTGCCAAG	1e-12	-29.69	0	253	0.5383	17774.9	0.371
ACA,PL,ILA	DLX2(Homeobox)/BasalGanglia-Dlx2-ChIP-seq(GSE124936)/Homer	NNNTAATTAS	1e-12	-29.22	0	220	0.4681	14716.8	0.3072
ACA,PL,ILA	LHX9(Homeobox)/Hct116-LHX9.V5-ChIP-Seq(GSE116822)/Homer	NGCTAATTAG	1e-12	-27.78	0	210	0.4468	13989.4	0.292
ACA,PL,ILA	En1(Homeobox)/SUM149-EN1-ChIP-Seq(GSE120957)/Homer	NDCTAATTAS	1e-10	-24.85	0	245	0.5213	17710.2	0.3696
ACA,PL,ILA	Lhx3(Homeobox)/Neuron-Lhx3-ChIP-Seq(GSE31456)/Homer	ADBTAATTAR	1e-09	-22.74	0	226	0.4809	16216.7	0.3385
ACA,PL,ILA	Nkx6.1(Homeobox)/Islet-Nkx6.1-ChIP-Seq(GSE40975)/Homer	GKTAATGR	1e-08	-18.51	0	284	0.6043	22697.4	0.4737
ACA,PL,ILA	Isl1(Homeobox)/Neuron-Isl1-ChIP-Seq(GSE31456)/Homer	CTAATKGV	1e-07	-16.47	0	240	0.5106	18668.3	0.3896
ACA,PL,ILA	Brn1(POU,Homeobox)/NPC-Brn1-ChIP-Seq(GSE35496)/Homer	TATGCWAATBAV	1e-06	-14.6	0	62	0.1319	3237.8	0.0676
ACA,PL,ILA	Fox:Ebox(Forkhead,bHLH)/Panc1-Foxa2-ChIP-Seq(GSE47459)/Homer	NNNVCTGWGYAAACASN	1e-05	-13.75	0	147	0.3128	10427.5	0.2176
ACA,PL,ILA	Sox10(HMG)/SciaticNerve-Sox3-ChIP-Seq(GSE35132)/Homer	CCWTTGTYYB	1e-05	-12.56	0.0001	209	0.4447	16455.2	0.3434
ACA,PL,ILA	Barx1(Homeobox)/Stomach-Barx1.3xFlag-ChIP-Seq(GSE69483)/Homer	AAACMATTAN	0.0001	-10.46	0.0008	79	0.1681	5077.8	0.106
ACA,PL,ILA	OCT4-SOX2-TCF-NANOG(POU,Homeobox,HMG)/mES-Oct4-ChIP-Seq(GSE11431)/Homer	ATTTGCATAACAATG	0.0001	-10.06	0.0011	38	0.0809	1916.5	0.04
ACA,PL,ILA	BMYB(HTH)/Hela-BMYB-ChIP-Seq(GSE27030)/Homer	NHAACBGYYV	0.0001	-9.97	0.0011	188	0.4	15029.9	0.3137
ACA,PL,ILA	Oct6(POU,Homeobox)/NPC-Pou3f1-ChIP-Seq(GSE35496)/Homer	WATGCAAATGAG	0.0001	-9.685	0.0014	70	0.1489	4448.7	0.0929
ACA,PL,ILA	Sox3(HMG)/NPC-Sox3-ChIP-Seq(GSE33059)/Homer	CCWTTGTY	0.0001	-9.519	0.0016	210	0.4468	17276	0.3606
ACA,PL,ILA	Zic3(Zf)/mES-Zic3-ChIP-Seq(GSE37889)/Homer	GGCCYCCTGCTGDGH	0.001	-9.169	0.0022	95	0.2021	6654.5	0.1389
ACA,PL,ILA	MYB(HTH)/ERMYB-Myb-ChIPSeq(GSE22095)/Homer	GGCVGTTR	0.001	-9.108	0.0022	211	0.4489	17481.7	0.3649
ACA,PL,ILA	Zic(Zf)/Cerebellum-ZIC1.2-ChIP-Seq(GSE60731)/Homer	CCTGCTGAGH	0.001	-8.992	0.0024	124	0.2638	9272.2	0.1935
ACA,PL,ILA	Tlx?(NR)/NPC-H3K4me1-ChIP-Seq(GSE16256)/Homer	CTGGCAGSCTGCCA	0.001	-8.66	0.0032	73	0.1553	4856.1	0.1014
ACA,PL,ILA	NF1(CTF)/LNCAP-NF1-ChIP-Seq(Unpublished)/Homer	CYTGGCABNSTGCCAR	0.001	-8.44	0.0038	62	0.1319	3974.5	0.083
ACA,PL,ILA	Foxa2(Forkhead)/Liver-Foxa2-ChIP-Seq(GSE25694)/Homer	CYTGTTTACWYW	0.001	-8.323	0.0041	108	0.2298	7971	0.1664
ACA,PL,ILA	Sox15(HMG)/CPA-Sox15-ChIP-Seq(GSE62909)/Homer	RAACAATGGN	0.001	-8.103	0.0049	142	0.3021	11134.4	0.2324
ACA,PL,ILA	Pdx1(Homeobox)/Islet-Pdx1-ChIP-Seq(SRA008281)/Homer	YCATYAATCA	0.001	-8.098	0.0049	115	0.2447	8650.3	0.1805
ACA,PL,ILA	Oct11(POU,Homeobox)/NCIH1048-POU2F3-ChIP-seq(GSE115123)/Homer	GATTTGCATA	0.001	-7.902	0.0056	51	0.1085	3156	0.0659
ACA,PL,ILA	Sox4(HMG)/proB-Sox4-ChIP-Seq(GSE50066)/Homer	YCTTTGTTCC	0.001	-7.84	0.0058	117	0.2489	8890.4	0.1856
ACA,PL,ILA	AMYB(HTH)/Testes-AMYB-ChIP-Seq(GSE44588)/Homer	TGGCAGTTGG	0.001	-7.795	0.0058	188	0.4	15597.4	0.3255
ACA,PL,ILA	Oct4(POU,Homeobox)/mES-Oct4-ChIP-Seq(GSE11431)/Homer	ATTTGCATAW	0.001	-7.466	0.0079	69	0.1468	4719.9	0.0985
ACA,PL,ILA	CArG(MADS)/PUER-Srf-ChIP-Seq(Sullivan_et_al.)/Homer	CCATATATGGNM	0.001	-7.4	0.0082	47	0.1	2904.9	0.0606
ACA,PL,ILA	Rfx5(HTH)/GM12878-Rfx5-ChIP-Seq(GSE31477)/Homer	SCCTAGCAACAG	0.01	-6.628	0.0171	60	0.1277	4101.9	0.0856
ACA,PL,ILA	Gfi1b(Zf)/HPC7-Gfi1b-ChIP-Seq(GSE22178)/Homer	MAATCACTGC	0.01	-6.573	0.0176	91	0.1936	6826.9	0.1425
ACA,PL,ILA	SCL(bHLH)/HPC7-Scl-ChIP-Seq(GSE13511)/Homer	AVCAGCTG	0.01	-6.474	0.0189	392	0.834	37271.4	0.7779
ACA,PL,ILA	Foxo1(Forkhead)/RAW-Foxo1-ChIP-Seq(Fan_et_al.)/Homer	CTGTTTAC	0.01	-6.246	0.023	215	0.4574	18729.2	0.3909
ACA,PL,ILA	Hoxa10(Homeobox)/ChickenMSG-Hoxa10.Flag-ChIP-Seq(GSE86088)/Homer	GGYAATGAAA	0.01	-6.215	0.0231	77	0.1638	5657.9	0.1181
ACA,PL,ILA	IRF2(IRF)/Erythroblas-IRF2-ChIP-Seq(GSE36985)/Homer	GAAASYGAAASY	0.01	-6.146	0.0242	21	0.0447	1057.1	0.0221
ACA,PL,ILA	PU.1-IRF(ETS:IRF)/Bcell-PU.1-ChIP-Seq(GSE21512)/Homer	MGGAAGTGAAAC	0.01	-5.919	0.0296	176	0.3745	14999.2	0.313
ACA,PL,ILA	Rfx1(HTH)/NPC-H3K4me1-ChIP-Seq(GSE16256)/Homer	KGTTGCCATGGCAA	0.01	-5.841	0.0312	35	0.0745	2158.7	0.0451
ACA,PL,ILA	Sox2(HMG)/mES-Sox2-ChIP-Seq(GSE11431)/Homer	BCCATTGTTC	0.01	-5.819	0.0312	115	0.2447	9212.4	0.1923
ACA,PL,ILA	Sox21(HMG)/ESC-SOX21-ChIP-Seq(GSE110505)/Homer	BCCWTTGTBYKV	0.01	-5.764	0.0321	215	0.4574	18895.1	0.3944
ACA,PL,ILA	Sox9(HMG)/Limb-SOX9-ChIP-Seq(GSE73225)/Homer	AGGVNCCTTTGT	0.01	-5.61	0.0366	116	0.2468	9364.9	0.1955
ACA,PL,ILA	Rfx2(HTH)/LoVo-RFX2-ChIP-Seq(GSE49402)/Homer	GTTGCCATGGCAACM	0.01	-5.51	0.0396	19	0.0404	972.4	0.0203
ACA,PL,ILA	Tcf12(bHLH)/GM12878-Tcf12-ChIP-Seq(GSE32465)/Homer	VCAGCTGYTG	0.01	-5.249	0.0502	125	0.266	10318	0.2153
ACA,PL,ILA	Sox6(HMG)/Myotubes-Sox6-ChIP-Seq(GSE32627)/Homer	CCATTGTTNY	0.01	-5.19	0.0522	184	0.3915	16032.1	0.3346
ACA,PL,ILA	c-Jun-CRE(bZIP)/K562-cJun-ChIP-Seq(GSE31477)/Homer	ATGACGTCATCY	0.01	-5.156	0.0529	38	0.0809	2505	0.0523
ACA,PL,ILA	Zic2(Zf)/ESC-Zic2-ChIP-Seq(SRP197560)/Homer	CHCAGCRGGRGG	0.01	-5.152	0.0529	71	0.1511	5361.1	0.1119
ACA,PL,ILA	Maz(Zf)/HepG2-Maz-ChIP-Seq(GSE31477)/Homer	GGGGGGGG	0.01	-5.109	0.0532	188	0.4	16455.4	0.3434
ACA,PL,ILA	ARE(NR)/LNCAP-AR-ChIP-Seq(GSE27824)/Homer	RGRACASNSTGTYCYB	0.01	-5.07	0.0542	46	0.0979	3191.3	0.0666
ACA,PL,ILA	Nkx2.2(Homeobox)/NPC-Nkx2.2-ChIP-Seq(GSE61673)/Homer	BTBRAGTGSN	0.01	-5.034	0.0551	226	0.4809	20266.4	0.423
ACA,PL,ILA	Mef2a(MADS)/HL1-Mef2a.biotin-ChIP-Seq(GSE21529)/Homer	CYAAAAATAG	0.01	-4.9	0.0618	52	0.1106	3740.5	0.0781
ACA,PL,ILA	Unknown-ESC-element(?)/mES-Nanog-ChIP-Seq(GSE11724)/Homer	CACAGCAGGGGG	0.01	-4.817	0.0659	81	0.1723	6348.5	0.1325
ACA,PL,ILA	PGR(NR)/EndoStromal-PGR-ChIP-Seq(GSE69539)/Homer	AAGAACATWHTGTTC	0.01	-4.795	0.0662	34	0.0723	2231.3	0.0466
ACA,PL,ILA	X-box(HTH)/NPC-H3K4me1-ChIP-Seq(GSE16256)/Homer	GGTTGCCATGGCAA	0.01	-4.76	0.0673	20	0.0426	1122.1	0.0234
ACA,PL,ILA	AP-2gamma(AP2)/MCF7-TFAP2C-ChIP-Seq(GSE21234)/Homer	SCCTSAGGSCAW	0.01	-4.738	0.0676	138	0.2936	11722.9	0.2447
ACA,PL,ILA	Hoxb4(Homeobox)/ES-Hoxb4-ChIP-Seq(GSE34014)/Homer	TGATTRATGGCY	0.01	-4.616	0.075	28	0.0596	1768.1	0.0369
ACA,PL,ILA	Rfx6(HTH)/Min6b1-Rfx6.HA-ChIP-Seq(GSE62844)/Homer	TGTTKCCTAGCAACM	0.1	-4.589	0.0758	142	0.3021	12159.3	0.2538
ACA,PL,ILA	CHR(?)/Hela-CellCycle-Expression/Homer	SRGTTTCAAA	0.1	-4.569	0.076	80	0.1702	6323.7	0.132
ACA,PL,ILA	GRE(NR),IR3/RAW264.7-GRE-ChIP-Seq(Unpublished)/Homer	VAGRACAKWCTGTYC	0.1	-4.518	0.0787	34	0.0723	2276.4	0.0475
ACA,PL,ILA	PR(NR)/T47D-PR-ChIP-Seq(GSE31130)/Homer	VAGRACAKNCTGTBC	0.1	-4.45	0.0829	250	0.5319	22930.2	0.4786
ACA,PL,ILA	IRF1(IRF)/PBMC-IRF1-ChIP-Seq(GSE43036)/Homer	GAAAGTGAAAGT	0.1	-4.234	0.1012	24	0.0511	1500.3	0.0313
ACA,PL,ILA	NFIL3(bZIP)/HepG2-NFIL3-ChIP-Seq(Encode)/Homer	VTTACGTAAYNNNNN	0.1	-4.181	0.1051	68	0.1447	5332.2	0.1113
ACA,PL,ILA	TCFL2(HMG)/K562-TCF7L2-ChIP-Seq(GSE29196)/Homer	ACWTCAAAGG	0.1	-4.137	0.1081	18	0.0383	1040.4	0.0217
ACA,PL,ILA	Atf7(bZIP)/3T3L1-Atf7-ChIP-Seq(GSE56872)/Homer	NGRTGACGTCAY	0.1	-4.126	0.1081	53	0.1128	3996.8	0.0834
ACA,PL,ILA	Zfp809(Zf)/ES-Zfp809-ChIP-Seq(GSE70799)/Homer	GGGGCTYGKCTGGGA	0.1	-4.092	0.1097	33	0.0702	2265.1	0.0473
ACA,PL,ILA	Oct2(POU,Homeobox)/Bcell-Oct2-ChIP-Seq(GSE21512)/Homer	ATATGCAAAT	0.1	-3.987	0.1201	41	0.0872	2971.9	0.062
ACA,PL,ILA	Sox17(HMG)/Endoderm-Sox17-ChIP-Seq(GSE61475)/Homer	CCATTGTTYB	0.1	-3.944	0.1235	87	0.1851	7153.9	0.1493
ACA,PL,ILA	NFAT(RHD)/Jurkat-NFATC1-ChIP-Seq(Jolma_et_al.)/Homer	ATTTTCCATT	0.1	-3.918	0.1249	107	0.2277	9046.2	0.1888
ACA,PL,ILA	Rbpj1(?)/Panc1-Rbpj1-ChIP-Seq(GSE47459)/Homer	HTTTCCCASG	0.1	-3.882	0.1277	171	0.3638	15261.4	0.3185
ACA,PL,ILA	Foxa3(Forkhead)/Liver-Foxa3-ChIP-Seq(GSE77670)/Homer	BSNTGTTTACWYWGN	0.1	-3.871	0.1277	44	0.0936	3258.5	0.068
ACA,PL,ILA	Tbox:Smad(T-box,MAD)/ESCd5-Smad2_3-ChIP-Seq(GSE29422)/Homer	AGGTGHCAGACA	0.1	-3.724	0.1455	28	0.0596	1908.5	0.0398
ACA,PL,ILA	Pitx1(Homeobox)/Chicken-Pitx1-ChIP-Seq(GSE38910)/Homer	TAATCCCN	0.1	-3.713	0.1455	365	0.7766	35263.4	0.736
ACA,PL,ILA	HIC1(Zf)/Treg-ZBTB29-ChIP-Seq(GSE99889)/Homer	TGCCAGCB	0.1	-3.699	0.1455	235	0.5	21741.9	0.4538
ACA,PL,ILA	EBF(EBF)/proBcell-EBF-ChIP-Seq(GSE21978)/Homer	DGTCCCYRGGGA	0.1	-3.639	0.1522	32	0.0681	2263.2	0.0472
ACA,PL,ILA	LEF1(HMG)/H1-LEF1-ChIP-Seq(GSE64758)/Homer	CCTTTGATST	0.1	-3.53	0.1675	90	0.1915	7571.8	0.158
ACA,PL,ILA	RFX(HTH)/K562-RFX3-ChIP-Seq(SRA012198)/Homer	CGGTTGCCATGGCAAC	0.1	-3.517	0.1675	15	0.0319	881.8	0.0184
ACA,PL,ILA	Chop(bZIP)/MEF-Chop-ChIP-Seq(GSE35681)/Homer	ATTGCATCAT	0.1	-3.484	0.1708	25	0.0532	1697.7	0.0354
ACA,PL,ILA	FOXM1(Forkhead)/MCF7-FOXM1-ChIP-Seq(GSE72977)/Homer	TRTTTACTTW	0.1	-3.472	0.1708	132	0.2809	11618.3	0.2425
ACA,PL,ILA	HLF(bZIP)/HSC-HLF.Flag-ChIP-Seq(GSE69817)/Homer	RTTATGYAAB	0.1	-3.465	0.1708	86	0.183	7216.4	0.1506
ACA,PL,ILA	GRE(NR),IR3/A549-GR-ChIP-Seq(GSE32465)/Homer	NRGVACABNVTGTYCY	0.1	-3.441	0.1719	20	0.0426	1290.7	0.0269
ACA,PL,ILA	Prop1(Homeobox)/GHFT1-PROP1.biotin-ChIP-Seq(GSE77302)/Homer	NTAATBNAATTA	0.1	-3.426	0.1723	72	0.1532	5918.3	0.1235
ACA,PL,ILA	MyoD(bHLH)/Myotube-MyoD-ChIP-Seq(GSE21614)/Homer	RRCAGCTGYTSY	0.1	-3.414	0.1724	100	0.2128	8561.6	0.1787
ACA,PL,ILA	TATA-Box(TBP)/Promoter/Homer	CCTTTTAWAGSC	0.1	-3.398	0.1732	156	0.3319	13995.5	0.2921
ACA,PL,ILA	Atf1(bZIP)/K562-ATF1-ChIP-Seq(GSE31477)/Homer	GATGACGTCA	0.1	-3.36	0.1778	70	0.1489	5753.4	0.1201
ACA,PL,ILA	Znf263(Zf)/K562-Znf263-ChIP-Seq(GSE31477)/Homer	CVGTSCTCCC	0.1	-3.336	0.18	215	0.4574	19896.2	0.4153
ACA,PL,ILA	Tcf3(HMG)/mES-Tcf3-ChIP-Seq(GSE11724)/Homer	ASWTCAAAGG	0.1	-3.292	0.186	39	0.083	2947	0.0615
ACA,PL,ILA	PU.1:IRF8(ETS:IRF)/pDC-Irf8-ChIP-Seq(GSE66899)/Homer	GGAAGTGAAAST	0.1	-3.286	0.186	28	0.0596	1987.7	0.0415
ACA,PL,ILA	Tcfcp2l1(CP2)/mES-Tcfcp2l1-ChIP-Seq(GSE11431)/Homer	NRAACCRGTTYRAACCRGYT	0.1	-3.282	0.186	25	0.0532	1732.3	0.0362
ACA,PL,ILA	Zfp57(Zf)/H1-ZFP57.HA-ChIP-Seq(GSE115387)/Homer	NANTGCSGCA	0.1	-3.245	0.1885	50	0.1064	3947.6	0.0824
ACA,PL,ILA	NFY(CCAAT)/Promoter/Homer	RGCCAATSRG	0.1	-3.239	0.1885	105	0.2234	9106.5	0.1901
ACA,PL,ILA	EBF2(EBF)/BrownAdipose-EBF2-ChIP-Seq(GSE97114)/Homer	NABTCCCWDGGGAVH	0.1	-3.181	0.1966	115	0.2447	10092.7	0.2106
ACA,PL,ILA	IRF8(IRF)/BMDM-IRF8-ChIP-Seq(GSE77884)/Homer	GRAASTGAAAST	0.1	-3.157	0.1991	44	0.0936	3427.5	0.0715
ACA,PL,ILA	Hoxa9(Homeobox)/ChickenMSG-Hoxa9.Flag-ChIP-Seq(GSE86088)/Homer	RGCAATNAAA	0.1	-3.142	0.2	265	0.5638	25073.7	0.5233
ACA,PL,ILA	CEBP:AP1(bZIP)/ThioMac-CEBPb-ChIP-Seq(GSE21512)/Homer	DRTGTTGCAA	0.1	-3.134	0.2	79	0.1681	6671.7	0.1392
ACA,PL,ILA	AP-2alpha(AP2)/Hela-AP2alpha-ChIP-Seq(GSE31477)/Homer	ATGCCCTGAGGC	0.1	-3.031	0.219	103	0.2191	8997.6	0.1878
ACA,PL,ILA	RXR(NR),DR1/3T3L1-RXR-ChIP-Seq(GSE13511)/Homer	TAGGGCAAAGGTCA	0.1	-3.017	0.2199	135	0.2872	12108.8	0.2527
ACA,PL,ILA	HOXA1(Homeobox)/mES-Hoxa1-ChIP-Seq(SRP084292)/Homer	TGATKGATGR	0.1	-2.909	0.2424	31	0.066	2326.8	0.0486
ACA,PL,ILA	Mef2b(MADS)/HEK293-Mef2b.V5-ChIP-Seq(GSE67450)/Homer	GCTATTTTTGGM	0.1	-2.871	0.2491	91	0.1936	7910.7	0.1651
ACA,PL,ILA	NFkB-p65(RHD)/GM12787-p65-ChIP-Seq(GSE19485)/Homer	WGGGGATTTCCC	0.1	-2.833	0.2564	60	0.1277	4991.5	0.1042
ACA,PL,ILA	HNF6(Homeobox)/Liver-Hnf6-ChIP-Seq(ERP000394)/Homer	NTATYGATCH	0.1	-2.773	0.2694	58	0.1234	4824.5	0.1007
ACA,PL,ILA	Hoxd13(Homeobox)/ChickenMSG-Hoxd13.Flag-ChIP-Seq(GSE86088)/Homer	NCYAATAAAA	0.1	-2.76	0.2703	175	0.3723	16185.8	0.3378
ACA,PL,ILA	PBX2(Homeobox)/K562-PBX2-ChIP-Seq(Encode)/Homer	RTGATTKATRGN	0.1	-2.632	0.3043	87	0.1851	7624.1	0.1591
ACA,PL,ILA	NeuroG2(bHLH)/Fibroblast-NeuroG2-ChIP-Seq(GSE75910)/Homer	ACCATCTGTT	0.1	-2.62	0.3051	173	0.3681	16061.7	0.3352
ACA,PL,ILA	CEBP:CEBP(bZIP)/MEF-Chop-ChIP-Seq(GSE35681)/Homer	NTNATGCAAYMNNHTGMAAY	0.1	-2.549	0.3246	17	0.0362	1182.8	0.0247
ACA,PL,ILA	Cux2(Homeobox)/Liver-Cux2-ChIP-Seq(GSE35985)/Homer	HNRAATCAAT	0.1	-2.545	0.3246	48	0.1021	3967.2	0.0828
ACA,PL,ILA	RORg(NR)/Liver-Rorc-ChIP-Seq(GSE101115)/Homer	WAABTAGGTCAV	0.1	-2.538	0.3246	12	0.0255	767.7	0.016
ACA,PL,ILA	PAX6(Paired,Homeobox)/Forebrain-Pax6-ChIP-Seq(GSE66961)/Homer	NGTGTTCAVTSAAGCGKAAA	0.1	-2.529	0.3246	14	0.0298	933.7	0.0195
ACA,PL,ILA	Atoh1(bHLH)/Cerebellum-Atoh1-ChIP-Seq(GSE22111)/Homer	VNRVCAGCTGGY	0.1	-2.512	0.3246	127	0.2702	11566.9	0.2414
ACA,PL,ILA	Hoxd10(Homeobox)/ChickenMSG-Hoxd10.Flag-ChIP-Seq(GSE86088)/Homer	GGCMATGAAA	0.1	-2.51	0.3246	127	0.2702	11567.2	0.2414
ACA,PL,ILA	FOXA1(Forkhead)/LNCAP-FOXA1-ChIP-Seq(GSE27824)/Homer	WAAGTAAACA	0.1	-2.446	0.3403	141	0.3	12980	0.2709
ACA,PL,ILA	OCT:OCT-short(POU,Homeobox)/NPC-OCT6-ChIP-Seq(GSE43916)/Homer	ATGCATWATGCATRW	0.1	-2.438	0.3403	71	0.1511	6172.8	0.1288
ACA,PL,ILA	Tcf21(bHLH)/ArterySmoothMuscle-Tcf21-ChIP-Seq(GSE61369)/Homer	NAACAGCTGG	0.1	-2.376	0.3585	113	0.2404	10262.6	0.2142
ACA,PL,ILA	Phox2a(Homeobox)/Neuron-Phox2a-ChIP-Seq(GSE31456)/Homer	YTAATYNRATTA	0.1	-2.376	0.3585	45	0.0957	3742.4	0.0781
ACA,PL,ILA	Brn2(POU,Homeobox)/NPC-Brn2-ChIP-Seq(GSE35496)/Homer	ATGAATATTC	0.1	-2.376	0.3585	12	0.0255	790.3	0.0165
ACA,PL,ILA	Ronin(THAP)/ES-Thap11-ChIP-Seq(GSE51522)/Homer	RACTACAACTCCCAGVAKGC	0.1	-2.368	0.3585	6	0.0128	316.5	0.0066
ACA,PL,ILA	Ets1-distal(ETS)/CD4+-PolII-ChIP-Seq(Barski_et_al.)/Homer	MACAGGAAGT	0.1	-2.367	0.3585	39	0.083	3189.1	0.0666
ACA,PL,ILA	Atf4(bZIP)/MEF-Atf4-ChIP-Seq(GSE35681)/Homer	MTGATGCAAT	1	-2.265	0.384	29	0.0617	2302.6	0.0481
ACA,PL,ILA	Atf2(bZIP)/3T3L1-Atf2-ChIP-Seq(GSE56872)/Homer	NRRTGACGTCAT	1	-2.232	0.3934	34	0.0723	2768.7	0.0578
ACA,PL,ILA	Mef2c(MADS)/GM12878-Mef2c-ChIP-Seq(GSE32465)/Homer	DCYAAAAATAGM	1	-2.223	0.3938	49	0.1043	4169	0.087
ACA,PL,ILA	PRDM15(Zf)/ESC-Prdm15-ChIP-Seq(GSE73694)/Homer	YCCDNTCCAGGTTTT	1	-2.222	0.3938	132	0.2809	12212.6	0.2549
ACA,PL,ILA	STAT4(Stat)/CD4-Stat4-ChIP-Seq(GSE22104)/Homer	NYTTCCWGGAAR	1	-2.177	0.4055	110	0.234	10070.1	0.2102
ACA,PL,ILA	Zfp281(Zf)/ES-Zfp281-ChIP-Seq(GSE81042)/Homer	CCCCTCCCCCAC	1	-2.096	0.4361	44	0.0936	3742.2	0.0781
ACA,PL,ILA	ISRE(IRF)/ThioMac-LPS-Expression(GSE23622)/Homer	AGTTTCASTTTC	1	-2.06	0.4488	9	0.0191	587.8	0.0123
ACA,PL,ILA	GLI3(Zf)/Limb-GLI3-ChIP-Chip(GSE11077)/Homer	CGTGGGTGGTCC	1	-2.055	0.4488	17	0.0362	1275.6	0.0266
ACA,PL,ILA	PRDM1(Zf)/Hela-PRDM1-ChIP-Seq(GSE31477)/Homer	ACTTTCACTTTC	1	-2.052	0.4488	71	0.1511	6335.2	0.1322
ACA,PL,ILA	ZNF692(Zf)/HEK293-ZNF692.GFP-ChIP-Seq(GSE58341)/Homer	GTGGGCCCCA	1	-2.043	0.4488	18	0.0383	1366.7	0.0285
ACA,PL,ILA	IRF3(IRF)/BMDM-Irf3-ChIP-Seq(GSE67343)/Homer	AGTTTCAKTTTC	1	-1.965	0.4782	42	0.0894	3600.8	0.0752
ACA,PL,ILA	Srebp1a(bHLH)/HepG2-Srebp1a-ChIP-Seq(GSE31477)/Homer	RTCACSCCAY	1	-1.947	0.4831	22	0.0468	1748.8	0.0365
ACA,PL,ILA	Phox2b(Homeobox)/CLBGA-PHOX2B-ChIP-Seq(GSE90683)/Homer	TTAATTNAATTA	1	-1.899	0.5028	24	0.0511	1943.1	0.0406
ACA,PL,ILA	Pax7(Paired,Homeobox)/Myoblast-Pax7-ChIP-Seq(GSE25064)/Homer	TAATCAATTA	1	-1.889	0.5042	13	0.0277	956	0.02
ACA,PL,ILA	HRE(HSF)/Striatum-HSF1-ChIP-Seq(GSE38000)/Homer	TTCTAGAABNTTCTA	1	-1.871	0.5095	28	0.0596	2320.3	0.0484
ACA,PL,ILA	CRX(Homeobox)/Retina-Crx-ChIP-Seq(GSE20012)/Homer	GCTAATCC	1	-1.849	0.5166	238	0.5064	23101.9	0.4822
ACA,PL,ILA	Six1(Homeobox)/Myoblast-Six1-ChIP-Chip(GSE20150)/Homer	GKVTCADRTTWC	1	-1.841	0.5172	29	0.0617	2422.5	0.0506
ACA,PL,ILA	RORgt(NR)/EL4-RORgt.Flag-ChIP-Seq(GSE56019)/Homer	AAYTAGGTCA	1	-1.833	0.5172	15	0.0319	1144.1	0.0239
ACA,PL,ILA	RORgt(NR)/EL4-RORgt.Flag-ChIP-Seq(GSE56019)/Homer	AAYTAGGTCA	1	-1.833	0.5172	15	0.0319	1144.1	0.0239
ACA,PL,ILA	GFY(?)/Promoter/Homer	ACTACAATTCCC	1	-1.829	0.5172	10	0.0213	706.5	0.0147
ACA,PL,ILA	Tbx6(T-box)/ESC-Tbx6-ChIP-Seq(GSE93524)/Homer	DAGGTGTBAA	1	-1.825	0.5172	110	0.234	10266.5	0.2143
ACA,PL,ILA	Smad3(MAD)/NPC-Smad3-ChIP-Seq(GSE36673)/Homer	TWGTCTGV	1	-1.818	0.5172	290	0.617	28443	0.5936
ACA,PL,ILA	CUX1(Homeobox)/K562-CUX1-ChIP-Seq(GSE92882)/Homer	TATCGATNAN	1	-1.807	0.5172	69	0.1468	6256.8	0.1306
ACA,PL,ILA	FOXK2(Forkhead)/U2OS-FOXK2-ChIP-Seq(E-MTAB-2204)/Homer	SCHTGTTTACAT	1	-1.795	0.5172	69	0.1468	6262.1	0.1307
ACA,PL,ILA	RBPJ:Ebox(?,bHLH)/Panc1-Rbpj1-ChIP-Seq(GSE47459)/Homer	GGGRAARRGRMCAGMTG	1	-1.792	0.5172	43	0.0915	3759.4	0.0785
ACA,PL,ILA	CREB5(bZIP)/LNCaP-CREB5.V5-ChIP-Seq(GSE137775)/Homer	VVATGACGTCAT	1	-1.792	0.5172	36	0.0766	3095.7	0.0646
ACA,PL,ILA	KLF14(Zf)/HEK293-KLF14.GFP-ChIP-Seq(GSE58341)/Homer	RGKGGGCGKGGC	1	-1.772	0.5172	209	0.4447	20214.8	0.4219
ACA,PL,ILA	Nanog(Homeobox)/mES-Nanog-ChIP-Seq(GSE11724)/Homer	RGCCATTAAC	1	-1.761	0.518	350	0.7447	34693.3	0.7241
ACA,PL,ILA	WT1(Zf)/Kidney-WT1-ChIP-Seq(GSE90016)/Homer	MCTCCCMCRCAB	1	-1.738	0.5265	81	0.1723	7462.6	0.1558
ACA,PL,ILA	Tcf7(HMG)/GM12878-TCF7-ChIP-Seq(Encode)/Homer	CTTTGATGTGSB	1	-1.737	0.5265	42	0.0894	3685.2	0.0769
ACA,PL,ILA	Pax8(Paired,Homeobox)/Thyroid-Pax8-ChIP-Seq(GSE26938)/Homer	GTCATGCHTGRCTGS	1	-1.728	0.5265	41	0.0872	3593.4	0.075
ACA,PL,ILA	ZNF467(Zf)/HEK293-ZNF467.GFP-ChIP-Seq(GSE58341)/Homer	TGGGGAAGGGCM	1	-1.724	0.5265	119	0.2532	11219.5	0.2342
ACA,PL,ILA	KLF1(Zf)/HUDEP2-KLF1-CutnRun(GSE136251)/Homer	VDGGGYGGGGCY	1	-1.719	0.5265	121	0.2574	11421.3	0.2384
ACA,PL,ILA	Eomes(T-box)/H9-Eomes-ChIP-Seq(GSE26097)/Homer	ATTAACACCT	1	-1.718	0.5265	201	0.4277	19444.2	0.4058
ACA,PL,ILA	ZNF519(Zf)/HEK293-ZNF519.GFP-ChIP-Seq(GSE58341)/Homer	GAGSCCGAGC	1	-1.704	0.5265	32	0.0681	2749	0.0574
ACA,PL,ILA	Olig2(bHLH)/Neuron-Olig2-ChIP-Seq(GSE30882)/Homer	RCCATMTGTT	1	-1.659	0.5437	205	0.4362	19893.4	0.4152
ACA,PL,ILA	PAX5(Paired,Homeobox)/GM12878-PAX5-ChIP-Seq(GSE32465)/Homer	GCAGCCAAGCRTGACH	1	-1.621	0.5612	45	0.0957	4020.4	0.0839
ACA,PL,ILA	Tbr1(T-box)/Cortex-Tbr1-ChIP-Seq(GSE71384)/Homer	AAGGTGTKAA	1	-1.614	0.5618	134	0.2851	12786	0.2669
ACA,PL,ILA	RORa(NR)/Liver-Rora-ChIP-Seq(GSE101115)/Homer	AAWCTAGGTCARDNN	1	-1.59	0.5716	16	0.034	1290.7	0.0269
ACA,PL,ILA	CEBP(bZIP)/ThioMac-CEBPb-ChIP-Seq(GSE21512)/Homer	ATTGCGCAAC	1	-1.579	0.5742	62	0.1319	5688.6	0.1187
ACA,PL,ILA	Pit1+1bp(Homeobox)/GCrat-Pit1-ChIP-Seq(GSE58009)/Homer	ATGCATAATTCA	1	-1.575	0.5742	37	0.0787	3271.5	0.0683
ACA,PL,ILA	EWS:ERG-fusion(ETS)/CADO_ES1-EWS:ERG-ChIP-Seq(SRA014231)/Homer	ATTTCCTGTN	1	-1.569	0.5742	81	0.1723	7556.3	0.1577
ACA,PL,ILA	FoxD3(forkhead)/ZebrafishEmbryo-Foxd3.biotin-ChIP-seq(GSE106676)/Homer	TGTTTAYTTAGC	1	-1.555	0.5772	106	0.2255	10038	0.2095
ACA,PL,ILA	Brachyury(T-box)/Mesoendoderm-Brachyury-ChIP-exo(GSE54963)/Homer	ANTTMRCASBNNNGTGYKAAN	1	-1.541	0.5818	31	0.066	2711.9	0.0566
ACA,PL,ILA	Pitx1:Ebox(Homeobox,bHLH)/Hindlimb-Pitx1-ChIP-Seq(GSE41591)/Homer	YTAATTRAWWCCAGATGT	1	-1.523	0.5889	21	0.0447	1773	0.037
ACA,PL,ILA	Egr1(Zf)/K562-Egr1-ChIP-Seq(GSE32465)/Homer	TGCGTGGGYG	1	-1.505	0.5959	91	0.1936	8582.3	0.1791
ACA,PL,ILA	EBF1(EBF)/Near-E2A-ChIP-Seq(GSE21512)/Homer	GTCCCCWGGGGA	1	-1.497	0.597	120	0.2553	11470.5	0.2394
ACA,PL,ILA	E2F6(E2F)/Hela-E2F6-ChIP-Seq(GSE31477)/Homer	GGCGGGAARN	1	-1.483	0.6016	64	0.1362	5934.8	0.1239
ACA,PL,ILA	Hnf6b(Homeobox)/LNCaP-Hnf6b-ChIP-Seq(GSE106305)/Homer	TATTGAYY	1	-1.48	0.6016	84	0.1787	7905.2	0.165
ACA,PL,ILA	HOXA2(Homeobox)/mES-Hoxa2-ChIP-Seq(Donaldson_et_al.)/Homer	GYCATCMATCAT	1	-1.459	0.6086	12	0.0255	955.9	0.02
ACA,PL,ILA	TEAD1(TEAD)/HepG2-TEAD1-ChIP-Seq(Encode)/Homer	CYRCATTCCA	1	-1.451	0.6098	102	0.217	9708	0.2026
ACA,PL,ILA	Otx2(Homeobox)/EpiLC-Otx2-ChIP-Seq(GSE56098)/Homer	NYTAATCCYB	1	-1.444	0.6107	100	0.2128	9514.5	0.1986
ACA,PL,ILA	CRE(bZIP)/Promoter/Homer	CSGTGACGTCAC	1	-1.439	0.6107	22	0.0468	1892.3	0.0395
ACA,PL,ILA	Pit1(Homeobox)/GCrat-Pit1-ChIP-Seq(GSE58009)/Homer	ATGMATATDC	1	-1.438	0.6107	100	0.2128	9518.4	0.1987
ACA,PL,ILA	Unknown(Homeobox)/Limb-p300-ChIP-Seq/Homer	SSCMATWAAA	1	-1.434	0.6107	75	0.1596	7044.9	0.147
ACA,PL,ILA	Ap4(bHLH)/AML-Tfap4-ChIP-Seq(GSE45738)/Homer	NAHCAGCTGD	1	-1.431	0.6107	135	0.2872	13018.3	0.2717
ACA,PL,ILA	NF1:FOXA1(CTF,Forkhead)/LNCAP-FOXA1-ChIP-Seq(GSE27824)/Homer	WNTGTTTRYTTTGGCA	1	-1.414	0.6115	7	0.0149	514.5	0.0107
ACA,PL,ILA	ZNF264(Zf)/HEK293-ZNF264.GFP-ChIP-Seq(GSE58341)/Homer	RGGGCACTAACY	1	-1.397	0.6183	75	0.1596	7066.1	0.1475
ACA,PL,ILA	DUX4(Homeobox)/Myoblasts-DUX4.V5-ChIP-Seq(GSE75791)/Homer	NWTAAYCYAATCAWN	1	-1.396	0.6183	6	0.0128	430	0.009
ACA,PL,ILA	GFY-Staf(?,Zf)/Promoter/Homer	RACTACAATTCCCAGAAKGC	1	-1.357	0.6365	10	0.0213	795.8	0.0166
ACA,PL,ILA	FOXA1(Forkhead)/MCF7-FOXA1-ChIP-Seq(GSE26831)/Homer	WAAGTAAACA	1	-1.326	0.6527	114	0.2426	10994.4	0.2295
ACA,PL,ILA	Arnt:Ahr(bHLH)/MCF7-Arnt-ChIP-Seq(Lo_et_al.)/Homer	TBGCACGCAA	1	-1.257	0.6957	68	0.1447	6460.3	0.1348
ACA,PL,ILA	GLIS3(Zf)/Thyroid-Glis3.GFP-ChIP-Seq(GSE103297)/Homer	CTCCCTGGGAGGCCN	1	-1.256	0.6957	157	0.334	15371.4	0.3208
ACA,PL,ILA	Srebp2(bHLH)/HepG2-Srebp2-ChIP-Seq(GSE31477)/Homer	CGGTCACSCCAC	1	-1.252	0.6957	14	0.0298	1193.2	0.0249
ACA,PL,ILA	ZNF189(Zf)/HEK293-ZNF189.GFP-ChIP-Seq(GSE58341)/Homer	TGGAACAGMA	1	-1.251	0.6957	103	0.2191	9950.6	0.2077
ACA,PL,ILA	Smad4(MAD)/ESC-SMAD4-ChIP-Seq(GSE29422)/Homer	VBSYGTCTGG	1	-1.246	0.6957	176	0.3745	17299.6	0.3611
ACA,PL,ILA	ZNF7(Zf)/HepG2-ZNF7.Flag-ChIP-Seq(Encode)/Homer	CTGCCWVCTTTTRTA	1	-1.227	0.6974	62	0.1319	5884.7	0.1228
ACA,PL,ILA	ZNF416(Zf)/HEK293-ZNF416.GFP-ChIP-Seq(GSE58341)/Homer	WDNCTGGGCA	1	-1.222	0.6974	155	0.3298	15200	0.3172
ACA,PL,ILA	NeuroD1(bHLH)/Islet-NeuroD1-ChIP-Seq(GSE30298)/Homer	GCCATCTGTT	1	-1.222	0.6974	92	0.1957	8872.1	0.1852
ACA,PL,ILA	EHF(ETS)/LoVo-EHF-ChIP-Seq(GSE49402)/Homer	AVCAGGAAGT	1	-1.219	0.6974	144	0.3064	14093.1	0.2941
ACA,PL,ILA	RAR:RXR(NR),DR5/ES-RAR-ChIP-Seq(GSE56893)/Homer	RGGTCADNNAGAGGTCAV	1	-1.203	0.6994	4	0.0085	282.4	0.0059
ACA,PL,ILA	Myf5(bHLH)/GM-Myf5-ChIP-Seq(GSE24852)/Homer	BAACAGCTGT	1	-1.196	0.7002	77	0.1638	7394.9	0.1543
ACA,PL,ILA	KLF6(Zf)/PDAC-KLF6-ChIP-Seq(GSE64557)/Homer	MKGGGYGTGGCC	1	-1.194	0.7002	131	0.2787	12806	0.2673
ACA,PL,ILA	Duxbl(Homeobox)/NIH3T3-Duxbl.HA-ChIP-Seq(GSE119782)/Homer	TAAYCYAATCAA	1	-1.176	0.7072	8	0.017	650.1	0.0136
ACA,PL,ILA	Nkx2.1(Homeobox)/LungAC-Nkx2.1-ChIP-Seq(GSE43252)/Homer	RSCACTYRAG	1	-1.168	0.7089	285	0.6064	28465.7	0.5941
ACA,PL,ILA	IRF:BATF(IRF:bZIP)/pDC-Irf8-ChIP-Seq(GSE66899)/Homer	CTTTCANTATGACTV	1	-1.138	0.7269	13	0.0277	1131.7	0.0236
ACA,PL,ILA	JunD(bZIP)/K562-JunD-ChIP-Seq/Homer	ATGACGTCATCN	1	-1.13	0.7292	9	0.0191	754.2	0.0157
ACA,PL,ILA	p73(p53)/Trachea-p73-ChIP-Seq(PRJNA310161)/Homer	NRRRCAWGTCCDGRCATGYY	1	-1.126	0.7292	6	0.0128	475.4	0.0099
ACA,PL,ILA	Twist(bHLH)/HMLE-TWIST1-ChIP-Seq(Chang_et_al)/Homer	VCAKCTGGNNNCCAGMTGBN	1	-1.123	0.7292	15	0.0319	1327.7	0.0277
ACA,PL,ILA	FOXK1(Forkhead)/HEK293-FOXK1-ChIP-Seq(GSE51673)/Homer	NVWTGTTTAC	1	-1.11	0.7325	107	0.2277	10462.5	0.2184
ACA,PL,ILA	Nkx3.1(Homeobox)/LNCaP-Nkx3.1-ChIP-Seq(GSE28264)/Homer	AAGCACTTAA	1	-1.103	0.7341	234	0.4979	23324.4	0.4868
ACA,PL,ILA	Pbx3(Homeobox)/GM12878-PBX3-ChIP-Seq(GSE32465)/Homer	SCTGTCAMTCAN	1	-1.102	0.7341	26	0.0553	2403.5	0.0502
ACA,PL,ILA	OCT:OCT(POU,Homeobox,IR1)/NPC-Brn2-ChIP-Seq(GSE35496)/Homer	ATGAATWATTCATGA	1	-1.1	0.7341	2	0.0043	121.2	0.0025
ACA,PL,ILA	PPARa(NR),DR1/Liver-Ppara-ChIP-Seq(GSE47954)/Homer	VNAGGKCAAAGGTCA	1	-1.094	0.7341	117	0.2489	11481.8	0.2396
ACA,PL,ILA	FoxL2(Forkhead)/Ovary-FoxL2-ChIP-Seq(GSE60858)/Homer	WWTRTAAACAVG	1	-1.093	0.7341	93	0.1979	9070.4	0.1893
ACA,PL,ILA	Npas4(bHLH)/Neuron-Npas4-ChIP-Seq(GSE127793)/Homer	NHRTCACGACDN	1	-1.081	0.7341	72	0.1532	6976.8	0.1456
ACA,PL,ILA	Sp2(Zf)/HEK293-Sp2.eGFP-ChIP-Seq(Encode)/Homer	YGGCCCCGCCCC	1	-1.071	0.7357	173	0.3681	17160.7	0.3582
ACA,PL,ILA	Gli2(Zf)/GM2-Gli2-ChIP-Chip(GSE112702)/Homer	YSTGGGTGGTCT	1	-1.066	0.7357	32	0.0681	3009.3	0.0628
ACA,PL,ILA	Hoxa11(Homeobox)/ChickenMSG-Hoxa11.Flag-ChIP-Seq(GSE86088)/Homer	TTTTATGGCM	1	-1.048	0.7454	221	0.4702	22057.2	0.4604
ACA,PL,ILA	Hoxc9(Homeobox)/Ainv15-Hoxc9-ChIP-Seq(GSE21812)/Homer	GGCCATAAATCA	1	-1.048	0.7454	49	0.1043	4704.9	0.0982
ACA,PL,ILA	Hoxd12(Homeobox)/ChickenMSG-Hoxd12.Flag-ChIP-Seq(GSE86088)/Homer	HDGYAATGAAAN	1	-1.046	0.7454	178	0.3787	17691.4	0.3692
ACA,PL,ILA	GSC(Homeobox)/FrogEmbryos-GSC-ChIP-Seq(DRA000576)/Homer	RGGATTAR	1	-1.044	0.7454	134	0.2851	13240.2	0.2763
ACA,PL,ILA	PAX5(Paired,Homeobox),condensed/GM12878-PAX5-ChIP-Seq(GSE32465)/Homer	GTCACGCTCSCTGM	1	-1.04	0.7454	11	0.0234	968.8	0.0202
ACA,PL,ILA	AR-halfsite(NR)/LNCaP-AR-ChIP-Seq(GSE27824)/Homer	CCAGGAACAG	1	-1.033	0.7454	344	0.7319	34645.5	0.7231
ACA,PL,ILA	Oct4:Sox17(POU,Homeobox,HMG)/F9-Sox17-ChIP-Seq(GSE44553)/Homer	CCATTGTATGCAAAT	1	-1.006	0.7555	14	0.0298	1269	0.0265
ACA,PL,ILA	PRDM10(Zf)/HEK293-PRDM10.eGFP-ChIP-Seq(Encode)/Homer	TGGTACATTCCA	1	-1.005	0.7555	68	0.1447	6631.4	0.1384
ACA,PL,ILA	p63(p53)/Keratinocyte-p63-ChIP-Seq(GSE17611)/Homer	NNDRCATGYCYNRRCATGYH	1	-0.9915	0.7593	40	0.0851	3842.2	0.0802
ACA,PL,ILA	Stat3+il21(Stat)/CD4-Stat3-ChIP-Seq(GSE19198)/Homer	SVYTTCCNGGAARB	1	-0.989	0.7593	79	0.1681	7747.2	0.1617
ACA,PL,ILA	Sp5(Zf)/mES-Sp5.Flag-ChIP-Seq(GSE72989)/Homer	RGKGGGCGGAGC	1	-0.9717	0.7674	129	0.2745	12804.5	0.2672
ACA,PL,ILA	NFkB-p65-Rel(RHD)/ThioMac-LPS-Expression(GSE23622)/Homer	GGAAATTCCC	1	-0.9648	0.7691	6	0.0128	508.2	0.0106
ACA,PL,ILA	HRE(HSF)/HepG2-HSF1-ChIP-Seq(GSE31477)/Homer	BSTTCTRGAABVTTCYAGAA	1	-0.9468	0.7795	18	0.0383	1683.6	0.0351
ACA,PL,ILA	PRDM14(Zf)/H1-PRDM14-ChIP-Seq(GSE22767)/Homer	RGGTCTCTAACY	1	-0.9458	0.7795	36	0.0766	3470	0.0724
ACA,PL,ILA	T1ISRE(IRF)/ThioMac-Ifnb-Expression/Homer	ACTTTCGTTTCT	1	-0.9446	0.7795	2	0.0043	137.8	0.0029
ACA,PL,ILA	bZIP:IRF(bZIP,IRF)/Th17-BatF-ChIP-Seq(GSE39756)/Homer	NAGTTTCABTHTGACTNW	1	-0.9156	0.7934	53	0.1128	5191.9	0.1084
ACA,PL,ILA	Bapx1(Homeobox)/VertebralCol-Bapx1-ChIP-Seq(GSE36672)/Homer	TTRAGTGSYK	1	-0.9027	0.8	220	0.4681	22114.7	0.4616
ACA,PL,ILA	E2F1(E2F)/Hela-E2F1-ChIP-Seq(GSE22478)/Homer	CWGGCGGGAA	1	-0.8917	0.8053	27	0.0574	2602.9	0.0543
ACA,PL,ILA	MyoG(bHLH)/C2C12-MyoG-ChIP-Seq(GSE36024)/Homer	AACAGCTG	1	-0.8833	0.8084	113	0.2404	11272.4	0.2353
ACA,PL,ILA	CDX4(Homeobox)/ZebrafishEmbryos-Cdx4.Myc-ChIP-Seq(GSE48254)/Homer	NGYCATAAAWCH	1	-0.8829	0.8084	91	0.1936	9047.4	0.1888
ACA,PL,ILA	Tgif1(Homeobox)/mES-Tgif1-ChIP-Seq(GSE55404)/Homer	YTGWCADY	1	-0.8771	0.8084	266	0.566	26831.1	0.56
ACA,PL,ILA	Mef2d(MADS)/Retina-Mef2d-ChIP-Seq(GSE61391)/Homer	GCTATTTTTAGC	1	-0.8768	0.8084	17	0.0362	1613.9	0.0337
ACA,PL,ILA	TEAD3(TEA)/HepG2-TEAD3-ChIP-Seq(Encode)/Homer	TRCATTCCAG	1	-0.8673	0.8084	113	0.2404	11288.9	0.2356
ACA,PL,ILA	Foxh1(Forkhead)/hESC-FOXH1-ChIP-Seq(GSE29422)/Homer	NNTGTGGATTSS	1	-0.8657	0.8084	57	0.1213	5630	0.1175
ACA,PL,ILA	E2F4(E2F)/K562-E2F4-ChIP-Seq(GSE31477)/Homer	GGCGGGAAAH	1	-0.8639	0.8084	48	0.1021	4725.9	0.0986
ACA,PL,ILA	COUP-TFII(NR)/Artia-Nr2f2-ChIP-Seq(GSE46497)/Homer	AGRGGTCA	1	-0.8593	0.8084	169	0.3596	16978.7	0.3544
ACA,PL,ILA	PPARE(NR),DR1/3T3L1-Pparg-ChIP-Seq(GSE13511)/Homer	TGACCTTTGCCCCA	1	-0.8509	0.8084	101	0.2149	10089.6	0.2106
ACA,PL,ILA	TEAD(TEA)/Fibroblast-PU.1-ChIP-Seq(Unpublished)/Homer	YCWGGAATGY	1	-0.8395	0.8121	67	0.1426	6660.8	0.139
ACA,PL,ILA	ZNF528(Zf)/HEK293-ZNF528.GFP-ChIP-Seq(GSE58341)/Homer	AGAAATGACTTCCCT	1	-0.8345	0.8127	1	0.0021	58.9	0.0012
ACA,PL,ILA	p53(p53)/Saos-p53-ChIP-Seq(GSE15780)/Homer	RRCATGYCYRGRCATGYYYN	1	-0.8225	0.8157	10	0.0213	938.8	0.0196
ACA,PL,ILA	p53(p53)/Saos-p53-ChIP-Seq/Homer	RRCATGYCYRGRCATGYYYN	1	-0.8225	0.8157	10	0.0213	938.8	0.0196
ACA,PL,ILA	RUNX-AML(Runt)/CD4+-PolII-ChIP-Seq(Barski_et_al.)/Homer	GCTGTGGTTW	1	-0.8118	0.8209	74	0.1574	7392.8	0.1543
ACA,PL,ILA	TR4(NR),DR1/Hela-TR4-ChIP-Seq(GSE24685)/Homer	GAGGTCAAAGGTCA	1	-0.8116	0.8209	13	0.0277	1242	0.0259
ACA,PL,ILA	TEAD2(TEA)/Py2T-Tead2-ChIP-Seq(GSE55709)/Homer	CCWGGAATGY	1	-0.809	0.8209	54	0.1149	5371.7	0.1121
ACA,PL,ILA	Pknox1(Homeobox)/ES-Prep1-ChIP-Seq(GSE63282)/Homer	SCTGTCAVTCAV	1	-0.802	0.8209	24	0.0511	2349.5	0.049
ACA,PL,ILA	GATA:SCL(Zf,bHLH)/Ter119-SCL-ChIP-Seq(GSE18720)/Homer	CRGCTGBNGNSNNSAGATAA	1	-0.7961	0.8209	12	0.0255	1147.6	0.024
ACA,PL,ILA	HOXB13(Homeobox)/ProstateTumor-HOXB13-ChIP-Seq(GSE56288)/Homer	TTTTATKRGG	1	-0.7799	0.8301	109	0.2319	10973.9	0.229
ACA,PL,ILA	Tbx20(T-box)/Heart-Tbx20-ChIP-Seq(GSE29636)/Homer	GGTGYTGACAGS	1	-0.7784	0.8301	23	0.0489	2261.5	0.0472
ACA,PL,ILA	Reverb(NR),DR2/RAW-Reverba.biotin-ChIP-Seq(GSE45914)/Homer	GTRGGTCASTGGGTCA	1	-0.7765	0.8301	13	0.0277	1255.9	0.0262
ACA,PL,ILA	ZSCAN22(Zf)/HEK293-ZSCAN22.GFP-ChIP-Seq(GSE58341)/Homer	SMCAGTCWGAKGGAGGAGGC	1	-0.7756	0.8301	9	0.0191	854.9	0.0178
ACA,PL,ILA	ZNF675(Zf)/HEK293-ZNF675.GFP-ChIP-Seq(GSE58341)/Homer	ARGAGGMCAAAATGW	1	-0.7753	0.8301	14	0.0298	1356.2	0.0283
ACA,PL,ILA	Klf9(Zf)/GBM-Klf9-ChIP-Seq(GSE62211)/Homer	GCCACRCCCACY	1	-0.7618	0.8301	57	0.1213	5713.4	0.1192
ACA,PL,ILA	Hoxa13(Homeobox)/ChickenMSG-Hoxa13.Flag-ChIP-Seq(GSE86088)/Homer	CYHATAAAAN	1	-0.7527	0.8324	231	0.4915	23418	0.4888
ACA,PL,ILA	ZBTB33(Zf)/GM12878-ZBTB33-ChIP-Seq(GSE32465)/Homer	GGVTCTCGCGAGAAC	1	-0.7496	0.8324	5	0.0106	461.5	0.0096
ACA,PL,ILA	Smad2(MAD)/ES-SMAD2-ChIP-Seq(GSE29422)/Homer	CTGTCTGG	1	-0.7479	0.8324	171	0.3638	17315.8	0.3614
ACA,PL,ILA	p53(p53)/mES-cMyc-ChIP-Seq(GSE11431)/Homer	ACATGCCCGGGCAT	1	-0.7311	0.8405	2	0.0043	165.8	0.0035
ACA,PL,ILA	MafA(bZIP)/Islet-MafA-ChIP-Seq(GSE30298)/Homer	TGCTGACTCA	1	-0.7309	0.8405	87	0.1851	8789.7	0.1835
ACA,PL,ILA	IRF4(IRF)/GM12878-IRF4-ChIP-Seq(GSE32465)/Homer	ACTGAAACCA	1	-0.7292	0.8405	44	0.0936	4420.1	0.0923
ACA,PL,ILA	GRHL2(CP2)/HBE-GRHL2-ChIP-Seq(GSE46194)/Homer	AAACYKGTTWDACMRGTTTB	1	-0.7256	0.8405	41	0.0872	4118.2	0.086
ACA,PL,ILA	ZNF768(Zf)/Rajj-ZNF768-ChIP-Seq(GSE111879)/Homer	RHHCAGAGAGGB	1	-0.723	0.8405	4	0.0085	367.7	0.0077
ACA,PL,ILA	OCT:OCT(POU,Homeobox)/NPC-Brn1-ChIP-Seq(GSE35496)/Homer	ATGAATATTCATGAG	1	-0.7195	0.8405	1	0.0021	68.3	0.0014
ACA,PL,ILA	Zac1(Zf)/Neuro2A-Plagl1-ChIP-Seq(GSE75942)/Homer	HAWGRGGCCM	1	-0.7074	0.8407	259	0.5511	26331.3	0.5496
ACA,PL,ILA	Sp1(Zf)/Promoter/Homer	GGCCCCGCCCCC	1	-0.7058	0.8407	41	0.0872	4133.2	0.0863
ACA,PL,ILA	ZNF652/HepG2-ZNF652.Flag-ChIP-Seq(Encode)/Homer	TTAACCCTTTVNKKN	1	-0.7044	0.8407	25	0.0532	2506.7	0.0523
ACA,PL,ILA	GATA(Zf),IR4/iTreg-Gata3-ChIP-Seq(GSE20898)/Homer	NAGATWNBNATCTNN	1	-0.6945	0.8418	7	0.0149	679.1	0.0142
ACA,PL,ILA	Hand2(bHLH)/Mesoderm-Hand2-ChIP-Seq(GSE61475)/Homer	TGACANARRCCAGRC	1	-0.6925	0.8418	51	0.1085	5162.7	0.1078
ACA,PL,ILA	Six2(Homeobox)/NephronProgenitor-Six2-ChIP-Seq(GSE39837)/Homer	GWAAYHTGAKMC	1	-0.6559	0.8682	98	0.2085	9992.4	0.2086
ACA,PL,ILA	Nkx2.5(Homeobox)/HL1-Nkx2.5.biotin-ChIP-Seq(GSE21529)/Homer	RRSCACTYAA	1	-0.6468	0.8729	221	0.4702	22545.7	0.4706
ACA,PL,ILA	Tgif2(Homeobox)/mES-Tgif2-ChIP-Seq(GSE55404)/Homer	TGTCANYT	1	-0.6409	0.8747	278	0.5915	28359.1	0.5919
ACA,PL,ILA	Tbx21(T-box)/GM12878-TBX21-ChIP-Seq(Encode)/Homer	AGGTGTGAAA	1	-0.6408	0.8747	90	0.1915	9193.9	0.1919
ACA,PL,ILA	Twist2(bHLH)/Myoblast-Twist2.Ty1-ChIP-Seq(GSE127998)/Homer	MCAGCTGBYH	1	-0.6401	0.8747	182	0.3872	18580.9	0.3878
ACA,PL,ILA	PBX1(Homeobox)/MCF7-PBX1-ChIP-Seq(GSE28007)/Homer	GSCTGTCACTCA	1	-0.6308	0.8747	8	0.017	804.7	0.0168
ACA,PL,ILA	Hoxd11(Homeobox)/ChickenMSG-Hoxd11.Flag-ChIP-Seq(GSE86088)/Homer	VGCCATAAAA	1	-0.6222	0.878	222	0.4723	22683.8	0.4734
ACA,PL,ILA	ZNF41(Zf)/HEK293-ZNF41.GFP-ChIP-Seq(GSE58341)/Homer	CCTCATGGTGYCYTWYTCCCTTGTG	1	-0.6172	0.8791	3	0.0064	290	0.0061
ACA,PL,ILA	HNF1b(Homeobox)/PDAC-HNF1B-ChIP-Seq(GSE64557)/Homer	GTTAATNATTAA	1	-0.6101	0.8821	14	0.0298	1433.3	0.0299
ACA,PL,ILA	Foxo3(Forkhead)/U2OS-Foxo3-ChIP-Seq(E-MTAB-2701)/Homer	DGTAAACA	1	-0.6101	0.8821	71	0.1511	7285.8	0.1521
ACA,PL,ILA	LRF(Zf)/Erythroblasts-ZBTB7A-ChIP-Seq(GSE74977)/Homer	AAGACCCYYN	1	-0.5977	0.8866	158	0.3362	16193.6	0.338
ACA,PL,ILA	ZNF317(Zf)/HEK293-ZNF317.GFP-ChIP-Seq(GSE58341)/Homer	GTCWGCTGTYYCTCT	1	-0.5874	0.8925	8	0.017	821.4	0.0171
ACA,PL,ILA	GATA(Zf),IR3/iTreg-Gata3-ChIP-Seq(GSE20898)/Homer	NNNNNBAGATAWYATCTVHN	1	-0.5841	0.8925	12	0.0255	1239.3	0.0259
ACA,PL,ILA	MafB(bZIP)/BMM-Mafb-ChIP-Seq(GSE75722)/Homer	WNTGCTGASTCAGCANWTTY	1	-0.5751	0.897	45	0.0957	4654	0.0971
ACA,PL,ILA	ZNF415(Zf)/HEK293-ZNF415.GFP-ChIP-Seq(GSE58341)/Homer	GRTGMTRGAGCC	1	-0.5534	0.9133	61	0.1298	6321.8	0.1319
ACA,PL,ILA	BHLHA15(bHLH)/NIH3T3-BHLHB8.HA-ChIP-Seq(GSE119782)/Homer	NAMCAGCTGK	1	-0.5412	0.9213	145	0.3085	14949.1	0.312
ACA,PL,ILA	TEAD4(TEA)/Tropoblast-Tead4-ChIP-Seq(GSE37350)/Homer	CCWGGAATGY	1	-0.5245	0.9334	82	0.1745	8515.7	0.1777
ACA,PL,ILA	KLF5(Zf)/LoVo-KLF5-ChIP-Seq(GSE49402)/Homer	DGGGYGKGGC	1	-0.5217	0.9334	151	0.3213	15593.2	0.3254
ACA,PL,ILA	Fli1(ETS)/CD8-FLI-ChIP-Seq(GSE20898)/Homer	NRYTTCCGGH	1	-0.5197	0.9334	118	0.2511	12217.2	0.255
ACA,PL,ILA	Pax7(Paired,Homeobox),long/Myoblast-Pax7-ChIP-Seq(GSE25064)/Homer	TAATCHGATTAC	1	-0.5194	0.9334	2	0.0043	204.8	0.0043
ACA,PL,ILA	STAT6(Stat)/CD4-Stat6-ChIP-Seq(GSE22104)/Homer	ABTTCYYRRGAA	1	-0.5163	0.9334	52	0.1106	5434.9	0.1134
ACA,PL,ILA	ELF5(ETS)/T47D-ELF5-ChIP-Seq(GSE30407)/Homer	ACVAGGAAGT	1	-0.5124	0.9334	79	0.1681	8222.7	0.1716
ACA,PL,ILA	RUNX2(Runt)/PCa-RUNX2-ChIP-Seq(GSE33889)/Homer	NWAACCACADNN	1	-0.5064	0.9334	87	0.1851	9053.1	0.1889
ACA,PL,ILA	FOXP1(Forkhead)/H9-FOXP1-ChIP-Seq(GSE31006)/Homer	NYYTGTTTACHN	1	-0.4931	0.9396	43	0.0915	4527.2	0.0945
ACA,PL,ILA	VDR(NR),DR3/GM10855-VDR+vitD-ChIP-Seq(GSE22484)/Homer	ARAGGTCANWGAGTTCANNN	1	-0.4921	0.9396	19	0.0404	2026.7	0.0423
ACA,PL,ILA	Elk4(ETS)/Hela-Elk4-ChIP-Seq(GSE31477)/Homer	NRYTTCCGGY	1	-0.4917	0.9396	61	0.1298	6392.7	0.1334
ACA,PL,ILA	NFkB-p50,p52(RHD)/Monocyte-p50-ChIP-Chip(Schreiber_et_al.)/Homer	GGGGGAATCCCC	1	-0.4799	0.9422	11	0.0234	1189.4	0.0248
ACA,PL,ILA	ZKSCAN1(Zf)/HepG2-ZKSCAN1-ChIP-Seq(Encode)/Homer	GCACAYAGTAGGKCY	1	-0.4772	0.9422	3	0.0064	326.7	0.0068
ACA,PL,ILA	Nrf2(bZIP)/Lymphoblast-Nrf2-ChIP-Seq(GSE37589)/Homer	HTGCTGAGTCAT	1	-0.4756	0.9422	4	0.0085	438	0.0091
ACA,PL,ILA	FOXA1:AR(Forkhead,NR)/LNCAP-AR-ChIP-Seq(GSE27824)/Homer	AGTAAACAAAAAAGAACAND	1	-0.4734	0.9422	10	0.0213	1086.3	0.0227
ACA,PL,ILA	ZBTB18(Zf)/HEK293-ZBTB18.GFP-ChIP-Seq(GSE58341)/Homer	AACATCTGGA	1	-0.4591	0.9488	51	0.1085	5396	0.1126
ACA,PL,ILA	GABPA(ETS)/Jurkat-GABPa-ChIP-Seq(GSE17954)/Homer	RACCGGAAGT	1	-0.4547	0.9498	97	0.2064	10157.2	0.212
ACA,PL,ILA	ZNF322(Zf)/HEK293-ZNF322.GFP-ChIP-Seq(GSE58341)/Homer	GAGCCTGGTACTGWGCCTGR	1	-0.4425	0.9582	30	0.0638	3222.1	0.0672
ACA,PL,ILA	TCF4(bHLH)/SHSY5Y-TCF4-ChIP-Seq(GSE96915)/Homer	SMCATCTGKH	1	-0.4365	0.9607	155	0.3298	16147.9	0.337
ACA,PL,ILA	NFAT:AP1(RHD,bZIP)/Jurkat-NFATC1-ChIP-Seq(Jolma_et_al.)/Homer	SARTGGAAAAWRTGAGTCAB	1	-0.4359	0.9607	15	0.0319	1643.6	0.0343
ACA,PL,ILA	Nur77(NR)/K562-NR4A1-ChIP-Seq(GSE31363)/Homer	TGACCTTTNCNT	1	-0.4178	0.9723	16	0.034	1763.7	0.0368
ACA,PL,ILA	E2F(E2F)/Hela-CellCycle-Expression/Homer	TTSGCGCGAAAA	1	-0.4073	0.9792	5	0.0106	575.6	0.012
ACA,PL,ILA	EKLF(Zf)/Erythrocyte-Klf1-ChIP-Seq(GSE20478)/Homer	NWGGGTGTGGCY	1	-0.4031	0.98	21	0.0447	2308.8	0.0482
ACA,PL,ILA	ETV4(ETS)/HepG2-ETV4-ChIP-Seq(ENCODE)/Homer	ACCGGAAGTG	1	-0.39	0.9898	119	0.2532	12533.4	0.2616
ACA,PL,ILA	ZNF341(Zf)/EBV-ZNF341-ChIP-Seq(GSE113194)/Homer	GGAACAGCCG	1	-0.388	0.9898	81	0.1723	8608.9	0.1797
ACA,PL,ILA	Elf4(ETS)/BMDM-Elf4-ChIP-Seq(GSE88699)/Homer	ACTTCCKGKT	1	-0.3875	0.9898	109	0.2319	11506.7	0.2402
ACA,PL,ILA	EAR2(NR)/K562-NR2F6-ChIP-Seq(Encode)/Homer	NRBCARRGGTCA	1	-0.3794	0.9904	125	0.266	13171.4	0.2749
ACA,PL,ILA	PAX3:FKHR-fusion(Paired,Homeobox)/Rh4-PAX3:FKHR-ChIP-Seq(GSE19063)/Homer	ACCRTGACTAATTNN	1	-0.3785	0.9904	18	0.0383	2009.7	0.0419
ACA,PL,ILA	ZNF711(Zf)/SHSY5Y-ZNF711-ChIP-Seq(GSE20673)/Homer	AGGCCTAG	1	-0.3762	0.9904	180	0.383	18826.1	0.3929
ACA,PL,ILA	RARa(NR)/K562-RARa-ChIP-Seq(Encode)/Homer	TTGAMCTTTG	1	-0.3694	0.9906	268	0.5702	27812.8	0.5805
ACA,PL,ILA	ERE(NR),IR3/MCF7-ERa-ChIP-Seq(Unpublished)/Homer	VAGGTCACNSTGACC	1	-0.3655	0.9912	25	0.0532	2770.9	0.0578
ACA,PL,ILA	ETS:RUNX(ETS,Runt)/Jurkat-RUNX1-ChIP-Seq(GSE17954)/Homer	RCAGGATGTGGT	1	-0.3608	0.9927	8	0.017	934.2	0.0195
ACA,PL,ILA	Bcl6(Zf)/Liver-Bcl6-ChIP-Seq(GSE31578)/Homer	NNNCTTTCCAGGAAA	1	-0.3544	0.9959	146	0.3106	15383.2	0.3211
ACA,PL,ILA	Foxf1(Forkhead)/Lung-Foxf1-ChIP-Seq(GSE77951)/Homer	WWATRTAAACAN	1	-0.3416	1	93	0.1979	9934.6	0.2073
ACA,PL,ILA	Ascl1(bHLH)/NeuralTubes-Ascl1-ChIP-Seq(GSE55840)/Homer	NNVVCAGCTGBN	1	-0.3328	1	159	0.3383	16766.6	0.3499
ACA,PL,ILA	EWS:FLI1-fusion(ETS)/SK_N_MC-EWS:FLI1-ChIP-Seq(SRA014231)/Homer	VACAGGAAAT	1	-0.3286	1	60	0.1277	6515.2	0.136
ACA,PL,ILA	Tbet(T-box)/CD8-Tbet-ChIP-Seq(GSE33802)/Homer	AGGTGTGAAM	1	-0.3249	1	90	0.1915	9654.3	0.2015
ACA,PL,ILA	Fos(bZIP)/TSC-Fos-ChIP-Seq(GSE110950)/Homer	NDATGASTCAYN	1	-0.3236	1	45	0.0957	4944.3	0.1032
ACA,PL,ILA	GATA3(Zf),DR4/iTreg-Gata3-ChIP-Seq(GSE20898)/Homer	AGATGKDGAGATAAG	1	-0.3233	1	6	0.0128	732.3	0.0153
ACA,PL,ILA	GATA3(Zf),DR8/iTreg-Gata3-ChIP-Seq(GSE20898)/Homer	AGATSTNDNNDSAGATAASN	1	-0.3184	1	8	0.017	962.3	0.0201
ACA,PL,ILA	Gata2(Zf)/K562-GATA2-ChIP-Seq(GSE18829)/Homer	BBCTTATCTS	1	-0.3162	1	55	0.117	6010.2	0.1254
ACA,PL,ILA	MafK(bZIP)/C2C12-MafK-ChIP-Seq(GSE36030)/Homer	GCTGASTCAGCA	1	-0.3159	1	23	0.0489	2609.7	0.0545
ACA,PL,ILA	ZNF136(Zf)/HEK293-ZNF136.GFP-ChIP-Seq(GSE58341)/Homer	YTKGATAHAGTATTCTWGGTNGGCA	1	-0.3085	1	8	0.017	969.6	0.0202
ACA,PL,ILA	HINFP(Zf)/K562-HINFP.eGFP-ChIP-Seq(Encode)/Homer	TWVGGTCCGC	1	-0.3079	1	31	0.066	3478.4	0.0726
ACA,PL,ILA	Atf3(bZIP)/GBM-ATF3-ChIP-Seq(GSE33912)/Homer	DATGASTCATHN	1	-0.3016	1	51	0.1085	5613	0.1171
ACA,PL,ILA	NFE2L2(bZIP)/HepG2-NFE2L2-ChIP-Seq(Encode)/Homer	AWWWTGCTGAGTCAT	1	-0.2976	1	5	0.0106	632.5	0.0132
ACA,PL,ILA	HIF2a(bHLH)/785_O-HIF2a-ChIP-Seq(GSE34871)/Homer	GCACGTACCC	1	-0.2928	1	27	0.0574	3068.4	0.064
ACA,PL,ILA	STAT6(Stat)/Macrophage-Stat6-ChIP-Seq(GSE38377)/Homer	TTCCKNAGAA	1	-0.2927	1	50	0.1064	5521.3	0.1152
ACA,PL,ILA	Mouse_Recombination_Hotspot(Zf)/Testis-DMC1-ChIP-Seq(GSE24438)/Homer	ACTYKNATTCGTGNTACTTC	1	-0.2799	1	5	0.0106	643.8	0.0134
ACA,PL,ILA	Bcl11a(Zf)/HSPC-BCL11A-ChIP-Seq(GSE104676)/Homer	TYTGACCASWRG	1	-0.2717	1	64	0.1362	7037.6	0.1469
ACA,PL,ILA	GFX(?)/Promoter/Homer	ATTCTCGCGAGA	1	-0.2691	1	1	0.0021	147.4	0.0031
ACA,PL,ILA	RUNX(Runt)/HPC7-Runx1-ChIP-Seq(GSE22178)/Homer	SAAACCACAG	1	-0.2632	1	71	0.1511	7791.9	0.1626
ACA,PL,ILA	COUP-TFII(NR)/K562-NR2F1-ChIP-Seq(Encode)/Homer	GKBCARAGGTCA	1	-0.26	1	134	0.2851	14364	0.2998
ACA,PL,ILA	FXR(NR),IR1/Liver-FXR-ChIP-Seq(Chong_et_al.)/Homer	AGGTCANTGACCTB	1	-0.2575	1	34	0.0723	3873	0.0808
ACA,PL,ILA	EBNA1(EBV-virus)/Raji-EBNA1-ChIP-Seq(GSE30709)/Homer	GGYAGCAYDTGCTDCCCNNN	1	-0.2573	1	1	0.0021	151.3	0.0032
ACA,PL,ILA	SPDEF(ETS)/VCaP-SPDEF-ChIP-Seq(SRA014231)/Homer	ASWTCCTGBT	1	-0.2528	1	104	0.2213	11268.3	0.2352
ACA,PL,ILA	USF1(bHLH)/GM12878-Usf1-ChIP-Seq(GSE32465)/Homer	SGTCACGTGR	1	-0.2505	1	37	0.0787	4206.9	0.0878
ACA,PL,ILA	CTCF(Zf)/CD4+-CTCF-ChIP-Seq(Barski_et_al.)/Homer	AYAGTGCCMYCTRGTGGCCA	1	-0.2401	1	14	0.0298	1707.5	0.0356
ACA,PL,ILA	Fra1(bZIP)/BT549-Fra1-ChIP-Seq(GSE46166)/Homer	NNATGASTCATH	1	-0.2376	1	41	0.0872	4658.8	0.0972
ACA,PL,ILA	ZNF669(Zf)/HEK293-ZNF669.GFP-ChIP-Seq(GSE58341)/Homer	GARTGGTCATCGCCC	1	-0.2159	1	5	0.0106	689.7	0.0144
ACA,PL,ILA	Etv2(ETS)/ES-ER71-ChIP-Seq(GSE59402)/Homer	NNAYTTCCTGHN	1	-0.2084	1	94	0.2	10338.3	0.2158
ACA,PL,ILA	THRa(NR)/C17.2-THRa-ChIP-Seq(GSE38347)/Homer	GGTCANYTGAGGWCA	1	-0.2071	1	37	0.0787	4284.8	0.0894
ACA,PL,ILA	ETS(ETS)/Promoter/Homer	AACCGGAAGT	1	-0.2053	1	33	0.0702	3854	0.0804
ACA,PL,ILA	Sox7(HMG)/ESC-Sox7-ChIP-Seq(GSE133899)/Homer	VVRRAACAATGG	1	-0.2036	1	25	0.0532	2980.6	0.0622
ACA,PL,ILA	ZNF382(Zf)/HEK293-ZNF382.GFP-ChIP-Seq(GSE58341)/Homer	GNCTGTASTRNTGBCTCHTT	1	-0.1997	1	2	0.0043	318.8	0.0067
ACA,PL,ILA	ERG(ETS)/VCaP-ERG-ChIP-Seq(GSE14097)/Homer	ACAGGAAGTG	1	-0.1985	1	159	0.3383	17128.6	0.3575
ACA,PL,ILA	PRDM9(Zf)/Testis-DMC1-ChIP-Seq(GSE35498)/Homer	ADGGYAGYAGCATCT	1	-0.1979	1	39	0.083	4519.5	0.0943
ACA,PL,ILA	ETS:E-box(ETS,bHLH)/HPC7-Scl-ChIP-Seq(GSE22178)/Homer	AGGAARCAGCTG	1	-0.1952	1	7	0.0149	949.4	0.0198
ACA,PL,ILA	STAT5(Stat)/mCD4+-Stat5-ChIP-Seq(GSE12346)/Homer	RTTTCTNAGAAA	1	-0.1917	1	30	0.0638	3551.6	0.0741
ACA,PL,ILA	Tbx5(T-box)/HL1-Tbx5.biotin-ChIP-Seq(GSE21529)/Homer	AGGTGTCA	1	-0.1856	1	271	0.5766	28612.6	0.5972
ACA,PL,ILA	Pax7(Paired,Homeobox),longest/Myoblast-Pax7-ChIP-Seq(GSE25064)/Homer	NTAATTDGCYAATTANNWWD	1	-0.1854	1	2	0.0043	327.5	0.0068
ACA,PL,ILA	MYNN(Zf)/HEK293-MYNN.eGFP-ChIP-Seq(Encode)/Homer	TTCAAAWTAAAAGTC	1	-0.1845	1	22	0.0468	2680.6	0.0559
ACA,PL,ILA	Bach1(bZIP)/K562-Bach1-ChIP-Seq(GSE31477)/Homer	AWWNTGCTGAGTCAT	1	-0.1834	1	3	0.0064	463.9	0.0097
ACA,PL,ILA	SpiB(ETS)/OCILY3-SPIB-ChIP-Seq(GSE56857)/Homer	AAAGRGGAAGTG	1	-0.1753	1	20	0.0426	2472.1	0.0516
ACA,PL,ILA	ETS1(ETS)/Jurkat-ETS1-ChIP-Seq(GSE17954)/Homer	ACAGGAAGTG	1	-0.1735	1	105	0.2234	11597.9	0.2421
ACA,PL,ILA	CTCF-SatelliteElement(Zf?)/CD4+-CTCF-ChIP-Seq(Barski_et_al.)/Homer	TGCAGTTCCMVNWRTGGCCA	1	-0.1643	1	1	0.0021	192.4	0.004
ACA,PL,ILA	ZNF165(Zf)/WHIM12-ZNF165-ChIP-Seq(GSE65937)/Homer	AAGGKGRCGCAGGCA	1	-0.1634	1	11	0.0234	1461.1	0.0305
ACA,PL,ILA	HEB(bHLH)/mES-Heb-ChIP-Seq(GSE53233)/Homer	VCAGCTGBNN	1	-0.1595	1	186	0.3957	20052.5	0.4185
ACA,PL,ILA	Erra(NR)/HepG2-Erra-ChIP-Seq(GSE31477)/Homer	CAAAGGTCAG	1	-0.1562	1	218	0.4638	23343.2	0.4872
ACA,PL,ILA	SCRT1(Zf)/HEK293-SCRT1.eGFP-ChIP-Seq(Encode)/Homer	GCAACAGGTG	1	-0.1462	1	25	0.0532	3090.4	0.0645
ACA,PL,ILA	c-Myc(bHLH)/LNCAP-cMyc-ChIP-Seq(Unpublished)/Homer	VCCACGTG	1	-0.1458	1	37	0.0787	4421.8	0.0923
ACA,PL,ILA	MITF(bHLH)/MastCells-MITF-ChIP-Seq(GSE48085)/Homer	RTCATGTGAC	1	-0.1395	1	78	0.166	8863.6	0.185
ACA,PL,ILA	HIF-1b(HLH)/T47D-HIF1b-ChIP-Seq(GSE59937)/Homer	RTACGTGC	1	-0.1382	1	96	0.2043	10776.3	0.2249
ACA,PL,ILA	Ascl2(bHLH)/ESC-Ascl2-ChIP-Seq(GSE97712)/Homer	SSRGCAGCTGCH	1	-0.1356	1	112	0.2383	12471	0.2603
ACA,PL,ILA	ZNF143|STAF(Zf)/CUTLL-ZNF143-ChIP-Seq(GSE29600)/Homer	ATTTCCCAGVAKSCY	1	-0.1287	1	39	0.083	4688.7	0.0979
ACA,PL,ILA	Egr2(Zf)/Thymocytes-Egr2-ChIP-Seq(GSE34254)/Homer	NGCGTGGGCGGR	1	-0.128	1	19	0.0404	2451.4	0.0512
ACA,PL,ILA	KLF10(Zf)/HEK293-KLF10.GFP-ChIP-Seq(GSE58341)/Homer	GGGGGTGTGTCC	1	-0.1258	1	71	0.1511	8166.3	0.1704
ACA,PL,ILA	ERRg(NR)/Kidney-ESRRG-ChIP-Seq(GSE104905)/Homer	GTGACCTTGRVN	1	-0.1247	1	75	0.1596	8598.6	0.1795
ACA,PL,ILA	ELF1(ETS)/Jurkat-ELF1-ChIP-Seq(SRA014231)/Homer	AVCCGGAAGT	1	-0.1232	1	51	0.1085	6018.8	0.1256
ACA,PL,ILA	Elk1(ETS)/Hela-Elk1-ChIP-Seq(GSE31477)/Homer	HACTTCCGGY	1	-0.1221	1	55	0.117	6456.3	0.1347
ACA,PL,ILA	MafF(bZIP)/HepG2-MafF-ChIP-Seq(GSE31477)/Homer	HWWGTCAGCAWWTTT	1	-0.1209	1	19	0.0404	2467.2	0.0515
ACA,PL,ILA	THRb(NR)/HepG2-THRb.Flag-ChIP-Seq(Encode)/Homer	GGTCACCTGAGGTCA	1	-0.1188	1	51	0.1085	6033.1	0.1259
ACA,PL,ILA	CLOCK(bHLH)/Liver-Clock-ChIP-Seq(GSE39860)/Homer	GHCACGTG	1	-0.1168	1	43	0.0915	5165.9	0.1078
ACA,PL,ILA	E2F3(E2F)/MEF-E2F3-ChIP-Seq(GSE71376)/Homer	BTKGGCGGGAAA	1	-0.1156	1	59	0.1255	6913.1	0.1443
ACA,PL,ILA	ZFX(Zf)/mES-Zfx-ChIP-Seq(GSE11431)/Homer	AGGCCTRG	1	-0.1147	1	122	0.2596	13613	0.2841
ACA,PL,ILA	Jun-AP1(bZIP)/K562-cJun-ChIP-Seq(GSE31477)/Homer	GATGASTCATCN	1	-0.1144	1	14	0.0298	1900.9	0.0397
ACA,PL,ILA	OCT:OCT(POU,Homeobox)/NPC-OCT6-ChIP-Seq(GSE43916)/Homer	YATGCATATRCATRT	1	-0.108	1	8	0.017	1189.3	0.0248
ACA,PL,ILA	bHLHE41(bHLH)/proB-Bhlhe41-ChIP-Seq(GSE93764)/Homer	KCACGTGMCN	1	-0.1054	1	98	0.2085	11129.5	0.2323
ACA,PL,ILA	STAT1(Stat)/HelaS3-STAT1-ChIP-Seq(GSE12782)/Homer	NATTTCCNGGAAAT	1	-0.1049	1	24	0.0511	3081.1	0.0643
ACA,PL,ILA	Gata1(Zf)/K562-GATA1-ChIP-Seq(GSE18829)/Homer	SAGATAAGRV	1	-0.1034	1	44	0.0936	5322.7	0.1111
ACA,PL,ILA	ELF3(ETS)/PDAC-ELF3-ChIP-Seq(GSE64557)/Homer	ANCAGGAAGT	1	-0.09893	1	68	0.1447	7954.3	0.166
ACA,PL,ILA	Fra2(bZIP)/Striatum-Fra2-ChIP-Seq(GSE43429)/Homer	GGATGACTCATC	1	-0.09333	1	32	0.0681	4024.7	0.084
ACA,PL,ILA	Esrrb(NR)/mES-Esrrb-ChIP-Seq(GSE11431)/Homer	KTGACCTTGA	1	-0.09279	1	58	0.1234	6898.3	0.144
ACA,PL,ILA	AP-1(bZIP)/ThioMac-PU.1-ChIP-Seq(GSE21512)/Homer	VTGACTCATC	1	-0.08727	1	53	0.1128	6377.7	0.1331
ACA,PL,ILA	ETV1(ETS)/GIST48-ETV1-ChIP-Seq(GSE22441)/Homer	AACCGGAAGT	1	-0.08613	1	136	0.2894	15236.2	0.318
ACA,PL,ILA	KLF3(Zf)/MEF-Klf3-ChIP-Seq(GSE44748)/Homer	NRGCCCCRCCCHBNN	1	-0.0857	1	58	0.1234	6931.5	0.1447
ACA,PL,ILA	TRPS1(Zf)/MCF7-TRPS1-ChIP-Seq(GSE107013)/Homer	AGATAAGANN	1	-0.0741	1	167	0.3553	18546.5	0.3871
ACA,PL,ILA	THRb(NR)/Liver-NR1A2-ChIP-Seq(GSE52613)/Homer	TRAGGTCA	1	-0.07159	1	332	0.7064	35248.3	0.7357
ACA,PL,ILA	Klf4(Zf)/mES-Klf4-ChIP-Seq(GSE11431)/Homer	GCCACACCCA	1	-0.071	1	38	0.0809	4791.1	0.1
ACA,PL,ILA	Fosl2(bZIP)/3T3L1-Fosl2-ChIP-Seq(GSE56872)/Homer	NATGASTCABNN	1	-0.0678	1	20	0.0426	2742.7	0.0572
ACA,PL,ILA	TFE3(bHLH)/MEF-TFE3-ChIP-Seq(GSE75757)/Homer	GTCACGTGACYV	1	-0.06649	1	4	0.0085	748.3	0.0156
ACA,PL,ILA	JunB(bZIP)/DendriticCells-Junb-ChIP-Seq(GSE36099)/Homer	RATGASTCAT	1	-0.06604	1	37	0.0787	4703.3	0.0982
ACA,PL,ILA	LXRE(NR),DR4/RAW-LXRb.biotin-ChIP-Seq(GSE21512)/Homer	RGGTTACTANAGGTCA	1	-0.06521	1	2	0.0043	453.3	0.0095
ACA,PL,ILA	PU.1(ETS)/ThioMac-PU.1-ChIP-Seq(GSE21512)/Homer	AGAGGAAGTG	1	-0.06295	1	44	0.0936	5505.9	0.1149
ACA,PL,ILA	E2F7(E2F)/Hela-E2F7-ChIP-Seq(GSE32673)/Homer	VDTTTCCCGCCA	1	-0.06141	1	8	0.017	1298.2	0.0271
ACA,PL,ILA	NRF(NRF)/Promoter/Homer	STGCGCATGCGC	1	-0.06122	1	15	0.0319	2171.3	0.0453
ACA,PL,ILA	Cdx2(Homeobox)/mES-Cdx2-ChIP-Seq(GSE14586)/Homer	GYMATAAAAH	1	-0.05395	1	62	0.1319	7555.1	0.1577
ACA,PL,ILA	Gata4(Zf)/Heart-Gata4-ChIP-Seq(GSE35151)/Homer	NBWGATAAGR	1	-0.05258	1	80	0.1702	9527.3	0.1988
ACA,PL,ILA	Six4(Homeobox)/MCF7-SIX4-ChIP-Seq(Encode)/Homer	TGWAAYCTGABACCB	1	-0.05159	1	2	0.0043	481.6	0.0101
ACA,PL,ILA	Meis1(Homeobox)/MastCells-Meis1-ChIP-Seq(GSE48085)/Homer	VGCTGWCAVB	1	-0.04991	1	147	0.3128	16670.1	0.3479
ACA,PL,ILA	n-Myc(bHLH)/mES-nMyc-ChIP-Seq(GSE11431)/Homer	VRCCACGTGG	1	-0.04769	1	61	0.1298	7493.6	0.1564
ACA,PL,ILA	Gata6(Zf)/HUG1N-GATA6-ChIP-Seq(GSE51936)/Homer	YCTTATCTBN	1	-0.04727	1	71	0.1511	8594	0.1794
ACA,PL,ILA	PSE(SNAPc)/K562-mStart-Seq/Homer	WAVTCACCMTAASYDAAAAG	1	-0.0439	1	46	0.0979	5855.6	0.1222
ACA,PL,ILA	Stat3(Stat)/mES-Stat3-ChIP-Seq(GSE11431)/Homer	CTTCCGGGAA	1	-0.04301	1	43	0.0915	5524.6	0.1153
ACA,PL,ILA	Usf2(bHLH)/C2C12-Usf2-ChIP-Seq(GSE36030)/Homer	GTCACGTGGT	1	-0.03864	1	20	0.0426	2887.3	0.0603
ACA,PL,ILA	BORIS(Zf)/K562-CTCFL-ChIP-Seq(GSE32465)/Homer	CNNBRGCGCCCCCTGSTGGC	1	-0.03758	1	20	0.0426	2894.5	0.0604
ACA,PL,ILA	Ptf1a(bHLH)/Panc1-Ptf1a-ChIP-Seq(GSE47459)/Homer	ACAGCTGTTN	1	-0.03574	1	238	0.5064	26206.4	0.547
ACA,PL,ILA	NF-E2(bZIP)/K562-NFE2-ChIP-Seq(GSE31477)/Homer	GATGACTCAGCA	1	-0.03562	1	2	0.0043	525.6	0.011
ACA,PL,ILA	c-Myc(bHLH)/mES-cMyc-ChIP-Seq(GSE11431)/Homer	VVCCACGTGG	1	-0.03511	1	43	0.0915	5591.2	0.1167
ACA,PL,ILA	NPAS(bHLH)/Liver-NPAS-ChIP-Seq(GSE39860)/Homer	NVCACGTG	1	-0.03399	1	137	0.2915	15805.3	0.3299
ACA,PL,ILA	DMRT6(DM)/Testis-DMRT6-ChIP-Seq(GSE60440)/Homer	YDGHTACAWTGTADC	1	-0.03063	1	13	0.0277	2077.2	0.0434
ACA,PL,ILA	Bach2(bZIP)/OCILy7-Bach2-ChIP-Seq(GSE44420)/Homer	TGCTGAGTCA	1	-0.02824	1	10	0.0213	1706.5	0.0356
ACA,PL,ILA	Hnf1(Homeobox)/Liver-Foxa2-Chip-Seq(GSE25694)/Homer	GGTTAAWCATTAA	1	-0.02741	1	7	0.0149	1308.4	0.0273
ACA,PL,ILA	YY1(Zf)/Promoter/Homer	CAAGATGGCGGC	1	-0.02585	1	5	0.0106	1034.3	0.0216
ACA,PL,ILA	ZBTB12(Zf)/HEK293-ZBTB12.GFP-ChIP-Seq(GSE58341)/Homer	NGNTCTAGAACCNGV	1	-0.02074	1	41	0.0872	5527.4	0.1154
ACA,PL,ILA	RUNX1(Runt)/Jurkat-RUNX1-ChIP-Seq(GSE29180)/Homer	AAACCACARM	1	-0.01726	1	92	0.1957	11280.6	0.2354
ACA,PL,ILA	E2A(bHLH)/proBcell-E2A-ChIP-Seq(GSE21978)/Homer	DNRCAGCTGY	1	-0.01554	1	134	0.2851	15831.1	0.3304
ACA,PL,ILA	HNF4a(NR),DR1/HepG2-HNF4a-ChIP-Seq(GSE25021)/Homer	CARRGKBCAAAGTYCA	1	-0.0154	1	38	0.0809	5266.3	0.1099
ACA,PL,ILA	bHLHE40(bHLH)/HepG2-BHLHE40-ChIP-Seq(GSE31477)/Homer	KCACGTGMCN	1	-0.01286	1	17	0.0362	2769.6	0.0578
ACA,PL,ILA	BATF(bZIP)/Th17-BATF-ChIP-Seq(GSE39756)/Homer	DATGASTCAT	1	-0.009332	1	41	0.0872	5758.7	0.1202
ACA,PL,ILA	E-box(bHLH)/Promoter/Homer	SSGGTCACGTGA	1	-0.007455	1	2	0.0043	707.4	0.0148
ACA,PL,ILA	NPAS2(bHLH)/Liver-NPAS2-ChIP-Seq(GSE39860)/Homer	KCCACGTGAC	1	-0.006546	1	87	0.1851	11081.1	0.2313
ACA,PL,ILA	HIF-1a(bHLH)/MCF7-HIF1a-ChIP-Seq(GSE28352)/Homer	TACGTGCV	1	-0.006264	1	11	0.0234	2116.6	0.0442
ACA,PL,ILA	Max(bHLH)/K562-Max-ChIP-Seq(GSE31477)/Homer	RCCACGTGGYYN	1	-0.005661	1	54	0.1149	7411.6	0.1547
ACA,PL,ILA	BMAL1(bHLH)/Liver-Bmal1-ChIP-Seq(GSE39860)/Homer	GNCACGTG	1	-0.004553	1	147	0.3128	17688.8	0.3692
ACA,PL,ILA	MNT(bHLH)/HepG2-MNT-ChIP-Seq(Encode)/Homer	DGCACACGTG	1	-0.003886	1	83	0.1766	10809	0.2256
ACA,PL,ILA	GATA3(Zf)/iTreg-Gata3-ChIP-Seq(GSE20898)/Homer	AGATAASR	1	-0.003103	1	113	0.2404	14181.6	0.296
ACA,PL,ILA	DMRT1(DM)/Testis-DMRT1-ChIP-Seq(GSE64892)/Homer	TWGHWACAWTGTWDC	1	-0.002726	1	13	0.0277	2539.9	0.053
ACA,PL,ILA	NRF1(NRF)/MCF7-NRF1-ChIP-Seq(Unpublished)/Homer	CTGCGCATGCGC	1	-0.00244	1	8	0.017	1840.6	0.0384
ACA,PL,ILA	Nr5a2(NR)/mES-Nr5a2-ChIP-Seq(GSE19019)/Homer	BTCAAGGTCA	1	-0.001189	1	43	0.0915	6527.9	0.1362
ACA,PL,ILA	Slug(Zf)/Mesoderm-Snai2-ChIP-Seq(GSE61475)/Homer	SNGCACCTGCHS	1	-0.000302	1	42	0.0894	6721.7	0.1403
ACA,PL,ILA	RARg(NR)/ES-RARg-ChIP-Seq(GSE30538)/Homer	AGGTCAAGGTCA	1	-0.00024	1	3	0.0064	1301.9	0.0272
ACA,PL,ILA	Nr5a2(NR)/Pancreas-LRH1-ChIP-Seq(GSE34295)/Homer	BTCAAGGTCA	1	-8.5e-05	1	54	0.1149	8467.8	0.1767
ACA,PL,ILA	RAR:RXR(NR),DR0/ES-RAR-ChIP-Seq(GSE56893)/Homer	AGGTCAAGGTCA	1	-5.6e-05	1	8	0.017	2381.9	0.0497
ACA,PL,ILA	Snail1(Zf)/LS174T-SNAIL1.HA-ChIP-Seq(GSE127183)/Homer	TRCACCTGCY	1	-5.2e-05	1	64	0.1362	9777.9	0.2041
ACA,PL,ILA	SF1(NR)/H295R-Nr5a1-ChIP-Seq(GSE44220)/Homer	CAAGGHCANV	1	-2e-05	1	31	0.066	5861.3	0.1223
ACA,PL,ILA	ZEB2(Zf)/SNU398-ZEB2-ChIP-Seq(GSE103048)/Homer	GNMCAGGTGTGC	1	0	1	62	0.1319	10687.9	0.2231
ACA,PL,ILA	E2A(bHLH),near_PU.1/Bcell-PU.1-ChIP-Seq(GSE21512)/Homer	NVCACCTGBN	1	0	1	99	0.2106	15553.7	0.3246
ACA,PL,ILA	ZEB1(Zf)/PDAC-ZEB1-ChIP-Seq(GSE64557)/Homer	VCAGGTRDRY	1	0	1	113	0.2404	18361.1	0.3832
ACA,PL,ILA	DUX(Homeobox)/C2C12-Dux-ChIP-Seq(GSE87279)/Homer	BCWGATTCAATCAAN	1	0	1	0	0	23.8	0.0005
ACA,PL,ILA	REST-NRSF(Zf)/Jurkat-NRSF-ChIP-Seq/Homer	GGMGCTGTCCATGGTGCTGA	1	0	1	0	0	93.3	0.0019
ACA,PL,ILA	ZFP3(Zf)/HEK293-ZFP3.GFP-ChIP-Seq(GSE58341)/Homer	GGGTTTTGAAGGATGARTAGGAGTT	1	0	1	0	0	22.5	0.0005
ACA,PL,ILA	ZNF16(Zf)/HEK293-ZNF16.GFP-ChIP-Seq(GSE58341)/Homer	MACCTTCYATGGCTCCCTAKTGCCY	1	0	1	0	0	76.1	0.0016
ACB	Sox9(HMG)/Limb-SOX9-ChIP-Seq(GSE73225)/Homer	AGGVNCCTTTGT	1e-06	-14.14	0.0003	51	0.3923	9995.2	0.2043
ACB	Sox6(HMG)/Myotubes-Sox6-ChIP-Seq(GSE32627)/Homer	CCATTGTTNY	1e-05	-11.79	0.0017	68	0.5231	16380.5	0.3348
ACB	NF1-halfsite(CTF)/LNCaP-NF1-ChIP-Seq(Unpublished)/Homer	YTGCCAAG	1e-05	-11.61	0.0017	75	0.5769	18938	0.387
ACB	Sox4(HMG)/proB-Sox4-ChIP-Seq(GSE50066)/Homer	YCTTTGTTCC	0.0001	-11.49	0.0017	46	0.3538	9374.6	0.1916
ACB	Sox2(HMG)/mES-Sox2-ChIP-Seq(GSE11431)/Homer	BCCATTGTTC	0.0001	-10.76	0.0019	46	0.3538	9632.1	0.1968
ACB	NF1(CTF)/LNCAP-NF1-ChIP-Seq(Unpublished)/Homer	CYTGGCABNSTGCCAR	0.0001	-9.696	0.0045	26	0.2	4309.4	0.0881
ACB	Sox21(HMG)/ESC-SOX21-ChIP-Seq(GSE110505)/Homer	BCCWTTGTBYKV	0.0001	-9.322	0.0056	74	0.5692	19686.5	0.4023
ACB	Sox3(HMG)/NPC-Sox3-ChIP-Seq(GSE33059)/Homer	CCWTTGTY	0.001	-8.305	0.0136	68	0.5231	18062.1	0.3691
ACB	Tcf7(HMG)/GM12878-TCF7-ChIP-Seq(Encode)/Homer	CTTTGATGTGSB	0.001	-8.159	0.014	22	0.1692	3684.3	0.0753
ACB	Sox10(HMG)/SciaticNerve-Sox3-ChIP-Seq(GSE35132)/Homer	CCWTTGTYYB	0.001	-8.126	0.014	65	0.5	17095.5	0.3494
ACB	Foxo1(Forkhead)/RAW-Foxo1-ChIP-Seq(Fan_et_al.)/Homer	CTGTTTAC	0.001	-8.058	0.014	71	0.5462	19279	0.394
ACB	Rbpj1(?)/Panc1-Rbpj1-ChIP-Seq(GSE47459)/Homer	HTTTCCCASG	0.001	-7.816	0.0148	61	0.4692	15863.2	0.3242
ACB	FOXK1(Forkhead)/HEK293-FOXK1-ChIP-Seq(GSE51673)/Homer	NVWTGTTTAC	0.01	-6.898	0.0342	43	0.3308	10321.4	0.2109
ACB	DLX5(Homeobox)/BasalGanglia-Dlx5-ChIP-seq(GSE124936)/Homer	SSTAATTA	0.01	-6.719	0.038	33	0.2538	7279.3	0.1488
ACB	Sox7(HMG)/ESC-Sox7-ChIP-Seq(GSE133899)/Homer	VVRRAACAATGG	0.01	-6.434	0.0471	18	0.1385	3124.9	0.0639
ACB	EWS:ERG-fusion(ETS)/CADO_ES1-EWS:ERG-ChIP-Seq(SRA014231)/Homer	ATTTCCTGTN	0.01	-6.09	0.0623	34	0.2615	7868	0.1608
ACB	CDX4(Homeobox)/ZebrafishEmbryos-Cdx4.Myc-ChIP-Seq(GSE48254)/Homer	NGYCATAAAWCH	0.01	-6.031	0.0623	37	0.2846	8836.5	0.1806
ACB	Zfp809(Zf)/ES-Zfp809-ChIP-Seq(GSE70799)/Homer	GGGGCTYGKCTGGGA	0.01	-5.909	0.0664	15	0.1154	2498	0.0511
ACB	Isl1(Homeobox)/Neuron-Isl1-ChIP-Seq(GSE31456)/Homer	CTAATKGV	0.01	-5.748	0.0739	66	0.5077	18887.6	0.386
ACB	DLX2(Homeobox)/BasalGanglia-Dlx2-ChIP-seq(GSE124936)/Homer	NNNTAATTAS	0.01	-5.352	0.1042	53	0.4077	14547.5	0.2973
ACB	STAT6(Stat)/Macrophage-Stat6-ChIP-Seq(GSE38377)/Homer	TTCCKNAGAA	0.01	-5.1	0.1277	25	0.1923	5574.4	0.1139
ACB	Hoxd11(Homeobox)/ChickenMSG-Hoxd11.Flag-ChIP-Seq(GSE86088)/Homer	VGCCATAAAA	0.01	-5.08	0.1277	75	0.5769	22686.8	0.4636
ACB	ZNF416(Zf)/HEK293-ZNF416.GFP-ChIP-Seq(GSE58341)/Homer	WDNCTGGGCA	0.01	-4.836	0.1518	57	0.4385	16303.7	0.3332
ACB	Foxo3(Forkhead)/U2OS-Foxo3-ChIP-Seq(E-MTAB-2701)/Homer	DGTAAACA	0.01	-4.763	0.1566	30	0.2308	7276.5	0.1487
ACB	Dlx3(Homeobox)/Kerainocytes-Dlx3-ChIP-Seq(GSE89884)/Homer	NDGTAATTAC	0.01	-4.657	0.1672	26	0.2	6085.2	0.1244
ACB	Stat3+il21(Stat)/CD4-Stat3-ChIP-Seq(GSE19198)/Homer	SVYTTCCNGGAARB	0.1	-4.517	0.1849	32	0.2462	8047.2	0.1645
ACB	Tlx?(NR)/NPC-H3K4me1-ChIP-Seq(GSE16256)/Homer	CTGGCAGSCTGCCA	0.1	-4.432	0.1937	23	0.1769	5277.5	0.1079
ACB	Sox15(HMG)/CPA-Sox15-ChIP-Seq(GSE62909)/Homer	RAACAATGGN	0.1	-4.363	0.2002	42	0.3231	11443.7	0.2339
ACB	HNF1b(Homeobox)/PDAC-HNF1B-ChIP-Seq(GSE64557)/Homer	GTTAATNATTAA	0.1	-4.022	0.2719	8	0.0615	1237.4	0.0253
ACB	PBX2(Homeobox)/K562-PBX2-ChIP-Seq(Encode)/Homer	RTGATTKATRGN	0.1	-3.986	0.2724	30	0.2308	7714.9	0.1577
ACB	Lhx3(Homeobox)/Neuron-Lhx3-ChIP-Seq(GSE31456)/Homer	ADBTAATTAR	0.1	-3.931	0.2786	54	0.4154	15930.2	0.3256
ACB	DLX1(Homeobox)/BasalGanglia-Dlx1-ChIP-seq(GSE124936)/Homer	NSNNTAATTA	0.1	-3.815	0.3031	45	0.3462	12865.6	0.2629
ACB	Lhx1(Homeobox)/EmbryoCarcinoma-Lhx1-ChIP-Seq(GSE70957)/Homer	NNYTAATTAR	0.1	-3.702	0.3289	39	0.3	10892.2	0.2226
ACB	En1(Homeobox)/SUM149-EN1-ChIP-Seq(GSE120957)/Homer	NDCTAATTAS	0.1	-3.661	0.3328	58	0.4462	17590.6	0.3595
ACB	RFX(HTH)/K562-RFX3-ChIP-Seq(SRA012198)/Homer	CGGTTGCCATGGCAAC	0.1	-3.638	0.3328	6	0.0462	848.8	0.0173
ACB	Stat3(Stat)/mES-Stat3-ChIP-Seq(GSE11431)/Homer	CTTCCGGGAA	0.1	-3.638	0.3328	23	0.1769	5685	0.1162
ACB	Nkx6.1(Homeobox)/Islet-Nkx6.1-ChIP-Seq(GSE40975)/Homer	GKTAATGR	0.1	-3.6	0.3328	72	0.5538	22794.9	0.4659
ACB	EBF2(EBF)/BrownAdipose-EBF2-ChIP-Seq(GSE97114)/Homer	NABTCCCWDGGGAVH	0.1	-3.584	0.3328	38	0.2923	10640.4	0.2175
ACB	LHX9(Homeobox)/Hct116-LHX9.V5-ChIP-Seq(GSE116822)/Homer	NGCTAATTAG	0.1	-3.557	0.3328	47	0.3615	13766.9	0.2813
ACB	AR-halfsite(NR)/LNCaP-AR-ChIP-Seq(GSE27824)/Homer	CCAGGAACAG	0.1	-3.498	0.3328	106	0.8154	36266	0.7412
ACB	EBF1(EBF)/Near-E2A-ChIP-Seq(GSE21512)/Homer	GTCCCCWGGGGA	0.1	-3.452	0.3401	43	0.3308	12458.2	0.2546
ACB	EWS:FLI1-fusion(ETS)/SK_N_MC-EWS:FLI1-ChIP-Seq(SRA014231)/Homer	VACAGGAAAT	0.1	-3.377	0.3579	25	0.1923	6474.2	0.1323
ACB	Pdx1(Homeobox)/Islet-Pdx1-ChIP-Seq(SRA008281)/Homer	YCATYAATCA	0.1	-3.343	0.3616	32	0.2462	8795.1	0.1797
ACB	NFY(CCAAT)/Promoter/Homer	RGCCAATSRG	0.1	-3.254	0.3862	33	0.2538	9195.5	0.1879
ACB	Zic2(Zf)/ESC-Zic2-ChIP-Seq(SRP197560)/Homer	CHCAGCRGGRGG	0.1	-3.254	0.3862	22	0.1692	5588.5	0.1142
ACB	bHLHE40(bHLH)/HepG2-BHLHE40-ChIP-Seq(GSE31477)/Homer	KCACGTGMCN	0.1	-3.233	0.3862	13	0.1	2841	0.0581
ACB	Rfx2(HTH)/LoVo-RFX2-ChIP-Seq(GSE49402)/Homer	GTTGCCATGGCAACM	0.1	-3.187	0.3864	6	0.0462	947	0.0194
ACB	HLF(bZIP)/HSC-HLF.Flag-ChIP-Seq(GSE69817)/Homer	RTTATGYAAB	0.1	-3.172	0.3864	27	0.2077	7258.7	0.1483
ACB	CTCF(Zf)/CD4+-CTCF-ChIP-Seq(Barski_et_al.)/Homer	AYAGTGCCMYCTRGTGGCCA	0.1	-3.17	0.3864	9	0.0692	1731.6	0.0354
ACB	STAT4(Stat)/CD4-Stat4-ChIP-Seq(GSE22104)/Homer	NYTTCCWGGAAR	0.1	-3.15	0.3864	36	0.2769	10292.5	0.2103
ACB	PGR(NR)/EndoStromal-PGR-ChIP-Seq(GSE69539)/Homer	AAGAACATWHTGTTC	0.1	-3.089	0.3928	11	0.0846	2320.2	0.0474
ACB	TRPS1(Zf)/MCF7-TRPS1-ChIP-Seq(GSE107013)/Homer	AGATAAGANN	0.1	-2.989	0.4258	59	0.4538	18578.4	0.3797
ACB	Foxf1(Forkhead)/Lung-Foxf1-ChIP-Seq(GSE77951)/Homer	WWATRTAAACAN	0.1	-2.976	0.4258	34	0.2615	9749.9	0.1993
ACB	MyoD(bHLH)/Myotube-MyoD-ChIP-Seq(GSE21614)/Homer	RRCAGCTGYTSY	0.1	-2.969	0.4258	32	0.2462	9075.9	0.1855
ACB	Myf5(bHLH)/GM-Myf5-ChIP-Seq(GSE24852)/Homer	BAACAGCTGT	0.1	-2.949	0.4258	29	0.2231	8080.5	0.1651
ACB	Oct4:Sox17(POU,Homeobox,HMG)/F9-Sox17-ChIP-Seq(GSE44553)/Homer	CCATTGTATGCAAAT	0.1	-2.919	0.4258	7	0.0538	1272.9	0.026
ACB	Arnt:Ahr(bHLH)/MCF7-Arnt-ChIP-Seq(Lo_et_al.)/Homer	TBGCACGCAA	0.1	-2.871	0.4371	24	0.1846	6479.6	0.1324
ACB	Zic(Zf)/Cerebellum-ZIC1.2-ChIP-Seq(GSE60731)/Homer	CCTGCTGAGH	0.1	-2.85	0.4389	34	0.2615	9852.3	0.2013
ACB	Pbx3(Homeobox)/GM12878-PBX3-ChIP-Seq(GSE32465)/Homer	SCTGTCAMTCAN	0.1	-2.831	0.4398	11	0.0846	2426.1	0.0496
ACB	Unknown(Homeobox)/Limb-p300-ChIP-Seq/Homer	SSCMATWAAA	0.1	-2.813	0.44	25	0.1923	6849	0.14
ACB	GRE(NR),IR3/RAW264.7-GRE-ChIP-Seq(Unpublished)/Homer	VAGRACAKWCTGTYC	0.1	-2.78	0.4477	11	0.0846	2448.7	0.05
ACB	Lhx2(Homeobox)/HFSC-Lhx2-ChIP-Seq(GSE48068)/Homer	TAATTAGN	0.1	-2.654	0.4992	35	0.2692	10364.7	0.2118
ACB	Hoxa13(Homeobox)/ChickenMSG-Hoxa13.Flag-ChIP-Seq(GSE86088)/Homer	CYHATAAAAN	0.1	-2.627	0.5048	71	0.5462	23407.4	0.4784
ACB	MafF(bZIP)/HepG2-MafF-ChIP-Seq(GSE31477)/Homer	HWWGTCAGCAWWTTT	0.1	-2.612	0.5048	11	0.0846	2523.5	0.0516
ACB	Ap4(bHLH)/AML-Tfap4-ChIP-Seq(GSE45738)/Homer	NAHCAGCTGD	0.1	-2.588	0.5091	45	0.3462	13938.8	0.2849
ACB	Hoxd13(Homeobox)/ChickenMSG-Hoxd13.Flag-ChIP-Seq(GSE86088)/Homer	NCYAATAAAA	0.1	-2.575	0.5091	50	0.3846	15741	0.3217
ACB	Hoxa11(Homeobox)/ChickenMSG-Hoxa11.Flag-ChIP-Seq(GSE86088)/Homer	TTTTATGGCM	0.1	-2.571	0.5091	67	0.5154	21975	0.4491
ACB	X-box(HTH)/NPC-H3K4me1-ChIP-Seq(GSE16256)/Homer	GGTTGCCATGGCAA	0.1	-2.556	0.5091	6	0.0462	1114.9	0.0228
ACB	AP-2alpha(AP2)/Hela-AP2alpha-ChIP-Seq(GSE31477)/Homer	ATGCCCTGAGGC	0.1	-2.554	0.5091	32	0.2462	9418.1	0.1925
ACB	PRDM9(Zf)/Testis-DMC1-ChIP-Seq(GSE35498)/Homer	ADGGYAGYAGCATCT	0.1	-2.544	0.5091	18	0.1385	4746.6	0.097
ACB	Egr1(Zf)/K562-Egr1-ChIP-Seq(GSE32465)/Homer	TGCGTGGGYG	0.1	-2.477	0.5206	30	0.2308	8799.1	0.1798
ACB	Pknox1(Homeobox)/ES-Prep1-ChIP-Seq(GSE63282)/Homer	SCTGTCAVTCAV	0.1	-2.465	0.5206	10	0.0769	2291.8	0.0468
ACB	STAT5(Stat)/mCD4+-Stat5-ChIP-Seq(GSE12346)/Homer	RTTTCTNAGAAA	0.1	-2.457	0.5206	15	0.1154	3840.7	0.0785
ACB	EAR2(NR)/K562-NR2F6-ChIP-Seq(Encode)/Homer	NRBCARRGGTCA	0.1	-2.424	0.5265	45	0.3462	14106.6	0.2883
ACB	HIF-1a(bHLH)/MCF7-HIF1a-ChIP-Seq(GSE28352)/Homer	TACGTGCV	0.1	-2.351	0.5592	9	0.0692	2044.8	0.0418
ACB	Hnf1(Homeobox)/Liver-Foxa2-Chip-Seq(GSE25694)/Homer	GGTTAAWCATTAA	0.1	-2.35	0.5592	6	0.0462	1179.5	0.0241
ACB	NFIL3(bZIP)/HepG2-NFIL3-ChIP-Seq(Encode)/Homer	VTTACGTAAYNNNNN	0.1	-2.307	0.5689	19	0.1462	5233.3	0.107
ACB	Sox17(HMG)/Endoderm-Sox17-ChIP-Seq(GSE61475)/Homer	CCATTGTTYB	1	-2.215	0.6157	25	0.1923	7318.6	0.1496
ACB	COUP-TFII(NR)/Artia-Nr2f2-ChIP-Seq(GSE46497)/Homer	AGRGGTCA	1	-2.214	0.6157	55	0.4231	17961.1	0.3671
ACB	Unknown-ESC-element(?)/mES-Nanog-ChIP-Seq(GSE11724)/Homer	CACAGCAGGGGG	1	-2.207	0.6157	24	0.1846	6985.2	0.1428
ACB	ARE(NR)/LNCAP-AR-ChIP-Seq(GSE27824)/Homer	RGRACASNSTGTYCYB	1	-2.2	0.6157	13	0.1	3358.3	0.0686
ACB	STAT6(Stat)/CD4-Stat6-ChIP-Seq(GSE22104)/Homer	ABTTCYYRRGAA	1	-2.096	0.6598	19	0.1462	5391.7	0.1102
ACB	HOXB13(Homeobox)/ProstateTumor-HOXB13-ChIP-Seq(GSE56288)/Homer	TTTTATKRGG	1	-2.09	0.6598	35	0.2692	10909.5	0.223
ACB	OCT:OCT-short(POU,Homeobox)/NPC-OCT6-ChIP-Seq(GSE43916)/Homer	ATGCATWATGCATRW	1	-2.086	0.6598	21	0.1615	6071.9	0.1241
ACB	Ets1-distal(ETS)/CD4+-PolII-ChIP-Seq(Barski_et_al.)/Homer	MACAGGAAGT	1	-2.056	0.6626	13	0.1	3448	0.0705
ACB	CEBP:CEBP(bZIP)/MEF-Chop-ChIP-Seq(GSE35681)/Homer	NTNATGCAAYMNNHTGMAAY	1	-2.046	0.6626	6	0.0462	1287	0.0263
ACB	HOXA1(Homeobox)/mES-Hoxa1-ChIP-Seq(SRP084292)/Homer	TGATKGATGR	1	-2.031	0.6634	10	0.0769	2507.1	0.0512
ACB	Phox2a(Homeobox)/Neuron-Phox2a-ChIP-Seq(GSE31456)/Homer	YTAATYNRATTA	1	-2.018	0.6645	13	0.1	3471.6	0.0709
ACB	HIC1(Zf)/Treg-ZBTB29-ChIP-Seq(GSE99889)/Homer	TGCCAGCB	1	-2.017	0.6645	67	0.5154	22650.2	0.4629
ACB	Smad2(MAD)/ES-SMAD2-ChIP-Seq(GSE29422)/Homer	CTGTCTGG	1	-2.014	0.6645	54	0.4154	17841.1	0.3646
ACB	FOXP1(Forkhead)/H9-FOXP1-ChIP-Seq(GSE31006)/Homer	NYYTGTTTACHN	1	-2.012	0.6645	16	0.1231	4458	0.0911
ACB	ETS:E-box(ETS,bHLH)/HPC7-Scl-ChIP-Seq(GSE22178)/Homer	AGGAARCAGCTG	1	-1.994	0.6645	5	0.0385	1019.8	0.0208
ACB	RUNX-AML(Runt)/CD4+-PolII-ChIP-Seq(Barski_et_al.)/Homer	GCTGTGGTTW	1	-1.978	0.6645	26	0.2	7878	0.161
ACB	COUP-TFII(NR)/K562-NR2F1-ChIP-Seq(Encode)/Homer	GKBCARAGGTCA	1	-1.975	0.6645	47	0.3615	15337.6	0.3134
ACB	BORIS(Zf)/K562-CTCFL-ChIP-Seq(GSE32465)/Homer	CNNBRGCGCCCCCTGSTGGC	1	-1.974	0.6645	11	0.0846	2856.8	0.0584
ACB	STAT1(Stat)/HelaS3-STAT1-ChIP-Seq(GSE12782)/Homer	NATTTCCNGGAAAT	1	-1.962	0.6645	12	0.0923	3184.1	0.0651
ACB	ERG(ETS)/VCaP-ERG-ChIP-Seq(GSE14097)/Homer	ACAGGAAGTG	1	-1.951	0.6645	53	0.4077	17555.9	0.3588
ACB	Prop1(Homeobox)/GHFT1-PROP1.biotin-ChIP-Seq(GSE77302)/Homer	NTAATBNAATTA	1	-1.95	0.6645	19	0.1462	5508.4	0.1126
ACB	Tcfcp2l1(CP2)/mES-Tcfcp2l1-ChIP-Seq(GSE11431)/Homer	NRAACCRGTTYRAACCRGYT	1	-1.942	0.6645	8	0.0615	1932.1	0.0395
ACB	FoxD3(forkhead)/ZebrafishEmbryo-Foxd3.biotin-ChIP-seq(GSE106676)/Homer	TGTTTAYTTAGC	1	-1.933	0.6645	32	0.2462	10019	0.2048
ACB	Atoh1(bHLH)/Cerebellum-Atoh1-ChIP-Seq(GSE22111)/Homer	VNRVCAGCTGGY	1	-1.914	0.6645	39	0.3	12528.1	0.256
ACB	bHLHE41(bHLH)/proB-Bhlhe41-ChIP-Seq(GSE93764)/Homer	KCACGTGMCN	1	-1.908	0.6645	35	0.2692	11108.9	0.227
ACB	CHR(?)/Hela-CellCycle-Expression/Homer	SRGTTTCAAA	1	-1.9	0.6645	21	0.1615	6230.4	0.1273
ACB	AP-2gamma(AP2)/MCF7-TFAP2C-ChIP-Seq(GSE21234)/Homer	SCCTSAGGSCAW	1	-1.899	0.6645	38	0.2923	12187.4	0.2491
ACB	Usf2(bHLH)/C2C12-Usf2-ChIP-Seq(GSE36030)/Homer	GTCACGTGGT	1	-1.899	0.6645	11	0.0846	2902	0.0593
ACB	Gfi1b(Zf)/HPC7-Gfi1b-ChIP-Seq(GSE22178)/Homer	MAATCACTGC	1	-1.87	0.6645	23	0.1769	6943.1	0.1419
ACB	Nr5a2(NR)/Pancreas-LRH1-ChIP-Seq(GSE34295)/Homer	BTCAAGGTCA	1	-1.842	0.6645	29	0.2231	9061.9	0.1852
ACB	RUNX1(Runt)/Jurkat-RUNX1-ChIP-Seq(GSE29180)/Homer	AAACCACARM	1	-1.841	0.6645	36	0.2769	11541.9	0.2359
ACB	NeuroD1(bHLH)/Islet-NeuroD1-ChIP-Seq(GSE30298)/Homer	GCCATCTGTT	1	-1.84	0.6645	30	0.2308	9414.4	0.1924
ACB	ERRg(NR)/Kidney-ESRRG-ChIP-Seq(GSE104905)/Homer	GTGACCTTGRVN	1	-1.835	0.6645	29	0.2231	9068.8	0.1853
ACB	Sp1(Zf)/Promoter/Homer	GGCCCCGCCCCC	1	-1.793	0.6645	13	0.1	3624.6	0.0741
ACB	SF1(NR)/H295R-Nr5a1-ChIP-Seq(GSE44220)/Homer	CAAGGHCANV	1	-1.773	0.6675	21	0.1615	6346.9	0.1297
ACB	Nur77(NR)/K562-NR4A1-ChIP-Seq(GSE31363)/Homer	TGACCTTTNCNT	1	-1.747	0.6785	7	0.0538	1719.1	0.0351
ACB	Hoxa9(Homeobox)/ChickenMSG-Hoxa9.Flag-ChIP-Seq(GSE86088)/Homer	RGCAATNAAA	1	-1.737	0.6798	73	0.5615	25293.5	0.5169
ACB	c-Myc(bHLH)/LNCAP-cMyc-ChIP-Seq(Unpublished)/Homer	VCCACGTG	1	-1.727	0.6803	15	0.1154	4341.5	0.0887
ACB	Nr5a2(NR)/mES-Nr5a2-ChIP-Seq(GSE19019)/Homer	BTCAAGGTCA	1	-1.724	0.6803	23	0.1769	7085.6	0.1448
ACB	Pit1+1bp(Homeobox)/GCrat-Pit1-ChIP-Seq(GSE58009)/Homer	ATGCATAATTCA	1	-1.72	0.6803	11	0.0846	3016.7	0.0617
ACB	Tcf21(bHLH)/ArterySmoothMuscle-Tcf21-ChIP-Seq(GSE61369)/Homer	NAACAGCTGG	1	-1.716	0.6803	34	0.2615	10976.9	0.2243
ACB	Atf7(bZIP)/3T3L1-Atf7-ChIP-Seq(GSE56872)/Homer	NGRTGACGTCAY	1	-1.713	0.6803	14	0.1077	4016.3	0.0821
ACB	ZFX(Zf)/mES-Zfx-ChIP-Seq(GSE11431)/Homer	AGGCCTRG	1	-1.701	0.6803	44	0.3385	14599.6	0.2984
ACB	Reverb(NR),DR2/RAW-Reverba.biotin-ChIP-Seq(GSE45914)/Homer	GTRGGTCASTGGGTCA	1	-1.697	0.6803	6	0.0462	1434.3	0.0293
ACB	REST-NRSF(Zf)/Jurkat-NRSF-ChIP-Seq/Homer	GGMGCTGTCCATGGTGCTGA	1	-1.687	0.6803	1	0.0077	77.8	0.0016
ACB	ZNF675(Zf)/HEK293-ZNF675.GFP-ChIP-Seq(GSE58341)/Homer	ARGAGGMCAAAATGW	1	-1.646	0.6898	6	0.0462	1458.2	0.0298
ACB	FoxL2(Forkhead)/Ovary-FoxL2-ChIP-Seq(GSE60858)/Homer	WWTRTAAACAVG	1	-1.643	0.6898	28	0.2154	8928	0.1825
ACB	Phox2b(Homeobox)/CLBGA-PHOX2B-ChIP-Seq(GSE90683)/Homer	TTAATTNAATTA	1	-1.642	0.6898	7	0.0538	1773.9	0.0363
ACB	PRDM10(Zf)/HEK293-PRDM10.eGFP-ChIP-Seq(Encode)/Homer	TGGTACATTCCA	1	-1.631	0.6898	23	0.1769	7181.5	0.1468
ACB	Sp5(Zf)/mES-Sp5.Flag-ChIP-Seq(GSE72989)/Homer	RGKGGGCGGAGC	1	-1.628	0.6898	39	0.3	12884.3	0.2633
ACB	ERE(NR),IR3/MCF7-ERa-ChIP-Seq(Unpublished)/Homer	VAGGTCACNSTGACC	1	-1.615	0.6898	11	0.0846	3089.7	0.0631
ACB	USF1(bHLH)/GM12878-Usf1-ChIP-Seq(GSE32465)/Homer	SGTCACGTGR	1	-1.612	0.6898	15	0.1154	4436.2	0.0907
ACB	Bcl11a(Zf)/HSPC-BCL11A-ChIP-Seq(GSE104676)/Homer	TYTGACCASWRG	1	-1.557	0.7137	24	0.1846	7612.7	0.1556
ACB	Fli1(ETS)/CD8-FLI-ChIP-Seq(GSE20898)/Homer	NRYTTCCGGH	1	-1.551	0.7137	37	0.2846	12263.8	0.2506
ACB	Mef2c(MADS)/GM12878-Mef2c-ChIP-Seq(GSE32465)/Homer	DCYAAAAATAGM	1	-1.544	0.7137	14	0.1077	4153.9	0.0849
ACB	ZNF692(Zf)/HEK293-ZNF692.GFP-ChIP-Seq(GSE58341)/Homer	GTGGGCCCCA	1	-1.537	0.7137	6	0.0462	1512.1	0.0309
ACB	BMYB(HTH)/Hela-BMYB-ChIP-Seq(GSE27030)/Homer	NHAACBGYYV	1	-1.535	0.7137	45	0.3462	15194.8	0.3105
ACB	FOXK2(Forkhead)/U2OS-FOXK2-ChIP-Seq(E-MTAB-2204)/Homer	SCHTGTTTACAT	1	-1.527	0.7137	20	0.1538	6240.2	0.1275
ACB	CArG(MADS)/PUER-Srf-ChIP-Seq(Sullivan_et_al.)/Homer	CCATATATGGNM	1	-1.517	0.7137	11	0.0846	3160.6	0.0646
ACB	SPDEF(ETS)/VCaP-SPDEF-ChIP-Seq(SRA014231)/Homer	ASWTCCTGBT	1	-1.499	0.7176	35	0.2692	11611.4	0.2373
ACB	Smad3(MAD)/NPC-Smad3-ChIP-Seq(GSE36673)/Homer	TWGTCTGV	1	-1.492	0.7176	83	0.6385	29459.7	0.6021
ACB	GSC(Homeobox)/FrogEmbryos-GSC-ChIP-Seq(DRA000576)/Homer	RGGATTAR	1	-1.487	0.7176	40	0.3077	13439	0.2746
ACB	Maz(Zf)/HepG2-Maz-ChIP-Seq(GSE31477)/Homer	GGGGGGGG	1	-1.472	0.7213	50	0.3846	17124.9	0.35
ACB	bZIP:IRF(bZIP,IRF)/Th17-BatF-ChIP-Seq(GSE39756)/Homer	NAGTTTCABTHTGACTNW	1	-1.47	0.7213	17	0.1308	5253.4	0.1074
ACB	Rfx1(HTH)/NPC-H3K4me1-ChIP-Seq(GSE16256)/Homer	KGTTGCCATGGCAA	1	-1.469	0.7213	8	0.0615	2197.8	0.0449
ACB	Olig2(bHLH)/Neuron-Olig2-ChIP-Seq(GSE30882)/Homer	RCCATMTGTT	1	-1.461	0.7213	60	0.4615	20846.8	0.426
ACB	Zic3(Zf)/mES-Zic3-ChIP-Seq(GSE37889)/Homer	GGCCYCCTGCTGDGH	1	-1.453	0.7213	22	0.1692	7022.6	0.1435
ACB	Bapx1(Homeobox)/VertebralCol-Bapx1-ChIP-Seq(GSE36672)/Homer	TTRAGTGSYK	1	-1.451	0.7213	65	0.5	22728.2	0.4645
ACB	SCL(bHLH)/HPC7-Scl-ChIP-Seq(GSE13511)/Homer	AVCAGCTG	1	-1.43	0.7213	106	0.8154	38444.8	0.7857
ACB	PRDM14(Zf)/H1-PRDM14-ChIP-Seq(GSE22767)/Homer	RGGTCTCTAACY	1	-1.41	0.7309	12	0.0923	3584.4	0.0733
ACB	Tcf12(bHLH)/GM12878-Tcf12-ChIP-Seq(GSE32465)/Homer	VCAGCTGYTG	1	-1.409	0.7309	33	0.2538	11010.4	0.225
ACB	Fos(bZIP)/TSC-Fos-ChIP-Seq(GSE110950)/Homer	NDATGASTCAYN	1	-1.406	0.7309	16	0.1231	4968.6	0.1015
ACB	Ascl2(bHLH)/ESC-Ascl2-ChIP-Seq(GSE97712)/Homer	SSRGCAGCTGCH	1	-1.404	0.7309	39	0.3	13195.6	0.2697
ACB	Nanog(Homeobox)/mES-Nanog-ChIP-Seq(GSE11724)/Homer	RGCCATTAAC	1	-1.398	0.7309	98	0.7538	35371	0.7229
ACB	TEAD1(TEAD)/HepG2-TEAD1-ChIP-Seq(Encode)/Homer	CYRCATTCCA	1	-1.391	0.7309	30	0.2308	9953.8	0.2034
ACB	OCT:OCT(POU,Homeobox,IR1)/NPC-Brn2-ChIP-Seq(GSE35496)/Homer	ATGAATWATTCATGA	1	-1.372	0.7309	1	0.0077	110.4	0.0023
ACB	Rfx5(HTH)/GM12878-Rfx5-ChIP-Seq(GSE31477)/Homer	SCCTAGCAACAG	1	-1.355	0.7372	14	0.1077	4322	0.0883
ACB	MYNN(Zf)/HEK293-MYNN.eGFP-ChIP-Seq(Encode)/Homer	TTCAAAWTAAAAGTC	1	-1.342	0.7418	9	0.0692	2618.7	0.0535
ACB	ZNF7(Zf)/HepG2-ZNF7.Flag-ChIP-Seq(Encode)/Homer	CTGCCWVCTTTTRTA	1	-1.339	0.7418	18	0.1385	5737.7	0.1173
ACB	IRF2(IRF)/Erythroblas-IRF2-ChIP-Seq(GSE36985)/Homer	GAAASYGAAASY	1	-1.339	0.7418	4	0.0308	977.4	0.02
ACB	PPARE(NR),DR1/3T3L1-Pparg-ChIP-Seq(GSE13511)/Homer	TGACCTTTGCCCCA	1	-1.337	0.7418	33	0.2538	11111.5	0.2271
ACB	Rfx6(HTH)/Min6b1-Rfx6.HA-ChIP-Seq(GSE62844)/Homer	TGTTKCCTAGCAACM	1	-1.311	0.7461	37	0.2846	12605.7	0.2576
ACB	Hoxd10(Homeobox)/ChickenMSG-Hoxd10.Flag-ChIP-Seq(GSE86088)/Homer	GGCMATGAAA	1	-1.302	0.7479	34	0.2615	11525.6	0.2355
ACB	ZNF768(Zf)/Rajj-ZNF768-ChIP-Seq(GSE111879)/Homer	RHHCAGAGAGGB	1	-1.285	0.7559	2	0.0154	389.3	0.008
ACB	KLF10(Zf)/HEK293-KLF10.GFP-ChIP-Seq(GSE58341)/Homer	GGGGGTGTGTCC	1	-1.275	0.759	27	0.2077	9028.6	0.1845
ACB	TR4(NR),DR1/Hela-TR4-ChIP-Seq(GSE24685)/Homer	GAGGTCAAAGGTCA	1	-1.274	0.759	5	0.0385	1330.2	0.0272
ACB	EHF(ETS)/LoVo-EHF-ChIP-Seq(GSE49402)/Homer	AVCAGGAAGT	1	-1.269	0.759	42	0.3231	14502.1	0.2964
ACB	Tbx20(T-box)/Heart-Tbx20-ChIP-Seq(GSE29636)/Homer	GGTGYTGACAGS	1	-1.26	0.759	8	0.0615	2340.4	0.0478
ACB	Hoxc9(Homeobox)/Ainv15-Hoxc9-ChIP-Seq(GSE21812)/Homer	GGCCATAAATCA	1	-1.258	0.759	15	0.1154	4767.7	0.0974
ACB	GATA3(Zf)/iTreg-Gata3-ChIP-Seq(GSE20898)/Homer	AGATAASR	1	-1.231	0.769	41	0.3154	14195.4	0.2901
ACB	IRF3(IRF)/BMDM-Irf3-ChIP-Seq(GSE67343)/Homer	AGTTTCAKTTTC	1	-1.229	0.769	11	0.0846	3397.1	0.0694
ACB	RXR(NR),DR1/3T3L1-RXR-ChIP-Seq(GSE13511)/Homer	TAGGGCAAAGGTCA	1	-1.221	0.769	38	0.2923	13110.4	0.2679
ACB	Cdx2(Homeobox)/mES-Cdx2-ChIP-Seq(GSE14586)/Homer	GYMATAAAAH	1	-1.22	0.769	22	0.1692	7302.3	0.1492
ACB	ZNF669(Zf)/HEK293-ZNF669.GFP-ChIP-Seq(GSE58341)/Homer	GARTGGTCATCGCCC	1	-1.213	0.769	3	0.0231	717.2	0.0147
ACB	PRDM15(Zf)/ESC-Prdm15-ChIP-Seq(GSE73694)/Homer	YCCDNTCCAGGTTTT	1	-1.211	0.769	36	0.2769	12394.4	0.2533
ACB	Zfp281(Zf)/ES-Zfp281-ChIP-Seq(GSE81042)/Homer	CCCCTCCCCCAC	1	-1.205	0.769	13	0.1	4118.6	0.0842
ACB	Tgif2(Homeobox)/mES-Tgif2-ChIP-Seq(GSE55404)/Homer	TGTCANYT	1	-1.203	0.769	82	0.6308	29567.2	0.6043
ACB	HOXA2(Homeobox)/mES-Hoxa2-ChIP-Seq(Donaldson_et_al.)/Homer	GYCATCMATCAT	1	-1.185	0.769	4	0.0308	1051	0.0215
ACB	Barx1(Homeobox)/Stomach-Barx1.3xFlag-ChIP-Seq(GSE69483)/Homer	AAACMATTAN	1	-1.178	0.7699	15	0.1154	4853.6	0.0992
ACB	Gata4(Zf)/Heart-Gata4-ChIP-Seq(GSE35151)/Homer	NBWGATAAGR	1	-1.168	0.7727	28	0.2154	9541.4	0.195
ACB	GRE(NR),IR3/A549-GR-ChIP-Seq(GSE32465)/Homer	NRGVACABNVTGTYCY	1	-1.159	0.7753	5	0.0385	1396.4	0.0285
ACB	TFE3(bHLH)/MEF-TFE3-ChIP-Seq(GSE75757)/Homer	GTCACGTGACYV	1	-1.156	0.7753	3	0.0231	741.2	0.0151
ACB	LXRE(NR),DR4/RAW-LXRb.biotin-ChIP-Seq(GSE21512)/Homer	RGGTTACTANAGGTCA	1	-1.147	0.7765	2	0.0154	431.5	0.0088
ACB	ZNF143|STAF(Zf)/CUTLL-ZNF143-ChIP-Seq(GSE29600)/Homer	ATTTCCCAGVAKSCY	1	-1.145	0.7765	15	0.1154	4890	0.0999
ACB	HRE(HSF)/HepG2-HSF1-ChIP-Seq(GSE31477)/Homer	BSTTCTRGAABVTTCYAGAA	1	-1.133	0.7787	6	0.0462	1751.1	0.0358
ACB	T1ISRE(IRF)/ThioMac-Ifnb-Expression/Homer	ACTTTCGTTTCT	1	-1.117	0.787	1	0.0077	149.3	0.0031
ACB	Pitx1(Homeobox)/Chicken-Pitx1-ChIP-Seq(GSE38910)/Homer	TAATCCCN	1	-1.107	0.7907	98	0.7538	35842.3	0.7325
ACB	GLIS3(Zf)/Thyroid-Glis3.GFP-ChIP-Seq(GSE103297)/Homer	CTCCCTGGGAGGCCN	1	-1.097	0.7937	46	0.3538	16274.4	0.3326
ACB	Tcf3(HMG)/mES-Tcf3-ChIP-Seq(GSE11724)/Homer	ASWTCAAAGG	1	-1.071	0.8107	9	0.0692	2841.7	0.0581
ACB	LEF1(HMG)/H1-LEF1-ChIP-Seq(GSE64758)/Homer	CCTTTGATST	1	-1.06	0.8155	22	0.1692	7519.4	0.1537
ACB	NeuroG2(bHLH)/Fibroblast-NeuroG2-ChIP-Seq(GSE75910)/Homer	ACCATCTGTT	1	-1.053	0.8162	48	0.3692	17099.6	0.3495
ACB	TEAD4(TEA)/Tropoblast-Tead4-ChIP-Seq(GSE37350)/Homer	CCWGGAATGY	1	-1.053	0.8162	26	0.2	8987.6	0.1837
ACB	Mef2b(MADS)/HEK293-Mef2b.V5-ChIP-Seq(GSE67450)/Homer	GCTATTTTTGGM	1	-1.049	0.8162	23	0.1769	7898.5	0.1614
ACB	PBX1(Homeobox)/MCF7-PBX1-ChIP-Seq(GSE28007)/Homer	GSCTGTCACTCA	1	-1.049	0.8162	3	0.0231	790.8	0.0162
ACB	MITF(bHLH)/MastCells-MITF-ChIP-Seq(GSE48085)/Homer	RTCATGTGAC	1	-1.041	0.8162	27	0.2077	9371.1	0.1915
ACB	GABPA(ETS)/Jurkat-GABPa-ChIP-Seq(GSE17954)/Homer	RACCGGAAGT	1	-1.036	0.8162	29	0.2231	10113.2	0.2067
ACB	Etv2(ETS)/ES-ER71-ChIP-Seq(GSE59402)/Homer	NNAYTTCCTGHN	1	-1.025	0.8162	30	0.2308	10498	0.2145
ACB	THRa(NR)/C17.2-THRa-ChIP-Seq(GSE38347)/Homer	GGTCANYTGAGGWCA	1	-0.9954	0.8339	14	0.1077	4706.4	0.0962
ACB	Sp2(Zf)/HEK293-Sp2.eGFP-ChIP-Seq(Encode)/Homer	YGGCCCCGCCCC	1	-0.9898	0.8343	49	0.3769	17597	0.3596
ACB	IRF4(IRF)/GM12878-IRF4-ChIP-Seq(GSE32465)/Homer	ACTGAAACCA	1	-0.9805	0.8379	13	0.1	4363.5	0.0892
ACB	Hoxb4(Homeobox)/ES-Hoxb4-ChIP-Seq(GSE34014)/Homer	TGATTRATGGCY	1	-0.9758	0.8379	6	0.0462	1867.7	0.0382
ACB	BHLHA15(bHLH)/NIH3T3-BHLHB8.HA-ChIP-Seq(GSE119782)/Homer	NAMCAGCTGK	1	-0.9702	0.838	44	0.3385	15775.7	0.3224
ACB	E2F3(E2F)/MEF-E2F3-ChIP-Seq(GSE71376)/Homer	BTKGGCGGGAAA	1	-0.9688	0.838	19	0.1462	6557.3	0.134
ACB	OCT4-SOX2-TCF-NANOG(POU,Homeobox,HMG)/mES-Oct4-ChIP-Seq(GSE11431)/Homer	ATTTGCATAACAATG	1	-0.9545	0.8428	6	0.0462	1884.1	0.0385
ACB	HINFP(Zf)/K562-HINFP.eGFP-ChIP-Seq(Encode)/Homer	TWVGGTCCGC	1	-0.9521	0.8428	9	0.0692	2955.2	0.0604
ACB	PPARa(NR),DR1/Liver-Ppara-ChIP-Seq(GSE47954)/Homer	VNAGGKCAAAGGTCA	1	-0.9497	0.8428	35	0.2692	12476.8	0.255
ACB	Oct6(POU,Homeobox)/NPC-Pou3f1-ChIP-Seq(GSE35496)/Homer	WATGCAAATGAG	1	-0.9416	0.8428	13	0.1	4410.1	0.0901
ACB	Gli2(Zf)/GM2-Gli2-ChIP-Chip(GSE112702)/Homer	YSTGGGTGGTCT	1	-0.9254	0.8508	10	0.0769	3343.3	0.0683
ACB	NFAT:AP1(RHD,bZIP)/Jurkat-NFATC1-ChIP-Seq(Jolma_et_al.)/Homer	SARTGGAAAAWRTGAGTCAB	1	-0.8805	0.8855	5	0.0385	1588.9	0.0325
ACB	Oct11(POU,Homeobox)/NCIH1048-POU2F3-ChIP-seq(GSE115123)/Homer	GATTTGCATA	1	-0.8785	0.8855	9	0.0692	3032.1	0.062
ACB	Foxh1(Forkhead)/hESC-FOXH1-ChIP-Seq(GSE29422)/Homer	NNTGTGGATTSS	1	-0.8748	0.8855	17	0.1308	5962	0.1218
ACB	Mef2d(MADS)/Retina-Mef2d-ChIP-Seq(GSE61391)/Homer	GCTATTTTTAGC	1	-0.8717	0.8855	5	0.0385	1595.6	0.0326
ACB	CREB5(bZIP)/LNCaP-CREB5.V5-ChIP-Seq(GSE137775)/Homer	VVATGACGTCAT	1	-0.8703	0.8855	9	0.0692	3041.1	0.0622
ACB	Gata6(Zf)/HUG1N-GATA6-ChIP-Seq(GSE51936)/Homer	YCTTATCTBN	1	-0.8655	0.8855	24	0.1846	8559.8	0.1749
ACB	p73(p53)/Trachea-p73-ChIP-Seq(PRJNA310161)/Homer	NRRRCAWGTCCDGRCATGYY	1	-0.8632	0.8855	2	0.0154	541.7	0.0111
ACB	ZNF136(Zf)/HEK293-ZNF136.GFP-ChIP-Seq(GSE58341)/Homer	YTKGATAHAGTATTCTWGGTNGGCA	1	-0.8564	0.8855	3	0.0231	895	0.0183
ACB	KLF14(Zf)/HEK293-KLF14.GFP-ChIP-Seq(GSE58341)/Homer	RGKGGGCGKGGC	1	-0.8544	0.8855	58	0.4462	21251.5	0.4343
ACB	Atf3(bZIP)/GBM-ATF3-ChIP-Seq(GSE33912)/Homer	DATGASTCATHN	1	-0.8526	0.8855	16	0.1231	5627.5	0.115
ACB	Hoxd12(Homeobox)/ChickenMSG-Hoxd12.Flag-ChIP-Seq(GSE86088)/Homer	HDGYAATGAAAN	1	-0.8488	0.8855	48	0.3692	17522.2	0.3581
ACB	HIF-1b(HLH)/T47D-HIF1b-ChIP-Seq(GSE59937)/Homer	RTACGTGC	1	-0.8432	0.8855	30	0.2308	10825.1	0.2212
ACB	Chop(bZIP)/MEF-Chop-ChIP-Seq(GSE35681)/Homer	ATTGCATCAT	1	-0.8373	0.8855	5	0.0385	1623.5	0.0332
ACB	Zac1(Zf)/Neuro2A-Plagl1-ChIP-Seq(GSE75942)/Homer	HAWGRGGCCM	1	-0.8113	0.8927	76	0.5846	28111	0.5745
ACB	ELF3(ETS)/PDAC-ELF3-ChIP-Seq(GSE64557)/Homer	ANCAGGAAGT	1	-0.8004	0.8983	23	0.1769	8304.4	0.1697
ACB	PAX6(Paired,Homeobox)/Forebrain-Pax6-ChIP-Seq(GSE66961)/Homer	NGTGTTCAVTSAAGCGKAAA	1	-0.7881	0.9053	3	0.0231	937.4	0.0192
ACB	NFkB-p50,p52(RHD)/Monocyte-p50-ChIP-Chip(Schreiber_et_al.)/Homer	GGGGGAATCCCC	1	-0.7881	0.9053	4	0.0308	1300.8	0.0266
ACB	Nkx2.1(Homeobox)/LungAC-Nkx2.1-ChIP-Seq(GSE43252)/Homer	RSCACTYRAG	1	-0.786	0.9053	79	0.6077	29300.9	0.5988
ACB	RUNX2(Runt)/PCa-RUNX2-ChIP-Seq(GSE33889)/Homer	NWAACCACADNN	1	-0.7858	0.9053	26	0.2	9448.8	0.1931
ACB	TCFL2(HMG)/K562-TCF7L2-ChIP-Seq(GSE29196)/Homer	ACWTCAAAGG	1	-0.7821	0.9053	3	0.0231	941.3	0.0192
ACB	HEB(bHLH)/mES-Heb-ChIP-Seq(GSE53233)/Homer	VCAGCTGBNN	1	-0.7803	0.9053	57	0.4385	21052.6	0.4302
ACB	Meis1(Homeobox)/MastCells-Meis1-ChIP-Seq(GSE48085)/Homer	VGCTGWCAVB	1	-0.7772	0.9053	48	0.3692	17687.7	0.3615
ACB	CLOCK(bHLH)/Liver-Clock-ChIP-Seq(GSE39860)/Homer	GHCACGTG	1	-0.772	0.9053	15	0.1154	5379.1	0.1099
ACB	Bcl6(Zf)/Liver-Bcl6-ChIP-Seq(GSE31578)/Homer	NNNCTTTCCAGGAAA	1	-0.7689	0.9053	44	0.3385	16209.6	0.3313
ACB	MafA(bZIP)/Islet-MafA-ChIP-Seq(GSE30298)/Homer	TGCTGACTCA	1	-0.7653	0.9053	25	0.1923	9116	0.1863
ACB	CTCF-SatelliteElement(Zf?)/CD4+-CTCF-ChIP-Seq(Barski_et_al.)/Homer	TGCAGTTCCMVNWRTGGCCA	1	-0.7592	0.9053	1	0.0077	237.5	0.0049
ACB	MyoG(bHLH)/C2C12-MyoG-ChIP-Seq(GSE36024)/Homer	AACAGCTG	1	-0.754	0.9053	33	0.2538	12127.8	0.2479
ACB	ZNF322(Zf)/HEK293-ZNF322.GFP-ChIP-Seq(GSE58341)/Homer	GAGCCTGGTACTGWGCCTGR	1	-0.746	0.9053	10	0.0769	3558.9	0.0727
ACB	Tgif1(Homeobox)/mES-Tgif1-ChIP-Seq(GSE55404)/Homer	YTGWCADY	1	-0.7268	0.909	75	0.5769	27944.8	0.5711
ACB	NFkB-p65(RHD)/GM12787-p65-ChIP-Seq(GSE19485)/Homer	WGGGGATTTCCC	1	-0.7267	0.909	15	0.1154	5451.2	0.1114
ACB	Hoxa10(Homeobox)/ChickenMSG-Hoxa10.Flag-ChIP-Seq(GSE86088)/Homer	GGYAATGAAA	1	-0.7236	0.909	15	0.1154	5456.3	0.1115
ACB	THRb(NR)/HepG2-THRb.Flag-ChIP-Seq(Encode)/Homer	GGTCACCTGAGGTCA	1	-0.7169	0.909	18	0.1385	6590.3	0.1347
ACB	Srebp2(bHLH)/HepG2-Srebp2-ChIP-Seq(GSE31477)/Homer	CGGTCACSCCAC	1	-0.7018	0.9164	4	0.0308	1371.7	0.028
ACB	ZNF711(Zf)/SHSY5Y-ZNF711-ChIP-Seq(GSE20673)/Homer	AGGCCTAG	1	-0.6855	0.9276	53	0.4077	19793.4	0.4045
ACB	IRF1(IRF)/PBMC-IRF1-ChIP-Seq(GSE43036)/Homer	GAAAGTGAAAGT	1	-0.6726	0.9357	4	0.0308	1398	0.0286
ACB	Elk4(ETS)/Hela-Elk4-ChIP-Seq(GSE31477)/Homer	NRYTTCCGGY	1	-0.6551	0.9482	16	0.1231	5950.8	0.1216
ACB	ZBTB18(Zf)/HEK293-ZBTB18.GFP-ChIP-Seq(GSE58341)/Homer	AACATCTGGA	1	-0.648	0.951	16	0.1231	5963.3	0.1219
ACB	WT1(Zf)/Kidney-WT1-ChIP-Seq(GSE90016)/Homer	MCTCCCMCRCAB	1	-0.6461	0.951	21	0.1615	7854.6	0.1605
ACB	TEAD3(TEA)/HepG2-TEAD3-ChIP-Seq(Encode)/Homer	TRCATTCCAG	1	-0.6437	0.951	31	0.2385	11629.7	0.2377
ACB	AP-1(bZIP)/ThioMac-PU.1-ChIP-Seq(GSE21512)/Homer	VTGACTCATC	1	-0.6337	0.953	17	0.1308	6368.7	0.1302
ACB	PR(NR)/T47D-PR-ChIP-Seq(GSE31130)/Homer	VAGRACAKNCTGTBC	1	-0.6323	0.953	64	0.4923	24072	0.4919
ACB	PAX3:FKHR-fusion(Paired,Homeobox)/Rh4-PAX3:FKHR-ChIP-Seq(GSE19063)/Homer	ACCRTGACTAATTNN	1	-0.6314	0.953	6	0.0462	2199.3	0.0449
ACB	CRX(Homeobox)/Retina-Crx-ChIP-Seq(GSE20012)/Homer	GCTAATCC	1	-0.6262	0.953	63	0.4846	23713.7	0.4846
ACB	Smad4(MAD)/ESC-SMAD4-ChIP-Seq(GSE29422)/Homer	VBSYGTCTGG	1	-0.6241	0.953	48	0.3692	18081.3	0.3695
ACB	E2F6(E2F)/Hela-E2F6-ChIP-Seq(GSE31477)/Homer	GGCGGGAARN	1	-0.6154	0.953	15	0.1154	5645.5	0.1154
ACB	Otx2(Homeobox)/EpiLC-Otx2-ChIP-Seq(GSE56098)/Homer	NYTAATCCYB	1	-0.6149	0.953	26	0.2	9811.5	0.2005
ACB	RAR:RXR(NR),DR5/ES-RAR-ChIP-Seq(GSE56893)/Homer	RGGTCADNNAGAGGTCAV	1	-0.6126	0.953	1	0.0077	293.4	0.006
ACB	IRF8(IRF)/BMDM-IRF8-ChIP-Seq(GSE77884)/Homer	GRAASTGAAAST	1	-0.6078	0.953	9	0.0692	3375.6	0.069
ACB	HIF2a(bHLH)/785_O-HIF2a-ChIP-Seq(GSE34871)/Homer	GCACGTACCC	1	-0.6071	0.953	8	0.0615	2994.4	0.0612
ACB	PAX5(Paired,Homeobox),condensed/GM12878-PAX5-ChIP-Seq(GSE32465)/Homer	GTCACGCTCSCTGM	1	-0.6039	0.953	3	0.0231	1076.3	0.022
ACB	PAX5(Paired,Homeobox)/GM12878-PAX5-ChIP-Seq(GSE32465)/Homer	GCAGCCAAGCRTGACH	1	-0.5979	0.953	11	0.0846	4154.5	0.0849
ACB	E2F7(E2F)/Hela-E2F7-ChIP-Seq(GSE32673)/Homer	VDTTTCCCGCCA	1	-0.5959	0.953	3	0.0231	1083.8	0.0221
ACB	ZKSCAN1(Zf)/HepG2-ZKSCAN1-ChIP-Seq(Encode)/Homer	GCACAYAGTAGGKCY	1	-0.5949	0.953	1	0.0077	301	0.0062
ACB	Ascl1(bHLH)/NeuralTubes-Ascl1-ChIP-Seq(GSE55840)/Homer	NNVVCAGCTGBN	1	-0.5898	0.953	47	0.3615	17802.7	0.3638
ACB	KLF3(Zf)/MEF-Klf3-ChIP-Seq(GSE44748)/Homer	NRGCCCCRCCCHBNN	1	-0.587	0.953	18	0.1385	6841.6	0.1398
ACB	Esrrb(NR)/mES-Esrrb-ChIP-Seq(GSE11431)/Homer	KTGACCTTGA	1	-0.5678	0.9555	19	0.1462	7263.6	0.1484
ACB	AMYB(HTH)/Testes-AMYB-ChIP-Seq(GSE44588)/Homer	TGGCAGTTGG	1	-0.5668	0.9555	42	0.3231	15983.3	0.3266
ACB	BATF(bZIP)/Th17-BATF-ChIP-Seq(GSE39756)/Homer	DATGASTCAT	1	-0.5637	0.9555	15	0.1154	5745.4	0.1174
ACB	Oct4(POU,Homeobox)/mES-Oct4-ChIP-Seq(GSE11431)/Homer	ATTTGCATAW	1	-0.5535	0.9583	12	0.0923	4615.8	0.0943
ACB	Gata2(Zf)/K562-GATA2-ChIP-Seq(GSE18829)/Homer	BBCTTATCTS	1	-0.5513	0.9583	16	0.1231	6153.2	0.1258
ACB	Six2(Homeobox)/NephronProgenitor-Six2-ChIP-Seq(GSE39837)/Homer	GWAAYHTGAKMC	1	-0.5432	0.9609	26	0.2	9987	0.2041
ACB	PU.1-IRF(ETS:IRF)/Bcell-PU.1-ChIP-Seq(GSE21512)/Homer	MGGAAGTGAAAC	1	-0.5343	0.9658	40	0.3077	15323.1	0.3132
ACB	GATA3(Zf),DR4/iTreg-Gata3-ChIP-Seq(GSE20898)/Homer	AGATGKDGAGATAAG	1	-0.5208	0.9753	2	0.0154	750.1	0.0153
ACB	PSE(SNAPc)/K562-mStart-Seq/Homer	WAVTCACCMTAASYDAAAAG	1	-0.5184	0.9753	15	0.1154	5839.6	0.1193
ACB	Atf2(bZIP)/3T3L1-Atf2-ChIP-Seq(GSE56872)/Homer	NRRTGACGTCAT	1	-0.5182	0.9753	7	0.0538	2738.3	0.056
ACB	Jun-AP1(bZIP)/K562-cJun-ChIP-Seq(GSE31477)/Homer	GATGASTCATCN	1	-0.5128	0.9753	5	0.0385	1959.3	0.04
ACB	Fra1(bZIP)/BT549-Fra1-ChIP-Seq(GSE46166)/Homer	NNATGASTCATH	1	-0.5055	0.9758	12	0.0923	4707.1	0.0962
ACB	Srebp1a(bHLH)/HepG2-Srebp1a-ChIP-Seq(GSE31477)/Homer	RTCACSCCAY	1	-0.503	0.9758	5	0.0385	1972.1	0.0403
ACB	ZBTB33(Zf)/GM12878-ZBTB33-ChIP-Seq(GSE32465)/Homer	GGVTCTCGCGAGAAC	1	-0.498	0.976	1	0.0077	351.7	0.0072
ACB	Nkx2.5(Homeobox)/HL1-Nkx2.5.biotin-ChIP-Seq(GSE21529)/Homer	RRSCACTYAA	1	-0.4965	0.976	61	0.4692	23366.5	0.4775
ACB	ZNF467(Zf)/HEK293-ZNF467.GFP-ChIP-Seq(GSE58341)/Homer	TGGGGAAGGGCM	1	-0.4878	0.9788	31	0.2385	12045.6	0.2462
ACB	NFAT(RHD)/Jurkat-NFATC1-ChIP-Seq(Jolma_et_al.)/Homer	ATTTTCCATT	1	-0.4859	0.9788	23	0.1769	8992.5	0.1838
ACB	Fosl2(bZIP)/3T3L1-Fosl2-ChIP-Seq(GSE56872)/Homer	NATGASTCABNN	1	-0.476	0.9833	7	0.0538	2805.5	0.0573
ACB	GATA(Zf),IR3/iTreg-Gata3-ChIP-Seq(GSE20898)/Homer	NNNNNBAGATAWYATCTVHN	1	-0.4697	0.986	3	0.0231	1208.3	0.0247
ACB	Fra2(bZIP)/Striatum-Fra2-ChIP-Seq(GSE43429)/Homer	GGATGACTCATC	1	-0.4632	0.9889	10	0.0769	4011.8	0.082
ACB	Twist2(bHLH)/Myoblast-Twist2.Ty1-ChIP-Seq(GSE127998)/Homer	MCAGCTGBYH	1	-0.4585	0.99	51	0.3923	19730.5	0.4032
ACB	ETV1(ETS)/GIST48-ETV1-ChIP-Seq(GSE22441)/Homer	AACCGGAAGT	1	-0.4559	0.99	40	0.3077	15572.4	0.3182
ACB	Klf9(Zf)/GBM-Klf9-ChIP-Seq(GSE62211)/Homer	GCCACRCCCACY	1	-0.4524	0.99	15	0.1154	5989.5	0.1224
ACB	E2A(bHLH)/proBcell-E2A-ChIP-Seq(GSE21978)/Homer	DNRCAGCTGY	1	-0.4521	0.99	43	0.3308	16724.1	0.3418
ACB	Hand2(bHLH)/Mesoderm-Hand2-ChIP-Seq(GSE61475)/Homer	TGACANARRCCAGRC	1	-0.447	0.99	14	0.1077	5612.3	0.1147
ACB	c-Jun-CRE(bZIP)/K562-cJun-ChIP-Seq(GSE31477)/Homer	ATGACGTCATCY	1	-0.4458	0.99	6	0.0462	2456.9	0.0502
ACB	RUNX(Runt)/HPC7-Runx1-ChIP-Seq(GSE22178)/Homer	SAAACCACAG	1	-0.4419	0.99	20	0.1538	7956.8	0.1626
ACB	Nkx3.1(Homeobox)/LNCaP-Nkx3.1-ChIP-Seq(GSE28264)/Homer	AAGCACTTAA	1	-0.4419	0.99	62	0.4769	23935.1	0.4892
ACB	ETV4(ETS)/HepG2-ETV4-ChIP-Seq(ENCODE)/Homer	ACCGGAAGTG	1	-0.4307	0.99	32	0.2462	12606	0.2576
ACB	TCF4(bHLH)/SHSY5Y-TCF4-ChIP-Seq(GSE96915)/Homer	SMCATCTGKH	1	-0.4235	0.9934	44	0.3385	17205.4	0.3516
ACB	ELF1(ETS)/Jurkat-ELF1-ChIP-Seq(SRA014231)/Homer	AVCCGGAAGT	1	-0.423	0.9934	14	0.1077	5670.7	0.1159
ACB	ZNF264(Zf)/HEK293-ZNF264.GFP-ChIP-Seq(GSE58341)/Homer	RGGGCACTAACY	1	-0.4204	0.9934	18	0.1385	7239.1	0.1479
ACB	RORg(NR)/Liver-Rorc-ChIP-Seq(GSE101115)/Homer	WAABTAGGTCAV	1	-0.4202	0.9934	2	0.0154	842.9	0.0172
ACB	Bach2(bZIP)/OCILy7-Bach2-ChIP-Seq(GSE44420)/Homer	TGCTGAGTCA	1	-0.4059	0.9973	4	0.0308	1703.6	0.0348
ACB	ZNF189(Zf)/HEK293-ZNF189.GFP-ChIP-Seq(GSE58341)/Homer	TGGAACAGMA	1	-0.3982	1	26	0.2	10407.3	0.2127
ACB	Tbx21(T-box)/GM12878-TBX21-ChIP-Seq(Encode)/Homer	AGGTGTGAAA	1	-0.3821	1	24	0.1846	9686.1	0.198
ACB	Atf1(bZIP)/K562-ATF1-ChIP-Seq(GSE31477)/Homer	GATGACGTCA	1	-0.3781	1	14	0.1077	5786.8	0.1183
ACB	Mef2a(MADS)/HL1-Mef2a.biotin-ChIP-Seq(GSE21529)/Homer	CYAAAAATAG	1	-0.3781	1	9	0.0692	3793.8	0.0775
ACB	PRDM1(Zf)/Hela-PRDM1-ChIP-Seq(GSE31477)/Homer	ACTTTCACTTTC	1	-0.3729	1	16	0.1231	6590.5	0.1347
ACB	Pitx1:Ebox(Homeobox,bHLH)/Hindlimb-Pitx1-ChIP-Seq(GSE41591)/Homer	YTAATTRAWWCCAGATGT	1	-0.3611	1	4	0.0308	1773.8	0.0362
ACB	DUX4(Homeobox)/Myoblasts-DUX4.V5-ChIP-Seq(GSE75791)/Homer	NWTAAYCYAATCAWN	1	-0.3556	1	1	0.0077	452	0.0092
ACB	Znf263(Zf)/K562-Znf263-ChIP-Seq(GSE31477)/Homer	CVGTSCTCCC	1	-0.3501	1	53	0.4077	20909.3	0.4273
ACB	JunB(bZIP)/DendriticCells-Junb-ChIP-Seq(GSE36099)/Homer	RATGASTCAT	1	-0.3428	1	11	0.0846	4685.3	0.0958
ACB	Max(bHLH)/K562-Max-ChIP-Seq(GSE31477)/Homer	RCCACGTGGYYN	1	-0.3407	1	19	0.1462	7871.4	0.1609
ACB	YY1(Zf)/Promoter/Homer	CAAGATGGCGGC	1	-0.3399	1	2	0.0154	934.8	0.0191
ACB	ETS1(ETS)/Jurkat-ETS1-ChIP-Seq(GSE17954)/Homer	ACAGGAAGTG	1	-0.3391	1	29	0.2231	11778.9	0.2407
ACB	Gata1(Zf)/K562-GATA1-ChIP-Seq(GSE18829)/Homer	SAGATAAGRV	1	-0.3386	1	13	0.1	5499.5	0.1124
ACB	Fox:Ebox(Forkhead,bHLH)/Panc1-Foxa2-ChIP-Seq(GSE47459)/Homer	NNNVCTGWGYAAACASN	1	-0.3303	1	27	0.2077	11036.7	0.2256
ACB	ZNF341(Zf)/EBV-ZNF341-ChIP-Seq(GSE113194)/Homer	GGAACAGCCG	1	-0.3292	1	22	0.1692	9089	0.1857
ACB	Nkx2.2(Homeobox)/NPC-Nkx2.2-ChIP-Seq(GSE61673)/Homer	BTBRAGTGSN	1	-0.3261	1	53	0.4077	21016.9	0.4295
ACB	ETS(ETS)/Promoter/Homer	AACCGGAAGT	1	-0.3197	1	8	0.0615	3524.9	0.072
ACB	NPAS2(bHLH)/Liver-NPAS2-ChIP-Seq(GSE39860)/Homer	KCCACGTGAC	1	-0.3167	1	29	0.2231	11867.7	0.2425
ACB	Six4(Homeobox)/MCF7-SIX4-ChIP-Seq(Encode)/Homer	TGWAAYCTGABACCB	1	-0.3161	1	1	0.0077	489.8	0.01
ACB	E2F(E2F)/Hela-CellCycle-Expression/Homer	TTSGCGCGAAAA	1	-0.3111	1	1	0.0077	494.4	0.0101
ACB	MafK(bZIP)/C2C12-MafK-ChIP-Seq(GSE36030)/Homer	GCTGASTCAGCA	1	-0.3107	1	6	0.0462	2714.9	0.0555
ACB	Npas4(bHLH)/Neuron-Npas4-ChIP-Seq(GSE127793)/Homer	NHRTCACGACDN	1	-0.3091	1	16	0.1231	6789.2	0.1387
ACB	CEBP:AP1(bZIP)/ThioMac-CEBPb-ChIP-Seq(GSE21512)/Homer	DRTGTTGCAA	1	-0.3023	1	16	0.1231	6812.8	0.1392
ACB	MafB(bZIP)/BMM-Mafb-ChIP-Seq(GSE75722)/Homer	WNTGCTGASTCAGCANWTTY	1	-0.3019	1	11	0.0846	4800.2	0.0981
ACB	Elk1(ETS)/Hela-Elk1-ChIP-Seq(GSE31477)/Homer	HACTTCCGGY	1	-0.3014	1	14	0.1077	6014.6	0.1229
ACB	TEAD(TEA)/Fibroblast-PU.1-ChIP-Seq(Unpublished)/Homer	YCWGGAATGY	1	-0.2812	1	16	0.1231	6887.5	0.1408
ACB	ISRE(IRF)/ThioMac-LPS-Expression(GSE23622)/Homer	AGTTTCASTTTC	1	-0.2789	1	1	0.0077	530	0.0108
ACB	Foxa3(Forkhead)/Liver-Foxa3-ChIP-Seq(GSE77670)/Homer	BSNTGTTTACWYWGN	1	-0.2742	1	7	0.0538	3225.3	0.0659
ACB	DMRT1(DM)/Testis-DMRT1-ChIP-Seq(GSE64892)/Homer	TWGHWACAWTGTWDC	1	-0.2699	1	5	0.0385	2382.5	0.0487
ACB	p63(p53)/Keratinocyte-p63-ChIP-Seq(GSE17611)/Homer	NNDRCATGYCYNRRCATGYH	1	-0.2693	1	9	0.0692	4076.6	0.0833
ACB	p53(p53)/Saos-p53-ChIP-Seq(GSE15780)/Homer	RRCATGYCYRGRCATGYYYN	1	-0.2643	1	2	0.0154	1044.1	0.0213
ACB	p53(p53)/Saos-p53-ChIP-Seq/Homer	RRCATGYCYRGRCATGYYYN	1	-0.2643	1	2	0.0154	1044.1	0.0213
ACB	FOXM1(Forkhead)/MCF7-FOXM1-ChIP-Seq(GSE72977)/Homer	TRTTTACTTW	1	-0.2594	1	28	0.2154	11728.8	0.2397
ACB	LRF(Zf)/Erythroblasts-ZBTB7A-ChIP-Seq(GSE74977)/Homer	AAGACCCYYN	1	-0.2571	1	41	0.3154	16780.5	0.3429
ACB	HRE(HSF)/Striatum-HSF1-ChIP-Seq(GSE38000)/Homer	TTCTAGAABNTTCTA	1	-0.2516	1	5	0.0385	2427.5	0.0496
ACB	Egr2(Zf)/Thymocytes-Egr2-ChIP-Seq(GSE34254)/Homer	NGCGTGGGCGGR	1	-0.2512	1	5	0.0385	2428.4	0.0496
ACB	CRE(bZIP)/Promoter/Homer	CSGTGACGTCAC	1	-0.2499	1	4	0.0308	1990.6	0.0407
ACB	NF1:FOXA1(CTF,Forkhead)/LNCAP-FOXA1-ChIP-Seq(GSE27824)/Homer	WNTGTTTRYTTTGGCA	1	-0.2497	1	1	0.0077	565.8	0.0116
ACB	Ptf1a(bHLH)/Panc1-Ptf1a-ChIP-Seq(GSE47459)/Homer	ACAGCTGTTN	1	-0.2495	1	69	0.5308	27419	0.5604
ACB	FOXA1(Forkhead)/MCF7-FOXA1-ChIP-Seq(GSE26831)/Homer	WAAGTAAACA	1	-0.2429	1	26	0.2	11022.2	0.2253
ACB	TATA-Box(TBP)/Promoter/Homer	CCTTTTAWAGSC	1	-0.2419	1	34	0.2615	14156.6	0.2893
ACB	Tbet(T-box)/CD8-Tbet-ChIP-Seq(GSE33802)/Homer	AGGTGTGAAM	1	-0.2298	1	24	0.1846	10296.1	0.2104
ACB	ZNF165(Zf)/WHIM12-ZNF165-ChIP-Seq(GSE65937)/Homer	AAGGKGRCGCAGGCA	1	-0.2277	1	3	0.0231	1586.3	0.0324
ACB	HNF4a(NR),DR1/HepG2-HNF4a-ChIP-Seq(GSE25021)/Homer	CARRGKBCAAAGTYCA	1	-0.224	1	12	0.0923	5477.6	0.1119
ACB	KLF1(Zf)/HUDEP2-KLF1-CutnRun(GSE136251)/Homer	VDGGGYGGGGCY	1	-0.2175	1	27	0.2077	11546.4	0.236
ACB	DMRT6(DM)/Testis-DMRT6-ChIP-Seq(GSE60440)/Homer	YDGHTACAWTGTADC	1	-0.2166	1	4	0.0308	2073.2	0.0424
ACB	NRF1(NRF)/MCF7-NRF1-ChIP-Seq(Unpublished)/Homer	CTGCGCATGCGC	1	-0.2157	1	3	0.0231	1614.7	0.033
ACB	NFE2L2(bZIP)/HepG2-NFE2L2-ChIP-Seq(Encode)/Homer	AWWWTGCTGAGTCAT	1	-0.2121	1	1	0.0077	619.4	0.0127
ACB	IRF:BATF(IRF:bZIP)/pDC-Irf8-ChIP-Seq(GSE66899)/Homer	CTTTCANTATGACTV	1	-0.2072	1	2	0.0154	1151.8	0.0235
ACB	ZNF415(Zf)/HEK293-ZNF415.GFP-ChIP-Seq(GSE58341)/Homer	GRTGMTRGAGCC	1	-0.1997	1	14	0.1077	6407.9	0.131
ACB	GFY-Staf(?,Zf)/Promoter/Homer	RACTACAATTCCCAGAAKGC	1	-0.1928	1	1	0.0077	651.2	0.0133
ACB	RAR:RXR(NR),DR0/ES-RAR-ChIP-Seq(GSE56893)/Homer	AGGTCAAGGTCA	1	-0.1904	1	5	0.0385	2603.2	0.0532
ACB	Atf4(bZIP)/MEF-Atf4-ChIP-Seq(GSE35681)/Homer	MTGATGCAAT	1	-0.1891	1	4	0.0308	2151.2	0.044
ACB	RARa(NR)/K562-RARa-ChIP-Seq(Encode)/Homer	TTGAMCTTTG	1	-0.1815	1	72	0.5538	28959	0.5918
ACB	Tbx5(T-box)/HL1-Tbx5.biotin-ChIP-Seq(GSE21529)/Homer	AGGTGTCA	1	-0.1768	1	75	0.5769	30100.2	0.6151
ACB	Pax8(Paired,Homeobox)/Thyroid-Pax8-ChIP-Seq(GSE26938)/Homer	GTCATGCHTGRCTGS	1	-0.1749	1	8	0.0615	3986.5	0.0815
ACB	ZBTB12(Zf)/HEK293-ZBTB12.GFP-ChIP-Seq(GSE58341)/Homer	NGNTCTAGAACCNGV	1	-0.1712	1	12	0.0923	5711.1	0.1167
ACB	MYB(HTH)/ERMYB-Myb-ChIPSeq(GSE22095)/Homer	GGCVGTTR	1	-0.1702	1	42	0.3231	17700.6	0.3617
ACB	GATA:SCL(Zf,bHLH)/Ter119-SCL-ChIP-Seq(GSE18720)/Homer	CRGCTGBNGNSNNSAGATAA	1	-0.17	1	2	0.0154	1238.8	0.0253
ACB	JunD(bZIP)/K562-JunD-ChIP-Seq/Homer	ATGACGTCATCN	1	-0.1668	1	1	0.0077	700.4	0.0143
ACB	RORgt(NR)/EL4-RORgt.Flag-ChIP-Seq(GSE56019)/Homer	AAYTAGGTCA	1	-0.1666	1	2	0.0154	1247.7	0.0255
ACB	RORgt(NR)/EL4-RORgt.Flag-ChIP-Seq(GSE56019)/Homer	AAYTAGGTCA	1	-0.1666	1	2	0.0154	1247.7	0.0255
ACB	E-box(bHLH)/Promoter/Homer	SSGGTCACGTGA	1	-0.1615	1	1	0.0077	711.5	0.0145
ACB	FOXA1(Forkhead)/LNCAP-FOXA1-ChIP-Seq(GSE27824)/Homer	WAAGTAAACA	1	-0.1591	1	30	0.2308	13093.3	0.2676
ACB	OCT:OCT(POU,Homeobox)/NPC-OCT6-ChIP-Seq(GSE43916)/Homer	YATGCATATRCATRT	1	-0.1574	1	2	0.0154	1272.7	0.026
ACB	Duxbl(Homeobox)/NIH3T3-Duxbl.HA-ChIP-Seq(GSE119782)/Homer	TAAYCYAATCAA	1	-0.1564	1	1	0.0077	722.4	0.0148
ACB	PU.1(ETS)/ThioMac-PU.1-ChIP-Seq(GSE21512)/Homer	AGAGGAAGTG	1	-0.1562	1	12	0.0923	5790	0.1183
ACB	Brachyury(T-box)/Mesoendoderm-Brachyury-ChIP-exo(GSE54963)/Homer	ANTTMRCASBNNNGTGYKAAN	1	-0.1542	1	5	0.0385	2733.2	0.0559
ACB	Oct2(POU,Homeobox)/Bcell-Oct2-ChIP-Seq(GSE21512)/Homer	ATATGCAAAT	1	-0.1503	1	5	0.0385	2749.8	0.0562
ACB	E2F1(E2F)/Hela-E2F1-ChIP-Seq(GSE22478)/Homer	CWGGCGGGAA	1	-0.1439	1	4	0.0308	2306.8	0.0471
ACB	Brn2(POU,Homeobox)/NPC-Brn2-ChIP-Seq(GSE35496)/Homer	ATGAATATTC	1	-0.1433	1	1	0.0077	752.4	0.0154
ACB	THRb(NR)/Liver-NR1A2-ChIP-Seq(GSE52613)/Homer	TRAGGTCA	1	-0.1431	1	92	0.7077	36520.8	0.7464
ACB	KLF6(Zf)/PDAC-KLF6-ChIP-Seq(GSE64557)/Homer	MKGGGYGTGGCC	1	-0.1425	1	30	0.2308	13217.4	0.2701
ACB	Klf4(Zf)/mES-Klf4-ChIP-Seq(GSE11431)/Homer	GCCACACCCA	1	-0.1372	1	10	0.0769	5038.5	0.103
ACB	CUX1(Homeobox)/K562-CUX1-ChIP-Seq(GSE92882)/Homer	TATCGATNAN	1	-0.1353	1	12	0.0923	5909.2	0.1208
ACB	Pax7(Paired,Homeobox)/Myoblast-Pax7-ChIP-Seq(GSE25064)/Homer	TAATCAATTA	1	-0.123	1	1	0.0077	805.2	0.0165
ACB	Foxa2(Forkhead)/Liver-Foxa2-ChIP-Seq(GSE25694)/Homer	CYTGTTTACWYW	1	-0.1229	1	17	0.1308	8099.1	0.1655
ACB	GLI3(Zf)/Limb-GLI3-ChIP-Chip(GSE11077)/Homer	CGTGGGTGGTCC	1	-0.1167	1	2	0.0154	1403.5	0.0287
ACB	Pit1(Homeobox)/GCrat-Pit1-ChIP-Seq(GSE58009)/Homer	ATGMATATDC	1	-0.1129	1	21	0.1615	9832.8	0.2009
ACB	TEAD2(TEA)/Py2T-Tead2-ChIP-Seq(GSE55709)/Homer	CCWGGAATGY	1	-0.1105	1	11	0.0846	5641.5	0.1153
ACB	Twist(bHLH)/HMLE-TWIST1-ChIP-Seq(Chang_et_al)/Homer	VCAKCTGGNNNCCAGMTGBN	1	-0.1085	1	2	0.0154	1435.2	0.0293
ACB	Snail1(Zf)/LS174T-SNAIL1.HA-ChIP-Seq(GSE127183)/Homer	TRCACCTGCY	1	-0.106	1	22	0.1692	10303.1	0.2106
ACB	RORa(NR)/Liver-Rora-ChIP-Seq(GSE101115)/Homer	AAWCTAGGTCARDNN	1	-0.1015	1	2	0.0154	1464.4	0.0299
ACB	n-Myc(bHLH)/mES-nMyc-ChIP-Seq(GSE11431)/Homer	VRCCACGTGG	1	-0.1015	1	16	0.1231	7851.3	0.1605
ACB	NRF(NRF)/Promoter/Homer	STGCGCATGCGC	1	-0.09857	1	3	0.0231	2011.1	0.0411
ACB	GATA3(Zf),DR8/iTreg-Gata3-ChIP-Seq(GSE20898)/Homer	AGATSTNDNNDSAGATAASN	1	-0.09841	1	1	0.0077	883.1	0.018
ACB	PU.1:IRF8(ETS:IRF)/pDC-Irf8-ChIP-Seq(GSE66899)/Homer	GGAAGTGAAAST	1	-0.09187	1	3	0.0231	2046.3	0.0418
ACB	ZNF317(Zf)/HEK293-ZNF317.GFP-ChIP-Seq(GSE58341)/Homer	GTCWGCTGTYYCTCT	1	-0.09038	1	1	0.0077	913.3	0.0187
ACB	GRHL2(CP2)/HBE-GRHL2-ChIP-Seq(GSE46194)/Homer	AAACYKGTTWDACMRGTTTB	1	-0.08111	1	7	0.0538	4067.7	0.0831
ACB	SpiB(ETS)/OCILY3-SPIB-ChIP-Seq(GSE56857)/Homer	AAAGRGGAAGTG	1	-0.08106	1	4	0.0308	2622.8	0.0536
ACB	ZNF519(Zf)/HEK293-ZNF519.GFP-ChIP-Seq(GSE58341)/Homer	GAGSCCGAGC	1	-0.08047	1	4	0.0308	2626.5	0.0537
ACB	ETS:RUNX(ETS,Runt)/Jurkat-RUNX1-ChIP-Seq(GSE17954)/Homer	RCAGGATGTGGT	1	-0.07981	1	1	0.0077	957.4	0.0196
ACB	NPAS(bHLH)/Liver-NPAS-ChIP-Seq(GSE39860)/Homer	NVCACGTG	1	-0.07945	1	37	0.2846	16621.4	0.3397
ACB	ZSCAN22(Zf)/HEK293-ZSCAN22.GFP-ChIP-Seq(GSE58341)/Homer	SMCAGTCWGAKGGAGGAGGC	1	-0.07869	1	1	0.0077	962.8	0.0197
ACB	BMAL1(bHLH)/Liver-Bmal1-ChIP-Seq(GSE39860)/Homer	GNCACGTG	1	-0.07779	1	42	0.3231	18603.6	0.3802
ACB	c-Myc(bHLH)/mES-cMyc-ChIP-Seq(GSE11431)/Homer	VVCCACGTGG	1	-0.07326	1	11	0.0846	5954.2	0.1217
ACB	E2F4(E2F)/K562-E2F4-ChIP-Seq(GSE31477)/Homer	GGCGGGAAAH	1	-0.07265	1	7	0.0538	4138.1	0.0846
ACB	HNF6(Homeobox)/Liver-Hnf6-ChIP-Seq(ERP000394)/Homer	NTATYGATCH	1	-0.06405	1	8	0.0615	4687.1	0.0958
ACB	Hnf6b(Homeobox)/LNCaP-Hnf6b-ChIP-Seq(GSE106305)/Homer	TATTGAYY	1	-0.06258	1	15	0.1154	7829.8	0.16
ACB	Eomes(T-box)/H9-Eomes-ChIP-Seq(GSE26097)/Homer	ATTAACACCT	1	-0.0586	1	46	0.3538	20454.5	0.418
ACB	ELF5(ETS)/T47D-ELF5-ChIP-Seq(GSE30407)/Homer	ACVAGGAAGT	1	-0.05801	1	16	0.1231	8322.3	0.1701
ACB	FOXA1:AR(Forkhead,NR)/LNCAP-AR-ChIP-Seq(GSE27824)/Homer	AGTAAACAAAAAAGAACAND	1	-0.05464	1	1	0.0077	1093	0.0223
ACB	KLF5(Zf)/LoVo-KLF5-ChIP-Seq(GSE49402)/Homer	DGGGYGKGGC	1	-0.05002	1	35	0.2692	16295.7	0.333
ACB	Erra(NR)/HepG2-Erra-ChIP-Seq(GSE31477)/Homer	CAAAGGTCAG	1	-0.04877	1	56	0.4308	24466.5	0.5
ACB	Six1(Homeobox)/Myoblast-Six1-ChIP-Chip(GSE20150)/Homer	GKVTCADRTTWC	1	-0.04507	1	3	0.0231	2393.8	0.0489
ACB	ZNF652/HepG2-ZNF652.Flag-ChIP-Seq(Encode)/Homer	TTAACCCTTTVNKKN	1	-0.04313	1	3	0.0231	2414.1	0.0493
ACB	EBF(EBF)/proBcell-EBF-ChIP-Seq(GSE21978)/Homer	DGTCCCYRGGGA	1	-0.0411	1	3	0.0231	2437.6	0.0498
ACB	ZEB2(Zf)/SNU398-ZEB2-ChIP-Seq(GSE103048)/Homer	GNMCAGGTGTGC	1	-0.03628	1	22	0.1692	11267.1	0.2303
ACB	Zfp57(Zf)/H1-ZFP57.HA-ChIP-Seq(GSE115387)/Homer	NANTGCSGCA	1	-0.0344	1	5	0.0385	3598.7	0.0735
ACB	EKLF(Zf)/Erythrocyte-Klf1-ChIP-Seq(GSE20478)/Homer	NWGGGTGTGGCY	1	-0.03371	1	3	0.0231	2531.1	0.0517
ACB	Tbox:Smad(T-box,MAD)/ESCd5-Smad2_3-ChIP-Seq(GSE29422)/Homer	AGGTGHCAGACA	1	-0.02929	1	2	0.0154	1999.6	0.0409
ACB	Brn1(POU,Homeobox)/NPC-Brn1-ChIP-Seq(GSE35496)/Homer	TATGCWAATBAV	1	-0.02894	1	4	0.0308	3160.5	0.0646
ACB	MNT(bHLH)/HepG2-MNT-ChIP-Seq(Encode)/Homer	DGCACACGTG	1	-0.02484	1	22	0.1692	11576.3	0.2366
ACB	Cux2(Homeobox)/Liver-Cux2-ChIP-Seq(GSE35985)/Homer	HNRAATCAAT	1	-0.02481	1	5	0.0385	3774.2	0.0771
ACB	SCRT1(Zf)/HEK293-SCRT1.eGFP-ChIP-Seq(Encode)/Homer	GCAACAGGTG	1	-0.02396	1	4	0.0308	3255.8	0.0665
ACB	Tbr1(T-box)/Cortex-Tbr1-ChIP-Seq(GSE71384)/Homer	AAGGTGTKAA	1	-0.02225	1	26	0.2	13350.8	0.2728
ACB	RARg(NR)/ES-RARg-ChIP-Seq(GSE30538)/Homer	AGGTCAAGGTCA	1	-0.02217	1	1	0.0077	1417.8	0.029
ACB	Elf4(ETS)/BMDM-Elf4-ChIP-Seq(GSE88699)/Homer	ACTTCCKGKT	1	-0.02088	1	22	0.1692	11713.9	0.2394
ACB	VDR(NR),DR3/GM10855-VDR+vitD-ChIP-Seq(GSE22484)/Homer	ARAGGTCANWGAGTTCANNN	1	-0.02018	1	2	0.0154	2156.5	0.0441
ACB	Slug(Zf)/Mesoderm-Snai2-ChIP-Seq(GSE61475)/Homer	SNGCACCTGCHS	1	-0.01384	1	11	0.0846	7090.5	0.1449
ACB	FXR(NR),IR1/Liver-FXR-ChIP-Seq(Chong_et_al.)/Homer	AGGTCANTGACCTB	1	-0.01167	1	5	0.0385	4166	0.0851
ACB	CEBP(bZIP)/ThioMac-CEBPb-ChIP-Seq(GSE21512)/Homer	ATTGCGCAAC	1	-0.01052	1	8	0.0615	5790.2	0.1183
ACB	E2A(bHLH),near_PU.1/Bcell-PU.1-ChIP-Seq(GSE21512)/Homer	NVCACCTGBN	1	-0.005933	1	31	0.2385	16454	0.3363
ACB	Tbx6(T-box)/ESC-Tbx6-ChIP-Seq(GSE93524)/Homer	DAGGTGTBAA	1	-0.003135	1	17	0.1308	10821.9	0.2212
ACB	ZEB1(Zf)/PDAC-ZEB1-ChIP-Seq(GSE64557)/Homer	VCAGGTRDRY	1	-0.001149	1	35	0.2692	19228.7	0.393
ACB	RBPJ:Ebox(?,bHLH)/Panc1-Rbpj1-ChIP-Seq(GSE47459)/Homer	GGGRAARRGRMCAGMTG	1	-0.001033	1	3	0.0231	4066	0.0831
ACB	Bach1(bZIP)/K562-Bach1-ChIP-Seq(GSE31477)/Homer	AWWNTGCTGAGTCAT	1	0	1	0	0	480.8	0.0098
ACB	Mouse_Recombination_Hotspot(Zf)/Testis-DMC1-ChIP-Seq(GSE24438)/Homer	ACTYKNATTCGTGNTACTTC	1	0	1	0	0	681.5	0.0139
ACB	DUX(Homeobox)/C2C12-Dux-ChIP-Seq(GSE87279)/Homer	BCWGATTCAATCAAN	1	0	1	0	0	30.1	0.0006
ACB	EBNA1(EBV-virus)/Raji-EBNA1-ChIP-Seq(GSE30709)/Homer	GGYAGCAYDTGCTDCCCNNN	1	0	1	0	0	162	0.0033
ACB	GATA(Zf),IR4/iTreg-Gata3-ChIP-Seq(GSE20898)/Homer	NAGATWNBNATCTNN	1	0	1	0	0	652.7	0.0133
ACB	GFX(?)/Promoter/Homer	ATTCTCGCGAGA	1	0	1	0	0	113.3	0.0023
ACB	GFY(?)/Promoter/Homer	ACTACAATTCCC	1	0	1	0	0	642.1	0.0131
ACB	NF-E2(bZIP)/K562-NFE2-ChIP-Seq(GSE31477)/Homer	GATGACTCAGCA	1	0	1	0	0	514.2	0.0105
ACB	NFkB-p65-Rel(RHD)/ThioMac-LPS-Expression(GSE23622)/Homer	GGAAATTCCC	1	0	1	0	0	536.7	0.011
ACB	Nrf2(bZIP)/Lymphoblast-Nrf2-ChIP-Seq(GSE37589)/Homer	HTGCTGAGTCAT	1	0	1	0	0	447.2	0.0091
ACB	OCT:OCT(POU,Homeobox)/NPC-Brn1-ChIP-Seq(GSE35496)/Homer	ATGAATATTCATGAG	1	0	1	0	0	78.2	0.0016
ACB	p53(p53)/mES-cMyc-ChIP-Seq(GSE11431)/Homer	ACATGCCCGGGCAT	1	0	1	0	0	164.6	0.0034
ACB	Pax7(Paired,Homeobox),longest/Myoblast-Pax7-ChIP-Seq(GSE25064)/Homer	NTAATTDGCYAATTANNWWD	1	0	1	0	0	268.3	0.0055
ACB	Pax7(Paired,Homeobox),long/Myoblast-Pax7-ChIP-Seq(GSE25064)/Homer	TAATCHGATTAC	1	0	1	0	0	186.6	0.0038
ACB	Ronin(THAP)/ES-Thap11-ChIP-Seq(GSE51522)/Homer	RACTACAACTCCCAGVAKGC	1	0	1	0	0	235.1	0.0048
ACB	ZFP3(Zf)/HEK293-ZFP3.GFP-ChIP-Seq(GSE58341)/Homer	GGGTTTTGAAGGATGARTAGGAGTT	1	0	1	0	0	14	0.0003
ACB	ZNF16(Zf)/HEK293-ZNF16.GFP-ChIP-Seq(GSE58341)/Homer	MACCTTCYATGGCTCCCTAKTGCCY	1	0	1	0	0	83.6	0.0017
ACB	ZNF382(Zf)/HEK293-ZNF382.GFP-ChIP-Seq(GSE58341)/Homer	GNCTGTASTRNTGBCTCHTT	1	0	1	0	0	307.5	0.0063
ACB	ZNF41(Zf)/HEK293-ZNF41.GFP-ChIP-Seq(GSE58341)/Homer	CCTCATGGTGYCYTWYTCCCTTGTG	1	0	1	0	0	289.1	0.0059
ACB	ZNF528(Zf)/HEK293-ZNF528.GFP-ChIP-Seq(GSE58341)/Homer	AGAAATGACTTCCCT	1	0	1	0	0	68.2	0.0014
AI	RORa(NR)/Liver-Rora-ChIP-Seq(GSE101115)/Homer	AAWCTAGGTCARDNN	0.0001	-9.894	0.0222	11	0.1222	1391.9	0.0284
AI	NF1(CTF)/LNCAP-NF1-ChIP-Seq(Unpublished)/Homer	CYTGGCABNSTGCCAR	0.0001	-9.545	0.0222	21	0.2333	4596.1	0.0937
AI	Rfx2(HTH)/LoVo-RFX2-ChIP-Seq(GSE49402)/Homer	GTTGCCATGGCAACM	0.001	-7.854	0.0569	8	0.0889	955	0.0195
AI	DLX5(Homeobox)/BasalGanglia-Dlx5-ChIP-seq(GSE124936)/Homer	SSTAATTA	0.001	-7.376	0.0688	25	0.2778	6991.5	0.1426
AI	Rfx1(HTH)/NPC-H3K4me1-ChIP-Seq(GSE16256)/Homer	KGTTGCCATGGCAA	0.01	-5.822	0.2607	11	0.1222	2269.9	0.0463
AI	Pdx1(Homeobox)/Islet-Pdx1-ChIP-Seq(SRA008281)/Homer	YCATYAATCA	0.01	-5.679	0.2607	27	0.3	8763	0.1787
AI	Rbpj1(?)/Panc1-Rbpj1-ChIP-Seq(GSE47459)/Homer	HTTTCCCASG	0.01	-5.357	0.2965	42	0.4667	16164.1	0.3296
AI	Sox4(HMG)/proB-Sox4-ChIP-Seq(GSE50066)/Homer	YCTTTGTTCC	0.01	-5.32	0.2965	28	0.3111	9443.3	0.1926
AI	X-box(HTH)/NPC-H3K4me1-ChIP-Seq(GSE16256)/Homer	GGTTGCCATGGCAA	0.01	-5.198	0.2965	7	0.0778	1157.9	0.0236
AI	RFX(HTH)/K562-RFX3-ChIP-Seq(SRA012198)/Homer	CGGTTGCCATGGCAAC	0.01	-5.156	0.2965	6	0.0667	880.3	0.018
AI	RORgt(NR)/EL4-RORgt.Flag-ChIP-Seq(GSE56019)/Homer	AAYTAGGTCA	0.01	-4.785	0.3064	7	0.0778	1252.9	0.0255
AI	RORgt(NR)/EL4-RORgt.Flag-ChIP-Seq(GSE56019)/Homer	AAYTAGGTCA	0.01	-4.785	0.3064	7	0.0778	1252.9	0.0255
AI	HOXA2(Homeobox)/mES-Hoxa2-ChIP-Seq(Donaldson_et_al.)/Homer	GYCATCMATCAT	0.01	-4.784	0.3064	6	0.0667	953.2	0.0194
AI	Sox21(HMG)/ESC-SOX21-ChIP-Seq(GSE110505)/Homer	BCCWTTGTBYKV	0.01	-4.618	0.3104	47	0.5222	19387.6	0.3953
AI	Lhx2(Homeobox)/HFSC-Lhx2-ChIP-Seq(GSE48068)/Homer	TAATTAGN	0.1	-4.605	0.3104	28	0.3111	9941.9	0.2027
AI	ZNF189(Zf)/HEK293-ZNF189.GFP-ChIP-Seq(GSE58341)/Homer	TGGAACAGMA	0.1	-4.104	0.4539	28	0.3111	10327.9	0.2106
AI	Lhx1(Homeobox)/EmbryoCarcinoma-Lhx1-ChIP-Seq(GSE70957)/Homer	NNYTAATTAR	0.1	-4.064	0.4539	28	0.3111	10359.8	0.2112
AI	Dlx3(Homeobox)/Kerainocytes-Dlx3-ChIP-Seq(GSE89884)/Homer	NDGTAATTAC	0.1	-4.059	0.4539	18	0.2	5795.5	0.1182
AI	ETV1(ETS)/GIST48-ETV1-ChIP-Seq(GSE22441)/Homer	AACCGGAAGT	0.1	-4.041	0.4539	39	0.4333	15797.3	0.3221
AI	Zfp281(Zf)/ES-Zfp281-ChIP-Seq(GSE81042)/Homer	CCCCTCCCCCAC	0.1	-4.017	0.4539	12	0.1333	3313.6	0.0676
AI	Oct6(POU,Homeobox)/NPC-Pou3f1-ChIP-Seq(GSE35496)/Homer	WATGCAAATGAG	0.1	-4.005	0.4539	14	0.1556	4129.9	0.0842
AI	Isl1(Homeobox)/Neuron-Isl1-ChIP-Seq(GSE31456)/Homer	CTAATKGV	0.1	-4.005	0.4539	45	0.5	18931	0.386
AI	RORg(NR)/Liver-Rorc-ChIP-Seq(GSE101115)/Homer	WAABTAGGTCAV	0.1	-3.954	0.4539	5	0.0556	836.5	0.0171
AI	Sox3(HMG)/NPC-Sox3-ChIP-Seq(GSE33059)/Homer	CCWTTGTY	0.1	-3.907	0.4539	43	0.4778	17986.6	0.3668
AI	ZNF7(Zf)/HepG2-ZNF7.Flag-ChIP-Seq(Encode)/Homer	CTGCCWVCTTTTRTA	0.1	-3.886	0.4539	18	0.2	5905.5	0.1204
AI	Rfx6(HTH)/Min6b1-Rfx6.HA-ChIP-Seq(GSE62844)/Homer	TGTTKCCTAGCAACM	0.1	-3.879	0.4539	33	0.3667	12943.7	0.2639
AI	Fosl2(bZIP)/3T3L1-Fosl2-ChIP-Seq(GSE56872)/Homer	NATGASTCABNN	0.1	-3.871	0.4539	11	0.1222	2986.1	0.0609
AI	ISRE(IRF)/ThioMac-LPS-Expression(GSE23622)/Homer	AGTTTCASTTTC	0.1	-3.855	0.4539	4	0.0444	570.6	0.0116
AI	ZNF322(Zf)/HEK293-ZNF322.GFP-ChIP-Seq(GSE58341)/Homer	GAGCCTGGTACTGWGCCTGR	0.1	-3.767	0.4539	13	0.1444	3843.5	0.0784
AI	ETS1(ETS)/Jurkat-ETS1-ChIP-Seq(GSE17954)/Homer	ACAGGAAGTG	0.1	-3.745	0.4539	31	0.3444	12082.5	0.2464
AI	Nkx6.1(Homeobox)/Islet-Nkx6.1-ChIP-Seq(GSE40975)/Homer	GKTAATGR	0.1	-3.726	0.4539	51	0.5667	22421.6	0.4572
AI	EWS:ERG-fusion(ETS)/CADO_ES1-EWS:ERG-ChIP-Seq(SRA014231)/Homer	ATTTCCTGTN	0.1	-3.615	0.4539	22	0.2444	7902.1	0.1611
AI	Egr1(Zf)/K562-Egr1-ChIP-Seq(GSE32465)/Homer	TGCGTGGGYG	0.1	-3.592	0.4539	22	0.2444	7920.9	0.1615
AI	OCT4-SOX2-TCF-NANOG(POU,Homeobox,HMG)/mES-Oct4-ChIP-Seq(GSE11431)/Homer	ATTTGCATAACAATG	0.1	-3.468	0.4539	7	0.0778	1637.5	0.0334
AI	IRF2(IRF)/Erythroblas-IRF2-ChIP-Seq(GSE36985)/Homer	GAAASYGAAASY	0.1	-3.459	0.4539	5	0.0556	954.3	0.0195
AI	ZKSCAN1(Zf)/HepG2-ZKSCAN1-ChIP-Seq(Encode)/Homer	GCACAYAGTAGGKCY	0.1	-3.398	0.4539	3	0.0333	381.7	0.0078
AI	En1(Homeobox)/SUM149-EN1-ChIP-Seq(GSE120957)/Homer	NDCTAATTAS	0.1	-3.383	0.4539	40	0.4444	16979.6	0.3462
AI	ARE(NR)/LNCAP-AR-ChIP-Seq(GSE27824)/Homer	RGRACASNSTGTYCYB	0.1	-3.38	0.4539	12	0.1333	3638.8	0.0742
AI	EBF2(EBF)/BrownAdipose-EBF2-ChIP-Seq(GSE97114)/Homer	NABTCCCWDGGGAVH	0.1	-3.357	0.4539	27	0.3	10489.2	0.2139
AI	LHX9(Homeobox)/Hct116-LHX9.V5-ChIP-Seq(GSE116822)/Homer	NGCTAATTAG	0.1	-3.321	0.4539	33	0.3667	13481.9	0.2749
AI	Oct11(POU,Homeobox)/NCIH1048-POU2F3-ChIP-seq(GSE115123)/Homer	GATTTGCATA	0.1	-3.279	0.4539	10	0.1111	2870.7	0.0585
AI	Sp1(Zf)/Promoter/Homer	GGCCCCGCCCCC	0.1	-3.172	0.4539	10	0.1111	2924.1	0.0596
AI	ZNF416(Zf)/HEK293-ZNF416.GFP-ChIP-Seq(GSE58341)/Homer	WDNCTGGGCA	0.1	-3.113	0.4551	39	0.4333	16762.6	0.3418
AI	Tbr1(T-box)/Cortex-Tbr1-ChIP-Seq(GSE71384)/Homer	AAGGTGTKAA	0.1	-3.083	0.4584	33	0.3667	13730.5	0.28
AI	FOXM1(Forkhead)/MCF7-FOXM1-ChIP-Seq(GSE72977)/Homer	TRTTTACTTW	0.1	-3.046	0.4648	28	0.3111	11276.6	0.2299
AI	IRF1(IRF)/PBMC-IRF1-ChIP-Seq(GSE43036)/Homer	GAAAGTGAAAGT	0.1	-3.032	0.4648	6	0.0667	1431	0.0292
AI	Foxo1(Forkhead)/RAW-Foxo1-ChIP-Seq(Fan_et_al.)/Homer	CTGTTTAC	0.1	-2.999	0.4664	44	0.4889	19512.3	0.3979
AI	Sox9(HMG)/Limb-SOX9-ChIP-Seq(GSE73225)/Homer	AGGVNCCTTTGT	0.1	-2.98	0.4664	25	0.2778	9875.8	0.2014
AI	NF1-halfsite(CTF)/LNCaP-NF1-ChIP-Seq(Unpublished)/Homer	YTGCCAAG	0.1	-2.965	0.4664	44	0.4889	19554.2	0.3987
AI	Stat3(Stat)/mES-Stat3-ChIP-Seq(GSE11431)/Homer	CTTCCGGGAA	0.1	-2.956	0.4664	16	0.1778	5660.3	0.1154
AI	GRE(NR),IR3/A549-GR-ChIP-Seq(GSE32465)/Homer	NRGVACABNVTGTYCY	0.1	-2.945	0.4664	6	0.0667	1462.9	0.0298
AI	Foxa2(Forkhead)/Liver-Foxa2-ChIP-Seq(GSE25694)/Homer	CYTGTTTACWYW	0.1	-2.893	0.4689	21	0.2333	8036.8	0.1639
AI	Tlx?(NR)/NPC-H3K4me1-ChIP-Seq(GSE16256)/Homer	CTGGCAGSCTGCCA	0.1	-2.882	0.4689	16	0.1778	5717	0.1166
AI	DLX2(Homeobox)/BasalGanglia-Dlx2-ChIP-seq(GSE124936)/Homer	NNNTAATTAS	0.1	-2.814	0.4886	33	0.3667	14028.8	0.2861
AI	Foxf1(Forkhead)/Lung-Foxf1-ChIP-Seq(GSE77951)/Homer	WWATRTAAACAN	0.1	-2.804	0.4886	23	0.2556	9077.9	0.1851
AI	Bcl11a(Zf)/HSPC-BCL11A-ChIP-Seq(GSE104676)/Homer	TYTGACCASWRG	0.1	-2.771	0.492	21	0.2333	8148.9	0.1662
AI	Foxh1(Forkhead)/hESC-FOXH1-ChIP-Seq(GSE29422)/Homer	NNTGTGGATTSS	0.1	-2.732	0.5024	16	0.1778	5835.9	0.119
AI	ELF3(ETS)/PDAC-ELF3-ChIP-Seq(GSE64557)/Homer	ANCAGGAAGT	0.1	-2.634	0.5446	21	0.2333	8278.5	0.1688
AI	PAX5(Paired,Homeobox),condensed/GM12878-PAX5-ChIP-Seq(GSE32465)/Homer	GTCACGCTCSCTGM	0.1	-2.627	0.5446	5	0.0556	1210.3	0.0247
AI	CRX(Homeobox)/Retina-Crx-ChIP-Seq(GSE20012)/Homer	GCTAATCC	0.1	-2.626	0.5446	51	0.5667	23751.1	0.4843
AI	Unknown(Homeobox)/Limb-p300-ChIP-Seq/Homer	SSCMATWAAA	0.1	-2.625	0.5446	17	0.1889	6388.6	0.1303
AI	PU.1:IRF8(ETS:IRF)/pDC-Irf8-ChIP-Seq(GSE66899)/Homer	GGAAGTGAAAST	0.1	-2.586	0.5446	7	0.0778	2002.8	0.0408
AI	HOXA1(Homeobox)/mES-Hoxa1-ChIP-Seq(SRP084292)/Homer	TGATKGATGR	0.1	-2.585	0.5446	8	0.0889	2411.7	0.0492
AI	Bach1(bZIP)/K562-Bach1-ChIP-Seq(GSE31477)/Homer	AWWNTGCTGAGTCAT	0.1	-2.573	0.5446	3	0.0333	536.9	0.0109
AI	Lhx3(Homeobox)/Neuron-Lhx3-ChIP-Seq(GSE31456)/Homer	ADBTAATTAR	0.1	-2.541	0.5446	35	0.3889	15380.1	0.3136
AI	PGR(NR)/EndoStromal-PGR-ChIP-Seq(GSE69539)/Homer	AAGAACATWHTGTTC	0.1	-2.503	0.5458	8	0.0889	2456.9	0.0501
AI	IRF8(IRF)/BMDM-IRF8-ChIP-Seq(GSE77884)/Homer	GRAASTGAAAST	0.1	-2.486	0.5467	10	0.1111	3321.6	0.0677
AI	FOXA1(Forkhead)/LNCAP-FOXA1-ChIP-Seq(GSE27824)/Homer	WAAGTAAACA	0.1	-2.468	0.5483	29	0.3222	12407.1	0.253
AI	FOXK1(Forkhead)/HEK293-FOXK1-ChIP-Seq(GSE51673)/Homer	NVWTGTTTAC	0.1	-2.386	0.5867	24	0.2667	10002.6	0.204
AI	Fra2(bZIP)/Striatum-Fra2-ChIP-Seq(GSE43429)/Homer	GGATGACTCATC	0.1	-2.382	0.5867	12	0.1333	4284.4	0.0874
AI	DLX1(Homeobox)/BasalGanglia-Dlx1-ChIP-seq(GSE124936)/Homer	NSNNTAATTA	0.1	-2.364	0.5867	29	0.3222	12533.6	0.2556
AI	Sox15(HMG)/CPA-Sox15-ChIP-Seq(GSE62909)/Homer	RAACAATGGN	0.1	-2.363	0.5867	27	0.3	11525.9	0.235
AI	Tbx20(T-box)/Heart-Tbx20-ChIP-Seq(GSE29636)/Homer	GGTGYTGACAGS	0.1	-2.333	0.5867	8	0.0889	2553.9	0.0521
AI	Npas4(bHLH)/Neuron-Npas4-ChIP-Seq(GSE127793)/Homer	NHRTCACGACDN	0.1	-2.312	0.589	18	0.2	7152.4	0.1458
AI	MafA(bZIP)/Islet-MafA-ChIP-Seq(GSE30298)/Homer	TGCTGACTCA	1	-2.286	0.5965	24	0.2667	10116.5	0.2063
AI	Hoxa10(Homeobox)/ChickenMSG-Hoxa10.Flag-ChIP-Seq(GSE86088)/Homer	GGYAATGAAA	1	-2.248	0.6115	14	0.1556	5315.8	0.1084
AI	Oct4(POU,Homeobox)/mES-Oct4-ChIP-Seq(GSE11431)/Homer	ATTTGCATAW	1	-2.23	0.6144	12	0.1333	4403.7	0.0898
AI	Pknox1(Homeobox)/ES-Prep1-ChIP-Seq(GSE63282)/Homer	SCTGTCAVTCAV	1	-2.228	0.6144	8	0.0889	2617.1	0.0534
AI	EWS:FLI1-fusion(ETS)/SK_N_MC-EWS:FLI1-ChIP-Seq(SRA014231)/Homer	VACAGGAAAT	1	-2.207	0.6144	17	0.1889	6776.3	0.1382
AI	SCL(bHLH)/HPC7-Scl-ChIP-Seq(GSE13511)/Homer	AVCAGCTG	1	-2.204	0.6144	78	0.8667	39785.4	0.8113
AI	Brn1(POU,Homeobox)/NPC-Brn1-ChIP-Seq(GSE35496)/Homer	TATGCWAATBAV	1	-2.196	0.6144	9	0.1	3075.6	0.0627
AI	PBX1(Homeobox)/MCF7-PBX1-ChIP-Seq(GSE28007)/Homer	GSCTGTCACTCA	1	-2.177	0.6144	4	0.0444	1003.2	0.0205
AI	STAT1(Stat)/HelaS3-STAT1-ChIP-Seq(GSE12782)/Homer	NATTTCCNGGAAAT	1	-2.145	0.6205	9	0.1	3110.1	0.0634
AI	Pitx1(Homeobox)/Chicken-Pitx1-ChIP-Seq(GSE38910)/Homer	TAATCCCN	1	-2.107	0.6372	71	0.7889	35752.7	0.729
AI	JunB(bZIP)/DendriticCells-Junb-ChIP-Seq(GSE36099)/Homer	RATGASTCAT	1	-2.105	0.6372	13	0.1444	4973.2	0.1014
AI	EHF(ETS)/LoVo-EHF-ChIP-Seq(GSE49402)/Homer	AVCAGGAAGT	1	-2.068	0.6466	32	0.3556	14459.5	0.2948
AI	Hoxc9(Homeobox)/Ainv15-Hoxc9-ChIP-Seq(GSE21812)/Homer	GGCCATAAATCA	1	-2.067	0.6466	12	0.1333	4539.5	0.0926
AI	Six2(Homeobox)/NephronProgenitor-Six2-ChIP-Seq(GSE39837)/Homer	GWAAYHTGAKMC	1	-2.045	0.647	23	0.2556	9905.8	0.202
AI	Hoxa9(Homeobox)/ChickenMSG-Hoxa9.Flag-ChIP-Seq(GSE86088)/Homer	RGCAATNAAA	1	-2.017	0.6577	52	0.5778	25190.1	0.5136
AI	Mef2d(MADS)/Retina-Mef2d-ChIP-Seq(GSE61391)/Homer	GCTATTTTTAGC	1	-2.007	0.6577	5	0.0556	1472.9	0.03
AI	ZFX(Zf)/mES-Zfx-ChIP-Seq(GSE11431)/Homer	AGGCCTRG	1	-2.001	0.6577	33	0.3667	15074.2	0.3074
AI	Bach2(bZIP)/OCILy7-Bach2-ChIP-Seq(GSE44420)/Homer	TGCTGAGTCA	1	-1.988	0.6577	6	0.0667	1901.9	0.0388
AI	Maz(Zf)/HepG2-Maz-ChIP-Seq(GSE31477)/Homer	GGGGGGGG	1	-1.946	0.6761	33	0.3667	15156.1	0.309
AI	Reverb(NR),DR2/RAW-Reverba.biotin-ChIP-Seq(GSE45914)/Homer	GTRGGTCASTGGGTCA	1	-1.94	0.6761	5	0.0556	1506.6	0.0307
AI	FOXK2(Forkhead)/U2OS-FOXK2-ChIP-Seq(E-MTAB-2204)/Homer	SCHTGTTTACAT	1	-1.93	0.6761	15	0.1667	6094.7	0.1243
AI	ZNF519(Zf)/HEK293-ZNF519.GFP-ChIP-Seq(GSE58341)/Homer	GAGSCCGAGC	1	-1.93	0.6761	8	0.0889	2815.4	0.0574
AI	Klf9(Zf)/GBM-Klf9-ChIP-Seq(GSE62211)/Homer	GCCACRCCCACY	1	-1.917	0.6761	13	0.1444	5147.3	0.105
AI	KLF3(Zf)/MEF-Klf3-ChIP-Seq(GSE44748)/Homer	NRGCCCCRCCCHBNN	1	-1.899	0.6761	15	0.1667	6127.5	0.1249
AI	IRF:BATF(IRF:bZIP)/pDC-Irf8-ChIP-Seq(GSE66899)/Homer	CTTTCANTATGACTV	1	-1.897	0.6761	4	0.0444	1117	0.0228
AI	Sp2(Zf)/HEK293-Sp2.eGFP-ChIP-Seq(Encode)/Homer	YGGCCCCGCCCC	1	-1.893	0.6761	36	0.4	16807.5	0.3427
AI	WT1(Zf)/Kidney-WT1-ChIP-Seq(GSE90016)/Homer	MCTCCCMCRCAB	1	-1.885	0.6761	17	0.1889	7118	0.1451
AI	ERG(ETS)/VCaP-ERG-ChIP-Seq(GSE14097)/Homer	ACAGGAAGTG	1	-1.881	0.6761	38	0.4222	17880.7	0.3646
AI	Tbx21(T-box)/GM12878-TBX21-ChIP-Seq(Encode)/Homer	AGGTGTGAAA	1	-1.851	0.6761	23	0.2556	10153.8	0.207
AI	Fos(bZIP)/TSC-Fos-ChIP-Seq(GSE110950)/Homer	NDATGASTCAYN	1	-1.823	0.6835	13	0.1444	5240.3	0.1069
AI	Sp5(Zf)/mES-Sp5.Flag-ChIP-Seq(GSE72989)/Homer	RGKGGGCGGAGC	1	-1.814	0.6835	26	0.2889	11732.7	0.2392
AI	RUNX-AML(Runt)/CD4+-PolII-ChIP-Seq(Barski_et_al.)/Homer	GCTGTGGTTW	1	-1.807	0.6835	19	0.2111	8200.4	0.1672
AI	Nanog(Homeobox)/mES-Nanog-ChIP-Seq(GSE11724)/Homer	RGCCATTAAC	1	-1.801	0.6835	70	0.7778	35626.2	0.7264
AI	Brachyury(T-box)/Mesoendoderm-Brachyury-ChIP-exo(GSE54963)/Homer	ANTTMRCASBNNNGTGYKAAN	1	-1.777	0.689	8	0.0889	2928.8	0.0597
AI	Etv2(ETS)/ES-ER71-ChIP-Seq(GSE59402)/Homer	NNAYTTCCTGHN	1	-1.747	0.7033	24	0.2667	10804.9	0.2203
AI	ELF5(ETS)/T47D-ELF5-ChIP-Seq(GSE30407)/Homer	ACVAGGAAGT	1	-1.74	0.7033	19	0.2111	8284.1	0.1689
AI	OCT:OCT-short(POU,Homeobox)/NPC-OCT6-ChIP-Seq(GSE43916)/Homer	ATGCATWATGCATRW	1	-1.732	0.7033	14	0.1556	5820.5	0.1187
AI	MyoD(bHLH)/Myotube-MyoD-ChIP-Seq(GSE21614)/Homer	RRCAGCTGYTSY	1	-1.702	0.7161	22	0.2444	9849.3	0.2008
AI	Rfx5(HTH)/GM12878-Rfx5-ChIP-Seq(GSE31477)/Homer	SCCTAGCAACAG	1	-1.65	0.7481	11	0.1222	4452.2	0.0908
AI	PAX5(Paired,Homeobox)/GM12878-PAX5-ChIP-Seq(GSE32465)/Homer	GCAGCCAAGCRTGACH	1	-1.635	0.7528	11	0.1222	4467.8	0.0911
AI	GRE(NR),IR3/RAW264.7-GRE-ChIP-Seq(Unpublished)/Homer	VAGRACAKWCTGTYC	1	-1.634	0.7528	7	0.0778	2579.4	0.0526
AI	AP-1(bZIP)/ThioMac-PU.1-ChIP-Seq(GSE21512)/Homer	VTGACTCATC	1	-1.624	0.7528	16	0.1778	6932.1	0.1414
AI	NFY(CCAAT)/Promoter/Homer	RGCCAATSRG	1	-1.601	0.7583	20	0.2222	8974.4	0.183
AI	Chop(bZIP)/MEF-Chop-ChIP-Seq(GSE35681)/Homer	ATTGCATCAT	1	-1.595	0.7583	5	0.0556	1701.4	0.0347
AI	Jun-AP1(bZIP)/K562-cJun-ChIP-Seq(GSE31477)/Homer	GATGASTCATCN	1	-1.594	0.7583	6	0.0667	2151.7	0.0439
AI	Sox10(HMG)/SciaticNerve-Sox3-ChIP-Seq(GSE35132)/Homer	CCWTTGTYYB	1	-1.592	0.7583	36	0.4	17305	0.3529
AI	Otx2(Homeobox)/EpiLC-Otx2-ChIP-Seq(GSE56098)/Homer	NYTAATCCYB	1	-1.581	0.7583	21	0.2333	9511.2	0.1939
AI	ZNF136(Zf)/HEK293-ZNF136.GFP-ChIP-Seq(GSE58341)/Homer	YTKGATAHAGTATTCTWGGTNGGCA	1	-1.581	0.7583	3	0.0333	851.6	0.0174
AI	ZSCAN22(Zf)/HEK293-ZSCAN22.GFP-ChIP-Seq(GSE58341)/Homer	SMCAGTCWGAKGGAGGAGGC	1	-1.578	0.7583	3	0.0333	852.5	0.0174
AI	Sox2(HMG)/mES-Sox2-ChIP-Seq(GSE11431)/Homer	BCCATTGTTC	1	-1.573	0.7583	21	0.2333	9523.8	0.1942
AI	Six4(Homeobox)/MCF7-SIX4-ChIP-Seq(Encode)/Homer	TGWAAYCTGABACCB	1	-1.572	0.7583	2	0.0222	461.1	0.0094
AI	GATA(Zf),IR3/iTreg-Gata3-ChIP-Seq(GSE20898)/Homer	NNNNNBAGATAWYATCTVHN	1	-1.562	0.7583	4	0.0444	1282.6	0.0262
AI	KLF14(Zf)/HEK293-KLF14.GFP-ChIP-Seq(GSE58341)/Homer	RGKGGGCGKGGC	1	-1.556	0.7583	40	0.4444	19498.6	0.3976
AI	COUP-TFII(NR)/Artia-Nr2f2-ChIP-Seq(GSE46497)/Homer	AGRGGTCA	1	-1.542	0.7583	38	0.4222	18456.8	0.3763
AI	Foxo3(Forkhead)/U2OS-Foxo3-ChIP-Seq(E-MTAB-2701)/Homer	DGTAAACA	1	-1.534	0.7583	16	0.1778	7046.3	0.1437
AI	Foxa3(Forkhead)/Liver-Foxa3-ChIP-Seq(GSE77670)/Homer	BSNTGTTTACWYWGN	1	-1.514	0.7583	8	0.0889	3146.4	0.0642
AI	AMYB(HTH)/Testes-AMYB-ChIP-Seq(GSE44588)/Homer	TGGCAGTTGG	1	-1.512	0.7583	34	0.3778	16387.9	0.3342
AI	ETV4(ETS)/HepG2-ETV4-ChIP-Seq(ENCODE)/Homer	ACCGGAAGTG	1	-1.511	0.7583	27	0.3	12715	0.2593
AI	Atf4(bZIP)/MEF-Atf4-ChIP-Seq(GSE35681)/Homer	MTGATGCAAT	1	-1.506	0.7583	6	0.0667	2216.5	0.0452
AI	RBPJ:Ebox(?,bHLH)/Panc1-Rbpj1-ChIP-Seq(GSE47459)/Homer	GGGRAARRGRMCAGMTG	1	-1.483	0.7583	10	0.1111	4138	0.0844
AI	Atoh1(bHLH)/Cerebellum-Atoh1-ChIP-Seq(GSE22111)/Homer	VNRVCAGCTGGY	1	-1.482	0.7583	28	0.3111	13285.4	0.2709
AI	Eomes(T-box)/H9-Eomes-ChIP-Seq(GSE26097)/Homer	ATTAACACCT	1	-1.469	0.7583	42	0.4667	20734.9	0.4228
AI	EBF1(EBF)/Near-E2A-ChIP-Seq(GSE21512)/Homer	GTCCCCWGGGGA	1	-1.464	0.7583	26	0.2889	12271.9	0.2502
AI	Tbx6(T-box)/ESC-Tbx6-ChIP-Seq(GSE93524)/Homer	DAGGTGTBAA	1	-1.458	0.7583	24	0.2667	11242.4	0.2292
AI	CTCF(Zf)/CD4+-CTCF-ChIP-Seq(Barski_et_al.)/Homer	AYAGTGCCMYCTRGTGGCCA	1	-1.451	0.7583	5	0.0556	1796.3	0.0366
AI	PU.1-IRF(ETS:IRF)/Bcell-PU.1-ChIP-Seq(GSE21512)/Homer	MGGAAGTGAAAC	1	-1.435	0.7583	31	0.3444	14942.4	0.3047
AI	PBX2(Homeobox)/K562-PBX2-ChIP-Seq(Encode)/Homer	RTGATTKATRGN	1	-1.428	0.7583	17	0.1889	7695.6	0.1569
AI	Klf4(Zf)/mES-Klf4-ChIP-Seq(GSE11431)/Homer	GCCACACCCA	1	-1.406	0.7595	11	0.1222	4712.3	0.0961
AI	FOXP1(Forkhead)/H9-FOXP1-ChIP-Seq(GSE31006)/Homer	NYYTGTTTACHN	1	-1.38	0.7741	10	0.1111	4248.4	0.0866
AI	FoxL2(Forkhead)/Ovary-FoxL2-ChIP-Seq(GSE60858)/Homer	WWTRTAAACAVG	1	-1.361	0.7832	18	0.2	8302.4	0.1693
AI	NFkB-p65(RHD)/GM12787-p65-ChIP-Seq(GSE19485)/Homer	WGGGGATTTCCC	1	-1.342	0.7929	12	0.1333	5286.4	0.1078
AI	FOXA1(Forkhead)/MCF7-FOXA1-ChIP-Seq(GSE26831)/Homer	WAAGTAAACA	1	-1.333	0.7946	22	0.2444	10411.9	0.2123
AI	Pbx3(Homeobox)/GM12878-PBX3-ChIP-Seq(GSE32465)/Homer	SCTGTCAMTCAN	1	-1.323	0.7972	7	0.0778	2842.3	0.058
AI	IRF3(IRF)/BMDM-Irf3-ChIP-Seq(GSE67343)/Homer	AGTTTCAKTTTC	1	-1.319	0.7972	8	0.0889	3332.5	0.068
AI	Unknown-ESC-element(?)/mES-Nanog-ChIP-Seq(GSE11724)/Homer	CACAGCAGGGGG	1	-1.291	0.812	16	0.1778	7383.3	0.1506
AI	EBNA1(EBV-virus)/Raji-EBNA1-ChIP-Seq(GSE30709)/Homer	GGYAGCAYDTGCTDCCCNNN	1	-1.291	0.812	1	0.0111	175.5	0.0036
AI	Fra1(bZIP)/BT549-Fra1-ChIP-Seq(GSE46166)/Homer	NNATGASTCATH	1	-1.272	0.8166	11	0.1222	4872.6	0.0994
AI	HIC1(Zf)/Treg-ZBTB29-ChIP-Seq(GSE99889)/Homer	TGCCAGCB	1	-1.264	0.8179	46	0.5111	23310.2	0.4753
AI	Olig2(bHLH)/Neuron-Olig2-ChIP-Seq(GSE30882)/Homer	RCCATMTGTT	1	-1.258	0.8179	43	0.4778	21701.4	0.4425
AI	Znf263(Zf)/K562-Znf263-ChIP-Seq(GSE31477)/Homer	CVGTSCTCCC	1	-1.254	0.8179	42	0.4667	21169.2	0.4317
AI	MafK(bZIP)/C2C12-MafK-ChIP-Seq(GSE36030)/Homer	GCTGASTCAGCA	1	-1.228	0.8314	7	0.0778	2934.7	0.0598
AI	NF-E2(bZIP)/K562-NFE2-ChIP-Seq(GSE31477)/Homer	GATGACTCAGCA	1	-1.214	0.8373	2	0.0222	593	0.0121
AI	MyoG(bHLH)/C2C12-MyoG-ChIP-Seq(GSE36024)/Homer	AACAGCTG	1	-1.2	0.8439	26	0.2889	12745.3	0.2599
AI	HLF(bZIP)/HSC-HLF.Flag-ChIP-Seq(GSE69817)/Homer	RTTATGYAAB	1	-1.199	0.8439	15	0.1667	7009.2	0.1429
AI	Six1(Homeobox)/Myoblast-Six1-ChIP-Chip(GSE20150)/Homer	GKVTCADRTTWC	1	-1.192	0.8439	6	0.0667	2479.6	0.0506
AI	Atf3(bZIP)/GBM-ATF3-ChIP-Seq(GSE33912)/Homer	DATGASTCATHN	1	-1.178	0.8465	13	0.1444	6013.7	0.1226
AI	BMYB(HTH)/Hela-BMYB-ChIP-Seq(GSE27030)/Homer	NHAACBGYYV	1	-1.153	0.8628	31	0.3444	15492	0.3159
AI	FoxD3(forkhead)/ZebrafishEmbryo-Foxd3.biotin-ChIP-seq(GSE106676)/Homer	TGTTTAYTTAGC	1	-1.139	0.8693	20	0.2222	9706.3	0.1979
AI	STAT6(Stat)/Macrophage-Stat6-ChIP-Seq(GSE38377)/Homer	TTCCKNAGAA	1	-1.139	0.8693	12	0.1333	5557.8	0.1133
AI	EAR2(NR)/K562-NR2F6-ChIP-Seq(Encode)/Homer	NRBCARRGGTCA	1	-1.135	0.8693	29	0.3222	14466.7	0.295
AI	Stat3+il21(Stat)/CD4-Stat3-ChIP-Seq(GSE19198)/Homer	SVYTTCCNGGAARB	1	-1.126	0.8693	17	0.1889	8162.6	0.1664
AI	Ronin(THAP)/ES-Thap11-ChIP-Seq(GSE51522)/Homer	RACTACAACTCCCAGVAKGC	1	-1.119	0.8693	1	0.0111	215.8	0.0044
AI	Zic2(Zf)/ESC-Zic2-ChIP-Seq(SRP197560)/Homer	CHCAGCRGGRGG	1	-1.117	0.8693	12	0.1333	5589.7	0.114
AI	ZNF711(Zf)/SHSY5Y-ZNF711-ChIP-Seq(GSE20673)/Homer	AGGCCTAG	1	-1.101	0.8709	39	0.4333	19893.4	0.4056
AI	GABPA(ETS)/Jurkat-GABPa-ChIP-Seq(GSE17954)/Homer	RACCGGAAGT	1	-1.101	0.8709	21	0.2333	10302.1	0.2101
AI	NFIL3(bZIP)/HepG2-NFIL3-ChIP-Seq(Encode)/Homer	VTTACGTAAYNNNNN	1	-1.099	0.8709	11	0.1222	5101.9	0.104
AI	BATF(bZIP)/Th17-BATF-ChIP-Seq(GSE39756)/Homer	DATGASTCAT	1	-1.092	0.8709	13	0.1444	6142.5	0.1253
AI	Elf4(ETS)/BMDM-Elf4-ChIP-Seq(GSE88699)/Homer	ACTTCCKGKT	1	-1.088	0.8709	24	0.2667	11910.7	0.2429
AI	ELF1(ETS)/Jurkat-ELF1-ChIP-Seq(SRA014231)/Homer	AVCCGGAAGT	1	-1.083	0.8709	12	0.1333	5639.5	0.115
AI	NFkB-p50,p52(RHD)/Monocyte-p50-ChIP-Chip(Schreiber_et_al.)/Homer	GGGGGAATCCCC	1	-1.079	0.8709	3	0.0333	1123.6	0.0229
AI	Fli1(ETS)/CD8-FLI-ChIP-Seq(GSE20898)/Homer	NRYTTCCGGH	1	-1.078	0.8709	25	0.2778	12461.2	0.2541
AI	CEBP(bZIP)/ThioMac-CEBPb-ChIP-Seq(GSE21512)/Homer	ATTGCGCAAC	1	-1.063	0.8709	12	0.1333	5669.6	0.1156
AI	ETS(ETS)/Promoter/Homer	AACCGGAAGT	1	-1.058	0.8709	8	0.0889	3624.3	0.0739
AI	CTCF-SatelliteElement(Zf?)/CD4+-CTCF-ChIP-Seq(Barski_et_al.)/Homer	TGCAGTTCCMVNWRTGGCCA	1	-1.057	0.8709	1	0.0111	232.3	0.0047
AI	Sox6(HMG)/Myotubes-Sox6-ChIP-Seq(GSE32627)/Homer	CCATTGTTNY	1	-1.046	0.8709	32	0.3556	16261.4	0.3316
AI	GFY-Staf(?,Zf)/Promoter/Homer	RACTACAATTCCCAGAAKGC	1	-1.042	0.8709	2	0.0222	677	0.0138
AI	Zic(Zf)/Cerebellum-ZIC1.2-ChIP-Seq(GSE60731)/Homer	CCTGCTGAGH	1	-1.015	0.8807	21	0.2333	10470.8	0.2135
AI	Oct2(POU,Homeobox)/Bcell-Oct2-ChIP-Seq(GSE21512)/Homer	ATATGCAAAT	1	-1.005	0.8847	6	0.0667	2670.3	0.0544
AI	Zic3(Zf)/mES-Zic3-ChIP-Seq(GSE37889)/Homer	GGCCYCCTGCTGDGH	1	-0.9944	0.8895	15	0.1667	7346.8	0.1498
AI	Smad4(MAD)/ESC-SMAD4-ChIP-Seq(GSE29422)/Homer	VBSYGTCTGG	1	-0.993	0.8895	37	0.4111	19073.3	0.3889
AI	LEF1(HMG)/H1-LEF1-ChIP-Seq(GSE64758)/Homer	CCTTTGATST	1	-0.9877	0.8895	15	0.1667	7358.3	0.15
AI	KLF6(Zf)/PDAC-KLF6-ChIP-Seq(GSE64557)/Homer	MKGGGYGTGGCC	1	-0.9816	0.8895	24	0.2667	12134.8	0.2474
AI	ZNF669(Zf)/HEK293-ZNF669.GFP-ChIP-Seq(GSE58341)/Homer	GARTGGTCATCGCCC	1	-0.9721	0.8901	2	0.0222	715.2	0.0146
AI	Mef2c(MADS)/GM12878-Mef2c-ChIP-Seq(GSE32465)/Homer	DCYAAAAATAGM	1	-0.9599	0.8962	8	0.0889	3750.8	0.0765
AI	CREB5(bZIP)/LNCaP-CREB5.V5-ChIP-Seq(GSE137775)/Homer	VVATGACGTCAT	1	-0.9554	0.8962	7	0.0778	3240.2	0.0661
AI	Pax8(Paired,Homeobox)/Thyroid-Pax8-ChIP-Seq(GSE26938)/Homer	GTCATGCHTGRCTGS	1	-0.9551	0.8962	9	0.1	4275.4	0.0872
AI	HIF-1a(bHLH)/MCF7-HIF1a-ChIP-Seq(GSE28352)/Homer	TACGTGCV	1	-0.9426	0.8975	5	0.0556	2230.2	0.0455
AI	BORIS(Zf)/K562-CTCFL-ChIP-Seq(GSE32465)/Homer	CNNBRGCGCCCCCTGSTGGC	1	-0.9354	0.8993	6	0.0667	2750.5	0.0561
AI	STAT4(Stat)/CD4-Stat4-ChIP-Seq(GSE22104)/Homer	NYTTCCWGGAAR	1	-0.9248	0.9042	20	0.2222	10127.8	0.2065
AI	Fox:Ebox(Forkhead,bHLH)/Panc1-Foxa2-ChIP-Seq(GSE47459)/Homer	NNNVCTGWGYAAACASN	1	-0.9224	0.9042	22	0.2444	11198.7	0.2284
AI	Oct4:Sox17(POU,Homeobox,HMG)/F9-Sox17-ChIP-Seq(GSE44553)/Homer	CCATTGTATGCAAAT	1	-0.9104	0.9079	3	0.0333	1248.9	0.0255
AI	Elk4(ETS)/Hela-Elk4-ChIP-Seq(GSE31477)/Homer	NRYTTCCGGY	1	-0.9063	0.9079	12	0.1333	5923.2	0.1208
AI	Ascl1(bHLH)/NeuralTubes-Ascl1-ChIP-Seq(GSE55840)/Homer	NNVVCAGCTGBN	1	-0.8992	0.9088	36	0.4	18772.6	0.3828
AI	Hoxd10(Homeobox)/ChickenMSG-Hoxd10.Flag-ChIP-Seq(GSE86088)/Homer	GGCMATGAAA	1	-0.8939	0.909	22	0.2444	11262.6	0.2297
AI	RAR:RXR(NR),DR5/ES-RAR-ChIP-Seq(GSE56893)/Homer	RGGTCADNNAGAGGTCAV	1	-0.8854	0.9121	1	0.0111	289.6	0.0059
AI	MITF(bHLH)/MastCells-MITF-ChIP-Seq(GSE48085)/Homer	RTCATGTGAC	1	-0.8848	0.9121	19	0.2111	9680.8	0.1974
AI	AP-2gamma(AP2)/MCF7-TFAP2C-ChIP-Seq(GSE21234)/Homer	SCCTSAGGSCAW	1	-0.8749	0.9126	24	0.2667	12377.9	0.2524
AI	EBF(EBF)/proBcell-EBF-ChIP-Seq(GSE21978)/Homer	DGTCCCYRGGGA	1	-0.871	0.9126	5	0.0556	2309.5	0.0471
AI	Gfi1b(Zf)/HPC7-Gfi1b-ChIP-Seq(GSE22178)/Homer	MAATCACTGC	1	-0.8679	0.9126	14	0.1556	7052	0.1438
AI	OCT:OCT(POU,Homeobox)/NPC-OCT6-ChIP-Seq(GSE43916)/Homer	YATGCATATRCATRT	1	-0.8615	0.9126	3	0.0333	1289.4	0.0263
AI	Tcf3(HMG)/mES-Tcf3-ChIP-Seq(GSE11724)/Homer	ASWTCAAAGG	1	-0.8474	0.9198	6	0.0667	2859.7	0.0583
AI	VDR(NR),DR3/GM10855-VDR+vitD-ChIP-Seq(GSE22484)/Homer	ARAGGTCANWGAGTTCANNN	1	-0.846	0.9198	5	0.0556	2338.8	0.0477
AI	GATA:SCL(Zf,bHLH)/Ter119-SCL-ChIP-Seq(GSE18720)/Homer	CRGCTGBNGNSNNSAGATAA	1	-0.8443	0.9198	3	0.0333	1304.5	0.0266
AI	HIF-1b(HLH)/T47D-HIF1b-ChIP-Seq(GSE59937)/Homer	RTACGTGC	1	-0.8393	0.9198	22	0.2444	11389	0.2322
AI	PR(NR)/T47D-PR-ChIP-Seq(GSE31130)/Homer	VAGRACAKNCTGTBC	1	-0.8314	0.9198	47	0.5222	24916.7	0.5081
AI	Barx1(Homeobox)/Stomach-Barx1.3xFlag-ChIP-Seq(GSE69483)/Homer	AAACMATTAN	1	-0.8233	0.9198	9	0.1	4477.9	0.0913
AI	JunD(bZIP)/K562-JunD-ChIP-Seq/Homer	ATGACGTCATCN	1	-0.819	0.9198	2	0.0222	813.4	0.0166
AI	ZNF652/HepG2-ZNF652.Flag-ChIP-Seq(Encode)/Homer	TTAACCCTTTVNKKN	1	-0.8054	0.9275	5	0.0556	2387.5	0.0487
AI	CHR(?)/Hela-CellCycle-Expression/Homer	SRGTTTCAAA	1	-0.7799	0.9471	11	0.1222	5620.9	0.1146
AI	Hoxd11(Homeobox)/ChickenMSG-Hoxd11.Flag-ChIP-Seq(GSE86088)/Homer	VGCCATAAAA	1	-0.7757	0.9471	42	0.4667	22365.1	0.456
AI	Hoxb4(Homeobox)/ES-Hoxb4-ChIP-Seq(GSE34014)/Homer	TGATTRATGGCY	1	-0.77	0.9476	4	0.0444	1901.9	0.0388
AI	bZIP:IRF(bZIP,IRF)/Th17-BatF-ChIP-Seq(GSE39756)/Homer	NAGTTTCABTHTGACTNW	1	-0.7681	0.9476	10	0.1111	5106.8	0.1041
AI	MYB(HTH)/ERMYB-Myb-ChIPSeq(GSE22095)/Homer	GGCVGTTR	1	-0.7588	0.9494	34	0.3778	18079.1	0.3686
AI	ZNF341(Zf)/EBV-ZNF341-ChIP-Seq(GSE113194)/Homer	GGAACAGCCG	1	-0.7577	0.9494	18	0.2	9432.3	0.1923
AI	Mef2a(MADS)/HL1-Mef2a.biotin-ChIP-Seq(GSE21529)/Homer	CYAAAAATAG	1	-0.7464	0.9524	7	0.0778	3534.3	0.0721
AI	Hoxd12(Homeobox)/ChickenMSG-Hoxd12.Flag-ChIP-Seq(GSE86088)/Homer	HDGYAATGAAAN	1	-0.7281	0.9657	32	0.3556	17086.8	0.3484
AI	Bcl6(Zf)/Liver-Bcl6-ChIP-Seq(GSE31578)/Homer	NNNCTTTCCAGGAAA	1	-0.7267	0.9657	30	0.3333	16006.4	0.3264
AI	ZNF675(Zf)/HEK293-ZNF675.GFP-ChIP-Seq(GSE58341)/Homer	ARGAGGMCAAAATGW	1	-0.723	0.9657	3	0.0333	1420.1	0.029
AI	PSE(SNAPc)/K562-mStart-Seq/Homer	WAVTCACCMTAASYDAAAAG	1	-0.7228	0.9657	11	0.1222	5731.5	0.1169
AI	CArG(MADS)/PUER-Srf-ChIP-Seq(Sullivan_et_al.)/Homer	CCATATATGGNM	1	-0.722	0.9657	6	0.0667	3034.6	0.0619
AI	Hoxa11(Homeobox)/ChickenMSG-Hoxa11.Flag-ChIP-Seq(GSE86088)/Homer	TTTTATGGCM	1	-0.7193	0.9657	40	0.4444	21452.2	0.4374
AI	PU.1(ETS)/ThioMac-PU.1-ChIP-Seq(GSE21512)/Homer	AGAGGAAGTG	1	-0.7144	0.9657	11	0.1222	5748.1	0.1172
AI	Atf2(bZIP)/3T3L1-Atf2-ChIP-Seq(GSE56872)/Homer	NRRTGACGTCAT	1	-0.7108	0.9657	6	0.0667	3052	0.0622
AI	TEAD2(TEA)/Py2T-Tead2-ChIP-Seq(GSE55709)/Homer	CCWGGAATGY	1	-0.7066	0.9657	11	0.1222	5764.3	0.1175
AI	GRHL2(CP2)/HBE-GRHL2-ChIP-Seq(GSE46194)/Homer	AAACYKGTTWDACMRGTTTB	1	-0.7046	0.9657	8	0.0889	4143.8	0.0845
AI	Hoxa13(Homeobox)/ChickenMSG-Hoxa13.Flag-ChIP-Seq(GSE86088)/Homer	CYHATAAAAN	1	-0.688	0.9657	42	0.4667	22637.1	0.4616
AI	NeuroD1(bHLH)/Islet-NeuroD1-ChIP-Seq(GSE30298)/Homer	GCCATCTGTT	1	-0.6781	0.9668	19	0.2111	10174.3	0.2075
AI	Tbet(T-box)/CD8-Tbet-ChIP-Seq(GSE33802)/Homer	AGGTGTGAAM	1	-0.678	0.9668	20	0.2222	10718.4	0.2186
AI	Tcf12(bHLH)/GM12878-Tcf12-ChIP-Seq(GSE32465)/Homer	VCAGCTGYTG	1	-0.6748	0.9668	22	0.2444	11814.2	0.2409
AI	Tgif1(Homeobox)/mES-Tgif1-ChIP-Seq(GSE55404)/Homer	YTGWCADY	1	-0.6722	0.9668	54	0.6	29202.9	0.5955
AI	GATA3(Zf),DR8/iTreg-Gata3-ChIP-Seq(GSE20898)/Homer	AGATSTNDNNDSAGATAASN	1	-0.6693	0.9668	2	0.0222	932.2	0.019
AI	KLF1(Zf)/HUDEP2-KLF1-CutnRun(GSE136251)/Homer	VDGGGYGGGGCY	1	-0.667	0.9668	20	0.2222	10748.9	0.2192
AI	DUX4(Homeobox)/Myoblasts-DUX4.V5-ChIP-Seq(GSE75791)/Homer	NWTAAYCYAATCAWN	1	-0.6631	0.9668	1	0.0111	393.3	0.008
AI	Sox17(HMG)/Endoderm-Sox17-ChIP-Seq(GSE61475)/Homer	CCATTGTTYB	1	-0.6606	0.9668	14	0.1556	7497.8	0.1529
AI	HIF2a(bHLH)/785_O-HIF2a-ChIP-Seq(GSE34871)/Homer	GCACGTACCC	1	-0.6582	0.9668	6	0.0667	3134.4	0.0639
AI	Nkx2.2(Homeobox)/NPC-Nkx2.2-ChIP-Seq(GSE61673)/Homer	BTBRAGTGSN	1	-0.6581	0.9668	40	0.4444	21649.1	0.4414
AI	PRDM9(Zf)/Testis-DMC1-ChIP-Seq(GSE35498)/Homer	ADGGYAGYAGCATCT	1	-0.6487	0.9668	10	0.1111	5340.4	0.1089
AI	TCFL2(HMG)/K562-TCF7L2-ChIP-Seq(GSE29196)/Homer	ACWTCAAAGG	1	-0.6473	0.9668	2	0.0222	952.5	0.0194
AI	E2F(E2F)/Hela-CellCycle-Expression/Homer	TTSGCGCGAAAA	1	-0.646	0.9668	1	0.0111	403.4	0.0082
AI	NRF(NRF)/Promoter/Homer	STGCGCATGCGC	1	-0.636	0.9668	4	0.0444	2069.7	0.0422
AI	TEAD4(TEA)/Tropoblast-Tead4-ChIP-Seq(GSE37350)/Homer	CCWGGAATGY	1	-0.6359	0.9668	17	0.1889	9197.3	0.1875
AI	TATA-Box(TBP)/Promoter/Homer	CCTTTTAWAGSC	1	-0.6303	0.9668	25	0.2778	13579.8	0.2769
AI	STAT5(Stat)/mCD4+-Stat5-ChIP-Seq(GSE12346)/Homer	RTTTCTNAGAAA	1	-0.6239	0.9668	7	0.0778	3744	0.0763
AI	Sox7(HMG)/ESC-Sox7-ChIP-Seq(GSE133899)/Homer	VVRRAACAATGG	1	-0.6201	0.9668	6	0.0667	3198.2	0.0652
AI	GSC(Homeobox)/FrogEmbryos-GSC-ChIP-Seq(DRA000576)/Homer	RGGATTAR	1	-0.6191	0.9668	24	0.2667	13068.6	0.2665
AI	Egr2(Zf)/Thymocytes-Egr2-ChIP-Seq(GSE34254)/Homer	NGCGTGGGCGGR	1	-0.6145	0.9668	4	0.0444	2099.3	0.0428
AI	PAX3:FKHR-fusion(Paired,Homeobox)/Rh4-PAX3:FKHR-ChIP-Seq(GSE19063)/Homer	ACCRTGACTAATTNN	1	-0.611	0.9668	4	0.0444	2105	0.0429
AI	Srebp1a(bHLH)/HepG2-Srebp1a-ChIP-Seq(GSE31477)/Homer	RTCACSCCAY	1	-0.609	0.9668	4	0.0444	2107.9	0.043
AI	Ap4(bHLH)/AML-Tfap4-ChIP-Seq(GSE45738)/Homer	NAHCAGCTGD	1	-0.6045	0.9668	27	0.3	14752.5	0.3008
AI	ZNF264(Zf)/HEK293-ZNF264.GFP-ChIP-Seq(GSE58341)/Homer	RGGGCACTAACY	1	-0.6005	0.9668	14	0.1556	7647.8	0.1559
AI	NRF1(NRF)/MCF7-NRF1-ChIP-Seq(Unpublished)/Homer	CTGCGCATGCGC	1	-0.5987	0.9668	3	0.0333	1562.2	0.0319
AI	Atf7(bZIP)/3T3L1-Atf7-ChIP-Seq(GSE56872)/Homer	NGRTGACGTCAY	1	-0.5924	0.9668	8	0.0889	4358	0.0889
AI	ZNF165(Zf)/WHIM12-ZNF165-ChIP-Seq(GSE65937)/Homer	AAGGKGRCGCAGGCA	1	-0.59	0.9668	3	0.0333	1573	0.0321
AI	IRF4(IRF)/GM12878-IRF4-ChIP-Seq(GSE32465)/Homer	ACTGAAACCA	1	-0.5842	0.9668	8	0.0889	4374.8	0.0892
AI	Erra(NR)/HepG2-Erra-ChIP-Seq(GSE31477)/Homer	CAAAGGTCAG	1	-0.5801	0.9668	46	0.5111	25180.8	0.5135
AI	Atf1(bZIP)/K562-ATF1-ChIP-Seq(GSE31477)/Homer	GATGACGTCA	1	-0.5686	0.9668	11	0.1222	6073.8	0.1238
AI	Tcf21(bHLH)/ArterySmoothMuscle-Tcf21-ChIP-Seq(GSE61369)/Homer	NAACAGCTGG	1	-0.5674	0.9668	21	0.2333	11588.6	0.2363
AI	AR-halfsite(NR)/LNCaP-AR-ChIP-Seq(GSE27824)/Homer	CCAGGAACAG	1	-0.5591	0.9668	68	0.7556	37136.5	0.7572
AI	ETS:E-box(ETS,bHLH)/HPC7-Scl-ChIP-Seq(GSE22178)/Homer	AGGAARCAGCTG	1	-0.5406	0.9743	2	0.0222	1061.6	0.0216
AI	c-Jun-CRE(bZIP)/K562-cJun-ChIP-Seq(GSE31477)/Homer	ATGACGTCATCY	1	-0.5257	0.9852	5	0.0556	2806.6	0.0572
AI	BHLHA15(bHLH)/NIH3T3-BHLHB8.HA-ChIP-Seq(GSE119782)/Homer	NAMCAGCTGK	1	-0.5254	0.9852	30	0.3333	16668.5	0.3399
AI	Twist(bHLH)/HMLE-TWIST1-ChIP-Seq(Chang_et_al)/Homer	VCAKCTGGNNNCCAGMTGBN	1	-0.5195	0.9852	3	0.0333	1669.9	0.0341
AI	TEAD3(TEA)/HepG2-TEAD3-ChIP-Seq(Encode)/Homer	TRCATTCCAG	1	-0.5145	0.9852	21	0.2333	11762.1	0.2398
AI	KLF5(Zf)/LoVo-KLF5-ChIP-Seq(GSE49402)/Homer	DGGGYGKGGC	1	-0.5053	0.9905	27	0.3	15098.3	0.3079
AI	TEAD1(TEAD)/HepG2-TEAD1-ChIP-Seq(Encode)/Homer	CYRCATTCCA	1	-0.5045	0.9905	18	0.2	10137.2	0.2067
AI	Prop1(Homeobox)/GHFT1-PROP1.biotin-ChIP-Seq(GSE77302)/Homer	NTAATBNAATTA	1	-0.5037	0.9905	9	0.1	5117.6	0.1044
AI	Nrf2(bZIP)/Lymphoblast-Nrf2-ChIP-Seq(GSE37589)/Homer	HTGCTGAGTCAT	1	-0.5032	0.9905	1	0.0111	503.3	0.0103
AI	NFkB-p65-Rel(RHD)/ThioMac-LPS-Expression(GSE23622)/Homer	GGAAATTCCC	1	-0.502	0.9905	1	0.0111	504.3	0.0103
AI	Pit1+1bp(Homeobox)/GCrat-Pit1-ChIP-Seq(GSE58009)/Homer	ATGCATAATTCA	1	-0.5013	0.9905	5	0.0556	2852.6	0.0582
AI	Zfp57(Zf)/H1-ZFP57.HA-ChIP-Seq(GSE115387)/Homer	NANTGCSGCA	1	-0.5006	0.9905	6	0.0667	3425.4	0.0698
AI	Tgif2(Homeobox)/mES-Tgif2-ChIP-Seq(GSE55404)/Homer	TGTCANYT	1	-0.4884	0.9905	56	0.6222	30941	0.6309
AI	Twist2(bHLH)/Myoblast-Twist2.Ty1-ChIP-Seq(GSE127998)/Homer	MCAGCTGBYH	1	-0.4873	0.9905	37	0.4111	20644.6	0.421
AI	MafB(bZIP)/BMM-Mafb-ChIP-Seq(GSE75722)/Homer	WNTGCTGASTCAGCANWTTY	1	-0.4867	0.9905	9	0.1	5160.4	0.1052
AI	p73(p53)/Trachea-p73-ChIP-Seq(PRJNA310161)/Homer	NRRRCAWGTCCDGRCATGYY	1	-0.474	0.9905	1	0.0111	528.3	0.0108
AI	RARa(NR)/K562-RARa-ChIP-Seq(Encode)/Homer	TTGAMCTTTG	1	-0.4639	0.9917	53	0.5889	29424.7	0.6
AI	NF1:FOXA1(CTF,Forkhead)/LNCAP-FOXA1-ChIP-Seq(GSE27824)/Homer	WNTGTTTRYTTTGGCA	1	-0.4511	1	1	0.0111	549.3	0.0112
AI	COUP-TFII(NR)/K562-NR2F1-ChIP-Seq(Encode)/Homer	GKBCARAGGTCA	1	-0.4421	1	28	0.3111	15898.2	0.3242
AI	Zfp809(Zf)/ES-Zfp809-ChIP-Seq(GSE70799)/Homer	GGGGCTYGKCTGGGA	1	-0.4327	1	4	0.0444	2404	0.049
AI	CEBP:AP1(bZIP)/ThioMac-CEBPb-ChIP-Seq(GSE21512)/Homer	DRTGTTGCAA	1	-0.4319	1	12	0.1333	7016.1	0.1431
AI	HRE(HSF)/HepG2-HSF1-ChIP-Seq(GSE31477)/Homer	BSTTCTRGAABVTTCYAGAA	1	-0.4316	1	3	0.0333	1809.2	0.0369
AI	PRDM14(Zf)/H1-PRDM14-ChIP-Seq(GSE22767)/Homer	RGGTCTCTAACY	1	-0.4314	1	6	0.0667	3580.2	0.073
AI	DMRT1(DM)/Testis-DMRT1-ChIP-Seq(GSE64892)/Homer	TWGHWACAWTGTWDC	1	-0.4272	1	4	0.0444	2415.9	0.0493
AI	Ets1-distal(ETS)/CD4+-PolII-ChIP-Seq(Barski_et_al.)/Homer	MACAGGAAGT	1	-0.4268	1	6	0.0667	3591.3	0.0732
AI	THRa(NR)/C17.2-THRa-ChIP-Seq(GSE38347)/Homer	GGTCANYTGAGGWCA	1	-0.4205	1	8	0.0889	4766.7	0.0972
AI	MYNN(Zf)/HEK293-MYNN.eGFP-ChIP-Seq(Encode)/Homer	TTCAAAWTAAAAGTC	1	-0.4193	1	4	0.0444	2431.4	0.0496
AI	CUX1(Homeobox)/K562-CUX1-ChIP-Seq(GSE92882)/Homer	TATCGATNAN	1	-0.4036	1	10	0.1111	5967	0.1217
AI	KLF10(Zf)/HEK293-KLF10.GFP-ChIP-Seq(GSE58341)/Homer	GGGGGTGTGTCC	1	-0.4029	1	15	0.1667	8813	0.1797
AI	p63(p53)/Keratinocyte-p63-ChIP-Seq(GSE17611)/Homer	NNDRCATGYCYNRRCATGYH	1	-0.3942	1	7	0.0778	4259.5	0.0869
AI	Elk1(ETS)/Hela-Elk1-ChIP-Seq(GSE31477)/Homer	HACTTCCGGY	1	-0.3889	1	10	0.1111	6013.8	0.1226
AI	Usf2(bHLH)/C2C12-Usf2-ChIP-Seq(GSE36030)/Homer	GTCACGTGGT	1	-0.3838	1	5	0.0556	3107.8	0.0634
AI	AP-2alpha(AP2)/Hela-AP2alpha-ChIP-Seq(GSE31477)/Homer	ATGCCCTGAGGC	1	-0.3834	1	16	0.1778	9452.7	0.1927
AI	HRE(HSF)/Striatum-HSF1-ChIP-Seq(GSE38000)/Homer	TTCTAGAABNTTCTA	1	-0.3829	1	4	0.0444	2509.2	0.0512
AI	RUNX(Runt)/HPC7-Runx1-ChIP-Seq(GSE22178)/Homer	SAAACCACAG	1	-0.3773	1	14	0.1556	8342.6	0.1701
AI	THRb(NR)/HepG2-THRb.Flag-ChIP-Seq(Encode)/Homer	GGTCACCTGAGGTCA	1	-0.3771	1	11	0.1222	6628.2	0.1352
AI	SpiB(ETS)/OCILY3-SPIB-ChIP-Seq(GSE56857)/Homer	AAAGRGGAAGTG	1	-0.371	1	4	0.0444	2536.6	0.0517
AI	ZBTB18(Zf)/HEK293-ZBTB18.GFP-ChIP-Seq(GSE58341)/Homer	AACATCTGGA	1	-0.37	1	10	0.1111	6076.5	0.1239
AI	NeuroG2(bHLH)/Fibroblast-NeuroG2-ChIP-Seq(GSE75910)/Homer	ACCATCTGTT	1	-0.3614	1	31	0.3444	17920.7	0.3654
AI	Bapx1(Homeobox)/VertebralCol-Bapx1-ChIP-Seq(GSE36672)/Homer	TTRAGTGSYK	1	-0.3579	1	41	0.4556	23420.7	0.4776
AI	Cdx2(Homeobox)/mES-Cdx2-ChIP-Seq(GSE14586)/Homer	GYMATAAAAH	1	-0.3532	1	11	0.1222	6713.3	0.1369
AI	Phox2a(Homeobox)/Neuron-Phox2a-ChIP-Seq(GSE31456)/Homer	YTAATYNRATTA	1	-0.3529	1	5	0.0556	3186.5	0.065
AI	NFE2L2(bZIP)/HepG2-NFE2L2-ChIP-Seq(Encode)/Homer	AWWWTGCTGAGTCAT	1	-0.3486	1	1	0.0111	662.5	0.0135
AI	GFY(?)/Promoter/Homer	ACTACAATTCCC	1	-0.3455	1	1	0.0111	666.7	0.0136
AI	Duxbl(Homeobox)/NIH3T3-Duxbl.HA-ChIP-Seq(GSE119782)/Homer	TAAYCYAATCAA	1	-0.3447	1	1	0.0111	667.3	0.0136
AI	CDX4(Homeobox)/ZebrafishEmbryos-Cdx4.Myc-ChIP-Seq(GSE48254)/Homer	NGYCATAAAWCH	1	-0.3428	1	14	0.1556	8478.7	0.1729
AI	MafF(bZIP)/HepG2-MafF-ChIP-Seq(GSE31477)/Homer	HWWGTCAGCAWWTTT	1	-0.3389	1	4	0.0444	2613.4	0.0533
AI	E2F6(E2F)/Hela-E2F6-ChIP-Seq(GSE31477)/Homer	GGCGGGAARN	1	-0.3336	1	8	0.0889	5032.6	0.1026
AI	Gata1(Zf)/K562-GATA1-ChIP-Seq(GSE18829)/Homer	SAGATAAGRV	1	-0.3303	1	9	0.1	5632.6	0.1149
AI	MNT(bHLH)/HepG2-MNT-ChIP-Seq(Encode)/Homer	DGCACACGTG	1	-0.3271	1	20	0.2222	11957.6	0.2438
AI	TR4(NR),DR1/Hela-TR4-ChIP-Seq(GSE24685)/Homer	GAGGTCAAAGGTCA	1	-0.3259	1	2	0.0222	1375.5	0.028
AI	NFAT(RHD)/Jurkat-NFATC1-ChIP-Seq(Jolma_et_al.)/Homer	ATTTTCCATT	1	-0.3212	1	14	0.1556	8569.9	0.1747
AI	Mouse_Recombination_Hotspot(Zf)/Testis-DMC1-ChIP-Seq(GSE24438)/Homer	ACTYKNATTCGTGNTACTTC	1	-0.3191	1	1	0.0111	702	0.0143
AI	TCF4(bHLH)/SHSY5Y-TCF4-ChIP-Seq(GSE96915)/Homer	SMCATCTGKH	1	-0.317	1	31	0.3444	18152.2	0.3701
AI	Myf5(bHLH)/GM-Myf5-ChIP-Seq(GSE24852)/Homer	BAACAGCTGT	1	-0.3162	1	14	0.1556	8591.4	0.1752
AI	HINFP(Zf)/K562-HINFP.eGFP-ChIP-Seq(Encode)/Homer	TWVGGTCCGC	1	-0.3158	1	4	0.0444	2674	0.0545
AI	Srebp2(bHLH)/HepG2-Srebp2-ChIP-Seq(GSE31477)/Homer	CGGTCACSCCAC	1	-0.3122	1	2	0.0222	1402.6	0.0286
AI	E-box(bHLH)/Promoter/Homer	SSGGTCACGTGA	1	-0.3108	1	1	0.0111	714.2	0.0146
AI	DMRT6(DM)/Testis-DMRT6-ChIP-Seq(GSE60440)/Homer	YDGHTACAWTGTADC	1	-0.3045	1	3	0.0333	2071.7	0.0422
AI	CRE(bZIP)/Promoter/Homer	CSGTGACGTCAC	1	-0.3013	1	3	0.0333	2079.9	0.0424
AI	Zac1(Zf)/Neuro2A-Plagl1-ChIP-Seq(GSE75942)/Homer	HAWGRGGCCM	1	-0.2974	1	49	0.5444	28088.3	0.5727
AI	RUNX2(Runt)/PCa-RUNX2-ChIP-Seq(GSE33889)/Homer	NWAACCACADNN	1	-0.2939	1	16	0.1778	9843.2	0.2007
AI	Pax7(Paired,Homeobox)/Myoblast-Pax7-ChIP-Seq(GSE25064)/Homer	TAATCAATTA	1	-0.2906	1	1	0.0111	745.9	0.0152
AI	Tbox:Smad(T-box,MAD)/ESCd5-Smad2_3-ChIP-Seq(GSE29422)/Homer	AGGTGHCAGACA	1	-0.2844	1	3	0.0333	2123	0.0433
AI	GATA3(Zf),DR4/iTreg-Gata3-ChIP-Seq(GSE20898)/Homer	AGATGKDGAGATAAG	1	-0.2801	1	1	0.0111	762.9	0.0156
AI	NPAS2(bHLH)/Liver-NPAS2-ChIP-Seq(GSE39860)/Homer	KCCACGTGAC	1	-0.2768	1	20	0.2222	12215.8	0.2491
AI	ZBTB12(Zf)/HEK293-ZBTB12.GFP-ChIP-Seq(GSE58341)/Homer	NGNTCTAGAACCNGV	1	-0.2762	1	9	0.1	5841.9	0.1191
AI	TFE3(bHLH)/MEF-TFE3-ChIP-Seq(GSE75757)/Homer	GTCACGTGACYV	1	-0.2712	1	1	0.0111	777.5	0.0159
AI	STAT6(Stat)/CD4-Stat6-ChIP-Seq(GSE22104)/Homer	ABTTCYYRRGAA	1	-0.2625	1	8	0.0889	5299.4	0.1081
AI	Pit1(Homeobox)/GCrat-Pit1-ChIP-Seq(GSE58009)/Homer	ATGMATATDC	1	-0.2554	1	15	0.1667	9463.8	0.193
AI	c-Myc(bHLH)/mES-cMyc-ChIP-Seq(GSE11431)/Homer	VVCCACGTGG	1	-0.2235	1	9	0.1	6082.7	0.124
AI	NFAT:AP1(RHD,bZIP)/Jurkat-NFATC1-ChIP-Seq(Jolma_et_al.)/Homer	SARTGGAAAAWRTGAGTCAB	1	-0.2188	1	2	0.0222	1626.3	0.0332
AI	ZNF415(Zf)/HEK293-ZNF415.GFP-ChIP-Seq(GSE58341)/Homer	GRTGMTRGAGCC	1	-0.2177	1	10	0.1111	6716.3	0.137
AI	E2F4(E2F)/K562-E2F4-ChIP-Seq(GSE31477)/Homer	GGCGGGAAAH	1	-0.2163	1	5	0.0556	3635.9	0.0741
AI	HOXB13(Homeobox)/ProstateTumor-HOXB13-ChIP-Seq(GSE56288)/Homer	TTTTATKRGG	1	-0.2147	1	16	0.1778	10281.8	0.2097
AI	Smad2(MAD)/ES-SMAD2-ChIP-Seq(GSE29422)/Homer	CTGTCTGG	1	-0.2091	1	31	0.3444	18845	0.3843
AI	Arnt:Ahr(bHLH)/MCF7-Arnt-ChIP-Seq(Lo_et_al.)/Homer	TBGCACGCAA	1	-0.2074	1	10	0.1111	6772.5	0.1381
AI	E2F7(E2F)/Hela-E2F7-ChIP-Seq(GSE32673)/Homer	VDTTTCCCGCCA	1	-0.2058	1	1	0.0111	908.2	0.0185
AI	ZNF143|STAF(Zf)/CUTLL-ZNF143-ChIP-Seq(GSE29600)/Homer	ATTTCCCAGVAKSCY	1	-0.2039	1	7	0.0778	4952.7	0.101
AI	Gata6(Zf)/HUG1N-GATA6-ChIP-Seq(GSE51936)/Homer	YCTTATCTBN	1	-0.203	1	13	0.1444	8592.8	0.1752
AI	Max(bHLH)/K562-Max-ChIP-Seq(GSE31477)/Homer	RCCACGTGGYYN	1	-0.2014	1	12	0.1333	8008	0.1633
AI	NPAS(bHLH)/Liver-NPAS-ChIP-Seq(GSE39860)/Homer	NVCACGTG	1	-0.2014	1	28	0.3111	17226.1	0.3513
AI	FXR(NR),IR1/Liver-FXR-ChIP-Seq(Chong_et_al.)/Homer	AGGTCANTGACCTB	1	-0.198	1	6	0.0667	4353.2	0.0888
AI	Meis1(Homeobox)/MastCells-Meis1-ChIP-Seq(GSE48085)/Homer	VGCTGWCAVB	1	-0.197	1	31	0.3444	18938.5	0.3862
AI	ZNF317(Zf)/HEK293-ZNF317.GFP-ChIP-Seq(GSE58341)/Homer	GTCWGCTGTYYCTCT	1	-0.195	1	1	0.0111	934.5	0.0191
AI	TEAD(TEA)/Fibroblast-PU.1-ChIP-Seq(Unpublished)/Homer	YCWGGAATGY	1	-0.1935	1	10	0.1111	6851.3	0.1397
AI	Mef2b(MADS)/HEK293-Mef2b.V5-ChIP-Seq(GSE67450)/Homer	GCTATTTTTGGM	1	-0.1918	1	11	0.1222	7466.8	0.1523
AI	LRF(Zf)/Erythroblasts-ZBTB7A-ChIP-Seq(GSE74977)/Homer	AAGACCCYYN	1	-0.191	1	26	0.2889	16181.4	0.33
AI	ZNF467(Zf)/HEK293-ZNF467.GFP-ChIP-Seq(GSE58341)/Homer	TGGGGAAGGGCM	1	-0.1884	1	17	0.1889	11040.7	0.2251
AI	PRDM1(Zf)/Hela-PRDM1-ChIP-Seq(GSE31477)/Homer	ACTTTCACTTTC	1	-0.1854	1	9	0.1	6289.8	0.1283
AI	Nur77(NR)/K562-NR4A1-ChIP-Seq(GSE31363)/Homer	TGACCTTTNCNT	1	-0.1803	1	2	0.0222	1748.9	0.0357
AI	USF1(bHLH)/GM12878-Usf1-ChIP-Seq(GSE32465)/Homer	SGTCACGTGR	1	-0.1795	1	6	0.0667	4446.6	0.0907
AI	PAX6(Paired,Homeobox)/Forebrain-Pax6-ChIP-Seq(GSE66961)/Homer	NGTGTTCAVTSAAGCGKAAA	1	-0.1789	1	1	0.0111	976.4	0.0199
AI	Gata2(Zf)/K562-GATA2-ChIP-Seq(GSE18829)/Homer	BBCTTATCTS	1	-0.1774	1	9	0.1	6337.4	0.1292
AI	EKLF(Zf)/Erythrocyte-Klf1-ChIP-Seq(GSE20478)/Homer	NWGGGTGTGGCY	1	-0.1771	1	3	0.0333	2472.4	0.0504
AI	E2F3(E2F)/MEF-E2F3-ChIP-Seq(GSE71376)/Homer	BTKGGCGGGAAA	1	-0.1764	1	8	0.0889	5724.7	0.1167
AI	Esrrb(NR)/mES-Esrrb-ChIP-Seq(GSE11431)/Homer	KTGACCTTGA	1	-0.1723	1	11	0.1222	7592	0.1548
AI	Cux2(Homeobox)/Liver-Cux2-ChIP-Seq(GSE35985)/Homer	HNRAATCAAT	1	-0.1644	1	5	0.0556	3878.9	0.0791
AI	Gli2(Zf)/GM2-Gli2-ChIP-Chip(GSE112702)/Homer	YSTGGGTGGTCT	1	-0.1509	1	4	0.0444	3282.2	0.0669
AI	ERE(NR),IR3/MCF7-ERa-ChIP-Seq(Unpublished)/Homer	VAGGTCACNSTGACC	1	-0.1468	1	4	0.0444	3304.9	0.0674
AI	SCRT1(Zf)/HEK293-SCRT1.eGFP-ChIP-Seq(Encode)/Homer	GCAACAGGTG	1	-0.1462	1	4	0.0444	3307.8	0.0674
AI	Tcfcp2l1(CP2)/mES-Tcfcp2l1-ChIP-Seq(GSE11431)/Homer	NRAACCRGTTYRAACCRGYT	1	-0.1451	1	2	0.0222	1885.8	0.0385
AI	TRPS1(Zf)/MCF7-TRPS1-ChIP-Seq(GSE107013)/Homer	AGATAAGANN	1	-0.1423	1	30	0.3333	18872	0.3848
AI	RUNX1(Runt)/Jurkat-RUNX1-ChIP-Seq(GSE29180)/Homer	AAACCACARM	1	-0.1409	1	18	0.2	12011.5	0.2449
AI	Hnf1(Homeobox)/Liver-Foxa2-Chip-Seq(GSE25694)/Homer	GGTTAAWCATTAA	1	-0.1371	1	1	0.0111	1107.2	0.0226
AI	SF1(NR)/H295R-Nr5a1-ChIP-Seq(GSE44220)/Homer	CAAGGHCANV	1	-0.1366	1	9	0.1	6616.2	0.1349
AI	GLIS3(Zf)/Thyroid-Glis3.GFP-ChIP-Seq(GSE103297)/Homer	CTCCCTGGGAGGCCN	1	-0.1317	1	25	0.2778	16152.4	0.3294
AI	Hoxd13(Homeobox)/ChickenMSG-Hoxd13.Flag-ChIP-Seq(GSE86088)/Homer	NCYAATAAAA	1	-0.1261	1	23	0.2556	15065.4	0.3072
AI	PRDM15(Zf)/ESC-Prdm15-ChIP-Seq(GSE73694)/Homer	YCCDNTCCAGGTTTT	1	-0.125	1	18	0.2	12165.4	0.2481
AI	n-Myc(bHLH)/mES-nMyc-ChIP-Seq(GSE11431)/Homer	VRCCACGTGG	1	-0.1235	1	11	0.1222	7968.2	0.1625
AI	E2F1(E2F)/Hela-E2F1-ChIP-Seq(GSE22478)/Homer	CWGGCGGGAA	1	-0.1199	1	2	0.0222	2005.5	0.0409
AI	Nr5a2(NR)/mES-Nr5a2-ChIP-Seq(GSE19019)/Homer	BTCAAGGTCA	1	-0.1174	1	10	0.1111	7402.7	0.1509
AI	HNF1b(Homeobox)/PDAC-HNF1B-ChIP-Seq(GSE64557)/Homer	GTTAATNATTAA	1	-0.1085	1	1	0.0111	1224.3	0.025
AI	Ptf1a(bHLH)/Panc1-Ptf1a-ChIP-Seq(GSE47459)/Homer	ACAGCTGTTN	1	-0.09988	1	47	0.5222	28684.3	0.5849
AI	SPDEF(ETS)/VCaP-SPDEF-ChIP-Seq(SRA014231)/Homer	ASWTCCTGBT	1	-0.0962	1	17	0.1889	11898.7	0.2426
AI	GATA3(Zf)/iTreg-Gata3-ChIP-Seq(GSE20898)/Homer	AGATAASR	1	-0.09606	1	21	0.2333	14262.1	0.2908
AI	bHLHE40(bHLH)/HepG2-BHLHE40-ChIP-Seq(GSE31477)/Homer	KCACGTGMCN	1	-0.09022	1	3	0.0333	2957.2	0.0603
AI	HNF4a(NR),DR1/HepG2-HNF4a-ChIP-Seq(GSE25021)/Homer	CARRGKBCAAAGTYCA	1	-0.09012	1	7	0.0778	5740.9	0.1171
AI	c-Myc(bHLH)/LNCAP-cMyc-ChIP-Seq(Unpublished)/Homer	VCCACGTG	1	-0.08883	1	5	0.0556	4402.6	0.0898
AI	Gata4(Zf)/Heart-Gata4-ChIP-Seq(GSE35151)/Homer	NBWGATAAGR	1	-0.08527	1	13	0.1444	9612	0.196
AI	THRb(NR)/Liver-NR1A2-ChIP-Seq(GSE52613)/Homer	TRAGGTCA	1	-0.08239	1	63	0.7	37218.9	0.7589
AI	Smad3(MAD)/NPC-Smad3-ChIP-Seq(GSE36673)/Homer	TWGTCTGV	1	-0.07848	1	50	0.5556	30589.2	0.6237
AI	Tbx5(T-box)/HL1-Tbx5.biotin-ChIP-Seq(GSE21529)/Homer	AGGTGTCA	1	-0.07634	1	51	0.5667	31149.5	0.6352
AI	Ascl2(bHLH)/ESC-Ascl2-ChIP-Seq(GSE97712)/Homer	SSRGCAGCTGCH	1	-0.0713	1	20	0.2222	14042	0.2863
AI	HEB(bHLH)/mES-Heb-ChIP-Seq(GSE53233)/Homer	VCAGCTGBNN	1	-0.06879	1	34	0.3778	22103.4	0.4507
AI	ZNF692(Zf)/HEK293-ZNF692.GFP-ChIP-Seq(GSE58341)/Homer	GTGGGCCCCA	1	-0.06527	1	1	0.0111	1482	0.0302
AI	E2A(bHLH)/proBcell-E2A-ChIP-Seq(GSE21978)/Homer	DNRCAGCTGY	1	-0.06313	1	26	0.2889	17689.6	0.3607
AI	PRDM10(Zf)/HEK293-PRDM10.eGFP-ChIP-Seq(Encode)/Homer	TGGTACATTCCA	1	-0.06162	1	9	0.1	7412.5	0.1511
AI	Phox2b(Homeobox)/CLBGA-PHOX2B-ChIP-Seq(GSE90683)/Homer	TTAATTNAATTA	1	-0.05749	1	1	0.0111	1547.2	0.0315
AI	ERRg(NR)/Kidney-ESRRG-ChIP-Seq(GSE104905)/Homer	GTGACCTTGRVN	1	-0.05379	1	12	0.1333	9475.7	0.1932
AI	CLOCK(bHLH)/Liver-Clock-ChIP-Seq(GSE39860)/Homer	GHCACGTG	1	-0.04792	1	6	0.0667	5611.9	0.1144
AI	Nr5a2(NR)/Pancreas-LRH1-ChIP-Seq(GSE34295)/Homer	BTCAAGGTCA	1	-0.04734	1	12	0.1333	9605	0.1959
AI	BMAL1(bHLH)/Liver-Bmal1-ChIP-Seq(GSE39860)/Homer	GNCACGTG	1	-0.04505	1	28	0.3111	19244.6	0.3924
AI	Hnf6b(Homeobox)/LNCaP-Hnf6b-ChIP-Seq(GSE106305)/Homer	TATTGAYY	1	-0.04038	1	9	0.1	7806.9	0.1592
AI	bHLHE41(bHLH)/proB-Bhlhe41-ChIP-Seq(GSE93764)/Homer	KCACGTGMCN	1	-0.04009	1	15	0.1667	11659.2	0.2377
AI	Pitx1:Ebox(Homeobox,bHLH)/Hindlimb-Pitx1-ChIP-Seq(GSE41591)/Homer	YTAATTRAWWCCAGATGT	1	-0.0377	1	1	0.0111	1764.4	0.036
AI	Nkx3.1(Homeobox)/LNCaP-Nkx3.1-ChIP-Seq(GSE28264)/Homer	AAGCACTTAA	1	-0.03347	1	37	0.4111	24634.9	0.5023
AI	Hand2(bHLH)/Mesoderm-Hand2-ChIP-Seq(GSE61475)/Homer	TGACANARRCCAGRC	1	-0.03292	1	6	0.0667	5917.8	0.1207
AI	Tcf7(HMG)/GM12878-TCF7-ChIP-Seq(Encode)/Homer	CTTTGATGTGSB	1	-0.0294	1	3	0.0333	3725.7	0.076
AI	Nkx2.1(Homeobox)/LungAC-Nkx2.1-ChIP-Seq(GSE43252)/Homer	RSCACTYRAG	1	-0.02921	1	47	0.5222	30157	0.6149
AI	Slug(Zf)/Mesoderm-Snai2-ChIP-Seq(GSE61475)/Homer	SNGCACCTGCHS	1	-0.02881	1	8	0.0889	7428	0.1515
AI	HNF6(Homeobox)/Liver-Hnf6-ChIP-Seq(ERP000394)/Homer	NTATYGATCH	1	-0.0207	1	4	0.0444	4768.6	0.0972
AI	PPARE(NR),DR1/3T3L1-Pparg-ChIP-Seq(GSE13511)/Homer	TGACCTTTGCCCCA	1	-0.01904	1	13	0.1444	11121.8	0.2268
AI	Snail1(Zf)/LS174T-SNAIL1.HA-ChIP-Seq(GSE127183)/Homer	TRCACCTGCY	1	-0.01139	1	12	0.1333	10926.5	0.2228
AI	ZEB2(Zf)/SNU398-ZEB2-ChIP-Seq(GSE103048)/Homer	GNMCAGGTGTGC	1	-0.007312	1	13	0.1444	11966.1	0.244
AI	RAR:RXR(NR),DR0/ES-RAR-ChIP-Seq(GSE56893)/Homer	AGGTCAAGGTCA	1	-0.007128	1	1	0.0111	2623.1	0.0535
AI	Nkx2.5(Homeobox)/HL1-Nkx2.5.biotin-ChIP-Seq(GSE21529)/Homer	RRSCACTYAA	1	-0.006014	1	33	0.3667	24163.2	0.4927
AI	RXR(NR),DR1/3T3L1-RXR-ChIP-Seq(GSE13511)/Homer	TAGGGCAAAGGTCA	1	-0.001729	1	13	0.1444	13118.5	0.2675
AI	PPARa(NR),DR1/Liver-Ppara-ChIP-Seq(GSE47954)/Homer	VNAGGKCAAAGGTCA	1	-0.001617	1	12	0.1333	12488.9	0.2547
AI	ZEB1(Zf)/PDAC-ZEB1-ChIP-Seq(GSE64557)/Homer	VCAGGTRDRY	1	-0.0013	1	24	0.2667	20284.5	0.4136
AI	E2A(bHLH),near_PU.1/Bcell-PU.1-ChIP-Seq(GSE21512)/Homer	NVCACCTGBN	1	-0.000518	1	18	0.2	17292.9	0.3526
AI	FOXA1:AR(Forkhead,NR)/LNCAP-AR-ChIP-Seq(GSE27824)/Homer	AGTAAACAAAAAAGAACAND	1	0	1	0	0	1041.8	0.0212
AI	Brn2(POU,Homeobox)/NPC-Brn2-ChIP-Seq(GSE35496)/Homer	ATGAATATTC	1	0	1	0	0	708.6	0.0144
AI	CEBP:CEBP(bZIP)/MEF-Chop-ChIP-Seq(GSE35681)/Homer	NTNATGCAAYMNNHTGMAAY	1	0	1	0	0	1230.7	0.0251
AI	DUX(Homeobox)/C2C12-Dux-ChIP-Seq(GSE87279)/Homer	BCWGATTCAATCAAN	1	0	1	0	0	22.9	0.0005
AI	ETS:RUNX(ETS,Runt)/Jurkat-RUNX1-ChIP-Seq(GSE17954)/Homer	RCAGGATGTGGT	1	0	1	0	0	977.5	0.0199
AI	GATA(Zf),IR4/iTreg-Gata3-ChIP-Seq(GSE20898)/Homer	NAGATWNBNATCTNN	1	0	1	0	0	729.5	0.0149
AI	GFX(?)/Promoter/Homer	ATTCTCGCGAGA	1	0	1	0	0	76.6	0.0016
AI	GLI3(Zf)/Limb-GLI3-ChIP-Chip(GSE11077)/Homer	CGTGGGTGGTCC	1	0	1	0	0	1502	0.0306
AI	LXRE(NR),DR4/RAW-LXRb.biotin-ChIP-Seq(GSE21512)/Homer	RGGTTACTANAGGTCA	1	0	1	0	0	468.2	0.0095
AI	OCT:OCT(POU,Homeobox,IR1)/NPC-Brn2-ChIP-Seq(GSE35496)/Homer	ATGAATWATTCATGA	1	0	1	0	0	118.5	0.0024
[truncated: 5,737 more rows]

## Sheet: opposite
SubRegion	Motif Name	Consensus	P-value	Log P-value	q-value (Benjamini)	# of Target Sequences with Motif	% of Target Sequences with Motif	# of Background Sequences with Motif	% of Background Sequences with Motif
[truncated: 7,480 more rows]
