# Supplementary material for: An atlas of gene regulatory elements in adult mouse cerebrum
Source: Nature. 2021 Oct 6;598(7879):129–36. doi: 10.1038/s41586-021-03604-1 (PMC8494637; doi:10.1038/s41586-021-03604-1)
Supplement: Supplementary file 20 — Association modules of enhancer-gene pairs with RNA-ATAC joint cell clusters. [file 41586_2021_3604_MOESM20_ESM.xlsx]

## Sheet: module assignment
module #	OBINH1	OBDOP	OBINH2	OBNBL	VIP	LAMP5	SST	PV	INH1	MSN1	MSN2	MXD	MS	LSX	SLPINH	PALINH	IT.L2/3	IT.L4	IT.L5/6	IT.L6	CLA	IT.C/R	L6B	CT	PT	NP	OLFGLU	AON	PIRGLU	GLU1	CA3	CA1	GRC	DGNBL	CRC	VEC	PER	VPIA	VLMC	MGL	PVM	OPC	COP	NFOL	OGC	ASC	RGL	NIPC
1	0.0242124	0	0.0714861	0	0.059337	0.0724116	0.0731419	0.0319138	0.0222901	0.107221	0.0686322	0.0451632	0.0262366	0.0470522	0.0135992	0.0374393	0.0708891	0.213464	0.0850509	0.110058	0.121834	0.220206	0.223602	0.157655	0.0824302	0.100298	0.0639478	0.166455	0.0830087	0.153534	0.0739906	0.185785	0.174771	0	0	0	0.000138024	0.000187235	0	7.49102e-05	0	0.0398562	0	0.00339218	0	0	0.000737731	0
2	0.884008	0	0	0	0	0	0	0	0.000840574	0	0.0771129	0.0284332	0	0.0596697	0	0	0.0167974	0.0830059	0	0	0	0	0	0	0.0123599	0	0.0789711	0	0	0	3.99826e-05	0	0	0	0	0	0	0	0	0	0	0	0	0	0	0	0	0
3	0.0280216	0.996586	0	0	0	0	0	0.0152559	0.0556629	0.0171426	0	0.0174549	0.0670845	0	0	0	0	0	0.00592189	0.00471244	0	0	0	0	0	0.00471921	0	0	0.0252578	0	0.0398014	0	0	0	0	0	0	0	0.00745894	0.00167899	0	0	0	0	0	0	0	0
4	0.0258386	0	0.928514	0	0	0.00333909	0.00561234	0	0	0	0.109937	0	0.0373887	0	0	0	0.00136263	0	0	0	0.00106211	0	0	0.0489423	0.0177493	0	0	0	0	0.00849871	0.0121298	0	0	0	0	0	0	0	0	0	0	0	0	0	0	0	0	0
5	0.0124934	0	0	1	0	0	0	0	0.00693094	0	0.00675971	0	0.0109789	0	0	0	0	0	0.00736342	0	0.0111294	0	0	0.00803225	0	0	0.00981876	0.0238297	0	0	0	0.019365	0	0.0124163	0	0	0	0.00015303	0	0.000254237	0	0.00755655	0	0	0	0	0	0
6	0	0	0	0	0.781758	0	0	0.0106887	0.43236	0.00116784	0	0	0.0264324	0	0	0	0	0	0.00389185	0	0	0	0	0	0	0.00183428	0	0.00871486	0	0	0	0	0	0	0	0	0	0	0	0	0	0.0250244	0	0	0	0	0	0
7	0	0	0	0	0	0.691359	0	0	0.172208	0	0	0	0	0	0	0	0.0155046	0	0	0	0	0	0.0113433	0	0	0	0	0.0401941	0.0327267	0	0	0	0.0168916	0	0	0	0	0	0	0	0	0	0	0	0	0	0	0
8	0	0	0	0	0	0	0.620181	0.0855258	0.127748	0	0.00436782	0	0	0	0	0.0299745	0	0	0	0	0	0	0.0746878	0	0	0	0	0.0694464	0	0	0	0.0848095	0.0320776	0.0257247	0	0	0	0	0	0	0	0	0	0	0	0	0	0
9	0	0	0	0	0	0.11575	0.11103	0.826419	0	0.0532722	0	0	0	0	0	0.072431	0	0	0	0.0126013	0	0	0	0	0.116114	0	0	0	0	0.00214849	0.248757	0	0	0	0	0	0	0	0	0	0	0	0.0327841	0	0.0434967	0.00114929	0	0
10	0	0	0	0	0	0	0	0	0	0.740646	0.47314	0.0069279	0.0239785	0	0	0	0.0207005	0.0162063	0	0	0	0	0.0208314	0.00269715	0	0	0.0160275	0.0114752	0	0	0	0.0191506	0.00836394	0.00388049	0	0	0	0	0	0	0	0	0	0	0.00157229	0	0	0
11	0	0	0	0	0	0	0	0.00886478	0	0	0.150564	0.813099	0	0.00797627	0	0.023045	0.000658256	0.000439215	0	0	0	0	0	0	0	0.0185822	0.0384066	0.0295989	0	0	0	0	0.00687967	0	0	0	0	0	0	0	0	0	0	0	0	0	0	0
12	0	0	0	0	0	0	0	0	0.0184523	0	0.0474008	0.00703628	0.395488	0.793911	0	0	0	0	0.000839332	0	0.024952	0	0	0.0237392	0	0	0	0	0	0.0225224	0	0	0	0	0	0	0	0	0	0	0	0	0	0	0	0.00265921	0	0
13	0.00342184	0	0	0	0	0.0227079	0.112084	0	0	0	0.0287387	0.0592617	0.0269548	0	0.98332	0	0	0	0.00739127	0	0	0	0	0	0	0.0267333	0	0	0.0929862	0.0285694	0	0	0	0	0	0	0	0	0	0	0	0	0	0	0	0	0	0
14	0.0118501	0	0	0	0	0	0.0495493	0	0.101339	0.0175051	0.0177884	0	0.25325	0	0.00308079	0.707238	0	0	0	0	0.00152635	0	0	0	0.0014396	0	0	0	0.0134528	0	0.0147338	0	0	0	0	0	0	0	0	0	0	0.00869903	0	0	0	0.0170561	0	0
15	0	0	0	0	0.0106614	0.0198349	0.00187792	0	0	0.00965091	0	0	0.00912903	0	0	0	0.780204	0.543887	0.693138	0.46226	0	0	0	0	0.113467	0	0.436326	0.025298	0	0	0	0	0	0	0	0	0	0	0	0	0	0	0.000766182	0	0.00401476	0.0124969	0	0
16	0	0	0	0	0	0	0	0	0	0.022947	0	0	0	0	0	0	0.0396892	0.0608278	0	0.14645	0.794295	0	0	0.0127272	0	0	0.0266526	0	0	0	0.00591567	0	0	0	0	0	0	0	0	0	0	0	0.00188136	0	0	0	0	0
17	0	0	0	0	0.0140646	0	0.00882254	0	0	0	0.00325853	0	0	0	0	0	0.00123111	0.0489661	0	0	0	0.779794	0	0.00603319	0.00128987	0	0	0	0	0	0	0	0	0	0	0	0	0	0	0	0	0	0	0	0	0	0	0
18	0	0	0	0	0.0113909	0.00828793	0.00604488	0	0	0	0.00814675	0	0.0249999	0	0	0	0	0	0.0247732	0	0.00370004	0	0.542777	0	0.0574339	0	0	0	0.0072158	0.0703371	0.0448787	0	0	0	0	0	0	0	0	0	0	0	0	0	3.88801e-05	0	0	0
19	0	0	0	0	0.00148102	0	0	0	0	0.0160979	0	0	0	0	0	0	0.0138094	0	0.0558479	0.204002	0	0	0.0564104	0.601697	0	0.00939807	0	0	0	0.0203311	0	0	0	0	0	0	0	0	0	0	0	0	0.00519529	0	6.01672e-06	0	0	0
20	0	0.00341357	0	0	0.0227598	0.0211398	0	0	0	0	0	0.00141504	0	0.0493802	0	0.126425	0.0347272	0	0.0257074	0.0231133	0	0	0	0.00456074	0.542821	0	0	0	0	0.178042	0	0.236446	0	0.000848131	0	0	0	0	0	0	0	0	0	0	0	0	0	0
21	0	0	0	0	0	0.00838468	0.00108008	0	0	0	0.00114029	0	0	0	0	0	0	0	0.0356089	0	0.0269885	0	0.0532113	0.105289	0.0271186	0.806078	0	0	0.0151837	0	0	0	0	0	0	0	0	0	0	0	0	0	0	0	0.0104891	0.025799	0	0
22	0	0	0	0	0	0	0	0	0	0	0	0	0.00602692	0	0	0	0	0	0	0.0229655	0	0	0	0	0	0	0.118989	0.563623	0	0.396312	0	0	0	0	0	0	0	0	0	0	0	0	0	0	0	0	0	0
23	0	0	0	0	0.0123296	0.00114703	0.0105761	0	0	0	0	0	0	0	0	0	0	0	0.0180483	0	0.00210826	0	0	0	0.000296477	0	0.202331	0.0211696	0.710375	0	0	0	0	0	0	0	0	0	0	0	0	0	0	0	0	0	0	0
24	0.000277501	0	0	0	0	0	0	0	0.0127098	0	0.0030123	0	0.0134433	0	0	0	0	0	0.0177328	0.0111522	0	0	0	0	0	0	0	0.0260673	0.0122989	0.0565919	0.329696	0.454444	0	0	0	0	0	0	0	0	0	0	0	0	0.00151342	0	0	0
25	0	0	0	0	0.015248	0.00682209	0	0	0	0	0	0	0	0	0	0	0.00380501	0	0	0	0	0	0	0	0	0	0.00852994	0	0	0.0612308	0.0885234	0	0.692499	0.000860629	0	0	0	0	0	0	0	0	0.00904583	0	0.00691933	0	0	0
26	0	0	0	0	0.0624705	0.0116339	0	0	0	0	0	0	0.013087	0	0	0	0	0	0.0198946	0	0.0124047	0	0	0.0100356	0	0.0066238	0	0	0	0	0.105292	0	0.0325308	0.948163	0	0	0.00136078	0.00101687	0.00271862	0.0235024	0	0	0	0	0	0	0.0862453	0
27	0.00119556	0	0	0	0	0.0112299	0	0	0	0	0	0.0186462	0.0354189	0.0183236	0	0	0.000994415	0.00657554	0	0	0	0	0	0.0072065	0	0.00352836	0	0	0	0.00188285	0.0330724	0	0	0	1	0	0	0.00321079	0	0	0	0	0	0	3.392e-06	0	0	0
28	0	0	0	0	0	0	0	0.00238484	0	0.00678961	0	0	0	0.00975266	0	0	0	0	0	0	0	0	8.22072e-05	0.00448682	0	0.00391701	0	0	0	0	0	0	0	0.00477925	0	0.998937	0	0	0.0346187	0.0125425	0	0	0	0	0	0.00245213	0	0
29	0.0038525	0	0	0	0	0	0	0	0.00361154	0	0	0	0	0	0	0	0	0	0	0	0	0	0.00376343	0	0	0	0	0.00637521	0	0	0	0	0.00632028	0.000307212	0	0.00103898	0.998501	8.06671e-05	0.0104189	0	0	0	0	0	0	0.0230497	0	0
30	0.000207357	0	0	0	0	0	0	0	0	0	0	0.000935013	0	0.00409696	0	0	0	0	0	0	0	0	0	0.00149745	0	0	0	0	7.37488e-05	0	0.00106662	0	0	0	0	0	0	0.994068	0.0663416	0	0	0	0.0054206	0	0	0.0208974	0	0
31	0	0	0	0	0	0	0	0	0.0066442	0	0	0	0.025089	0	0	0	0	0.0146138	0	0	0	0	0.00529485	0	0	0	0	0	0.0052248	0	0	0	0.0072189	0.000886491	0	0	0	0	0.832405	0	0	0	0	0	0.0196133	0.00981713	0	0
32	0	0	0	0	0	0	0	0.0075302	0	0.00135941	0	0	0	0.00193445	0	0	0	0.00213146	0	0	0	0	0.00564537	0	0	0.0102948	0	0.00156592	0	0	0	0	0.00403562	0	0	0	0	0	0.0209242	0.916021	0	0	0.00017563	0	0.0403929	0.0303093	0	0
33	0.00142709	0	0	0	0	0	0	0	0.0055667	0	0	0	0	0	0	0	0	0	0	0	0	0	0	0	0.000259849	0	0	0	0	0	2.90451e-05	0	0	0	0	2.38278e-05	0	0.00119552	0	0.0375505	1	0	0.00166594	0	0	0	0	0
34	0	0	0	0	0.0043686	0.00595242	0	0	0	0	0	6.19096e-05	0.00439047	0	0	0	0	0	0	0	0	0	0	0.00540129	0	0.000387087	0	0	0	0	0	0	0	0	0	0	0	0	0.00454476	0	0	0.711055	0.612055	0	0	0.022873	0	0
35	0	0	0	0	0	0	0	0.00489349	0.0250269	0	0	0	0.00062329	0	0	0	0.000289479	0	0	0	0	0	0.00190763	0	0	0.00474549	0	0.00618662	0	0	0	0	0	0	0	0	0	0	0	0.0060459	0	0	0.33101	0.951299	0.121638	0	0	0
36	0.00319399	0	0	0	0	0	0	0	0.00509377	0.00254611	0	0	0	0.00281252	0	0.00344806	0	0	0	0.00224338	0	0	0.000443721	0	0	0	0	0	0.00181808	0	0.00017573	0	0.0109333	0.00213341	0	0	0	0	0	0	0	0.0323493	0	0.03762	0.749741	0.0149599	0	0
37	0	0	0	0	0	0	0	0	0.00351518	0.0006096	0	0	0	0.00114604	0	0	0.00154671	0.00988285	0	0	0	0	0	0	0	0	0	0	0	0	0.00189825	0	0.00723449	0	0	0	0	0	0	0	0	0.146398	0	0.00768858	0	0.816481	0.79538	0
38	0	0	0	0	0.00413077	0	0	0.00652322	0	0.00304497	0	0.00156524	0	0.00394431	0	0	0.00252662	0	0	0	0	0	0	0	0	0.00285968	0	0	0.00037814	0	0	0	0.000243637	0	0	0	0	8.83152e-05	0.0205698	0.0023292	0	0.029062	0	0	0	0	0.117636	1
	scaled coefficient matrix from non-negative matrix factorization
