# Supplementary material for: An atlas of gene regulatory elements in adult mouse cerebrum
Source: Nature. 2021 Oct 6;598(7879):129–36. doi: 10.1038/s41586-021-03604-1 (PMC8494637; doi:10.1038/s41586-021-03604-1)
Supplement: Supplementary file 21 — Association modules of enhancer-gene pairs with individual putative enhancers. [file 41586_2021_3604_MOESM21_ESM.txt]

module	cCRE	contributes	featureScore
1	cCREs100047	0.09575439497344418	0.0857625495658334
1	cCREs100063	0.19921925015894398	0.11505093566804947
1	cCREs100077	0.14030760763863018	0.07991992159867123
1	cCREs100082	0.07805854353147633	0.08780318923022912
1	cCREs100098	0.07139751920363147	0.030241193488035556
1	cCREs1000	0.11639166106130552	0.10702905613808655
1	cCREs100106	0.1623322960807867	0.11461479245954942
1	cCREs100125	0.11423568061619528	0.11770604654711814
1	cCREs100135	0.17402270291369382	0.12905394763147038
1	cCREs100144	0.15179317035670306	0.12915336554267554
1	cCREs100184	0.19139952220254988	0.10493194568478237
1	cCREs100192	0.1674459278050318	0.19232027497217463
1	cCREs100221	0.12574509921791055	0.09279664266053733
1	cCREs100293	0.0672276164981197	0.06281325282189276
1	cCREs100319	0.15942804728006088	0.11185806742848947
1	cCREs1003	0.08567840998628372	0.04304257363541908
1	cCREs100645	0.12550166964869985	0.0862280132280635
1	cCREs100835	0.19132798664430462	0.12588249249792516
1	cCREs100838	0.13779842350131666	0.06165030913399461
1	cCREs100839	0.15082098205217612	0.08840659475118595
1	cCREs100840	0.11840943961874828	0.09172451620393696
1	cCREs100842	0.13340039181603472	0.0628152620715714
1	cCREs100844	0.13400045805295088	0.06828539511538723
1	cCREs100845	0.11861946722274264	0.0653962740270686
1	cCREs100847	0.13877916496556952	0.07025291207002371
1	cCREs100905	0.12897881783845444	0.11702084854327033
1	cCREs101177	0.15413114372792536	0.11427098060402441
1	cCREs101242	0.1704175797845012	0.08019840566321257
1	cCREs1012	0.12510876654645117	0.14108730085621557
1	cCREs101330	0.07114381418467362	0.058730652284907814
1	cCREs101336	0.09082311878391948	0.11447832266216784
1	cCREs101340	0.1216370966318128	0.07894727263652779
1	cCREs101358	0.09222960756092644	0.0490133117565269
1	cCREs101394	0.11303373803491086	0.05150347517294007
1	cCREs101475	0.06326547969917365	0.036039866394699804
1	cCREs101702	0.08824197982838151	0.05691456084826352
1	cCREs102129	0.10918080306633805	0.05670289984429455
1	cCREs102154	0.08292617485424471	0.09029402421413546
1	cCREs102186	0.12950705101792107	0.167482514704285
1	cCREs102198	0.1404066799051611	0.10854930003324315
1	cCREs102209	0.1092677834570426	0.08505617082105754
1	cCREs102227	0.11936585220381833	0.058065163383929086
1	cCREs102229	0.1258022981162569	0.09746565916325134
1	cCREs102232	0.1292103536781414	0.0872313190312003
1	cCREs10244	0.07772937700665435	0.14099534073805742
1	cCREs10259	0.12250309688128859	0.14557018583376058
1	cCREs10260	0.1488872678753549	0.07263358416190513
1	cCREs102733	0.11804081499126831	0.07662316523225332
1	cCREs102742	0.09975295608217165	0.04687278858283839
1	cCREs102766	0.12393982195329002	0.12796500111545284
1	cCREs102807	0.09406606064177597	0.10394850345016637
1	cCREs102810	0.16572462870457136	0.08833024682200064
1	cCREs102823	0.13970153544113018	0.09240732171615862
1	cCREs10302	0.20418355912342215	0.1296152282743972
1	cCREs103089	0.13092303333293115	0.08140542644418947
1	cCREs103090	0.1432519232085001	0.07600290389296327
1	cCREs10319	0.13212118357384764	0.102653416650343
1	cCREs10344	0.10712700119274048	0.0819745175500245
1	cCREs103475	0.073513138249183	0.03513531608303466
1	cCREs103572	0.0986140341496255	0.06459325404621985
1	cCREs103789	0.10364201595222024	0.12535344098574785
1	cCREs103832	0.13655415957932399	0.09110630913951034
1	cCREs103869	0.0980667169665885	0.08611629714722113
1	cCREs103882	0.08760143154377038	0.05661181993228137
1	cCREs103904	0.1516817455050342	0.11934714565750482
1	cCREs104099	0.09600486761777217	0.07669984768889748
1	cCREs104118	0.08193463081558999	0.05888885142499589
1	cCREs104135	0.13443070692722903	0.06431820121021814
1	cCREs104171	0.17960801259150944	0.12964827921877953
1	cCREs104177	0.12961863647496072	0.0742997876259035
1	cCREs104236	0.19555106646069814	0.16387954025314
1	cCREs104284	0.16032733586663883	0.1906305041527614
1	cCREs104308	0.13094173952578933	0.06418444160306869
1	cCREs104339	0.08149938048551657	0.1194601155659526
1	cCREs104354	0.1064609532015984	0.0538506376546648
1	cCREs104358	0.1197351847422995	0.09773664214132682
1	cCREs104364	0.19406953917941314	0.19781759729823267
1	cCREs104372	0.11195934679097339	0.1044905110401888
1	cCREs104374	0.1415817527917602	0.07938772308595876
1	cCREs104375	0.13060165311545358	0.056367819871364855
1	cCREs104377	0.09088795143156048	0.08503617676653441
1	cCREs104382	0.09248370892533343	0.06901586066842302
1	cCREs104405	0.08379585963395897	0.08458143517225869
1	cCREs104422	0.15414968608442148	0.14916477399464545
1	cCREs104436	0.09142866599070398	0.09725306148437562
1	cCREs104459	0.14078796071525912	0.14453265381985203
1	cCREs104462	0.08289861427078313	0.04717180726432346
1	cCREs104463	0.09207082639735328	0.11434107302628782
1	cCREs104474	0.1960601551514128	0.13591874662225445
1	cCREs104484	0.08215941925002984	0.061200726564952235
1	cCREs104497	0.11534929635994827	0.07235568082984811
1	cCREs104558	0.1519960790605352	0.11701813265628047
1	cCREs104571	0.10299832048057424	0.07483425361242413
1	cCREs104593	0.0936063778454376	0.12415033310743606
1	cCREs104663	0.12210924956583852	0.053790584617044446
1	cCREs104664	0.12613760319806444	0.05006429606714191
1	cCREs104673	0.09518413303507693	0.04800859571997129
1	cCREs104676	0.07175688758906523	0.05468846735946309
1	cCREs104716	0.06642148213919467	0.045365747240708965
1	cCREs104852	0.12626842978230424	0.07977826518166797
1	cCREs10492	0.10733664442368551	0.08890197110816733
1	cCREs104945	0.12313793945046288	0.08979686104348161
1	cCREs105000	0.13843210375733753	0.06453470117392257
1	cCREs105014	0.07209122257620344	0.045168583959406705
1	cCREs105053	0.13567802269294596	0.05834979538027407
1	cCREs105056	0.08617662008903616	0.062311971607915684
1	cCREs105143	0.12293889202505164	0.10543305360374788
1	cCREs105255	0.10801861131843368	0.05174478329836196
1	cCREs105292	0.06799861048612481	0.042453616188143695
1	cCREs105293	0.15167242806628434	0.10138840793516868
1	cCREs105297	0.1070200864368038	0.07295220675660363
1	cCREs105367	0.14744950517043212	0.18842522887826907
1	cCREs105370	0.23274892667553096	0.2885685503632155
1	cCREs105372	0.15914524855374593	0.1017454919496873
1	cCREs105374	0.14820839320952656	0.07204634775407692
1	cCREs105383	0.12325877339792234	0.11631561725450745
1	cCREs105384	0.13414689269329447	0.07176897207514055
1	cCREs105389	0.1486828715517554	0.12954648495570908
1	cCREs105400	0.1825677652952918	0.10655184684565533
1	cCREs105401	0.15833681736387592	0.15015234728527305
1	cCREs105407	0.1139930335562932	0.14896951851051632
1	cCREs105419	0.10916136459499813	0.1616626122551188
1	cCREs105425	0.11032076622673957	0.11898065128453628
1	cCREs105561	0.11535030179838048	0.10158768914382932
1	cCREs105624	0.19009331518518893	0.2380119372340188
1	cCREs105715	0.10939613608438438	0.08332668425965795
1	cCREs10575	0.12851254506668564	0.08336159510302532
1	cCREs10585	0.07886345450490304	0.04498793066737783
1	cCREs105866	0.15449274097659335	0.0815750664181385
1	cCREs105868	0.1127185305322543	0.09478266052357998
1	cCREs105896	0.10613980624315321	0.06433991687261109
1	cCREs105907	0.07670665057533833	0.09791893101327465
1	cCREs105909	0.09355658592100763	0.06833297820918993
1	cCREs105925	0.15083525309600357	0.10931487616506275
1	cCREs105929	0.09944261817757451	0.05378259050015988
1	cCREs105962	0.11628520106175816	0.07705432179692506
1	cCREs106004	0.08712697304841158	0.04890211187268745
1	cCREs106005	0.07524916907557824	0.04319553593233383
1	cCREs106040	0.12436825260659665	0.0867464276948211
1	cCREs106050	0.14467081906915058	0.09361588524202447
1	cCREs106068	0.1010336265296202	0.08535691997751171
1	cCREs106078	0.07016711229412637	0.08341783394436386
1	cCREs106330	0.08843836273122549	0.07985802721277435
1	cCREs106357	0.09167661552567992	0.06871793427873407
1	cCREs106369	0.11245761125799605	0.056370063560857386
1	cCREs106416	0.14047515074643085	0.07383663460663292
1	cCREs106485	0.09795814836198889	0.08212528630489946
1	cCREs106487	0.16765617285520468	0.0895306816697794
1	cCREs10667	0.13629179910202685	0.07578797055800701
1	cCREs106847	0.13307773243071191	0.14784732516315113
1	cCREs106850	0.13625487126397093	0.175756277830463
1	cCREs10685	0.07702346381028474	0.04404398119543773
1	cCREs106892	0.15844057572397055	0.14478114645935503
1	cCREs106893	0.17592437967959856	0.1288593051764998
1	cCREs106906	0.12798349928167363	0.0907599688097207
1	cCREs106918	0.13415755576330238	0.07491370036238376
1	cCREs106938	0.10258716232306424	0.08080969616599132
1	cCREs106972	0.10989740411303237	0.07550922952868733
1	cCREs106973	0.13313614256975556	0.05756248368925976
1	cCREs106976	0.1431518678707157	0.08423805326251876
1	cCREs106981	0.0991665705562417	0.1431699094150537
1	cCREs107028	0.13580776482681717	0.06707926397333819
1	cCREs10708	0.08816242652093145	0.0981205942568043
1	cCREs107097	0.08964243562011717	0.057448892480278735
1	cCREs107107	0.09724612283145322	0.11947827416167067
1	cCREs107108	0.16786332612251803	0.1118681222689657
1	cCREs107113	0.09691965898548333	0.08768420440352942
1	cCREs107145	0.10321242593379706	0.06310700705443306
1	cCREs107151	0.11019780823311706	0.05177817151701103
1	cCREs107163	0.15233156543592957	0.12524009264598368
1	cCREs107181	0.10881135255095095	0.10697760580350857
1	cCREs107203	0.11423779690662643	0.10289717540272159
1	cCREs107208	0.139128438072907	0.09678868071987357
1	cCREs107242	0.15399048608287763	0.17842145982613067
1	cCREs107243	0.16634521518570436	0.09552414691465638
1	cCREs107266	0.10258604444964373	0.1600295720946313
1	cCREs107273	0.2733680980687303	0.23061936892152357
1	cCREs107274	0.105967153595083	0.07943785689851268
1	cCREs107275	0.2175715655266271	0.18508427774379232
1	cCREs107277	0.17781825111256017	0.18633290462673702
1	cCREs107278	0.15593657866039307	0.12640563954775352
1	cCREs107282	0.11751553500578515	0.14435669766066817
1	cCREs107284	0.20259483245857604	0.1244967059440445
1	cCREs107320	0.17014255319123125	0.09481396588433533
1	cCREs107324	0.10975404015888342	0.15471663027019067
1	cCREs107326	0.1212025033316456	0.13458588614215805
1	cCREs107328	0.148992013337803	0.08370918819451956
1	cCREs107333	0.07111434069483694	0.061014833112746136
1	cCREs107340	0.14727122695230446	0.09258553674893144
1	cCREs107346	0.16221383930442995	0.1594283971395276
1	cCREs107348	0.1588913410066939	0.09993329398915685
1	cCREs107355	0.10865393733894958	0.04164320897384044
1	cCREs107356	0.2200363778236517	0.18569731123730882
1	cCREs107360	0.1668453234781934	0.1172502336765977
1	cCREs107363	0.13526998074330243	0.12453407217901524
1	cCREs107367	0.14848422153380797	0.09748153003927018
1	cCREs107368	0.18979394554772563	0.1792454053599325
1	cCREs107370	0.11041719657115982	0.09863942281058624
1	cCREs107375	0.17060880413001606	0.12329548458864781
1	cCREs107380	0.10158938521881948	0.0640316368681898
1	cCREs107382	0.11307929989307723	0.15426411045565303
1	cCREs107383	0.13067602221091873	0.14426709190009324
1	cCREs107389	0.20036044362994726	0.20704800016921177
1	cCREs107391	0.127301870875582	0.16826069798695242
1	cCREs107393	0.11664244007485465	0.06994516851193744
1	cCREs107394	0.14273175877688563	0.07188976988200468
1	cCREs107401	0.12507134173465947	0.06167339255117199
1	cCREs107552	0.11458254000093814	0.07871261341930869
1	cCREs107729	0.10686151746032116	0.11216971403795806
1	cCREs107777	0.11385630782663324	0.05800808022517634
1	cCREs107781	0.13935473372911863	0.08440656086026654
1	cCREs107877	0.15191125661224844	0.08420624547031319
1	cCREs107985	0.13450647956010708	0.06778999451565615
1	cCREs107996	0.1591148461711408	0.145400191736485
1	cCREs107997	0.06937340621593029	0.06177106068700555
1	cCREs108002	0.15896733362024712	0.13622688546690565
1	cCREs108007	0.08306533919130892	0.05310768208720873
1	cCREs108048	0.12603930287825652	0.08244968124604957
1	cCREs108077	0.12124965874073047	0.06200692971511135
1	cCREs108080	0.06889588366646793	0.06624059139061222
1	cCREs108083	0.1206941725616686	0.06142317811268572
1	cCREs108084	0.1772026469201413	0.09047242200894068
1	cCREs108138	0.16381844677438287	0.13864136817669526
1	cCREs108213	0.09104564385454733	0.11032038497861174
1	cCREs10836	0.1051104603079447	0.060615813479133696
1	cCREs108394	0.0928931473814228	0.052013178505729285
1	cCREs108395	0.07633087586065049	0.0562325597136244
1	cCREs10839	0.0841675679611369	0.10331458347215206
1	cCREs108407	0.09347180895203283	0.07224095415155285
1	cCREs108436	0.15746853495477867	0.0829734055616358
1	cCREs108437	0.15617479293919992	0.0809563756611591
1	cCREs108438	0.10076861253671408	0.0655712439510181
1	cCREs108439	0.10202563856796198	0.12333460750933989
1	cCREs108441	0.11816584924695729	0.06940896336740121
1	cCREs108453	0.07578653878285972	0.06059419515357989
1	cCREs108455	0.056766090292137	0.04343881793825233
1	cCREs108457	0.08129546407256043	0.045244019104295874
1	cCREs108461	0.1341619035702456	0.05476506395391878
1	cCREs108481	0.10190363313845972	0.07408840119690063
1	cCREs108482	0.18176484439056467	0.10594203009456549
1	cCREs108493	0.10621524614017416	0.0664056562950569
1	cCREs108495	0.13604957246294325	0.07609697353675537
1	cCREs108497	0.10445252916578171	0.11244051746251438
1	cCREs108499	0.075422003739561	0.06633496710531972
1	cCREs108507	0.12085886525527187	0.08474204667145313
1	cCREs108514	0.1772517527739957	0.104626213633922
1	cCREs108520	0.18758041748889603	0.15000297889420888
1	cCREs108524	0.1292179261161812	0.07084330402458061
1	cCREs108594	0.08682999279397158	0.06106690115862401
1	cCREs108640	0.11048792120719833	0.08179200509795159
1	cCREs108784	0.08436516874926173	0.08037685765582048
1	cCREs108797	0.16339794444959524	0.09579200940858423
1	cCREs10915	0.08698682001201899	0.09861646642859578
1	cCREs109245	0.09579817019955786	0.05883857254655245
1	cCREs109448	0.12571566525279781	0.12107593519217741
1	cCREs109451	0.0942481542799289	0.050017659996697605
1	cCREs109459	0.11256287578673387	0.12877630051488398
1	cCREs109471	0.11219781127961997	0.0628286280618322
1	cCREs109509	0.1411110714967526	0.12155652478750834
1	cCREs10984	0.1675105620285456	0.08193533026462019
1	cCREs10985	0.09175336911750813	0.06896633138842145
1	cCREs110089	0.10717098189925518	0.04307062681475615
1	cCREs110092	0.0780980462081606	0.02925302956394371
1	cCREs110093	0.12556819517072382	0.04917704721425864
1	cCREs110107	0.09280517792490267	0.10931537083644027
1	cCREs110113	0.09316600621706408	0.06838967484332414
1	cCREs110129	0.10799868417653676	0.09126522375795565
1	cCREs110607	0.09326232819161334	0.09931603386680954
1	cCREs110619	0.12789973713176808	0.061058371479174145
1	cCREs110634	0.12240586160619966	0.06599428316408251
1	cCREs110669	0.08661349216395323	0.04984801588748511
1	cCREs110671	0.23991231888182274	0.1529388787702759
1	cCREs110675	0.10481215702422374	0.07123296235050769
1	cCREs110735	0.13050754322280464	0.10337319881294171
1	cCREs11073	0.10880056490044861	0.04527939674924775
1	cCREs110749	0.09049340810453879	0.0843168829224279
1	cCREs110769	0.11561851229957676	0.06258950885032566
1	cCREs110777	0.0926838940339778	0.10672767445283193
1	cCREs110872	0.0904572383286628	0.04576969044535362
1	cCREs110973	0.13145087774533346	0.17382366976696595
1	cCREs11103	0.14880652236252362	0.08307819568730324
1	cCREs111076	0.20138001052331073	0.12820078677760338
1	cCREs111077	0.06993204661197629	0.08368140229024945
1	cCREs111078	0.19842843971615728	0.10430217328352087
1	cCREs111079	0.1468053118556675	0.07919778545978151
1	cCREs111080	0.15326025023083903	0.13693159546678935
1	cCREs111093	0.1485900015132963	0.0696102057559641
1	cCREs111098	0.11398420842855136	0.0549129575411037
1	cCREs111108	0.1906438594532561	0.09693926661041863
1	cCREs111109	0.15679134335598663	0.12969329707039867
1	cCREs111110	0.08938368792701509	0.0861850677223881
1	cCREs111120	0.1446220733372071	0.23389395737534857
1	cCREs111123	0.24939578262312545	0.19632408114793354
1	cCREs111125	0.15067565905620106	0.06962326053648515
1	cCREs111127	0.13531671030641154	0.13531116970860801
1	cCREs111136	0.1168278948765844	0.111811614843911
1	cCREs111144	0.1318959922797106	0.11115551000675306
1	cCREs111145	0.14467815523118974	0.09134911250934297
1	cCREs111154	0.0864841646125336	0.06783685539236994
1	cCREs111156	0.10097647845477166	0.10891630332257762
1	cCREs111159	0.08476835158345486	0.08724125509857505
1	cCREs111165	0.13135820423679184	0.09594325679698845
1	cCREs111169	0.09650680306956959	0.10484815217865273
1	cCREs111178	0.10141827864541267	0.05746221919462957
1	cCREs111185	0.08710014452313243	0.04055022940783648
1	cCREs111186	0.13607329810784055	0.105474319500246
1	cCREs111195	0.11879204584150162	0.09881584410287259
1	cCREs111206	0.08159891686531189	0.04231170131068329
1	cCREs111236	0.08923197708066903	0.13574475944082476
1	cCREs111237	0.11238705239406359	0.14661692641384794
1	cCREs111240	0.15360501184469091	0.08928263606238218
1	cCREs111332	0.1449161960781318	0.17973970238652237
1	cCREs111350	0.10017959294213623	0.09512883957263862
1	cCREs111351	0.09059448284569588	0.08644355205911769
1	cCREs111356	0.1327231112068909	0.07681345156171993
1	cCREs111585	0.12133089977438911	0.06479090545469057
1	cCREs111588	0.09679566244664346	0.08715890656830505
1	cCREs111632	0.19797466382015108	0.1835423660404878
1	cCREs111693	0.1111766862859539	0.10183744892131175
1	cCREs111699	0.12565134902087585	0.07404982961081574
1	cCREs111705	0.12381878235045359	0.06349249881485253
1	cCREs111730	0.11288193887428054	0.0569364420956181
1	cCREs111775	0.07709336035558638	0.034335657396828645
1	cCREs111778	0.17845826782400806	0.22401827903959326
1	cCREs111784	0.1062705018203808	0.07727951573053293
1	cCREs111790	0.09201925512047371	0.1191015259587852
1	cCREs111815	0.15389059613325168	0.17913855669523016
1	cCREs111816	0.09965624670101428	0.06495973632283047
1	cCREs111871	0.1568374804223443	0.1622247402580309
1	cCREs111875	0.11224652520855799	0.0774423273684881
1	cCREs111878	0.18187041345611968	0.11030714601451064
1	cCREs111879	0.11106319690494691	0.1165963379758218
1	cCREs111880	0.12869380784460244	0.15439092999681647
1	cCREs111881	0.1251950292098871	0.13446521736404782
1	cCREs111883	0.10517358577814585	0.0835633182074631
1	cCREs111885	0.14608575684780128	0.11302742747847871
1	cCREs111901	0.14002384744495053	0.1442745974135239
1	cCREs111908	0.07423782757503981	0.061128448473149355
1	cCREs111963	0.1635458433386366	0.12880705262833037
1	cCREs111982	0.17014296210087312	0.14817259028309238
1	cCREs112012	0.08615986945820193	0.11199464249670721
1	cCREs112038	0.10951031594856483	0.08278361945778556
1	cCREs112042	0.11641737774003207	0.11933379564242641
1	cCREs112046	0.1253830333038148	0.08749099372674574
1	cCREs112211	0.11275981557010833	0.09972142529010108
1	cCREs112249	0.0844419921161974	0.08005183591322096
1	cCREs112279	0.07162664040000032	0.03387236432997731
1	cCREs112280	0.12574353074055483	0.10084918786666497
1	cCREs112293	0.1871288288234505	0.2503039659155628
1	cCREs112294	0.17052044569589678	0.0939105949656801
1	cCREs112296	0.10330011048784941	0.07490325118277608
1	cCREs112338	0.09372611122172222	0.0653948395004561
1	cCREs112389	0.07447987141046934	0.05665096208280307
1	cCREs112391	0.08060896299680496	0.059281444724575305
1	cCREs112393	0.06889227911597101	0.05907573779933806
1	cCREs112395	0.09397025391273328	0.08157025478823099
1	cCREs112426	0.09239816392824331	0.0885428583032849
1	cCREs112427	0.11124127872050889	0.06190871260589126
1	cCREs112450	0.07618606997421518	0.07266028534265112
1	cCREs112877	0.11033518203740991	0.14060945287852422
1	cCREs112879	0.12190882015066282	0.09048815456514936
1	cCREs112880	0.11461793770205693	0.08295004359058866
1	cCREs112889	0.07602479312007808	0.05379358125407663
1	cCREs112893	0.10433564197550414	0.0987685264710838
1	cCREs112898	0.12070316130397903	0.0787871991761836
1	cCREs112906	0.09634124631434833	0.06305556277973734
1	cCREs112908	0.0948826351446442	0.07921013462299797
1	cCREs112911	0.09442488804640149	0.08003637963147214
1	cCREs112912	0.11939476914707377	0.13078423302917885
1	cCREs112946	0.12224187771192371	0.0790837815592601
1	cCREs112956	0.11568181350809698	0.12281292370090202
1	cCREs112979	0.09079190158861253	0.04171947513517138
1	cCREs113012	0.09603821885774438	0.06252614913007193
1	cCREs113020	0.1473658262072481	0.07366094377777666
1	cCREs113022	0.143416471822326	0.1141822928491163
1	cCREs113046	0.11615849528395608	0.06826220240320557
1	cCREs113047	0.13248955675428759	0.10149523034403163
1	cCREs113067	0.12027112928889439	0.15478006225124574
1	cCREs113077	0.09736242907815289	0.08898065059042504
1	cCREs113080	0.17678537034327282	0.08721655463135536
1	cCREs113082	0.18341833498716145	0.11571939340535886
1	cCREs113083	0.18720968217143763	0.12676760885980398
1	cCREs113084	0.15494922193358676	0.1087778230539268
1	cCREs113086	0.10866375855505121	0.09570186891455879
1	cCREs113092	0.15924378467654351	0.09742872937390368
1	cCREs113093	0.07642549475241159	0.05439536878683715
1	cCREs113107	0.13363129814416203	0.08362128433639882
1	cCREs113142	0.0775284414444188	0.05983357340826034
1	cCREs113171	0.11967621817282761	0.051676687783612785
1	cCREs113179	0.0743282177435697	0.04949047970106557
1	cCREs113219	0.1306750009009864	0.19787347688735013
1	cCREs113440	0.09635821530160366	0.0734467890472047
1	cCREs113449	0.12387844660151553	0.11900995330526398
1	cCREs113513	0.08433109086650448	0.09749134094872114
1	cCREs113519	0.08535546519024334	0.10886139224889768
1	cCREs113557	0.10109332062914787	0.08509560223003909
1	cCREs113622	0.10727310693929902	0.06034229614199216
1	cCREs113635	0.10379958906851063	0.11443084780880397
1	cCREs113653	0.08006911090196046	0.0641905143920859
1	cCREs113705	0.13238227287612717	0.09818077309291251
1	cCREs113740	0.09932979154074204	0.08013279268596596
1	cCREs113756	0.11237458588919493	0.05172802369924523
1	cCREs113762	0.15458724683160274	0.09902393169397261
1	cCREs113763	0.1300581717712124	0.07246436051286609
1	cCREs113792	0.1202577057079493	0.1213742739452156
1	cCREs113799	0.1704197450155168	0.11785804992673299
1	cCREs113819	0.14418377703624624	0.14415651513313876
1	cCREs113822	0.11615121279841935	0.11028237232000915
1	cCREs113840	0.06495217601741547	0.06442982017395626
1	cCREs113954	0.07169678528074024	0.04820605331121397
1	cCREs114000	0.17386013071770615	0.09435845248485908
1	cCREs114022	0.07465188985552755	0.11305527937761417
1	cCREs114028	0.0906954874723636	0.071393723089057
1	cCREs114061	0.11691510449452519	0.06484939069112905
1	cCREs114085	0.0806623716812182	0.06970753594594026
1	cCREs114091	0.0876913053150093	0.050782212525373294
1	cCREs114096	0.10574564412706174	0.0710321086806448
1	cCREs114178	0.13723705147701354	0.13785097518999
1	cCREs114181	0.11876240274857591	0.11107454469378619
1	cCREs114193	0.09274501320884479	0.11287130477360119
1	cCREs114204	0.09715564281584846	0.049022332225433396
1	cCREs114259	0.11439743840045506	0.1060581050798195
1	cCREs114338	0.09613055435947468	0.12508049173970892
1	cCREs114342	0.08317725880868256	0.10845886689478945
1	cCREs114350	0.10175920050364312	0.0805648753238678
1	cCREs114356	0.1301244303100419	0.09009259765440814
1	cCREs114358	0.08539547902616354	0.06959528583788388
1	cCREs114360	0.13290818048936873	0.08588819140698101
1	cCREs114367	0.16702318115843384	0.09416457735396255
1	cCREs114368	0.08851736803630333	0.0921245666903745
1	cCREs114370	0.1264772565331239	0.07887797758618476
1	cCREs114377	0.1798072322222732	0.11553892286930201
1	cCREs114399	0.13747463908142982	0.10699916237159957
1	cCREs114913	0.08301833625911802	0.05700214312958307
1	cCREs114915	0.10822370972995952	0.10671178883312171
1	cCREs114921	0.11207434160365698	0.07467988325854458
1	cCREs11508	0.08577921820823094	0.03880921314437491
1	cCREs115184	0.12412841502269073	0.057260565666847785
1	cCREs115471	0.09808405058905544	0.06105020927505367
1	cCREs115472	0.08402723412171827	0.055800059694873116
1	cCREs11547	0.09957996268544446	0.06595953190226034
1	cCREs115603	0.15308307623220557	0.1453531254032422
1	cCREs115638	0.11962274315331442	0.050554701368971444
1	cCREs115709	0.11109165718302876	0.06516462934388356
1	cCREs115715	0.06689164965503719	0.04742353896025475
1	cCREs116025	0.178737795954965	0.08891234856737795
1	cCREs116113	0.0814459374087529	0.09796065122912034
1	cCREs116115	0.08619054911783858	0.04932541479790631
1	cCREs116151	0.19103563509818275	0.17770570639509753
1	cCREs116162	0.06777537173433978	0.040859561906261055
1	cCREs116197	0.13350972855861656	0.16295267140166658
1	cCREs116200	0.09804335268123067	0.06680217293434465
1	cCREs116212	0.13499846865338502	0.13307943120363053
1	cCREs116222	0.14326219488262976	0.10337202991476513
1	cCREs116223	0.10257847371323207	0.13238901604731435
1	cCREs116261	0.12303591067795212	0.11642752408526347
1	cCREs116262	0.10085990717350887	0.08189892832478984
1	cCREs116282	0.0853292145378913	0.04283324777200037
1	cCREs116303	0.09268441269990273	0.08699569194493229
1	cCREs11632	0.08218793006428779	0.08277407197763509
1	cCREs116363	0.11592997222436002	0.07419044906397265
1	cCREs116396	0.08705138309801541	0.10778071691109103
1	cCREs116409	0.07249203299662418	0.0885564450595876
1	cCREs116422	0.10072002529074005	0.1214829243254254
1	cCREs11651	0.11009226603852147	0.050965641975288856
1	cCREs116688	0.14516800646944714	0.08918642412560074
1	cCREs11668	0.09686164643326482	0.09514633047507137
1	cCREs116753	0.09519137846267414	0.07697650657440436
1	cCREs116765	0.13621442474015866	0.17762318360265672
1	cCREs116770	0.13552321381555565	0.18730031323042495
1	cCREs116773	0.19033968594961692	0.16547705314017924
1	cCREs116789	0.09689265658368126	0.09412268929070178
1	cCREs116797	0.1061925644364347	0.13445505991615536
1	cCREs116798	0.11219371382723844	0.15408440488239084
1	cCREs116816	0.08091983597799597	0.07513393184993844
1	cCREs116834	0.16224063072752995	0.2692808084278867
1	cCREs116853	0.19437392780382848	0.12242036880522333
1	cCREs116865	0.13120073015074235	0.1303308875056387
1	cCREs116879	0.060618280137867485	0.03964492434824607
1	cCREs116891	0.09930215523501142	0.11199888487091947
1	cCREs11702	0.12503423314069592	0.170743896869071
1	cCREs117085	0.126829135831677	0.14003156447257425
1	cCREs117117	0.11240611014726569	0.06799700651856155
1	cCREs117166	0.11855916257768503	0.14892901173934148
1	cCREs117175	0.11451546128117501	0.1345284875809759
1	cCREs117193	0.17308401300770013	0.10208923717956919
1	cCREs117414	0.1993552163009646	0.12389116711831205
1	cCREs117417	0.1031720761598155	0.10175333849020995
1	cCREs117419	0.13661535156776342	0.08911681626869306
1	cCREs117420	0.10956398423927145	0.0829233849820381
1	cCREs11761	0.13808432492969305	0.09033458167013075
1	cCREs11762	0.09675795115951857	0.04937901042042803
1	cCREs117665	0.18388474417269246	0.11311220042947012
1	cCREs117716	0.08155389268218184	0.09001395190051142
1	cCREs117938	0.1518490710389118	0.11304159551203952
1	cCREs117960	0.07439257568915787	0.08488994206355671
1	cCREs117971	0.12130053104233073	0.12446772991980459
1	cCREs117972	0.1498333391178977	0.12066871304145843
1	cCREs117974	0.09804931734781894	0.13669056670156432
1	cCREs117989	0.12230360811514525	0.12678732036361529
1	cCREs118000	0.1302530040088104	0.11834037403671271
1	cCREs118024	0.07843006779036675	0.03770322161298689
1	cCREs118027	0.09683481928112465	0.0572025668422248
1	cCREs118125	0.11493549733903827	0.08460350725259891
1	cCREs118164	0.09193188928235578	0.15771063228307836
1	cCREs118167	0.12014215411143973	0.10192996569954027
1	cCREs118211	0.07093576913210103	0.06964649084651897
1	cCREs118287	0.07932789344636378	0.03721940815950442
1	cCREs118293	0.10734374014723094	0.044512940498822706
1	cCREs118352	0.14532025029234458	0.06873406723489373
1	cCREs118491	0.08854779917452701	0.05227340780152001
1	cCREs118504	0.10098556523463108	0.04423198500843306
1	cCREs118549	0.12274592490327191	0.05092483460572805
1	cCREs118588	0.12619017023651882	0.06540508329159656
1	cCREs118623	0.1072490052539539	0.046812738101128626
1	cCREs118727	0.13080689129403442	0.0630156917068585
1	cCREs11872	0.09010360212087078	0.07207493776135909
1	cCREs118748	0.09924792626819698	0.05468726460535056
1	cCREs118755	0.055003718959176925	0.02820762321030701
1	cCREs118757	0.06064695348515636	0.022941264488155144
1	cCREs118774	0.10316087755707375	0.045188496579048
1	cCREs118794	0.10905943492542512	0.045637597428678345
1	cCREs118808	0.10678663036655645	0.06107183766047719
1	cCREs11885	0.11434452732256747	0.04942452280861842
1	cCREs119044	0.1322808070617026	0.08124016343492291
1	cCREs119050	0.09350203507064682	0.07901770900139204
1	cCREs119068	0.10334127782977796	0.09271673057016572
1	cCREs119091	0.13403847105327432	0.11284853392559746
1	cCREs119092	0.11065677624905935	0.048225317283221325
1	cCREs119095	0.10939574127434523	0.1110102882022509
1	cCREs119108	0.08792063979932457	0.0406746355353661
1	cCREs119118	0.0938140536357368	0.03700012752112558
1	cCREs119172	0.0800092169716213	0.055938606877701136
1	cCREs119211	0.10386513179582528	0.04451173731272218
1	cCREs119213	0.07359655308353917	0.08008105949276656
1	cCREs119236	0.14314335747727455	0.11019859046261238
1	cCREs119326	0.13480381816166154	0.07343751192558545
1	cCREs119862	0.1169277115595822	0.04744556892365759
1	cCREs120107	0.1048574569213801	0.07364692246018312
1	cCREs120222	0.14810773972009467	0.09183281425341883
1	cCREs120259	0.11572516849708153	0.0873586160936789
1	cCREs120267	0.1363792780462279	0.07748294842327119
1	cCREs120453	0.0889642415126618	0.052675878847949
1	cCREs12055	0.16774793137005986	0.08312341419285174
1	cCREs120568	0.09770800906587512	0.05982369858472181
1	cCREs12075	0.11856774246471238	0.13100720750502393
1	cCREs120770	0.07366084757112931	0.04399849408573375
1	cCREs120865	0.08055082378434705	0.06399847200582265
1	cCREs120932	0.09939727126258947	0.05394602349688671
1	cCREs12093	0.10083123452881147	0.04162227063388857
1	cCREs120948	0.11593276438456532	0.05081361501359938
1	cCREs120965	0.09137454536323243	0.06991327895650412
1	cCREs120966	0.09355971768426662	0.04885963105505198
1	cCREs120967	0.08397908823522329	0.05270221360983973
1	cCREs12112	0.14555746223795663	0.1468113945621321
1	cCREs12114	0.07827108958001007	0.05660160606296438
1	cCREs12136	0.07965261904540397	0.05396271055005264
1	cCREs121417	0.07340344239517199	0.038714439583397486
1	cCREs121488	0.15637841003982544	0.10789404696942662
1	cCREs121503	0.07291622069211143	0.04330102819926007
1	cCREs12152	0.1014063885886436	0.050301712972624646
1	cCREs121625	0.08484381733936142	0.08015452344501828
1	cCREs121626	0.08679885640777689	0.08433825252886906
1	cCREs121628	0.10337137058830535	0.06256360346582246
1	cCREs121640	0.11099818815161663	0.1391409180942924
1	cCREs121803	0.08171823442173339	0.07885347711816781
1	cCREs121873	0.06968348853262728	0.038289126886160596
1	cCREs121874	0.08476000155899037	0.05047937856964768
1	cCREs121883	0.10160005731461025	0.056791052073873916
1	cCREs122401	0.09497277191675406	0.09324509790524838
1	cCREs122415	0.08412494414703935	0.05082606511839738
1	cCREs122481	0.11967201424116077	0.06395883798669655
1	cCREs122495	0.0778332403946837	0.03924344992436013
1	cCREs122617	0.11053986262726548	0.08329474342105037
1	cCREs122620	0.12044109601550772	0.0858715805123158
1	cCREs122633	0.10287981825684243	0.05817963828786632
1	cCREs122818	0.1377807525516244	0.0787392551928977
1	cCREs122831	0.0771989468245607	0.0963598657399437
1	cCREs122853	0.08824299532720267	0.13976131112331358
1	cCREs122861	0.11052879103353999	0.08107414552535253
1	cCREs122871	0.17985629578935936	0.13265106082260658
1	cCREs122876	0.12767041897135473	0.1281582609855425
1	cCREs122889	0.14918717490479785	0.09492962127500726
1	cCREs122894	0.1040384235371353	0.08326041735632317
1	cCREs122896	0.06962759656818922	0.055197914245975976
1	cCREs122898	0.09667511131143318	0.05805873528154293
1	cCREs122905	0.09464711646122667	0.06382843556091744
1	cCREs122927	0.11153144840142921	0.07696696698216943
1	cCREs122935	0.10195135676382094	0.10771758322512537
1	cCREs122942	0.0865016415141356	0.08876982436088365
1	cCREs122947	0.08721788051332735	0.08167570768158128
1	cCREs122951	0.1337814557054657	0.12732301878639318
1	cCREs122963	0.11174989822966572	0.09601251457300974
1	cCREs122982	0.09001747117503547	0.12199817186299644
1	cCREs123002	0.13953743558553233	0.12069007092850925
1	cCREs123010	0.09533091990385882	0.05838418837299997
1	cCREs123023	0.1513782003103554	0.12113108614824408
1	cCREs123039	0.10903378296137353	0.07150958938301066
1	cCREs123042	0.10814519459918746	0.07495679744986994
1	cCREs123043	0.19951555608515892	0.12711224722484604
1	cCREs123044	0.12478119669918873	0.10644182068200092
1	cCREs123045	0.12571307584216385	0.0816069597623188
1	cCREs123059	0.1829095244349576	0.10729318273198651
1	cCREs123061	0.10748846264964945	0.09257254660392311
1	cCREs123064	0.0715211992983744	0.07913743044709898
1	cCREs123067	0.137234348862931	0.12007148675283408
1	cCREs123071	0.11562910658886888	0.14261261594850927
1	cCREs123074	0.16230026236250042	0.08662596024183566
1	cCREs123075	0.1560947833561332	0.13241962917079775
1	cCREs123076	0.11047136761632569	0.11190547494766656
1	cCREs123078	0.1693100489603786	0.16357871956240977
1	cCREs123079	0.18508787444933314	0.1535009226048215
1	cCREs123080	0.1502850023355664	0.09021225640256003
1	cCREs123082	0.1851296385926913	0.11845041744245655
1	cCREs123084	0.14517632109102	0.14659542148223303
1	cCREs123135	0.14204809160897944	0.10420730649455134
1	cCREs123136	0.12860742283882226	0.12715621156649026
1	cCREs123151	0.1155691963095049	0.05977527469202504
1	cCREs123208	0.10002634488411287	0.06673679270349964
1	cCREs123510	0.07288119962876162	0.08440728362722727
1	cCREs123531	0.14220413803126805	0.09389946358297818
1	cCREs123628	0.12819368876099546	0.13364560636157718
1	cCREs123629	0.11800753254311709	0.1286808043110157
1	cCREs123644	0.14736159777419877	0.11544991883639344
1	cCREs123652	0.13038198690644767	0.08493255131385846
1	cCREs123664	0.079996243728688	0.0797941751517125
1	cCREs123665	0.1848996689133433	0.1756950217563863
1	cCREs123666	0.08365053086318669	0.033657618553002866
1	cCREs123669	0.11251412784527307	0.10871894043392827
1	cCREs123678	0.1006365065986187	0.05374604587811649
1	cCREs123683	0.10110657787532253	0.07813531038486099
1	cCREs123696	0.07614517986385076	0.12546767651388868
1	cCREs123698	0.15655014283610488	0.1697911489603594
1	cCREs123702	0.12492343055821975	0.100368645658791
1	cCREs123709	0.07964637184680112	0.06391349507670452
1	cCREs123712	0.08573147345206823	0.09767932831058435
1	cCREs123716	0.11926852342273629	0.09508116228270824
1	cCREs123729	0.10945904877511212	0.11402247319528491
1	cCREs123730	0.096857058030501	0.08055792593067446
1	cCREs123731	0.11892956889499323	0.1073726307750631
1	cCREs12374	0.1235486157593433	0.08864891679966147
1	cCREs123753	0.09592331857269851	0.0866999869980134
1	cCREs12375	0.1549237654814895	0.08162280721175297
1	cCREs12376	0.14084393705569317	0.07290605545238349
1	cCREs123770	0.09325317997108977	0.10331957871486497
1	cCREs123776	0.09090139899029964	0.0846769901845501
1	cCREs123778	0.1000724347583936	0.05588435256661217
1	cCREs123781	0.08607936891230324	0.0745613537896137
1	cCREs123784	0.13661218511992473	0.15460746996396935
1	cCREs123802	0.10784001839893996	0.10028009135606353
1	cCREs123822	0.13960810593554285	0.0887630987201512
1	cCREs123826	0.11542419430050337	0.09001700044652683
1	cCREs123834	0.15457241602328817	0.104728500374761
1	cCREs123836	0.1026467661970983	0.10482537648462376
1	cCREs123853	0.1639517388691811	0.10062168176961694
1	cCREs123854	0.09179220226162832	0.07506334259672365
1	cCREs123866	0.11885131381039009	0.17647509804901818
1	cCREs123885	0.11451012366176525	0.10264059288574623
1	cCREs123939	0.1260482074821154	0.06879969152647147
1	cCREs12395	0.12164618668303621	0.11598833493650818
1	cCREs123990	0.120907318234671	0.10041842463498996
1	cCREs124008	0.11664639160294697	0.08864362271396975
1	cCREs124009	0.1096760589383507	0.08955380766527288
1	cCREs124025	0.10916023590984386	0.07163696532511765
1	cCREs12402	0.15101399755744593	0.14020537556943546
1	cCREs124033	0.06748841449592499	0.04940666098927915
1	cCREs12403	0.12511550426792925	0.07770831197834172
1	cCREs124056	0.130662574856265	0.11441760008688251
1	cCREs124226	0.0895463279422364	0.08978835125502527
1	cCREs124421	0.13145768497580002	0.06813044162936066
1	cCREs124505	0.11039477416061956	0.05481707760785226
1	cCREs12454	0.1608260696358541	0.13709536964459457
1	cCREs124680	0.09159666501167696	0.06500006718139584
1	cCREs12471	0.08646087104281627	0.13899926788846684
1	cCREs12481	0.14979495341841445	0.21163879663110552
1	cCREs124838	0.11757937720654621	0.1555495082058781
1	cCREs124858	0.14138628190111355	0.08779632649856706
1	cCREs124900	0.1202247543356872	0.05102379076142349
1	cCREs124907	0.1381494685903573	0.10902125387387473
1	cCREs124908	0.12705474910981027	0.07594392056634691
1	cCREs124910	0.09540928408503667	0.07501321062694166
1	cCREs125037	0.06654292509989337	0.041102194112252466
1	cCREs125146	0.09031732521908116	0.062141913406836724
1	cCREs125147	0.08881412291430824	0.04561229947891876
1	cCREs125152	0.10569788506217073	0.170772732141101
1	cCREs125153	0.17108440246922096	0.10011913804044303
1	cCREs12516	0.1062033362153087	0.05523495605044282
1	cCREs125205	0.08361984654995204	0.09517294244365815
1	cCREs125226	0.15622439618316206	0.103039354226929
1	cCREs125236	0.1384634251583937	0.1069709882139257
1	cCREs125307	0.10036843002584418	0.0675665463524232
1	cCREs125318	0.09607658313987856	0.1181604436229684
1	cCREs125321	0.10519868156403024	0.10876065576236937
1	cCREs125324	0.09594294627893446	0.08434308662666123
1	cCREs125325	0.10187198370812003	0.06846848311993803
1	cCREs125338	0.11496703825221112	0.0875677511269981
1	cCREs125353	0.08747326877294358	0.05155606331525009
1	cCREs125379	0.07636613126806818	0.03585131946262177
1	cCREs125619	0.0998067207738784	0.08802488765637673
1	cCREs125622	0.0752120071128979	0.044906375935329645
1	cCREs125652	0.0994475050430126	0.04991261264641422
1	cCREs125676	0.10666228735308218	0.06180850486593281
1	cCREs125704	0.10798952790788338	0.047976211491198684
1	cCREs125713	0.07388623072837663	0.10173725007373635
1	cCREs12572	0.12809683182519063	0.060897928509492494
1	cCREs125733	0.10732892380226002	0.07489276242628828
1	cCREs125738	0.08687782581776965	0.07539486221842617
1	cCREs125762	0.08070504743904701	0.03786806233321427
1	cCREs125805	0.10910509792869415	0.09921771573628169
1	cCREs125807	0.11331208470032102	0.058802401150099604
1	cCREs125817	0.13749208295336218	0.07973396587083392
1	cCREs125818	0.15385447736512375	0.15481101564273436
1	cCREs125820	0.19845001467047851	0.25141100479076817
1	cCREs125821	0.09748302891750106	0.13251799048027146
1	cCREs125822	0.15833581843442285	0.16619149172787429
1	cCREs125824	0.14675349446295805	0.13019630372863145
1	cCREs125826	0.13738603137459024	0.12785568547236847
1	cCREs125827	0.14228464250610198	0.06120524348877443
1	cCREs125828	0.16148447094274895	0.12489991369715292
1	cCREs125834	0.09932451532986486	0.11599595287558373
1	cCREs125835	0.06602428048326597	0.05367499927113917
1	cCREs125836	0.17423914280360317	0.16139229140646638
1	cCREs12585	0.11482348711298604	0.0851407850613004
1	cCREs125871	0.12456632147755918	0.15849874287165844
1	cCREs125872	0.1213071120781156	0.11251077819542643
1	cCREs125873	0.1163520639879096	0.19887639685738467
1	cCREs125883	0.1856531195648299	0.1374432794884527
1	cCREs125931	0.09873458805814615	0.0516418882878088
1	cCREs125946	0.12070302957431445	0.07949174820855964
1	cCREs125947	0.08692983526366539	0.0419406325175008
1	cCREs12594	0.1612688243762066	0.09470588005773917
1	cCREs125950	0.11696603682677861	0.1089946236802235
1	cCREs125969	0.11025757019202802	0.04847580997128442
1	cCREs125972	0.11936019919523196	0.06200616919631641
1	cCREs125983	0.13116106356278398	0.05670958265116377
1	cCREs125984	0.10441539211378624	0.052646286154073296
1	cCREs125985	0.0582816283976419	0.04330663931557843
1	cCREs125986	0.08815466055633714	0.0500462247223431
1	cCREs125987	0.1725046608586452	0.12617683844356353
1	cCREs125998	0.16896233187824175	0.09317344817253626
1	cCREs126009	0.11705994732874697	0.11264268325102134
1	cCREs126285	0.09144648655077973	0.044591001114479
1	cCREs126652	0.12239255088954878	0.11527267988973433
1	cCREs126655	0.0906089613058738	0.055915914256877475
1	cCREs126672	0.12101064603872295	0.0671244782634034
1	cCREs126688	0.08234505921836742	0.05194972552977739
1	cCREs126926	0.12047679853532542	0.08572709037791704
1	cCREs126954	0.13766404876379784	0.08607062148270095
1	cCREs126965	0.12842935129631092	0.08617643880130554
1	cCREs126968	0.11344751626322915	0.08597348625745493
1	cCREs126997	0.17517701522758775	0.2156620349356012
1	cCREs127000	0.12940385692715517	0.06382204031919214
1	cCREs127014	0.08242882613892455	0.12682881153801306
1	cCREs127059	0.08945485382455376	0.04518673433164855
1	cCREs127078	0.07207638372415484	0.11092042490088683
1	cCREs127090	0.10366050999586875	0.04687055369088955
1	cCREs127176	0.1304887239569276	0.09418280183226224
1	cCREs127243	0.12388309228176003	0.06258460258351062
1	cCREs127281	0.10948987790989709	0.09678444125347863
1	cCREs127282	0.1665454005210044	0.1788189504710751
1	cCREs127295	0.12641995383783594	0.08436165881898794
1	cCREs127297	0.07032989734146214	0.08517388818015825
1	cCREs127302	0.1055413184948628	0.09404638320223857
1	cCREs127310	0.11837233891625089	0.15318206144766144
1	cCREs127328	0.08165036392138969	0.11930557505982142
1	cCREs127329	0.07998672158587655	0.045157625270182966
1	cCREs127339	0.08108068508939723	0.03647978356594306
1	cCREs127496	0.12223964004700874	0.0584553868626716
1	cCREs127592	0.10969785124529906	0.06840784088801921
1	cCREs127593	0.11767155751644622	0.06119007383904973
1	cCREs127594	0.1173319332564844	0.06707529814555901
1	cCREs127682	0.12885875511379954	0.10226040010597193
1	cCREs127737	0.12364601415545164	0.0562867199931526
1	cCREs127758	0.1005439764366969	0.06341676736245361
1	cCREs127863	0.08506118819632077	0.04431720354578694
1	cCREs127867	0.09630876859471073	0.05239311263212265
1	cCREs127903	0.09966779815812972	0.04823601418604284
1	cCREs127904	0.08166981117680153	0.044141810315750374
1	cCREs127939	0.15136256912632762	0.07030194893747177
1	cCREs127943	0.09448568751068054	0.04335183360281314
1	cCREs127946	0.06384227578679572	0.07397527931646874
1	cCREs127962	0.13179834598141982	0.09009510989518443
1	cCREs127982	0.09610226610294907	0.1114834318730824
1	cCREs127996	0.0824607635997567	0.10247776012195631
1	cCREs1279	0.11699645225763808	0.06729043592832851
1	cCREs128034	0.11258429681675798	0.1388735100554196
1	cCREs128044	0.17435686712448922	0.17724396517771013
1	cCREs128060	0.20544711204754146	0.1391902458657358
1	cCREs128193	0.06093519337442379	0.0604480378666572
1	cCREs128194	0.13897622458916134	0.10539934618318791
1	cCREs128198	0.12369186281230456	0.05779320748734251
1	cCREs128202	0.1761745670981584	0.16233065541690028
1	cCREs128204	0.1126015680094025	0.07724984471735885
1	cCREs128209	0.09167346720026487	0.0708516573558099
1	cCREs128258	0.1442021660750243	0.08879897521562763
1	cCREs128281	0.08329219891610509	0.1004487219618152
1	cCREs128286	0.11623971006946655	0.16527170571399175
1	cCREs128328	0.09004678661339482	0.09300410322107022
1	cCREs128342	0.09288785985253994	0.07322652425623555
1	cCREs128481	0.15397967893936637	0.10981113052509128
1	cCREs128484	0.09782349155012503	0.05788059270631207
1	cCREs128545	0.10490196442028821	0.16353460018372046
1	cCREs128938	0.14214651042151438	0.12013131721919101
1	cCREs128996	0.06287360417362625	0.032495932990013854
1	cCREs129018	0.08493763196292406	0.058879347093002576
1	cCREs129108	0.138587182008985	0.1344369842663139
1	cCREs129112	0.10158403653086634	0.06421616829194188
1	cCREs129116	0.12307439067763538	0.16725882304890183
1	cCREs129166	0.11173371629671291	0.050495638069771864
1	cCREs129268	0.14006466898512684	0.0929066055118134
1	cCREs129422	0.07820077106764953	0.03027651783438201
1	cCREs129458	0.09370785165741932	0.06391858494616753
1	cCREs129574	0.10858311604114315	0.06286036939137529
1	cCREs129607	0.18568446299551733	0.0986277868885822
1	cCREs129620	0.11958465836818381	0.09292423649510373
1	cCREs129635	0.13564386440875864	0.173441419601143
1	cCREs129664	0.08006283446697468	0.09320428287404914
1	cCREs129816	0.10542063630227606	0.05005495172097785
1	cCREs129830	0.06525009241753214	0.04097058640451112
1	cCREs129831	0.09911367876506293	0.043828806438777734
1	cCREs129833	0.10883797347634339	0.050468063815968245
1	cCREs129834	0.09243604337579664	0.04398167431264033
1	cCREs129836	0.07982353693754356	0.04465353265280625
1	cCREs130270	0.13846073753776827	0.06256151846928915
1	cCREs130310	0.09140990024188321	0.08125925101818521
1	cCREs130338	0.17445709078941848	0.10236075217455476
1	cCREs130339	0.13204350334332116	0.06686393406947866
1	cCREs130380	0.09937532866333876	0.05248374778391307
1	cCREs130381	0.14132573218735514	0.1132333705892733
1	cCREs130656	0.12719836550383432	0.09118559366744416
1	cCREs130667	0.18578764969447106	0.10912095646870612
1	cCREs1306	0.10271965350668488	0.06453575626717767
1	cCREs130737	0.1509965419719228	0.06646363560373447
1	cCREs130793	0.09015426385116997	0.08631073570523196
1	cCREs130814	0.15380507664355658	0.09007200465875576
1	cCREs130815	0.17361630188424365	0.11111011296399642
1	cCREs130817	0.15183311998909113	0.09471895865313684
1	cCREs130856	0.12984751072761228	0.06297069091827734
1	cCREs130857	0.17079928886104156	0.07480490566330777
1	cCREs130930	0.12610554260974305	0.14269081988067678
1	cCREs130932	0.1429248301663877	0.0687667578290736
1	cCREs130935	0.11924890137190212	0.11494650685755758
1	cCREs130981	0.13088408232544632	0.0882291392203336
1	cCREs131053	0.07891826323530951	0.05368356895222326
1	cCREs131084	0.07832457405217706	0.08562247817627822
1	cCREs131310	0.09936056375094855	0.05516329138697729
1	cCREs131514	0.06786175655453877	0.028843977625626405
1	cCREs131731	0.1299790467780062	0.07437360472361021
1	cCREs131740	0.15315638852722516	0.12237693774887881
1	cCREs131805	0.07748240938037684	0.05932626151920084
1	cCREs131842	0.07419972652394542	0.062315896522394
1	cCREs131856	0.06467469765173631	0.04575976733698295
1	cCREs131879	0.08486532621259099	0.07360146601416395
1	cCREs131891	0.17439979510700104	0.11316801260915643
1	cCREs131972	0.11259607683423334	0.07908929555833688
1	cCREs132093	0.13121378841395218	0.088135473544246
1	cCREs132160	0.14060162880360577	0.13039607195815428
1	cCREs132197	0.12003991763795877	0.06702503520676839
1	cCREs132253	0.10990034319584262	0.12791723010529155
1	cCREs132295	0.08706125449265072	0.09182735118671714
1	cCREs132305	0.0856395190747185	0.049357252001952734
1	cCREs132357	0.11302982934160773	0.07982758963906289
1	cCREs132383	0.10387068245232854	0.18173249767226296
1	cCREs132475	0.128589860977181	0.16738011932088648
1	cCREs132584	0.15445259493502556	0.09700759190763675
1	cCREs132604	0.09037304935862099	0.0796103519485355
1	cCREs132610	0.094475289961983	0.07781191526324316
1	cCREs132619	0.1355906836220982	0.12083982099863777
1	cCREs132620	0.0887067124495446	0.09360620958676857
1	cCREs132639	0.1044369965321519	0.11880938494702498
1	cCREs132742	0.08332727140916212	0.046786304348239605
1	cCREs132763	0.13592140073621223	0.09042671323730156
1	cCREs132770	0.151405113011424	0.08606320209115659
1	cCREs132772	0.08663844836158373	0.09020255397783927
1	cCREs132798	0.09372265930374385	0.09185897730109727
1	cCREs132800	0.09471842473307235	0.10348683782241475
1	cCREs132815	0.08664669256846329	0.11559445751881603
1	cCREs132839	0.14400110125220345	0.09079468593505602
1	cCREs132863	0.13433607568275363	0.0794327661241312
1	cCREs132940	0.09594973702841456	0.07657079561856384
1	cCREs132972	0.19521847833356945	0.25304764395933554
1	cCREs132979	0.11942934918472145	0.05854428755607255
1	cCREs133014	0.09429620067138812	0.1174337736314156
1	cCREs133016	0.11298706462729853	0.12194536366334585
1	cCREs133044	0.11627543631563445	0.1866439855756229
1	cCREs133051	0.08708720691134157	0.08240675077482706
1	cCREs133077	0.11057713384660918	0.0786232473700319
1	cCREs133099	0.07218085755441034	0.0775425509416603
1	cCREs133101	0.1009325666511638	0.13116750011584866
1	cCREs133226	0.06574643037636917	0.04316228594415439
1	cCREs133229	0.1059270676593597	0.122236079205567
1	cCREs133237	0.08986883043197473	0.1048150844893686
1	cCREs133290	0.12012097600493347	0.06135002390109012
1	cCREs133294	0.12946972460281755	0.08337668307178447
1	cCREs133297	0.1367174101543368	0.06138398211071683
1	cCREs133336	0.1305723292177922	0.05814354177392134
1	cCREs133345	0.1632464667715484	0.08059044290934403
1	cCREs133347	0.1301030746462612	0.0918394020942993
1	cCREs133348	0.07849876575538063	0.09925541596010279
1	cCREs133350	0.13868588768045392	0.11521467412822528
1	cCREs133354	0.06879796601853465	0.07886002774691947
1	cCREs133391	0.16940162535801567	0.10477341046840571
1	cCREs133409	0.1316313801593813	0.11797968842376583
1	cCREs133425	0.10145325929107019	0.09518082727007138
1	cCREs133530	0.13166536541712634	0.2038143826860005
1	cCREs133613	0.12345171475661583	0.08647130570508954
1	cCREs133663	0.11802048245218029	0.12579693883945464
1	cCREs133693	0.09844461815030003	0.04284602854395536
1	cCREs133754	0.11756712135288683	0.11584717331463734
1	cCREs133759	0.11345800553472973	0.08312196285331186
1	cCREs133787	0.15065964159173606	0.08954575893321626
1	cCREs133874	0.12606815012717917	0.08551089848542925
1	cCREs133880	0.12026169513299768	0.1477537928194721
1	cCREs133883	0.12469350013396342	0.08423986719568088
1	cCREs133961	0.08871397296302151	0.1006324898833818
1	cCREs133964	0.13719373941877647	0.08985980439110453
1	cCREs133984	0.09431972185455932	0.048586200198797
1	cCREs134045	0.10086336964122616	0.05432287558676696
1	cCREs134051	0.07378587682769051	0.08578590796060348
1	cCREs134127	0.10109706370632138	0.10959581639469851
1	cCREs134148	0.09340616054755185	0.057241428752694556
1	cCREs134150	0.08750311212582097	0.06358958260967029
1	cCREs134152	0.13861843369063184	0.18443512297401587
1	cCREs134319	0.17445855900503665	0.0860765244075562
1	cCREs134327	0.15478255082188522	0.08149662741216568
1	cCREs134332	0.09799442510113934	0.08780627701879729
1	cCREs134507	0.07599706548326962	0.06678817754807254
1	cCREs134508	0.13095621272073402	0.14034384682026402
1	cCREs135041	0.12006776260433069	0.08749310042635028
1	cCREs135289	0.19202648819383644	0.09334465483789312
1	cCREs135290	0.07105762454160779	0.08232055504370628
1	cCREs135296	0.14008753701401763	0.07167623805407253
1	cCREs135297	0.18184120891490538	0.10992250031660067
1	cCREs135299	0.12592662259827972	0.18410000873973253
1	cCREs135308	0.16379309105902132	0.11287878785664895
1	cCREs135315	0.10268672953759286	0.07857516723031899
1	cCREs135319	0.21873861893362095	0.241135850183142
1	cCREs135321	0.1952775697935608	0.11422565966674236
1	cCREs135322	0.09301078726454183	0.13257732720732085
1	cCREs135328	0.11556785049285477	0.07935505918058694
1	cCREs135330	0.08749134974402721	0.09179365840480014
1	cCREs135336	0.12552213317939406	0.08073184558933533
1	cCREs135386	0.10752776380664339	0.10631027143950722
1	cCREs135387	0.09281453543315754	0.10064739659772903
1	cCREs135394	0.15451814206552425	0.0973014706925206
1	cCREs135409	0.11167523481477107	0.05439295223505747
1	cCREs135427	0.14571309727621282	0.1712625945121634
1	cCREs135681	0.12625728412006026	0.11806773569828766
1	cCREs135682	0.10333263263507803	0.15803191141900852
1	cCREs13570	0.10375959548006465	0.054666485953900446
1	cCREs135718	0.0972263061322279	0.050343589894323526
1	cCREs13574	0.08619013110165828	0.05488004351910769
1	cCREs135766	0.1313737744974909	0.07095749092429982
1	cCREs135791	0.16351660088412823	0.101885396573551
1	cCREs135794	0.10523059199790388	0.17068754861372204
1	cCREs135861	0.08433951642005727	0.03747891905866396
1	cCREs13596	0.08349311888874664	0.08191326613717542
1	cCREs13597	0.09937506458933906	0.036729312212973264
1	cCREs135985	0.10358718103781524	0.05509685274105913
1	cCREs13599	0.1012659408247626	0.04215874648028595
1	cCREs136119	0.09176195622898643	0.11215938360467759
1	cCREs13614	0.13412036453008672	0.17399218036368935
1	cCREs136163	0.09934204754330546	0.11203216130637095
1	cCREs13616	0.1314142838300068	0.09595764350898817
1	cCREs136585	0.1221504374596252	0.06249100248197759
1	cCREs136586	0.14085156335687526	0.10141887201359634
1	cCREs136591	0.07405989627786516	0.04103104875855723
1	cCREs136595	0.08850527788222383	0.04709954199421429
1	cCREs136624	0.16170899908035538	0.12883942677198323
1	cCREs136692	0.1156163481384302	0.0649300825046174
1	cCREs136697	0.22470755638070936	0.13860720931656623
1	cCREs136739	0.1359663432471857	0.09034088986536448
1	cCREs136742	0.14504229953431855	0.16091935958514691
1	cCREs136744	0.12995550304963674	0.0695415430818469
1	cCREs136805	0.09408620820230851	0.10231511239471125
1	cCREs136879	0.10786709617501873	0.09155136582560197
1	cCREs136891	0.19125298226993592	0.2203664089432662
1	cCREs136893	0.111771180950773	0.12795433445925186
1	cCREs136935	0.17159238270656274	0.0986811723984452
1	cCREs136988	0.12890744868321202	0.12108533980254965
1	cCREs136990	0.22381512665043807	0.1342507824069381
1	cCREs13702	0.1642416700403833	0.10503694557158727
1	cCREs137031	0.06266516688144413	0.05107840611005143
1	cCREs137161	0.08353682848283689	0.04088812656268215
1	cCREs13718	0.16745658624974816	0.09042059825222426
1	cCREs137231	0.08708917307734203	0.04001775250989392
1	cCREs137251	0.10071618419073707	0.08887302020417254
1	cCREs13726	0.08290663819121373	0.03614636882779221
1	cCREs137304	0.12223323510891794	0.09436265148882228
1	cCREs137308	0.1092698994448023	0.09549325009054188
1	cCREs137333	0.08388256105988462	0.04656038132768936
1	cCREs137339	0.09217953795109358	0.04977366517851178
1	cCREs137403	0.06931735737994724	0.040628754556120805
1	cCREs137490	0.07704727997997307	0.043889806960639155
1	cCREs137551	0.11803693417171846	0.1137436228119515
1	cCREs137553	0.09096172109756291	0.10771671192457055
1	cCREs137567	0.08522015930053052	0.09632761849360072
1	cCREs137572	0.15463637236574743	0.08187110898253747
1	cCREs137574	0.1418806063622294	0.07848844140576028
1	cCREs137638	0.15053641282572114	0.08253180820213823
1	cCREs137654	0.11416923478316013	0.14175756538081252
1	cCREs13771	0.1067730168584993	0.05139980879459227
1	cCREs137730	0.0938280812776357	0.05808076776576476
1	cCREs13773	0.07746336527925346	0.050765253295121604
1	cCREs13774	0.13577386251130688	0.05817773075345878
1	cCREs13777	0.12084626189730473	0.05882009822691514
1	cCREs138096	0.0896446773400705	0.04279266101505963
1	cCREs138253	0.08445364015610281	0.03480792676092004
1	cCREs138258	0.1576660100068261	0.11094688294163646
1	cCREs138295	0.14454042890857288	0.07718177307947727
1	cCREs138307	0.10241553735718445	0.13535606799263977
1	cCREs138317	0.10922336079330713	0.06948865325257492
1	cCREs138327	0.25562860243947094	0.21137384984746266
1	cCREs138332	0.10977769460478291	0.093913594892169
1	cCREs138359	0.08912902358072967	0.08277370637379144
1	cCREs138386	0.135973477043319	0.14013632443387725
1	cCREs138654	0.14510498011234196	0.06712425173317471
1	cCREs138728	0.12728076045221523	0.13492217371321857
1	cCREs138742	0.0838061022767594	0.05816586099635257
1	cCREs138746	0.10690292011116373	0.12973619141368709
1	cCREs138752	0.13600320410358835	0.08379103916445096
1	cCREs138759	0.08976407268558623	0.040427503189795155
1	cCREs138762	0.1227377718327466	0.07032817900452892
1	cCREs138826	0.08499613283316412	0.0649303647152828
1	cCREs138960	0.14580572391455676	0.10049989589370145
1	cCREs138985	0.11969080963028965	0.08009986832686555
1	cCREs139027	0.11602172633384894	0.06391548952189574
1	cCREs139590	0.10004247342720723	0.03742631972693555
1	cCREs139591	0.1040294893214046	0.04826082749911342
1	cCREs139613	0.1358342949847397	0.1243931555055593
1	cCREs139953	0.08628345361443697	0.05657485526748729
1	cCREs139972	0.09231450223538944	0.09379348294391199
1	cCREs139973	0.0761614986350972	0.06909984712900485
1	cCREs139974	0.08125938931819678	0.04844254910140755
1	cCREs139994	0.1333790019231426	0.10282148966802884
1	cCREs140035	0.18359145475964544	0.17010403764108994
1	cCREs140047	0.10628866907689456	0.11719174799411147
1	cCREs140053	0.10631635598178622	0.0936854128868202
1	cCREs140098	0.12405708040726654	0.1075272147598193
1	cCREs140132	0.1446212174677352	0.09022097078665503
1	cCREs140192	0.08608104852669227	0.06641670225574392
1	cCREs140278	0.11152000857718393	0.04791103818218023
1	cCREs140280	0.10886302080697943	0.06727775233558175
1	cCREs140294	0.12297976872661569	0.06185527377334854
1	cCREs140360	0.07838231177304025	0.08410175255262076
1	cCREs140470	0.10026420644318597	0.11876488468988289
1	cCREs140512	0.12257219102604157	0.08631147509824666
1	cCREs140518	0.08737073798505125	0.09959482259803598
1	cCREs140535	0.10059690238453929	0.1570329985003982
1	cCREs140857	0.10074635717796843	0.03610686989102341
1	cCREs140924	0.17689114152934338	0.15258110091590682
1	cCREs140927	0.10505813097240983	0.12926524375906112
1	cCREs140930	0.07523432865527642	0.07273362184859711
1	cCREs140976	0.08005642501321052	0.08105060155689825
1	cCREs140992	0.14085539909093553	0.06187162405428437
1	cCREs140993	0.10324203178006831	0.12392809568980123
1	cCREs140996	0.14442033018171682	0.1823893943676662
1	cCREs140	0.13831841163609657	0.14873193944632535
1	cCREs141048	0.08378298363281156	0.06514682934019611
1	cCREs141138	0.16020492286217736	0.167144430445184
1	cCREs141143	0.07020214410866354	0.07611540204681189
1	cCREs141146	0.14166966319158147	0.08549140493062568
1	cCREs141190	0.1029093531335417	0.05260733127228212
1	cCREs141254	0.09796940610391668	0.05686205653155929
1	cCREs141255	0.15161251770596723	0.07180757835305207
1	cCREs141296	0.0774751969356933	0.08623670822904839
1	cCREs141303	0.05732404771561806	0.05587512796870331
1	cCREs141307	0.15111430268958848	0.07655892314714796
1	cCREs141330	0.11754351290409427	0.053676733119587206
1	cCREs141340	0.11348064597231	0.06507000928479467
1	cCREs141374	0.11215469913066832	0.1285696541181256
1	cCREs141386	0.1072613674503031	0.07090418608900173
1	cCREs141424	0.16734747041337408	0.226648939600962
1	cCREs141433	0.08903889251714821	0.05010321352381453
1	cCREs141453	0.11966808741745802	0.05363575165089096
1	cCREs141459	0.1416336279745064	0.10520194574278963
1	cCREs141461	0.08883710328082142	0.03725287042520009
1	cCREs141464	0.10316407634874634	0.09543774260490778
1	cCREs141467	0.11810784717460444	0.053535012679468474
1	cCREs141490	0.08589600488332635	0.10189678779859734
1	cCREs141517	0.09120294486820511	0.07096369588684537
1	cCREs141522	0.07056973668422677	0.1004803301778403
1	cCREs141578	0.0774364593734817	0.0574703090903832
1	cCREs141655	0.16866481887407375	0.11892485406324238
1	cCREs141670	0.10489960838074132	0.06186317121897611
1	cCREs141675	0.09929243903785735	0.08455931002253414
1	cCREs141698	0.14541108954292675	0.16289896374706003
1	cCREs141731	0.1157804787354796	0.06841420605341841
1	cCREs141744	0.10832449093709008	0.14841502468469348
1	cCREs141759	0.10563316387480572	0.0500735017279994
1	cCREs141781	0.08263735824586609	0.06328345344724295
1	cCREs14196	0.10199341511253313	0.09052203331358932
1	cCREs14201	0.09967933880104109	0.049213108141570094
1	cCREs142292	0.1476557183370127	0.11664154402727678
1	cCREs142293	0.13665460739554233	0.057419997226588304
1	cCREs142426	0.07421361638600302	0.07823419557959554
1	cCREs14270	0.10854775848536201	0.07543332044843543
1	cCREs142724	0.08878163729479899	0.07001309485669038
1	cCREs14274	0.0945883842806963	0.06048608461668925
1	cCREs142765	0.11774619988034149	0.075932862666793
1	cCREs142778	0.09713101676944134	0.0584192331376554
1	cCREs14277	0.13253744033628326	0.06490514255462188
1	cCREs142780	0.11456259532158092	0.1086351659808622
1	cCREs14279	0.13083322789373428	0.05795350577587688
1	cCREs142818	0.11768008419850956	0.08847170674826366
1	cCREs142826	0.0720663126792972	0.030414609575245333
1	cCREs14282	0.20040908658942974	0.13146778201521114
1	cCREs14285	0.14840838549639834	0.13650086319748644
1	cCREs142891	0.0977379680959394	0.057225166470574185
1	cCREs14291	0.1742892675813439	0.19842482427218133
1	cCREs14292	0.18870244388596974	0.14876872375300687
1	cCREs14293	0.1719486282591648	0.13802108741903685
1	cCREs142940	0.08068425481335918	0.03910381576717936
1	cCREs14294	0.12065386634449186	0.13128360391987748
1	cCREs14296	0.15161998168052823	0.07630945056887717
1	cCREs14297	0.11941082115456333	0.09302595489152532
1	cCREs143008	0.08641749660227444	0.11747410128211944
1	cCREs14300	0.11236824979195945	0.09968775388439999
1	cCREs143028	0.1147539685520277	0.0479904771242583
1	cCREs143081	0.1755751056779783	0.15066387719068863
1	cCREs143094	0.16628379356058992	0.11701300897005928
1	cCREs143097	0.1837392628812033	0.12405750655614789
1	cCREs143142	0.10315459841910307	0.0545431622610969
1	cCREs143160	0.23935045087383208	0.16630206258538593
1	cCREs143165	0.1434275894321009	0.1138227138913962
1	cCREs143166	0.13780869598900625	0.06543968173473924
1	cCREs143203	0.12294153613448144	0.12062063117329913
1	cCREs143210	0.09472019483897434	0.1578235572939204
1	cCREs143217	0.12672232829885935	0.15788890258859334
1	cCREs143226	0.12803522768004316	0.1946115814849374
1	cCREs14322	0.08153301814239751	0.05664438113740344
1	cCREs143392	0.07284920230460469	0.06712618843670337
1	cCREs14354	0.1261528836870122	0.05399401274182192
1	cCREs14359	0.1150951348130082	0.05534165701018434
1	cCREs14369	0.06467110760423582	0.061349192921890006
1	cCREs14370	0.14352558218699707	0.09763799580145294
1	cCREs143734	0.1549338451603535	0.09994216043510284
1	cCREs143915	0.0869063606654502	0.04733416930615042
1	cCREs14391	0.10624309373965436	0.04622942002473418
1	cCREs14392	0.16144461863914686	0.10637004420087637
1	cCREs14393	0.13248383159334987	0.12115599492932272
1	cCREs14394	0.1076885902684101	0.057587869121908386
1	cCREs14395	0.11654026684666519	0.06470935171755843
1	cCREs143961	0.07528397479635057	0.032093924084635295
1	cCREs14397	0.1023529791559837	0.12137808424982355
1	cCREs14402	0.12798801004992366	0.13060317023620616
1	cCREs144063	0.10882858354216073	0.06242190838291306
1	cCREs144064	0.11604864202337811	0.05752642938029284
1	cCREs14406	0.11574991441449176	0.07879977621096657
1	cCREs14407	0.17645382180593472	0.10267681885263269
1	cCREs144081	0.1383531383894613	0.0798277903524387
1	cCREs144082	0.09986887281923804	0.08148603522174924
1	cCREs144097	0.13348748087118492	0.1267971262022286
1	cCREs144098	0.12145764176135881	0.09369359641950292
1	cCREs144101	0.103020101141758	0.08507413802156982
1	cCREs144103	0.09658984409349566	0.10322864709638624
1	cCREs144107	0.10348040741557472	0.07727233230397823
1	cCREs14411	0.10387500731972335	0.11755935762134784
1	cCREs14412	0.11349126620718662	0.06368293962979799
1	cCREs14415	0.11785431478953401	0.12331718305588957
1	cCREs144165	0.11098231829901455	0.10432971326995777
1	cCREs144168	0.10701596198730672	0.06026925230416136
1	cCREs144195	0.10892906164479274	0.06281761156074672
1	cCREs14419	0.11957015025256493	0.05195887594429971
1	cCREs144209	0.10590145109715343	0.15042453434804226
1	cCREs14422	0.15167802523248472	0.093997116101466
1	cCREs14423	0.12047579184110233	0.16144891670048434
1	cCREs14425	0.12302123325022281	0.07012045743555306
1	cCREs14427	0.22233814347781233	0.16098844099370524
1	cCREs14428	0.12297909884283768	0.057704771592198
1	cCREs14429	0.11099838033078845	0.0831434944242162
1	cCREs144348	0.08732519413666978	0.1127357662411953
1	cCREs144362	0.126787536655082	0.06610030583624049
1	cCREs144363	0.09199883396996994	0.08311729974610393
1	cCREs14438	0.1685398830291844	0.1175003057095848
1	cCREs14439	0.10381388884314219	0.04297379019290626
1	cCREs14440	0.09410079940796313	0.11755723365703408
1	cCREs14447	0.13997771908526507	0.22234727768329798
1	cCREs14449	0.08264695166705736	0.09063459034308252
1	cCREs14452	0.0790039930013292	0.1031968405358642
1	cCREs144539	0.1195115391478236	0.11935520821384493
1	cCREs144540	0.14746632078928953	0.07396124530465764
1	cCREs144542	0.08191807419817522	0.051973167889103666
1	cCREs144544	0.11116513419363852	0.08884497579687411
1	cCREs144562	0.11702227894798807	0.05099391780097362
1	cCREs144565	0.11249958977408965	0.11530990687661868
1	cCREs144606	0.10195287287864645	0.11202189119937633
1	cCREs144607	0.10928162319940432	0.07964178111109799
1	cCREs144609	0.19987717544491804	0.17033498224419696
1	cCREs144615	0.18646446728013952	0.15718876287901606
1	cCREs144798	0.076826862976441	0.05322508756954103
1	cCREs144837	0.12810605186327215	0.05459494402591558
1	cCREs144844	0.10790067253563654	0.05062579414385793
1	cCREs144880	0.16404566643757654	0.09919185284642973
1	cCREs144881	0.21598657908094315	0.1492381477061675
1	cCREs144883	0.14102185908169831	0.09334377802206162
1	cCREs144905	0.0713282785016356	0.12422832141596996
1	cCREs144910	0.11828370263680053	0.10891777975032835
1	cCREs144911	0.186702558706789	0.18932422467062315
1	cCREs144917	0.12496950065596345	0.109297363538858
1	cCREs144933	0.07490920282944936	0.10717975003758573
1	cCREs144940	0.14154073014328258	0.1133590670203134
1	cCREs144951	0.15086900674570267	0.14242908604729487
1	cCREs144969	0.1604083159761228	0.15710736108189627
1	cCREs145310	0.09809649432030773	0.06465171467749098
1	cCREs145323	0.0719025504401389	0.07991143876667006
1	cCREs145401	0.15604329869205338	0.08498424670422244
1	cCREs145677	0.10322020711513327	0.11180528692889724
1	cCREs145712	0.11269984772216794	0.12817473654301348
1	cCREs145728	0.13197604523317646	0.16073883341697714
1	cCREs145778	0.09766847569819367	0.13936345499217118
1	cCREs145788	0.11735447283303735	0.10248468191268822
1	cCREs145800	0.1371083477178321	0.058996244795794905
1	cCREs145972	0.10791236587365055	0.08362457500745413
1	cCREs145980	0.09821714259189836	0.0670564455739936
1	cCREs145994	0.10689356992953664	0.12419511207870793
1	cCREs146184	0.13647966169325498	0.059908480313673906
1	cCREs146276	0.11157876909484937	0.09106776405591643
1	cCREs146299	0.09529569064724933	0.08170344120776207
1	cCREs146302	0.06529744160126962	0.06183827611879167
1	cCREs146543	0.10201952387697684	0.04969890360770901
1	cCREs146702	0.08532131967875686	0.050219919377402444
1	cCREs146722	0.0907939124468431	0.043334437120610914
1	cCREs147039	0.15915336963379773	0.18679394190443543
1	cCREs147071	0.08959728988490918	0.044712561102238535
1	cCREs147143	0.11090559155570014	0.14941083296654467
1	cCREs147144	0.2089232371955993	0.23774279747991522
1	cCREs147195	0.09991134105362075	0.05363091862714142
1	cCREs147285	0.12040277631937082	0.08472817329566373
1	cCREs147291	0.09780740091218781	0.04255453168522305
1	cCREs147292	0.10596782357504828	0.048959079359924274
1	cCREs147296	0.09854432675806479	0.043593996251116374
1	cCREs147375	0.08767072397690125	0.06360980410750772
1	cCREs147396	0.127444923639875	0.04822486172006424
1	cCREs147397	0.13204720196493064	0.07070877177289125
1	cCREs147400	0.09937702261012415	0.0573856311655182
1	cCREs147427	0.10769127346040017	0.061644967194542266
1	cCREs147444	0.0776055645831196	0.03075474049909399
1	cCREs147449	0.09105456050150988	0.04447278399277044
1	cCREs147455	0.13037836577557024	0.056120862790315695
1	cCREs147593	0.13634481111258484	0.07728175372623558
1	cCREs147654	0.10092332562291668	0.05755172901077521
1	cCREs147655	0.12139418228246356	0.061793727129764164
1	cCREs147685	0.06790058600689498	0.076051574263718
1	cCREs147690	0.062137801512931495	0.07179586930989457
1	cCREs147694	0.08172389700120841	0.07555901273144994
1	cCREs147724	0.15797761305689206	0.09693188943438824
1	cCREs147725	0.11569674437124156	0.05589642423113972
1	cCREs147736	0.08491233847604499	0.06862896838637911
1	cCREs147737	0.08395839655042271	0.027678514732023873
1	cCREs147750	0.09514874473961218	0.04095670281121
1	cCREs147786	0.10582294034110379	0.05443899676749775
1	cCREs147817	0.11062095295565377	0.10077421343189585
1	cCREs147820	0.09923052536986565	0.15251477019130544
1	cCREs147822	0.11283549734832586	0.07853330220384658
1	cCREs147824	0.07604207922968462	0.05111035141213671
1	cCREs147825	0.13979638621736054	0.12190776984353946
1	cCREs147826	0.16453106756107902	0.12881140040969608
1	cCREs147827	0.15564908620117646	0.10318125832891933
1	cCREs147829	0.11921746469199448	0.07024250201635363
1	cCREs147832	0.10324753984260368	0.05220599718310792
1	cCREs147835	0.10394430200181466	0.06497140796256995
1	cCREs147840	0.10361298829255577	0.04608106264768497
1	cCREs147843	0.13782689669934273	0.06541657355258923
1	cCREs147844	0.08137509199295655	0.0957201057496796
1	cCREs147845	0.1492866115570803	0.0705118561041842
1	cCREs147857	0.07125615265917512	0.06984260903222161
1	cCREs147860	0.11289657173073021	0.06925150236611632
1	cCREs147883	0.12314573404935342	0.10529635093436163
1	cCREs147932	0.14106458998159258	0.08325422739996857
1	cCREs147933	0.08983992470219339	0.05379533668892633
1	cCREs147939	0.09335757551120276	0.054023420141337763
1	cCREs147982	0.11382960837775909	0.07583156840760796
1	cCREs147986	0.11774452746444188	0.052326983125668414
1	cCREs147991	0.058712828694406416	0.029067205727094314
1	cCREs148016	0.09384860046015062	0.07123357360151461
1	cCREs148110	0.11650866877161734	0.05876784383772071
1	cCREs148125	0.06772178016163068	0.05073968864632339
1	cCREs148140	0.11928210217548955	0.10499529719234668
1	cCREs148150	0.0863655175717994	0.032971189786801025
1	cCREs148157	0.0925129076640464	0.05135753365952478
1	cCREs14820	0.10326037675962318	0.11860546826799456
1	cCREs148232	0.060761155316632835	0.05241640693864791
1	cCREs148236	0.08687459492210847	0.11152687398162886
1	cCREs148273	0.1810757143143028	0.09990809779720167
1	cCREs148275	0.07808829363731257	0.06347617541232398
1	cCREs148276	0.08427770015692396	0.10677569260961828
1	cCREs148296	0.06860663420416725	0.04885269075171539
1	cCREs14835	0.07590244173455886	0.09285717441020003
1	cCREs148414	0.10352741139414179	0.038713288691462955
1	cCREs148416	0.12478358503795979	0.049571340290185506
1	cCREs148680	0.09554592134832943	0.060023812412257405
1	cCREs148756	0.15179588060888669	0.1126523640949969
1	cCREs148801	0.12432605800731172	0.06878273179446348
1	cCREs148814	0.0946541237887901	0.06179534393335928
1	cCREs14881	0.10706081833857421	0.050604465494579864
1	cCREs148824	0.11002893331696564	0.1355930647538498
1	cCREs148834	0.1309105003722858	0.053165349637669945
1	cCREs148836	0.12984668081217998	0.12013166121969365
1	cCREs148874	0.12531151945522506	0.058703900205404724
1	cCREs148884	0.10568314304219728	0.06629509281613843
1	cCREs14888	0.1333833088268852	0.11318069251971696
1	cCREs149088	0.10243666063090964	0.08932241281061315
1	cCREs149147	0.12673008408518305	0.0492699450184072
1	cCREs149352	0.12907438242015584	0.06826740408487053
1	cCREs149366	0.0867718696806719	0.06501195903915546
1	cCREs149382	0.13967473463733962	0.11384200145319978
1	cCREs149397	0.10055024023128649	0.1183571775348028
1	cCREs149412	0.0739494271656432	0.05411271315733268
1	cCREs149507	0.10478683889647292	0.08052154353745666
1	cCREs149547	0.11921003458173463	0.09233195426507157
1	cCREs14956	0.07749328080626036	0.05977108770523765
1	cCREs149590	0.11739179581939375	0.1995529702768657
1	cCREs149599	0.116544921895931	0.12187843869221049
1	cCREs149613	0.13532188630409722	0.18621484363206364
1	cCREs149662	0.10729006554157	0.06866334953770059
1	cCREs149684	0.11588604339613585	0.08503617470815295
1	cCREs149691	0.08398880424233979	0.052282273891546605
1	cCREs149704	0.08908460472483481	0.08148290292010074
1	cCREs149747	0.16149177198669382	0.08850193216408286
1	cCREs149751	0.07526356598175997	0.06024195542270938
1	cCREs149752	0.1177017174360024	0.11093773467668144
1	cCREs149755	0.14487985204125717	0.09648280000250076
1	cCREs149763	0.11295829769029878	0.11885948671972102
1	cCREs149764	0.13310287076413904	0.13956739249095318
1	cCREs149770	0.20676914233533736	0.14592836653943608
1	cCREs149796	0.11107359722923789	0.11648340155610415
1	cCREs149797	0.10174377314768179	0.09382533077915267
1	cCREs149798	0.1522911315957165	0.16473026928515866
1	cCREs149803	0.07532179979686003	0.12883832653608085
1	cCREs149813	0.09437967098903055	0.06183222233445851
1	cCREs149816	0.1518547091428952	0.07911165746594429
1	cCREs149817	0.164255254109893	0.13369577427511536
1	cCREs149820	0.11607794605325028	0.12893071156670033
1	cCREs149823	0.1431097059078529	0.1453501193123632
1	cCREs149826	0.1329906144215569	0.10431926129255231
1	cCREs149833	0.13780384311192556	0.12732641846163462
1	cCREs149837	0.09498033292718108	0.13267512046275676
1	cCREs149845	0.12673626848861905	0.09631801751103375
1	cCREs149849	0.1592893296255895	0.13745343239807495
1	cCREs149850	0.19087575002043164	0.12315442967276702
1	cCREs149851	0.10937604263644156	0.1574647209203628
1	cCREs149854	0.12945407765202377	0.19607721369561038
1	cCREs149860	0.19305423019472917	0.12105452550750273
1	cCREs149861	0.10752874502803744	0.14627424076059692
1	cCREs149863	0.11138661327574335	0.1343104235149325
1	cCREs149865	0.1033229852632267	0.11037555277646371
1	cCREs149866	0.14836516730622717	0.09234380953454868
1	cCREs149872	0.12066276256913115	0.06492330443389094
1	cCREs149879	0.19131628597980874	0.11167049818236008
1	cCREs149893	0.13941609766736646	0.12232435533125197
1	cCREs149902	0.08137964114560085	0.11044363743410734
1	cCREs149914	0.21229880601807774	0.16879475707357594
1	cCREs149918	0.20574769898622994	0.15501737533863202
1	cCREs149920	0.19849457014639948	0.11365426335015816
1	cCREs149921	0.204339436543551	0.12945791694650965
1	cCREs149922	0.1991602603770762	0.1263420220607172
1	cCREs149923	0.07483545350771001	0.09275290740848707
1	cCREs149973	0.11863921567199133	0.10188276064752999
1	cCREs150005	0.07690530131774835	0.07875269323632339
1	cCREs150076	0.0636747296820475	0.027097624722688174
1	cCREs150091	0.10101369450400187	0.04853111325268922
1	cCREs150149	0.10836397503896492	0.07637677027724821
1	cCREs150153	0.08901502486426968	0.04713902863227071
1	cCREs150165	0.08687797026142441	0.06786569642419504
1	cCREs150224	0.06299945405411861	0.02825632320079985
1	cCREs150324	0.07467174440047364	0.06842099560081827
1	cCREs150326	0.07637295662237757	0.053566277839911414
1	cCREs15033	0.09393915717231568	0.05040555776056799
1	cCREs150366	0.1291780995318775	0.09591673875359752
1	cCREs150373	0.08097434628902529	0.05793261663306948
1	cCREs150379	0.11557254876665397	0.0861975031731147
1	cCREs150390	0.180489267084188	0.20612525188171837
1	cCREs150392	0.10689569336068089	0.1545964000639244
1	cCREs150401	0.10950876665194438	0.054320550787812505
1	cCREs150412	0.11191343950214053	0.061575660053647896
1	cCREs150420	0.20846683713345443	0.19863425508526422
1	cCREs150428	0.12477164867209133	0.09705929351042453
1	cCREs150430	0.11048888195616821	0.11455066874499309
1	cCREs150433	0.10668353107760926	0.08760353573133772
1	cCREs150437	0.11617418149364575	0.08195225395555472
1	cCREs150492	0.07385619416413258	0.05226236147728769
1	cCREs150528	0.10970868077565206	0.05887888236699923
1	cCREs150532	0.08047702863489964	0.044366766615779984
1	cCREs150541	0.08662318125656567	0.06438778880357665
1	cCREs150559	0.1011500746298744	0.07210306937731648
1	cCREs150564	0.1430208130721959	0.06418952055946203
1	cCREs150580	0.08614104664295691	0.03528212631921357
1	cCREs15060	0.09722334330049992	0.05052618000303499
1	cCREs150622	0.11618967132978752	0.06038241229714847
1	cCREs150631	0.08008418157902017	0.08384796579012621
1	cCREs150632	0.11251384704012135	0.17133155658161026
1	cCREs150635	0.12294463944177376	0.11984875797426142
1	cCREs150637	0.0999534479935458	0.06799029030378556
1	cCREs150815	0.08806866994965945	0.0596355589397497
1	cCREs150827	0.10858463064082773	0.06418542164448948
1	cCREs150860	0.10143359171019052	0.08983449264621335
1	cCREs150865	0.14379128898786514	0.09432018109441398
1	cCREs150950	0.1066226740926822	0.08591972399642989
1	cCREs151079	0.12332267352125668	0.08899305033801108
1	cCREs15107	0.16936803984876145	0.1427144405024956
1	cCREs151097	0.15520181671252384	0.08987713149675003
1	cCREs151098	0.10376255075107532	0.12554629748043522
1	cCREs151101	0.11585333861905667	0.08270857889496475
1	cCREs151102	0.15834174003206353	0.08506662193080072
1	cCREs151103	0.16471322983311384	0.0722438199988934
1	cCREs151112	0.22186792978374517	0.18339966811984676
1	cCREs151140	0.10285122758912835	0.13878725882011655
1	cCREs151156	0.20482072215820044	0.15952286670207894
1	cCREs151157	0.17913321413971794	0.09601004889640374
1	cCREs151159	0.10712631845484989	0.14993204391979187
1	cCREs151160	0.12014794026358794	0.08909845154381746
1	cCREs151161	0.07636177421986595	0.0717251651427796
1	cCREs151167	0.12058067752644179	0.0666610584052646
1	cCREs15117	0.05228526876879816	0.03923977846357374
1	cCREs151181	0.12267940037162632	0.05126413479058467
1	cCREs151183	0.11430440046826924	0.05842235966590481
1	cCREs151187	0.11789020556075552	0.16885744253437174
1	cCREs151188	0.1305295096656684	0.07189981142378188
1	cCREs151200	0.08617369888338565	0.03814310227653295
1	cCREs151285	0.13489937640970376	0.12553005821639995
1	cCREs151286	0.1366808873828739	0.07434211872287311
1	cCREs151288	0.12435629718672371	0.05689335420897734
1	cCREs151289	0.12440520742837709	0.07788096195609229
1	cCREs151291	0.11231988878893669	0.1235975949744691
1	cCREs151328	0.09972884323464856	0.06971325663145067
1	cCREs151331	0.20285301842442827	0.23560961989501683
1	cCREs151337	0.10878619995791976	0.0448434297554372
1	cCREs151340	0.1815702012778836	0.1038418302898595
1	cCREs151341	0.15719765095739666	0.09885977472670027
1	cCREs151342	0.16061319995114665	0.09901499916905354
1	cCREs151343	0.12909045239783606	0.053916903598838606
1	cCREs151349	0.09797530549885794	0.04986235285945129
1	cCREs151350	0.16073242070194815	0.09193351473410927
1	cCREs151359	0.10021740389908607	0.08661671681553385
1	cCREs151375	0.08949555321707767	0.04219046787095637
1	cCREs151391	0.103285769729535	0.09924730913322288
1	cCREs151396	0.1274665923255791	0.07665240865769962
1	cCREs151398	0.13699101901084934	0.07032063332831717
1	cCREs151838	0.09974647481186746	0.05307446559824058
1	cCREs151897	0.07800459082248963	0.05886979300265449
1	cCREs151904	0.167154414682115	0.08681743321378499
1	cCREs151935	0.10225998272736793	0.07505471117868934
1	cCREs151977	0.10020307687832665	0.10030275242390574
1	cCREs152277	0.0764992502453203	0.06920950027263062
1	cCREs152429	0.08676959792483506	0.038899601707606535
1	cCREs15242	0.13793765507068567	0.14379351899465787
1	cCREs152534	0.07310353596641272	0.05012000931075067
1	cCREs152625	0.12197051488933834	0.056193051251789194
1	cCREs152633	0.10464149537043801	0.12672649649784018
1	cCREs15267	0.16564238144419866	0.11917395373246709
1	cCREs152687	0.12932469328745508	0.09838404974024295
1	cCREs152702	0.08515454731229506	0.08521818222790745
1	cCREs152709	0.13571420519826322	0.10183179853498747
1	cCREs152710	0.061255398051431674	0.026315247828515798
1	cCREs152712	0.06505539086884857	0.041585191008363886
1	cCREs152718	0.12044836469529999	0.05398771241130851
1	cCREs152719	0.10674490973985507	0.04436526774706162
1	cCREs152720	0.09829843148460299	0.047097797970937605
1	cCREs152731	0.08281506772598222	0.08328223760428588
1	cCREs152827	0.09279433525717036	0.09772611959621369
1	cCREs15298	0.1655883916499491	0.08372430663826047
1	cCREs152993	0.17632759086591143	0.19897999067264072
1	cCREs153014	0.10877488640140003	0.08180626037270411
1	cCREs153064	0.07416199202182788	0.07717632830106969
1	cCREs153066	0.0823016694579791	0.07061395007657223
1	cCREs15308	0.12074262551916881	0.07102993469348962
1	cCREs15329	0.12949558067333616	0.06350331352111005
1	cCREs153324	0.08457391482966707	0.04874681022338134
1	cCREs153354	0.19753191127064768	0.12176434257674451
1	cCREs153359	0.12015809618042718	0.1081820949098139
1	cCREs153374	0.10479446117800857	0.10268934078933534
1	cCREs153375	0.18303654776449266	0.09877752318053934
1	cCREs153379	0.13881112648776756	0.08561370752126585
1	cCREs153394	0.13742265261260722	0.07999468671450904
1	cCREs153396	0.17534960643755396	0.1366080392827984
1	cCREs153434	0.09276005683028508	0.07569416795346273
1	cCREs153444	0.13924506285213756	0.1480456868770843
1	cCREs153446	0.0838770865106258	0.07227313460825135
1	cCREs153590	0.1128213849766026	0.0831568267530538
1	cCREs153599	0.07758319731404656	0.03261416188735666
1	cCREs153628	0.09352011235463607	0.05085392263422883
1	cCREs153675	0.10801381806217639	0.08443306938807782
1	cCREs153692	0.0906421679062083	0.10646812198552147
1	cCREs153812	0.09991424404832823	0.07892594603500958
1	cCREs154306	0.0949686084454185	0.09297030785629423
1	cCREs154308	0.11611354007086547	0.05000420067517042
1	cCREs154313	0.08542039487894246	0.10392014621697887
1	cCREs15445	0.08422515233781541	0.13498495308422476
1	cCREs154725	0.1374752847997503	0.1120377423677078
1	cCREs155049	0.1225618812606208	0.10051398179774962
1	cCREs155628	0.10123484911428136	0.09337235923297571
1	cCREs155650	0.13064510419742453	0.1560303662212872
1	cCREs155671	0.11471852406584	0.1776298823037581
1	cCREs155677	0.11276455872261762	0.07018320345976736
1	cCREs155682	0.152863054756458	0.16590239957351816
1	cCREs155695	0.14188134012379608	0.12522169660044047
1	cCREs155704	0.10700814536266899	0.1346332865855967
1	cCREs155708	0.12182099554272331	0.11192327766871712
1	cCREs155714	0.18041058169761873	0.14836642995874683
1	cCREs155725	0.09420172124709739	0.1399248679216647
1	cCREs155729	0.1080302005299814	0.14675983648853486
1	cCREs155731	0.10868328083179159	0.06721725443726245
1	cCREs155733	0.1323947928695914	0.07248274976140456
1	cCREs1561	0.08601181037817175	0.11243515420874817
1	cCREs156257	0.08836338358719921	0.09264237486122351
1	cCREs15626	0.16015625139227754	0.11759551720615624
1	cCREs156394	0.06139392723629139	0.05269229437028189
1	cCREs156421	0.10972334498591275	0.04574706608641976
1	cCREs156539	0.08322231690478085	0.07682589163417297
1	cCREs156592	0.1457712811033441	0.12368677068192158
1	cCREs156999	0.07799485507742472	0.05044244590330549
1	cCREs157062	0.13135756108087002	0.11802427210799671
1	cCREs157083	0.11038908031359418	0.06649744422819392
1	cCREs157100	0.23934805128148096	0.14657727578026591
1	cCREs157102	0.18445136732269304	0.1436364104979655
1	cCREs157116	0.12497840368226208	0.14568038141792972
1	cCREs157126	0.14060478421128364	0.1619251455217965
1	cCREs157141	0.10654728376812432	0.15717589006502497
1	cCREs157147	0.09839118041018391	0.05988410094770802
1	cCREs157149	0.15926394860359833	0.10147741312940661
1	cCREs157340	0.09494800227648709	0.056925998595262595
1	cCREs157387	0.06800934280683776	0.05602778526131347
1	cCREs157392	0.12034810798021815	0.15054911132380844
1	cCREs157397	0.07843048560998793	0.10650077979810924
1	cCREs157432	0.18155518557613076	0.2172668246155871
1	cCREs157454	0.12349733581044024	0.04917651939434331
1	cCREs157460	0.10519300544159026	0.17711110896600601
1	cCREs15746	0.13756505094273516	0.06352930085574138
1	cCREs157479	0.08469447920012894	0.11301710436180556
1	cCREs157484	0.12394961042384317	0.045784707277651826
1	cCREs15749	0.17425878283468169	0.13829447146323715
1	cCREs157507	0.11410638419124662	0.06973671187076558
1	cCREs15750	0.18921416587789588	0.11861404410568244
1	cCREs157514	0.12343165780449117	0.05930363145693307
1	cCREs15753	0.1580075247845862	0.10812347853037729
1	cCREs157540	0.08704189533122643	0.06432339392338204
1	cCREs157545	0.13510631160575756	0.14339148488182452
1	cCREs157549	0.13334816274682376	0.06914513147753876
1	cCREs15754	0.11603004261453832	0.06874675894309823
1	cCREs157552	0.09790372669038652	0.05138844812760812
1	cCREs15756	0.07273583778279265	0.030816561100372897
1	cCREs157806	0.16551284439044908	0.1012994902846015
1	cCREs157808	0.16058443861567614	0.11485435089591955
1	cCREs157814	0.0917700612890505	0.16990490026820637
1	cCREs157820	0.12378533417593128	0.1279570326141014
1	cCREs157827	0.14857927479951696	0.0801412689870643
1	cCREs157854	0.146114058499277	0.07515383463659442
1	cCREs157859	0.10658995996271205	0.11078053770508067
1	cCREs157912	0.07454764512916082	0.09543593572952169
1	cCREs157913	0.11845947140228892	0.11375912367151675
1	cCREs157914	0.0887241208649293	0.05200797090986664
1	cCREs158306	0.130007536476059	0.12765756364066438
1	cCREs158310	0.11556229578277478	0.15941553532277208
1	cCREs158313	0.16418943993351381	0.1903281526048478
1	cCREs158324	0.0965522931434779	0.10618905883576857
1	cCREs158340	0.09460902738751382	0.1345885532097416
1	cCREs158356	0.13470526201704042	0.06683598053247686
1	cCREs158713	0.09577261356001762	0.07506067082738754
1	cCREs158734	0.14745757943071505	0.10430052781100596
1	cCREs158736	0.11394590133538356	0.06018579760681653
1	cCREs158738	0.14667540993544453	0.0768570705807875
1	cCREs158747	0.17065511428186375	0.23060971353448578
1	cCREs15937	0.13246649150453668	0.068468883691715
1	cCREs15967	0.09437491956534881	0.049999618615190866
1	cCREs15975	0.09402942931464812	0.10303540064082684
1	cCREs159760	0.07500576595933496	0.08224540277969583
1	cCREs160022	0.10101409399538637	0.0587123990558267
1	cCREs160025	0.10000930099146657	0.0639281288466168
1	cCREs16002	0.09325367675076587	0.05546806801330473
1	cCREs160046	0.0944932410449392	0.08751771487587567
1	cCREs160047	0.09919748947376213	0.0603071321774209
1	cCREs160055	0.15449021158277232	0.08777737787934792
1	cCREs160057	0.12273621906977693	0.06728703643016909
1	cCREs160064	0.08092297528128127	0.06740359113755967
1	cCREs160077	0.13953445629823555	0.11722763705077088
1	cCREs1600	0.18129225885224762	0.10949450303541741
1	cCREs160334	0.07761790536370633	0.06044815228998812
1	cCREs160374	0.059887052374144926	0.04714432043930472
1	cCREs160386	0.1429141531961355	0.09769535395179407
1	cCREs160410	0.10383755537397485	0.07621700953833965
1	cCREs160421	0.1530160921879292	0.13431372465920433
1	cCREs160423	0.0960533256274356	0.07270072382439652
1	cCREs160459	0.15611035065133566	0.07430603279714754
1	cCREs160460	0.08849154990855716	0.12740061714594852
1	cCREs160538	0.1250176171136938	0.06487142180038796
1	cCREs16059	0.10204209679469628	0.09440721076710279
1	cCREs160606	0.0868271499642356	0.041974838767741884
1	cCREs160613	0.09774984744327689	0.049514493955594485
1	cCREs160647	0.129618344333955	0.12349288157246507
1	cCREs160655	0.10332671647578523	0.046902241739245176
1	cCREs160698	0.07681552380455221	0.030009709687265573
1	cCREs160796	0.1153953276795504	0.0850919019601507
1	cCREs160797	0.09120149183400664	0.12721857858536112
1	cCREs160801	0.12750108691505121	0.06600585109022061
1	cCREs160811	0.08394736801486416	0.11011180210498228
1	cCREs160814	0.1600053885579301	0.10007545292221565
1	cCREs160824	0.09977624693221995	0.1583836772505932
1	cCREs160840	0.11476469235836602	0.08294298367049857
1	cCREs160843	0.08290985342240596	0.10808975178021207
1	cCREs160868	0.1617641653637257	0.1734970158331135
1	cCREs160871	0.10801294827269246	0.056706093226650434
1	cCREs160903	0.08340928756152546	0.05088216880732199
1	cCREs160988	0.07977477365054393	0.04842120206634992
1	cCREs160993	0.10671177690018345	0.08542206417222664
1	cCREs161142	0.09231495950169742	0.054354972875554686
1	cCREs1611	0.10181506068316451	0.04174541507685525
1	cCREs161257	0.07090278118909886	0.03930030838168097
1	cCREs161260	0.0974274148521027	0.10385811170448023
1	cCREs16140	0.08863706580445557	0.081783047452063
1	cCREs161437	0.15439958983155114	0.09863627400054742
1	cCREs161455	0.10656097942766322	0.13290094596212232
1	cCREs161456	0.12526450314944038	0.1633642142245174
1	cCREs161460	0.16389970965341374	0.1471294604171055
1	cCREs161463	0.14776981909037876	0.16438852489514244
1	cCREs161474	0.16057099917984782	0.0809261061631007
1	cCREs1614	0.06992075089241741	0.035752712684862686
1	cCREs161613	0.08421089140040011	0.05077939904236073
1	cCREs161616	0.0914990777478725	0.05734055101713109
1	cCREs16161	0.06710286580932597	0.07079420596621866
1	cCREs161620	0.08715624496750352	0.0533873864754143
1	cCREs161642	0.09936711300863107	0.09108455520256564
1	cCREs162202	0.0823223207693199	0.06514578049831032
1	cCREs162288	0.14366253016587932	0.08184940877724067
1	cCREs162437	0.10934398444530583	0.08095215935741151
1	cCREs16256	0.17174884174568492	0.11743782570802841
1	cCREs162676	0.10857042575930116	0.07508724081926932
1	cCREs163039	0.10220520708235943	0.06577231017332652
1	cCREs163119	0.12156670628323583	0.06210421913751896
1	cCREs163137	0.10293842092520426	0.13211769192735812
1	cCREs163138	0.13349863259546108	0.13453245112364354
1	cCREs163139	0.12178464557677883	0.08521918629087066
1	cCREs163155	0.14154124163484802	0.06652816978856313
1	cCREs163172	0.11037670898957666	0.06850942247471759
1	cCREs163173	0.1605351484532687	0.12779030662343815
1	cCREs163178	0.09912773088315444	0.09986567624170439
1	cCREs163186	0.175847398977898	0.15461091899614643
1	cCREs163195	0.14603004988829854	0.1772561800000353
1	cCREs163219	0.14127590939227108	0.07876747141486551
1	cCREs163227	0.06417350636600769	0.0425794157104451
1	cCREs163229	0.13453505225728266	0.07616582542284545
1	cCREs163257	0.1492329657982747	0.12822335134179297
1	cCREs163336	0.13338011381121437	0.08307710698613946
1	cCREs163337	0.11903306374781668	0.05960137559228895
1	cCREs163352	0.08613454425492226	0.06791687937736002
1	cCREs163411	0.15823557212643666	0.08170314898316589
1	cCREs163495	0.0977868510895431	0.12373635767971336
1	cCREs163499	0.14649669587709452	0.21115974848556318
1	cCREs163510	0.1163861708870354	0.12250588244947758
1	cCREs163511	0.18331492299991753	0.15444841789019637
1	cCREs16408	0.09033907346651686	0.03767990601140103
1	cCREs164206	0.14011452476914252	0.07962727178326101
1	cCREs164207	0.11238979239756791	0.052785509182528334
1	cCREs164209	0.07199740236972696	0.0433877855915652
1	cCREs164215	0.09511543620792505	0.07201926893730948
1	cCREs164238	0.16009974822976752	0.13738513510505157
1	cCREs16430	0.08801894989547272	0.08027194923092706
1	cCREs164411	0.15721282518881952	0.16118104305547132
1	cCREs16490	0.08608612954634935	0.04330903480876691
1	cCREs165034	0.1575879914735495	0.11314143114056197
1	cCREs16510	0.100084505414249	0.056123258929619224
1	cCREs165114	0.07905969507521507	0.0510643742675726
1	cCREs165117	0.1076670492763642	0.04229421171840797
1	cCREs165119	0.15576204462300158	0.1451105040886439
1	cCREs16511	0.07846573184020741	0.05541961351026958
1	cCREs165121	0.07055077233693491	0.06889755517989837
1	cCREs165123	0.07906198048814975	0.07120928672534443
1	cCREs165126	0.12971795210283374	0.09135638349355069
1	cCREs165127	0.15324199267155916	0.13194094353806418
1	cCREs165129	0.1761760618729784	0.16419735354961296
1	cCREs165133	0.15115503912526188	0.10223774498515548
1	cCREs165137	0.10385991447711818	0.07539215823306555
1	cCREs165229	0.08362301388429647	0.06858607176385001
1	cCREs165252	0.06475939338843813	0.032229592993519796
1	cCREs165338	0.09998479764947511	0.053907626610826265
1	cCREs16539	0.16027616947429765	0.10128605499788446
1	cCREs165402	0.12464973090218351	0.06799942059119934
1	cCREs16541	0.15462662187738624	0.08277403343295198
1	cCREs1654	0.09129753287605472	0.07719406198721102
1	cCREs165512	0.1190589080700577	0.10761623101529194
1	cCREs165607	0.12125264704195021	0.07032111592399648
1	cCREs165622	0.0949665228683447	0.04119047767641437
1	cCREs165668	0.0838414308204068	0.052633096032714266
1	cCREs165693	0.10706797772027266	0.11271682068052469
1	cCREs165694	0.09406032211868337	0.07414405914859046
1	cCREs165695	0.07229491663773283	0.05795292473845859
1	cCREs165701	0.1026203403151187	0.11868367063980545
1	cCREs165714	0.1008226865654467	0.06305013613226063
1	cCREs165727	0.0516890273145569	0.02566343482419675
1	cCREs165745	0.1817609217253878	0.1335575493097193
1	cCREs165775	0.14298020247791685	0.07105868627453105
1	cCREs165782	0.16731641377387244	0.10715503498318368
1	cCREs165783	0.136823965648775	0.15924841845663484
1	cCREs165789	0.066052562248313	0.02568373134728208
1	cCREs165794	0.10783467406412567	0.07102980305187323
1	cCREs165795	0.11469215120589113	0.0952869862708633
1	cCREs1657	0.07676538857465916	0.06314054612805053
1	cCREs165805	0.06248903383929303	0.047013080630436965
1	cCREs165809	0.10270694608023397	0.043070707549271225
1	cCREs16580	0.06910216166170426	0.03694099765886705
1	cCREs165810	0.1425172765145599	0.07813207254303223
1	cCREs165811	0.10829265363607657	0.038959818532652846
1	cCREs165812	0.1573952999018657	0.10004576134715026
1	cCREs165814	0.09609867460342265	0.06957673348550841
1	cCREs165815	0.14666503741691864	0.10735638204231657
1	cCREs165823	0.11169517000445257	0.05639284262634836
1	cCREs165833	0.15758271569449528	0.0717757651119022
1	cCREs165855	0.14871508931584926	0.10772969272363608
1	cCREs165867	0.08115055954704141	0.03282604345630713
1	cCREs165869	0.11655817427719405	0.06468662620878063
1	cCREs165903	0.0930623299955912	0.05180574608995181
1	cCREs165906	0.1252166185980051	0.060710243274099684
1	cCREs165907	0.11863125560763542	0.07451259311805758
1	cCREs165972	0.12227276959821194	0.04866198186885451
1	cCREs165973	0.12025602172441457	0.06203876768747285
1	cCREs1659	0.091942573149427	0.08367949189480728
1	cCREs166229	0.08875510102462755	0.055209974329078815
1	cCREs166251	0.13072268574476587	0.09613707362371404
1	cCREs166257	0.1336076022181995	0.1592788245997303
1	cCREs166268	0.13369129475135547	0.11615789607124216
1	cCREs166272	0.08851324174145772	0.07384370712670496
1	cCREs166273	0.05517379274583574	0.053298989592859836
1	cCREs166299	0.1419572092462025	0.11245780100065339
1	cCREs166304	0.10325476694574871	0.08877919781879984
1	cCREs166317	0.10004712303785689	0.0845501098874748
1	cCREs166320	0.11085466547645276	0.1413428539316075
1	cCREs16643	0.09578396541766568	0.03710282282908506
1	cCREs16650	0.05730673185636731	0.061177931919981554
1	cCREs166527	0.07986916688677136	0.09959607857007258
1	cCREs16655	0.08784330941687803	0.09472240208485072
1	cCREs16656	0.12120476810230289	0.07271551376176622
1	cCREs166594	0.10377149774361452	0.07025443126596898
1	cCREs166598	0.12223783030873009	0.17220951185737088
1	cCREs166604	0.14989426866257102	0.08231069386075829
1	cCREs166607	0.09505754182268439	0.12560533223008508
1	cCREs166613	0.07063548436861147	0.06313516234005778
1	cCREs166615	0.08530171867590602	0.08187451432799187
1	cCREs166616	0.14476094698796463	0.1547446749681024
1	cCREs166623	0.11378873039296172	0.14264080035052984
1	cCREs166624	0.07941140042409837	0.08337122287702836
1	cCREs166634	0.2170610124996046	0.1463562892617758
1	cCREs166636	0.1815403718073697	0.1273599582797268
1	cCREs166647	0.08383973888655614	0.07621165173601974
1	cCREs166648	0.0943638394699412	0.12426824602881026
1	cCREs166649	0.13514283277099154	0.11107004053463565
1	cCREs166660	0.1417349066659788	0.06403453885458732
1	cCREs166667	0.12256608810438312	0.1485886478370395
1	cCREs166699	0.1303080453177475	0.11132152346723123
1	cCREs16687	0.11333953045748665	0.10419076785241377
1	cCREs167210	0.19065510166183058	0.1517877573895684
1	cCREs167270	0.1308256364611298	0.15565729335515388
1	cCREs167294	0.12629610705549496	0.07131878957385074
1	cCREs167296	0.13783055558278307	0.06708519757760978
1	cCREs167297	0.11642304808754711	0.140933128892745
1	cCREs167299	0.17296771716351533	0.09451846712531631
1	cCREs167326	0.17001827778908662	0.16842306470434276
1	cCREs167327	0.15575548049602497	0.22398235173531678
1	cCREs167331	0.09313705880800013	0.13347437485156433
1	cCREs167367	0.1580939248291968	0.11320234476046209
1	cCREs167368	0.13800166917691856	0.19156664515441324
1	cCREs167371	0.14104930250376813	0.13359964523437418
1	cCREs167539	0.08253137849911812	0.08651527842053464
1	cCREs167540	0.08259381863677416	0.04732407794614912
1	cCREs167576	0.11532873444087778	0.11600124629955422
1	cCREs167579	0.1029025979621565	0.04246053595750654
1	cCREs167585	0.10129636107889971	0.03574147599382105
1	cCREs167589	0.09374535013320417	0.05243705079700034
1	cCREs167596	0.14991269814774635	0.12152076694327685
1	cCREs167635	0.15635849432924562	0.13841928417452176
1	cCREs167672	0.09452420723261293	0.08108741556412147
1	cCREs167681	0.12509490188045283	0.1853300405226589
1	cCREs16771	0.1699886147002723	0.113344485871411
1	cCREs167739	0.12127183187463877	0.05757688051242982
1	cCREs167803	0.0977119397175361	0.047808472445358796
1	cCREs167838	0.12287680139052509	0.06172381448844555
1	cCREs16787	0.1020925693603665	0.054063851160840004
1	cCREs16788	0.09938745949320713	0.05386302506058349
1	cCREs16789	0.10514088381457998	0.05814027376256725
1	cCREs167965	0.1226867744814219	0.13281170882602222
1	cCREs167985	0.15452812231740082	0.11500322979475874
1	cCREs16798	0.11887746962320817	0.06045377953839404
1	cCREs16801	0.12880147790212174	0.06144598127739476
1	cCREs168025	0.11294494525349359	0.05156556629717224
1	cCREs16802	0.12404827806718566	0.08385740781263273
1	cCREs16811	0.11065272389678671	0.054211029793173604
1	cCREs16812	0.07585330742920636	0.03682667989565258
1	cCREs168154	0.09088295385590603	0.17153014393545185
1	cCREs168246	0.11844779725334849	0.07715240066729878
1	cCREs168251	0.08705934682624891	0.0819550855766612
1	cCREs168350	0.14447991762350848	0.08103856455972747
1	cCREs168356	0.0709102404311423	0.08303800513626558
1	cCREs168357	0.12126442899446851	0.0894454616287117
1	cCREs168360	0.19760116137178202	0.18383137982150777
1	cCREs168366	0.11530278056146699	0.14635210714938485
1	cCREs168407	0.10554595459519782	0.10962434960071044
1	cCREs168410	0.09223676332695635	0.12887682660444866
1	cCREs168414	0.1017317864323576	0.13281477726421265
1	cCREs168436	0.10541490570351399	0.11485622719610722
1	cCREs168437	0.1540258361563452	0.09227789514464013
1	cCREs168443	0.15200926739955856	0.13113778714505286
1	cCREs168444	0.09032297853941107	0.0923320645849739
1	cCREs168451	0.11094365314320415	0.10617082724550564
1	cCREs168457	0.12954074528609263	0.06367467269122973
1	cCREs168543	0.13841755318249613	0.08923413621947196
1	cCREs168756	0.15638394508249137	0.11464632306130151
1	cCREs168763	0.1396666591075894	0.10200576828393004
1	cCREs16876	0.10505060607390411	0.07996464638246048
1	cCREs168826	0.0923834040918228	0.10810443123197278
1	cCREs168837	0.16496160548041017	0.11799545897392161
1	cCREs168895	0.09530581378890236	0.07730213374031325
1	cCREs168914	0.09365435029526782	0.12387766133596179
1	cCREs16892	0.13884986928657905	0.17394578196682364
1	cCREs16894	0.11394798100675371	0.16210520751667445
1	cCREs169445	0.1223849621148496	0.11339164279232705
1	cCREs169446	0.13564498088521101	0.13774648695617808
1	cCREs169447	0.09697553692208889	0.06518398801664604
1	cCREs169454	0.1252292571998477	0.08276763060411818
1	cCREs169455	0.09686463149353619	0.11824983888160212
1	cCREs169462	0.11767127610533065	0.06498427554721387
1	cCREs169468	0.11090918511508176	0.05612570491947566
1	cCREs169469	0.10587377549447977	0.04598288076782486
1	cCREs169470	0.1310329895089567	0.07969798247383975
1	cCREs169471	0.18372358866362667	0.1055470531710917
1	cCREs169472	0.09451052950849956	0.06015912939361723
1	cCREs169473	0.11319344377978123	0.09973511473125296
1	cCREs169485	0.1512143096023568	0.1593234846528916
1	cCREs169492	0.10859238051451171	0.08641154976474019
1	cCREs169498	0.1117102191685216	0.05060158463564679
1	cCREs16952	0.10359349113042057	0.045982991506352766
1	cCREs16953	0.12742599243370642	0.0582951635331741
1	cCREs169944	0.09054100289493046	0.15452255471593757
1	cCREs169954	0.10275591803147965	0.11736501425945611
1	cCREs169957	0.13990460957675208	0.2098891785109377
1	cCREs169959	0.12694165548238745	0.06851981604756407
1	cCREs169961	0.12300092624128993	0.059054333460776154
1	cCREs17000	0.09245630866024865	0.07572789687586479
1	cCREs17013	0.14243305477256762	0.08696133473194789
1	cCREs17015	0.18569805820849158	0.11027660772275794
1	cCREs17025	0.09869517539782142	0.10622798352126295
1	cCREs17050	0.1399469945347965	0.09540577417712404
1	cCREs170641	0.08234367351119827	0.07421864127108846
1	cCREs170644	0.07265304203523908	0.05856009434340159
1	cCREs170695	0.13259144162324574	0.06571835212092447
1	cCREs170706	0.10143401901732003	0.12078065601457477
1	cCREs170823	0.15897474404958595	0.09508381287641421
1	cCREs17084	0.07048584520475913	0.0875241755398356
1	cCREs170852	0.15750705704751553	0.10705195463015615
1	cCREs17087	0.10090353777042094	0.06079960796643269
1	cCREs17089	0.13957350228530632	0.10841545412922526
1	cCREs17091	0.23511367258419139	0.1743025112948432
1	cCREs170964	0.19347800121388783	0.1071489637191625
1	cCREs170965	0.19417335559977558	0.18482877093284977
1	cCREs170974	0.15439325087307698	0.09133044044501826
1	cCREs171049	0.11938615677330955	0.07243084631894037
1	cCREs17108	0.17036663657282505	0.1473869300546804
1	cCREs17109	0.08593382537591546	0.06440824236822917
1	cCREs17135	0.13649006114435558	0.154526043172163
1	cCREs17139	0.11853184256814431	0.10891752388852582
1	cCREs17141	0.10837822674786116	0.09457771611946575
1	cCREs17144	0.11980345361984561	0.08781629342079167
1	cCREs171550	0.095899180705232	0.07954611320213889
1	cCREs17157	0.10593445067385199	0.10240010636662755
1	cCREs171583	0.1536289766664062	0.07796453361226674
1	cCREs171657	0.09924728847836393	0.04227856132150842
1	cCREs171687	0.07532194893780614	0.08745890031963044
1	cCREs171702	0.12513567321558802	0.06493066068327313
1	cCREs171848	0.10672710548404842	0.1396434424200126
1	cCREs171867	0.1197044502494538	0.12052687725485434
1	cCREs171933	0.07791982768793235	0.03343756384389529
1	cCREs171977	0.07331311006559553	0.04501251852551824
1	cCREs172389	0.0939223863703345	0.09043472432245692
1	cCREs172390	0.12345389183832417	0.061862925407165203
1	cCREs172391	0.13219967845974484	0.08191326588146297
1	cCREs173039	0.0831240457609277	0.05869043600681667
1	cCREs173050	0.10500843303111644	0.13440751088200364
1	cCREs173056	0.22219904618619415	0.1588855863502966
1	cCREs173066	0.08686582957158326	0.07069744257036248
1	cCREs17306	0.06270541339789444	0.028738139396858542
1	cCREs173093	0.1067986371819785	0.04674569617036395
1	cCREs173120	0.0881482870400989	0.0956989395585972
1	cCREs173123	0.09212641855572554	0.1074429058547477
1	cCREs173189	0.11898258546865133	0.1316838259288965
1	cCREs173266	0.14462927738383308	0.07973033547127828
1	cCREs173288	0.16360591633350696	0.13222931726758524
1	cCREs173315	0.20087655895111142	0.182453390654028
1	cCREs173328	0.18149925958253718	0.11190368351175639
1	cCREs173442	0.1745523268760381	0.1426488841758482
1	cCREs173443	0.17065332911381811	0.10395997091033982
1	cCREs173473	0.17055835078288598	0.21187156384433592
1	cCREs173528	0.1243130936496062	0.059596416591239265
1	cCREs173545	0.14036008563084626	0.06909586704017734
1	cCREs173548	0.10490271890889706	0.09459064387613658
1	cCREs173552	0.1359053356004818	0.14170858485062976
1	cCREs173564	0.0771288682774502	0.11880147987145928
1	cCREs173568	0.09323239817798958	0.10322684179133557
1	cCREs173572	0.13158001650520812	0.07715949729943006
1	cCREs173573	0.1046450690308933	0.0751095632929405
1	cCREs173588	0.22342334654628043	0.20770177935700163
1	cCREs173589	0.14904565633237377	0.1441511591089074
1	cCREs173590	0.15799821057069668	0.16444133397667215
1	cCREs173596	0.08878652903222656	0.05227921897203658
1	cCREs173600	0.10880609730446497	0.13449717385622817
1	cCREs173601	0.11809857202518712	0.1051805661816212
1	cCREs173611	0.14331524974899632	0.08963251317737153
1	cCREs173616	0.14509196468126154	0.07686396346737723
1	cCREs173655	0.1431733968168914	0.08982954547096911
1	cCREs173664	0.13575283420195638	0.06897324631981117
1	cCREs173713	0.11510249281014495	0.057295290540917976
1	cCREs173757	0.12721087025535316	0.11353301219692469
1	cCREs173786	0.09861818600825822	0.1751841360774934
1	cCREs173787	0.09408081028038723	0.10321126596987473
1	cCREs173853	0.06448493014014163	0.04439762521808799
1	cCREs173877	0.09865374055919658	0.04554311915929954
1	cCREs174313	0.13282062928054317	0.1169622414556526
1	cCREs174318	0.07010334490042125	0.03393907560473208
1	cCREs174348	0.11999402261617396	0.19152815193513928
1	cCREs174350	0.15942045052615844	0.09122267566031805
1	cCREs174364	0.09336821305684063	0.06163044169099274
1	cCREs174747	0.11475820845895623	0.07795663057082225
1	cCREs174755	0.14435697186325236	0.08497329386997099
1	cCREs174757	0.16761854855605396	0.10643797218704498
1	cCREs174765	0.16679531483084198	0.24705523092312343
1	cCREs174818	0.1385180671132568	0.08089095292753057
1	cCREs174821	0.09805493964969555	0.13803622457551512
1	cCREs174862	0.10634285759843046	0.07157031721362583
1	cCREs174863	0.08902305214858151	0.07623006082230355
1	cCREs175058	0.12738168839825384	0.09332625588449095
1	cCREs175063	0.13524655658672605	0.07167220936289176
1	cCREs175064	0.1513709766954883	0.10308561549404993
1	cCREs175077	0.1555909142052422	0.09773837821615838
1	cCREs175080	0.08769850577581584	0.08384189068382564
1	cCREs175125	0.1462058209748764	0.09787285469006113
1	cCREs175126	0.10638152593196419	0.08995378329937909
1	cCREs175127	0.1197805368813464	0.04788295299218437
1	cCREs175153	0.1272797564539362	0.10616893613234824
1	cCREs175159	0.06302234940534909	0.03159726242808736
1	cCREs175161	0.154609584928859	0.09714509362367552
1	cCREs175181	0.13071343576378794	0.06202559670575014
1	cCREs175212	0.18632306396846118	0.162060697793172
1	cCREs175214	0.0811950727606033	0.09753106461727745
1	cCREs175229	0.11303337944687988	0.09707273489847246
1	cCREs175236	0.23968667566880072	0.1621825457638093
1	cCREs175258	0.228302593403076	0.13897287594834962
1	cCREs175259	0.13303595371222726	0.15466323860461395
1	cCREs17526	0.12002355538449254	0.08589115762415478
1	cCREs175285	0.06598480837734486	0.04016432250085966
1	cCREs175307	0.12251797415141057	0.07412611929593571
1	cCREs175308	0.10639288840628264	0.08007469822676017
1	cCREs175334	0.11066462459039593	0.10906982641190177
1	cCREs175345	0.1558608204997483	0.07510273302182413
1	cCREs175355	0.08174984788922347	0.045133453415211244
1	cCREs175363	0.17791083620986817	0.13131731203131047
1	cCREs175372	0.16428268218204345	0.13204837051505403
1	cCREs175396	0.10924326193074269	0.0648253929864101
1	cCREs17548	0.1115722697156899	0.056133288178716656
1	cCREs175500	0.11261983602168887	0.1434848024367259
1	cCREs175502	0.16187432777668057	0.09838711702386027
1	cCREs175545	0.11929628730829883	0.060170502320093355
1	cCREs175546	0.1124408634285517	0.14927609783572282
1	cCREs175553	0.10170228423288871	0.05373904189853551
1	cCREs175554	0.1288099820151661	0.06811212645608866
1	cCREs175555	0.10307482132791343	0.05931572273122232
1	cCREs175559	0.1756804801411424	0.16140035932446017
1	cCREs175560	0.09929130870762	0.06720154810264534
1	cCREs175564	0.1401852064268645	0.14206002344239144
1	cCREs175565	0.06597277181655523	0.07256775310174479
1	cCREs175568	0.12874192543623023	0.08698225160996742
1	cCREs17556	0.12601993832587785	0.10890739188730236
1	cCREs175570	0.08774969102852141	0.0809941861709782
1	cCREs175573	0.13626234871778953	0.10761031499344464
1	cCREs175575	0.14007257012099297	0.0872606419330767
1	cCREs175578	0.08897339090038994	0.08130934601329409
1	cCREs175579	0.2114613298151195	0.14967346222664735
1	cCREs175580	0.09446574945483552	0.09725518524357535
1	cCREs175581	0.11315978642606626	0.0625381469469799
1	cCREs175582	0.11102158658878974	0.07091262719123625
1	cCREs175583	0.1375781193742685	0.060029281473315765
1	cCREs175587	0.13092123060796154	0.11129988453857664
1	cCREs175614	0.10478531635269586	0.10757721338874937
1	cCREs175617	0.10802019732530141	0.11657674571668408
1	cCREs175619	0.08932129607541507	0.13270184249562633
1	cCREs175620	0.14387424849025396	0.14502641206703426
1	cCREs175621	0.19511989765265933	0.10951841437979759
1	cCREs175627	0.08557382151602366	0.05987809818104062
1	cCREs175630	0.09506638928094782	0.053158820588248945
1	cCREs175635	0.11558956509116632	0.09927825501004517
1	cCREs175642	0.07178612583909368	0.042552367271023406
1	cCREs175645	0.129279058855339	0.09665576953951371
1	cCREs175669	0.06627684555307668	0.04120099470358618
1	cCREs175681	0.09699588050024659	0.07795722836127905
1	cCREs175718	0.09624201805746652	0.09872398511790026
1	cCREs175739	0.06695092721272863	0.04835131184621355
1	cCREs17574	0.1434507165515458	0.09708781559948221
1	cCREs175759	0.09923470701210604	0.0491999303721985
1	cCREs175763	0.12059803435344565	0.08599158387405537
1	cCREs175793	0.08096881001554447	0.06785918767033383
1	cCREs175807	0.12324415381471836	0.08381180565310908
1	cCREs175817	0.08594744823746632	0.06599967672486984
1	cCREs175876	0.09623806606374116	0.08216300197144744
[truncated: 84,851 more rows]
