# Supplementary material for: An atlas of gene regulatory elements in adult mouse cerebrum
Source: Nature. 2021 Oct 6;598(7879):129–36. doi: 10.1038/s41586-021-03604-1 (PMC8494637; doi:10.1038/s41586-021-03604-1)
Supplement: Supplementary file 22 — Gene Ontology analysis of the candidate target genes of the putative enhancers. [file 41586_2021_3604_MOESM22_ESM.xlsx]

## Sheet: Description
The Gene Ontology analysis of candidate target genes of putative enhancers from different module:
Results for 38 modules are listed in sheet M1-M38
Output from enrichR (v2.1): https://cran.r-project.org/web/packages/enrichR/index.html
Column descriptions
Term	Gene Ontology term names
Overlap	Input set of genes overlaps with annotated gene sets.
P.value	The p-value is computed using a standard statistical method used by most enrichment analysis tools: Fisher's exact test or the hypergeometric test.
Adjusted.P.value	The q-value is an adjusted p-value using the Benjamini-Hochberg method for correction for multiple hypotheses testing.
Odds.Ratio	It is computed using a modification to Fisher's exact test in which we compute a z-score for deviation from an expected rank.
Combined.Score	The combined score is a combination of the p-value and odds ratio calculated by multiplying the two scores as follows: ln(p-value) * odds ratio
Genes	overlapped genes in term

## Sheet: M1
Term	Overlap	P.value	Adjusted.P.value	Odds.Ratio	Combined.Score	Genes
axonogenesis (GO:0007409)	131/223	9.26954e-17	4.73024e-13	1.84354	68.0584	APP;RAB3A;IRS2;ARHGAP35;KIF5C;TUBB3;KIF5B;KIF5A;TNR;NRTN;NRCAM;EPHB2;EPHA5;SEMA6A;UNC5A;MAP1S;WNT5A;OMG;PRKCA;ANK3;ISL1;AFG3L2;SHTN1;DOK2;DOK4;DOK5;FEZ1;MAP1B;DOK6;MAP1A;S100A6;ULK2;ULK1;LLGL1;GRB7;SPTBN4;BRSK1;BRSK2;SHC1;PIK3R1;EFNA5;EFNA4;RTN4;RAP1GAP;EFNB2;EFNB1;EFNB3;KIF3A;PLCG1;SPTBN1;SPTBN2;VASP;NGFR;AUTS2;LRRN2;BDNF;SIAH2;PTK2;LRFN3;LRFN2;LRFN5;LRFN4;EFNA2;CDK5;LRFN1;LRRN1;GRB2;CNTN4;ROBO2…
axon guidance (GO:0007411)	95/158	2.14098e-13	5.46271e-10	1.88692	55.0458	ROBO2;PLXND1;SH3KBP1;USP33;PTPRO;PTPRM;PIK3CD;IRS2;PIK3CB;ARHGAP35;GLI2;ROBO1;SHH;ALCAM;KIF5C;TUBB3;KIF5B;KIF5A;TNR;NRTN;PLXNC1;EPHB2;HRAS;SPTAN1;EPHA5;EPHA4;SEMA6A;UNC5A;WNT5A;PRKCA;GAB2;SPTB;GFRA2;MLF2;ENAH;DOK2;DOK4;PIK3CA;DOK5;FEZ1;DOK6;EVL;SOS1;RNF165;GRB7;SPTBN4;SHC1;NRXN1;SEMA3A;NRXN3;CXCR4;PIK3R1;SEMA3F;EFNA5;EFNA4;NTN1;RAP1GAP;FAM129B;EFNB2;EFNB1;EFNB3;RELN;KIF3A;GPC1;CHN1;PLXNA2;SLIT1;P…
vesicle-mediated transport (GO:0016192)	200/410	4.74087e-13	8.06422e-10	1.53085	43.4415	VPS29;APP;ZFYVE9;WIPF2;WIPF3;CPNE6;MLC1;GCC2;FNBP1L;GOLGA4;ZFYVE27;DPYSL2;VPS35;VPS39;AGFG2;AGFG1;MFSD2A;PRKCI;ZFYVE21;CSNK1E;ATG14;MAPK8IP3;SYTL2;MAPK8IP1;STX1B;RNF126;BIN1;PRKD1;STX1A;LRPAP1;TMEM87A;SPTBN4;AGAP2;PIK3R4;AGAP1;VPS26B;AGAP3;C2CD4C;KALRN;SNX1;VPS11;VTI1A;SNX7;RAB11FIP3;SNX8;RAB11FIP4;VTI1B;VPS16;EXPH5;SPTBN2;SNAPIN;MYO5A;RAB27A;RAB39B;RAB27B;EHD2;FAM160A2;CEP83;MON1A;MON1B;DOC2A;DE…
modulation of chemical synaptic transmission (GO:0050804)	58/82	5.57283e-13	7.10954e-10	2.21973	62.6313	APP;MCTP1;CLSTN2;CLSTN3;LRRK2;GRIK5;FMR1;CLSTN1;GRIK3;PTEN;GRIK4;GRIK2;GRM1;GRM3;RIMS2;GRM2;RIMS1;GRM5;RIMS4;GRM4;RIMS3;CDH2;GRM7;TMEM108;CHRNB2;USP46;MEF2C;UNC13A;GRID1;MAPK8IP2;SYN1;NPAS4;STX1B;KCTD13;CNTNAP4;NLGN3;GRIA1;GRIA2;NLGN1;NLGN2;DHX8;CAMK2A;ATP1A2;CPLX2;LRP8;CPLX1;RELN;EIF4EBP2;KCNMB4;GRIA3;GRIA4;LGI1;SYT1;BDNF;BTBD9;KBTBD4;PSMC5;CDK5
nervous system development (GO:0007399)	215/455	3.36065e-12	3.42988e-09	1.4829	39.1767	NCKAP1;MYT1L;CPNE6;STMN3;GBA2;RAPGEFL1;SOX3;RPS6KA3;DPYSL4;DPYSL5;DPYSL2;DPF1;CHAC1;EPHB2;MEF2C;SRRM4;RBFOX2;RBFOX3;MAP1S;HPCAL4;BCAN;BTD;FEZ1;KCNQ2;TAGLN3;NBL1;GPM6A;IGSF8;NUMBL;PCDH10;PCDH15;WDR62;PCDH19;KALRN;PCDH17;ZNHIT2;FXR2;FLRT3;ST8SIA4;NHEJ1;GPM6B;EGR2;JAG1;BCL11B;BCL11A;ST8SIA2;BTBD11;DCLK1;ABTB2;PCDHGA12;FAT4;SERPINI1;ITM2B;ROBO2;ACHE;TENM1;COX7B;NRSN1;DOC2A;NCAN;PCSK9;KIF17;ROBO1;SHH;…
positive regulation of synaptic transmission (GO:0050806)	48/67	2.6689e-11	2.2699e-08	2.24829	54.7386	NLGN3;SLC24A2;APP;NLGN1;NLGN2;CLSTN2;RGS14;CLSTN3;FMR1;NRXN1;CLSTN1;PTEN;GRIK2;ADRA1A;PRKCZ;SLC8A2;RIMS2;RIMS1;CACNG7;RIMS4;CACNG8;GRIN2A;RIMS3;RELN;NPTN;DRD1;EPHB2;CACNG2;CACNG3;CACNG5;UNC13B;LGI1;MPP2;SYT1;PLK2;DTNBP1;WNT7A;GRIN2B;SHISA7;SLC8A3;STX1B;ARC;GPRIN1;KCTD13;HAP1;SQSTM1;VAMP2;SHANK1
peptidyl-threonine phosphorylation (GO:0018107)	47/68	3.13185e-10	2.28312e-07	2.16908	47.4686	CAMK2B;GSK3B;GSK3A;CAMK2D;PNCK;ROCK2;TNKS;LRRK2;CAMK2A;STK39;NLK;ACVR1B;TTBK1;CAMKK1;CAMKK2;STK11;MAPK8;TBK1;CAMKV;CHEK2;MAPK1;CAMK2G;MARK2;ACVR1;MAP2K1;CAMK1D;CSNK2A1;PRKCD;DYRK1A;DCLK3;LMTK2;DCLK2;OXSR1;HIPK3;DCLK1;HIPK2;SBK1;CDK5;CDK10;MAP3K10;ULK1;PRKD1;CAMK1;CAMK1G;TAF1;CDK5R1;MAP3K12
positive regulation of neuron projection development (GO:0010976)	60/97	1.14212e-09	7.28528e-07	1.94118	39.9696	CPNE9;ROBO2;TENM3;CPNE5;PLXND1;CPNE6;STMN2;ARHGAP35;CX3CL1;ROBO1;RIMS2;RIMS1;DPYSL3;NPTN;PLXNC1;SCARF1;PRKCI;UNC13A;CAMK1D;WNT5A;MAGI2;COBL;CBFA2T2;RAPGEF2;PRKD1;EPHA3;CAMK2B;AMIGO1;PLPPR5;TWF2;NEDD4L;RASAL1;LRP8;RELN;SLITRK1;PLXNA2;PLXNA1;APOE;PLXNA4;MARK2;PLXNA3;PACSIN1;NGFR;SYT4;SYT3;PLK5;SYT2;SYT1;SMURF1;KIDINS220;DAB2IP;BMP7;BMP5;SYT17;RIT2;PTK7;FES;PLXNB2;SERPINI1;CAMK1
neuron development (GO:0048666)	81/144	1.209e-09	6.85503e-07	1.76526	36.2469	ALK;APP;TENM1;CNTNAP2;GSK3B;TENM2;BTG2;ATP8A2;TENM3;TENM4;MYT1L;FMR1;RASGRF1;STMN2;STMN3;PTPRM;STMN4;HMGB1;FRY;PPP1R9A;HS6ST1;GBA2;PPP1R9B;GLI2;SAMD14;ATCAY;ZFYVE27;STMN1;TMEM108;NRTN;SH3GL2;EPHA5;MEF2C;UNC5A;PRMT1;POU3F2;CCSAP;UHMK1;ADCYAP1;GPRIN1;RAB35;CDH11;TBC1D24;RAPGEF2;ULK1;MAPT;NPTXR;MAPRE2;GPM6A;NLGN1;ARL3;SRF;ASCL1;CAMSAP1;MAPK9;BLOC1S6;MAPK8;FXR2;FLRT3;MAP2;MICALL1;MAP4;NCDN;STX3;NPTX2…
neuron projection morphogenesis (GO:0048812)	89/163	1.46814e-09	7.49192e-07	1.71352	34.8517	APP;NCKAP1;CNTNAP2;CNTNAP1;RAB3A;CTNND2;LRRK2;PTEN;WASL;CELSR2;ALCAM;NRCAM;EPHB2;NEFH;RAB8A;MAP1S;NCOA3;OMG;ANK3;MAPK8IP2;AFG3L2;SHTN1;ARC;IMPACT;CTTN;MAP1B;MAP1A;S100A6;TMEM106B;TNIK;SGK1;NBL1;LLGL1;SHANK1;BRSK1;GPM6A;SPTBN4;BRSK2;NLGN1;NYAP1;PLPPR4;ATL1;LRP4;PRELP;NYAP2;RTN4;PAK1;SLITRK2;FLRT3;MAP2;SLITRK1;BTBD3;FLRT1;EPB41L3;DVL1;SLITRK3;SLIT1;MAP6;SLITRK5;SLIT3;APBB1;CTNNA2;SRGAP2;PAK3;PACSIN…
chemical synaptic transmission (GO:0007268)	140/289	2.61628e-09	1.21372e-06	1.52025	30.0425	CHRM2;CHRM3;CHRM1;CPNE6;GPR176;HTR7;KIF5A;SLC12A6;BSN;UNC13B;CHRNB2;UNC13A;NPY1R;GABRG3;GABRG2;SHISA6;CACNB1;CACNB3;CACNB4;GPRIN1;AKAP9;KCNQ2;KCNQ3;AMPH;GRIA1;GRIA2;CNP;CHRNA4;SLC1A1;GPR88;SLC1A2;CACNA1B;SLC1A3;CACNA1A;SLC1A4;SLC1A6;CPLX1;CACNA1E;MCHR1;GABARAP;GRIN2A;NPBWR1;KCNMB2;PENK;KCNMB4;APOE;NPTX1;ASIC2;NPTX2;NTSR1;GRIA3;GRIA4;DRD5;SYT5;DTNA;HOMER1;SYT1;HTR1F;HTR1A;HTR1B;NSG1;GRIN2B;DLG1;DL…
regulation of cation channel activity (GO:2001257)	47/71	2.91633e-09	1.24017e-06	2.07743	40.8275	KCNG1;APP;NLGN1;CAMK2D;NLGN2;AHNAK;HPCA;CACNG7;CACNG8;RELN;NETO1;CAPN1;PRKACA;CACNG2;CACNG3;CACNG5;NANOS1;MEF2C;HOMER1;ACTN2;DAPK1;KCNIP2;STAC;PDE4D;KCNAB1;ANK2;ANK3;SHISA9;MAPK8IP2;SHISA8;SHISA7;SHISA6;CACNB1;FKBP1A;CACNB3;DLG1;CACNB4;KCNS1;KCNS2;FKBP1B;CRH;CNIH2;CALM1;CNIH3;FGF12;VAMP2;SHANK1
protein localization to cell periphery (GO:1990778)	68/117	4.02989e-09	1.58189e-06	1.82393	35.2558	DPP10;PLEKHF1;EFR3A;ZFYVE27;BSG;FLOT2;RAB8A;TMEM150A;ACTN2;TESC;TTC7B;ATP1B3;ANK2;ANK3;ATP1B1;ANK1;TNFRSF1A;GAK;CACNB3;RAP2A;PACS2;PACS1;RAB34;RAPGEF2;TNIK;RAPGEF6;SPTBN4;RAMP2;RAMP3;ROCK2;STXBP1;LIN7A;ZDHHC22;LIN7C;LIN7B;TSPAN33;LRP6;GOLGA7B;DPP6;RAB40B;PDZD11;EPB41L3;MAP7;TSPAN5;PIP5K1A;FLNA;SCN3B;SPTBN1;PACSIN1;CLASP2;BBS2;SMURF1;KCNB1;CAV1;PTCH1;KCNB2;KCNIP3;KCNIP4;MYO5A;EFR3B;RAB10;EHD2;DLG1…
peptidyl-serine phosphorylation (GO:0018105)	80/145	5.14816e-09	1.8765e-06	1.73144	33.0439	GSK3B;SMG1;MAST3;LRRK2;MAST2;MAST1;PKD1;RPS6KA3;STK11;TBK1;CAMKV;CHEK2;AKT2;AKT3;PRKACA;STK32C;PRKCG;CSNK1G3;PRKCI;MAP2K2;CAMK1D;CHUK;PRKCB;PRKCE;PRKCD;DYRK1A;LMTK2;VRK1;PRKCA;CSNK1E;VRK3;UHMK1;MAPKAPK5;ULK1;PRKD1;SGK1;CSNK1G2;CAMK1G;CSNK1G1;CAMK2B;CAMK2D;PNCK;PRKAA2;CAB39;TNKS;ROCK2;CAMK2A;PDGFB;STK39;NLK;STK4;PRKCZ;TTBK1;CAMKK1;TTBK2;CAMKK2;MAPK9;MAPK8;MAPK1;CAMK2G;NEK6;PLK2;DCLK3;DCLK2;CDC7;MA…
neuron projection development (GO:0031175)	89/167	7.24221e-09	2.4638e-06	1.67247	31.3478	APP;NCKAP1;CNTNAP2;GSK3B;BTG2;CNTNAP1;CTNND2;LRRK2;RASGRF1;STMN2;PTEN;STMN3;PTPRM;STMN4;HMGB1;WASL;FRY;PPP1R9A;PPP1R9B;SAMD14;ATCAY;ZFYVE27;STMN1;TMEM108;NRTN;EPHB2;NEFH;SH3GL2;EPHA4;UNC5A;MAP1S;PRMT1;NCOA3;UHMK1;SHTN1;ADCYAP1;ARC;CTTN;GPRIN1;RAB35;CDH11;TBC1D24;RAPGEF2;ULK1;TNIK;MAPT;NPTXR;SGK1;NBL1;SHANK1;GPM6A;NLGN1;NYAP1;NYAP2;CAMSAP1;CAMSAP2;BLOC1S6;PAK1;FLRT3;MAP2;EPB41L3;MICALL1;APOE;MAP4;…
mitochondrial respiratory chain complex assembly (GO:0033108)	58/97	1.30803e-08	4.17181e-06	1.87647	34.062	NDUFA13;NDUFA11;NDUFA12;NDUFA10;ECSIT;TAZ;COA5;ACAD9;NDUFC2;NDUFC1;BCS1L;OXA1L;IMMP1L;SCO1;NDUFS7;SDHAF2;NDUFS6;SDHAF3;NDUFS5;NDUFS4;NDUFS1;SDHAF4;SMIM20;NDUFB9;AARS2;NDUFB7;NDUFB6;NDUFB5;COX18;NDUFB4;COX17;NDUFB3;NDUFB2;UQCR10;FOXRED1;COX14;NDUFV3;NDUFV2;COA3;NDUFA8;SURF1;NDUFA6;UQCC3;NDUFA5;UQCC2;NUBPL;UQCC1;NDUFA2;NDUFA1;TTC19;NDUFAF7;NDUFAF4;NDUFAF5;LYRM7;NDUFAB1;NDUFAF3;NDUFAF1;SLC25A33
phosphorylation (GO:0016310)	175/386	1.62067e-08	4.86487e-06	1.42278	25.5215	DGKG;APP;DGKD;DGKA;ATP5C1;RPS6KA3;STK11;TBK1;GNPTAB;CHEK2;RPS6KA2;AKT3;STK16;RPS6KA1;PIM1;NEK1;MAP3K9;PIM2;PRKACA;EPHB2;PRKACB;MAP3K5;PRKCG;ACVR1;CDKL3;PRKCI;MAP2K1;EPHA7;CDKL5;CSNK2A1;PRKCB;DAPK1;PRKCE;IGFBP3;PRKCD;DYRK1A;MATK;ADAM10;LMTK2;PRKCA;VRK1;CSNK1E;PHKA2;DGKZ;NRBP1;CDC25B;BCR;ILF3;PRKAR1B;SIK3;IDNK;ULK1;SIK1;PRKD1;TNIK;DGKI;CSNK1G2;CDKL1;BRSK1;BRSK2;PDGFB;STK39;PIK3R4;NLK;STK4;PRKCZ;TTB…
protein localization to membrane (GO:0072657)	85/160	1.8965e-08	5.37658e-06	1.66719	29.6438	DPP10;PLEKHF1;EFR3A;ZFYVE27;BSG;FLOT2;ARL5A;RAB8A;SH3GLB1;TMEM150A;ACTN2;TESC;MAGI2;TTC7B;ATP1B3;ANK2;ANK3;ATP1B1;ANK1;TNFRSF1A;GAK;CACNB3;RAP2A;PACS2;PACS1;RAB34;RAPGEF2;PICK1;TNIK;RAPGEF6;SPTBN4;NLGN1;RAMP2;RAMP3;NLGN2;ROCK2;STXBP1;NRXN1;NRXN2;LIN7A;THY1;ZDHHC22;LIN7C;LIN7B;TSPAN33;LRP6;GOLGA7B;DPP6;RAB40B;PDZD11;EPB41L3;DVL1;MAP7;TSPAN5;PIP5K1A;FLNA;SCN3B;SPTBN1;PACSIN1;CLASP2;BBS2;SMURF1;KCNB…
regulation of neuronal synaptic plasticity (GO:0048168)	21/24	2.48462e-08	6.67318e-06	2.74596	48.0833	CAMK2B;APP;RAB3A;MCTP1;CAMK2A;SYP;GRIK2;SHISA9;SHISA8;SHISA7;SHISA6;SLC8A2;ARC;SYNGR1;NETO1;NSMF;APOE;EPHB2;RAB3GAP1;DBN1;PPFIA3
central nervous system development (GO:0007417)	108/217	2.76966e-08	7.06678e-06	1.56189	27.1799	NCKAP1;FMR1;ROGDI;LOXL3;UBE3A;GBA2;SOX3;RPS6KA3;CDH2;CDK5RAP1;NRCAM;SOX4;CDK5RAP3;SH3GL2;EPHA7;SLC6A17;MAP1S;SOX11;TBR1;SOX12;EML1;HPCAL4;HSPG2;THOC6;ALDH3A2;BCAN;BTD;GPRIN1;DDIT4;TAGLN3;DLX2;ABCB6;NPAS2;GRIN2A;SNTG2;FXR2;ATXN1;APOD;NPTX1;ASIC2;NHEJ1;BPTF;EIF2B5;EGR2;EIF2B2;CNTN6;PTCH1;ZBTB16;SMARCA1;GRIN2B;DCLK1;POU6F1;NR4A2;RCAN1;AHI1;CDK5;NF1;PLXNB2;SERPINI1;CNTN4;NES;FGFR1;ROBO2;CNTNAP2;COX7B…
regulation of neuron projection development (GO:0010975)	67/119	3.02362e-08	7.34739e-06	1.76691	30.5926	PTPRS;TENM3;ULK4;PTPRO;STMN2;PTEN;CIB1;ARHGAP35;CX3CL1;SIPA1L1;CDH2;DPYSL3;NCS1;NPTN;SCARF1;MYLIP;EPHA4;PRKCI;CDKL5;CAMK1D;WNT5A;PAQR3;MAGI2;CBFA2T2;GAK;STX1B;RTN4RL1;RUFY3;IL1RAPL1;RAPGEF2;PRKD1;FKBP4;EPHA3;DBN1;RTN4R;CAMK2B;HDAC2;SEMA3A;PLPPR5;LPAR1;TWF2;CRMP1;CAMSAP2;EFNB2;PAK1;BAG5;RELN;CHN1;SPOCK1;APOE;CSMD3;LRRC4C;PAK3;MARK2;NGFR;PLK5;KIDINS220;DAB2IP;CCDC88A;RIT2;PTK7;FES;PLXNB2;SERPINI1;C…
regulation of cytoskeleton organization (GO:0051493)	56/95	4.68084e-08	1.08574e-05	1.84991	31.2213	GSK3B;TRAF3IP1;STMN2;STMN3;STMN4;RND2;BICD1;BICD2;ARHGAP35;MYPN;RND1;ARHGAP44;STMN1;MLST8;EPHA5;PRKCD;ARHGEF19;TSC1;RHOF;RHOC;RHOD;RHOB;FSCN1;RHOU;PFDN2;MAPT;RHOQ;EPHA3;LRP1;ROCK2;TWF2;ARHGAP18;PDGFA;EFNA5;CORO1A;RHOBTB2;SH3BP1;MAPK1;CLASP1;GPM6B;MARK2;DMTN;ARHGAP28;BAIAP2;MTOR;PTK2;BST2;P2RX7;CAMSAP3;CYLD;DIAPH1;CCDC88A;DLC1;TAOK1;CDK2AP2;CDK10
plasma membrane bounded cell projection organization (GO:0120036)	66/118	5.40889e-08	1.20007e-05	1.75529	29.3706	APP;CNTNAP2;GSK3B;BTG2;RASGRF1;STMN2;STMN3;PTPRM;STMN4;HMGB1;FRY;PPP1R9A;PPP1R9B;SAMD14;ATCAY;ZFYVE27;STMN1;TMEM108;ARFIP2;NRTN;SH3GL2;UNC5A;PRMT1;TPM1;UHMK1;ADCYAP1;CTTN;GPRIN1;RAB35;CDH11;TBC1D24;RAPGEF2;ULK1;FAM161B;MAPT;NPTXR;CFAP61;GPM6A;NLGN1;CAMSAP1;CORO1B;LIMA1;BLOC1S6;FLRT3;MAP2;PDPN;MICALL1;MAP4;NCDN;STX3;NPTX2;GPM6B;CEP78;LGI1;SNAPIN;DTNBP1;TTC17;DBNDD1;CDK5;NEDD4;RAB13;CNTN4;ATXN10;LR…
protein localization to plasma membrane (GO:0072659)	71/130	6.37275e-08	1.35501e-05	1.71396	28.398	DPP10;PLEKHF1;GOLGA4;EFR3A;ZFYVE27;BSG;FLOT2;RAB8A;NSF;TMEM150A;ACTN2;TESC;GOLPH3L;TTC7B;ATP1B3;ANK2;ANK3;ATP1B1;ANK1;TNFRSF1A;GAK;CACNB3;RAP2A;PACS2;RILPL1;PACS1;RAB34;RAPGEF2;TNIK;RAPGEF6;BLZF1;VAMP2;SPTBN4;RAMP2;RAMP3;ROCK2;STXBP1;ZDHHC22;TSPAN33;LRP6;GOLGA7B;DPP6;RAB40B;RAB26;EPB41L3;MAP7;TSPAN5;PIP5K1A;FLNA;SCN3B;SPTBN1;PACSIN1;CLASP2;BBS2;BBS1;SMURF1;KCNB1;PTCH1;KCNB2;KCNIP3;KCNIP4;MYO5A;EF…
anterograde trans-synaptic signaling (GO:0098916)	116/240	6.8306e-08	1.39426e-05	1.51682	25.0264	CPNE6;GPR176;HTR7;KIF5A;SLC12A6;BSN;UNC13B;CHRNB2;NPY1R;GABRG3;GABRG2;CACNB1;CACNB3;CACNB4;AKAP9;KCNQ2;KCNQ3;AMPH;GRIA1;GRIA2;CNP;CHRNA4;SLC1A1;GPR88;SLC1A2;CACNA1B;SLC1A3;CACNA1A;SLC1A6;CPLX1;CACNA1E;MCHR1;GABARAP;GRIN2A;NPBWR1;KCNMB2;PENK;KCNMB4;NPTX1;ASIC2;NPTX2;NTSR1;DRD5;SYT5;DTNA;HOMER1;SYT1;HTR1F;HTR1A;HTR1B;GRIN2B;DLG1;DLG2;DLG3;CDK5;PNOC;UNC119;SCN2B;GPR19;GABRB2;SNAP25;GABRB1;DOC2A;KCNC…
regulation of axonogenesis (GO:0050770)	37/55	7.40194e-08	1.45277e-05	2.11118	34.6633	ROBO2;RTN4R;PLXND1;GDI1;AMIGO1;PTEN;LRP4;THY1;ARHGAP35;RTN4;ROBO1;PAK1;SIPA1L1;EFNB3;CDH2;SLITRK1;CHN1;PLXNA2;ZSWIM8;PLXNA1;NRCAM;PLXNC1;APOE;PAK3;LRRC4C;ZSWIM4;PLXNA4;MARK2;PLXNA3;EPHA4;LINGO1;NGFR;OMG;OLFM1;CTTN;RUFY3;PLXNB2
Golgi vesicle transport (GO:0048193)	128/271	7.9874e-08	1.50962e-05	1.48227	24.2244	PGAP1;ATP8A1;KDELR1;PITPNB;GCC2;GOLGA2;GOLGA3;KIF5A;TRAPPC12;TRAPPC11;KIFAP3;NSF;COG7;COG6;GOLPH3L;COG1;ANK2;ANK3;SCAMP1;ANK1;NRBP1;SCAMP2;DYNC1LI1;DYNC1LI2;TBC1D20;RAB35;PRKD1;KDELR3;GRIA1;SPTBN4;COPA;TMED10;LMAN2L;CUL3;ARL3;KLHL12;KLC1;SNX1;KLC2;KIF3B;KIF3A;VTI1A;KIF3C;RAB6A;SNX8;RAB6B;SPTBN1;VTI1B;SPTBN2;TRAPPC2;TRAPPC1;MYO5A;TRAPPC8;GOLGB1;HYOU1;CNIH2;CNIH3;COPE;ARF3;ARF4;ARF1;MCFD2;CTSZ;IER3…
regulation of axon extension (GO:0030516)	26/34	1.15907e-07	2.1124e-05	2.39983	38.3264	RTN4R;SEMA7A;PTPRS;SEMA3A;TWF2;RNF6;NTN1;RTN4;GOLGA4;ZFYVE27;PLXNA2;PLXNA1;NRCAM;APOE;PLXNA4;PLXNA3;CDKL3;EPHA4;CDKL5;ISLR2;MT3;OLFM1;SHTN1;CTTN;RUFY3;MAPT
cell morphogenesis involved in neuron differentiation (GO:0048667)	56/97	1.26764e-07	2.23061e-05	1.81177	28.7726	APP;RAB3A;CELSR2;NRCAM;NEFH;RAB8A;MEF2C;MAP1S;OMG;ANK3;MAPK8IP2;AFG3L2;SHTN1;MAP1B;MAP1A;S100A6;TMEM106B;LLGL1;BRSK1;SPTBN4;BRSK2;PLPPR4;ATL1;LRP4;PRELP;RTN4;SLITRK2;MAP2;SLITRK1;BTBD3;DVL1;SLITRK3;SLIT1;MAP6;SLITRK5;SLIT3;APBB1;CTNNA2;PAK3;LINGO2;LINGO1;FARP1;LINGO3;LRRN2;WNT7A;CCK;BAIAP2;LRFN3;RAB10;LRFN2;LRFN5;LRFN4;CDK5;LRFN1;LRRN1;CNTN4
glutamate receptor signaling pathway (GO:0007215)	27/36	1.3207e-07	2.24652e-05	2.35368	37.2821	GRIA2;APP;DAGLA;FMR1;GRIK3;GRIK4;GRIK2;GRM1;GRM3;GRM2;GRM5;GRIN2A;GRM4;GRM7;HOMER3;GRIA3;GRIA4;HOMER1;KCNB1;HOMER2;GRIN2B;GPRIN1;GNAQ;PLCB1;DAGLB;CPEB4;CDK5R1
regulation of synaptic vesicle exocytosis (GO:2000300)	16/17	1.32836e-07	2.18665e-05	2.95364	46.7683	NAPA;NAPB;NLGN1;RAB3A;STXBP1;FMR1;LRRK2;SEPT5;SYN1;RIMS2;RIMS1;STX1B;RIMS4;PREPL;RIMS3;RAB3GAP1
regulation of neuron differentiation (GO:0045664)	50/84	1.58076e-07	2.52082e-05	1.868	29.2532	LRRK2;ULK4;PTEN;SIX1;SOX3;NCS1;CDK5RAP1;NRCAM;YWHAG;CDK5RAP3;YWHAH;MEF2C;MMD;TCF12;MMD2;SOX11;TIAM1;IMPACT;GPRC5B;PCP4;ZEB1;BIN1;IL1RAPL1;NBL1;NLGN1;CASZ1;ZC4H2;DTX1;ASCL1;DLL1;NEUROD2;BRINP2;BRINP1;BRINP3;HES5;BDNF;BMP7;HEYL;CCDC88A;BMP2;ID2;ID1;VWC2;ID3;TCF4;CNTN4;TCF3;TRIM32;FGFR1;CDK5R1
regulation of dendrite morphogenesis (GO:0048814)	31/44	1.68619e-07	2.60746e-05	2.21103	34.4824	FMR1;LRRK2;NEDD4L;ARHGAP44;FXR2;SIPA1L1;PDLIM5;LZTS3;YWHAH;CHRNB2;CDKL3;EPHA4;CDKL5;SS18L1;SRCIN1;PTPRD;RAP2A;ARC;CDK5;ADGRB3;CAPRIN1;HECW2;NEDD4;IL1RAPL1;HECW1;SARM1;RAPGEF2;NSMF;TNIK;OBSL1;CDK5R1
regulation of autophagy (GO:0010506)	100/203	1.68769e-07	2.53302e-05	1.54593	24.1084	ZDHHC8;SOGA1;GOLGA2;STK11;CAPNS1;ZC3H12A;PIP4K2B;VPS35;PIP4K2C;CAPN1;PIM2;ATP6V1E1;PRKACA;SH3GLB1;PRKAB2;DAPK1;FBXW7;ATG13;RRAGD;EEF1A2;ULK2;ULK1;VDAC1;PRKD1;ATP6V0D1;ATP6V1A;NPRL2;ITPR1;HTRA2;VPS26B;PSAP;ZKSCAN3;BMF;SLC38A9;ATP6V1D;ATP6V1C1;ATP6V0A1;MCL1;CTSA;ZBTB17;PLK2;RAB39B;MT3;CDK5;RHEB;BCL2;TAB3;USP36;GSK3A;PLEKHF1;USP33;LRRK2;PRKAG2;HSPB1;PIK3CB;HMGB1;RPTOR;UCHL1;MLST8;WDR6;RNF152;TRIM65;…
protein transport (GO:0015031)	148/326	1.81922e-07	2.65243e-05	1.42472	22.1112	RAB3B;VPS29;RAB3C;RAB3A;TFRC;ZFYVE9;KDELR1;HFE;CLU;IPO4;HID1;RAB43;GOLGA4;HERC2;TBC1D30;LAMP2;ARFIP2;VPS35;EIF2D;ATP6V1E1;TBC1D22A;NSF;COG7;PRKCB;GOLPH3L;LMTK2;TBC1D2B;ANK3;SCAMP1;SCAMP2;CLIP3;STX1B;RAB30;RAB36;TFR2;RAB34;RAB35;SCG5;ERP29;ATP6V0D1;STX1A;BLZF1;ABCG1;ATP6V1A;COPA;RAB5C;TMED10;CALCRL;LMAN2L;VPS26B;DNAJC27;HSP90B1;SNX1;APOE;RAB6A;TBC1D17;SNX8;RAB6B;ATP6V1D;ATP6V1C1;SPTBN1;ATP6V0A1;AT…
peptidyl-threonine modification (GO:0018210)	52/89	2.0839e-07	2.95393e-05	1.83358	28.2075	GSK3B;GSK3A;GALNT14;LRRK2;GALNT18;STK11;TBK1;CAMKV;CHEK2;GALNT9;ACVR1;MAP2K1;CAMK1D;CSNK2A1;PRKCD;DYRK1A;LMTK2;OXSR1;ULK1;PRKD1;CAMK1G;CAMK2B;CAMK2D;PNCK;ROCK2;TNKS;CAMK2A;STK39;NLK;ACVR1B;TTBK1;CAMKK1;CAMKK2;MAPK8;MAPK1;CAMK2G;MARK2;GALNT4;DCLK3;DCLK2;HIPK3;DCLK1;HIPK2;SBK1;CDK5;CDK10;MAP3K10;GALNTL6;CAMK1;TAF1;CDK5R1;MAP3K12
regulation of dendrite development (GO:0050773)	27/37	3.39739e-07	4.68564e-05	2.29007	34.1107	CAMK2B;FMR1;NEDD4L;LRP8;CAMSAP2;FXR2;CSMD3;PACSIN1;CHRNB2;MEF2C;CAMK1D;CDKL5;DAB2IP;COBL;BMP7;BMP5;RAP2A;ADGRB3;HECW2;NEDD4;HECW1;SARM1;NSMF;RTN4IP1;TNIK;DBN1;ARF6
positive regulation of neuron differentiation (GO:0045666)	55/98	5.84288e-07	7.84637e-05	1.76126	25.2791	TENM3;STMN2;ARHGAP35;CX3CL1;DPYSL3;NPTN;NRCAM;SCARF1;PRKCI;MEF2C;CAMK1D;MMD;WNT5A;MAGI2;TCF12;MMD2;SOX11;CBFA2T2;PCP4;IMPACT;GPRC5B;ZEB1;RAPGEF2;PRKD1;NBL1;EPHA3;CAMK2B;DLX2;ZC4H2;PLPPR5;TWF2;ASCL1;NEUROD2;BRINP2;BRINP1;RELN;APOE;BRINP3;MARK2;PLK5;KIDINS220;DAB2IP;HEYL;BMP2;RIT2;PTK7;FES;VWC2;PLXNB2;TCF4;TCF3;SERPINI1;CAMK1;TRIM32;FGFR1
peptidyl-serine modification (GO:0018209)	85/170	6.2198e-07	8.13837e-05	1.56912	22.4233	GSK3B;GALNT14;SMG1;POGLUT1;MAST3;GALNT18;MAST2;LRRK2;MAST1;PKD1;RPS6KA3;STK11;TBK1;CAMKV;CHEK2;AKT2;AKT3;PRKACA;STK32C;GALNT9;PRKCG;CSNK1G3;PRKCI;CAMK1D;CHUK;PARP1;PRKCB;PRKCE;PRKCD;DYRK1A;LMTK2;VRK1;PRKCA;CSNK1E;VRK3;UHMK1;MAPKAPK5;ULK1;PRKD1;SGK1;CSNK1G2;CAMK1G;CSNK1G1;CAMK2B;CAMK2D;PNCK;CAB39;TNKS;ROCK2;CAMK2A;PDGFB;STK39;STK4;PRKCZ;TTBK1;CAMKK1;TTBK2;CAMKK2;MAPK9;MAPK8;MAPK1;CAMK2G;GALNT4;NAA…
regulation of glutamate receptor signaling pathway (GO:1900449)	24/32	6.72409e-07	8.57826e-05	2.35368	33.4514	NECAB2;APP;NLGN1;MEF2C;NLGN2;DAPK1;SHISA9;MAPK8IP2;SHISA8;SHISA7;SHISA6;CACNG7;CACNG8;RELN;NETO1;FRRS1L;CRH;CAPN1;CACNG2;CNIH2;CACNG3;CNIH3;CACNG5;SHANK1
Ras protein signal transduction (GO:0007265)	106/223	6.85892e-07	8.53684e-05	1.49172	21.1713	RAB3B;NCKAP1;RAB3C;RTKN;RAB3A;RAB43;RASSF1;IPCEF1;SHTN1;TIAM1;RAB30;RAB36;RAB34;RAB35;ELMO1;MAPKAPK5;PRKD1;SHC2;RAB5C;SHC1;HACD3;DNAJC27;RHOBTB2;RAP1B;RHOT2;RHOT1;RRAS;G3BP2;RAB6A;RREB1;RALGDS;RAB6B;BRAP;NGFR;JUN;RAB4A;HACE1;SETDB1;PLK2;RAB27A;RAB39B;ARHGAP29;RAB27B;IFT22;GNB1;CDK2;NF1;IFT27;GRB2;RGL2;GPSM2;GDI1;ARHGAP1;BRK1;ARHGAP5;RND2;ARHGAP4;RND1;HRAS;RAB8A;PHACTR4;ARHGEF11;KSR1;NCOA3;RHOF;KS…
plasma membrane bounded cell projection assembly (GO:0120031)	113/241	7.0949e-07	8.6203e-05	1.47146	20.8339	CEP126;TRAF3IP1;IFT172;CEP19;FNBP1L;CDC14A;DZIP1L;ARFIP2;NEK1;VSTM5;DYNC2H1;ACTN2;CEP131;RFX3;OCRL;SHTN1;IFT88;IFT81;TMEM138;FSCN1;TNIK;ATP6V0D1;FAM92A;VCL;ARL6;ARL3;FBF1;TTBK2;KIF3A;PIP5K1A;SRGAP2;ATP6V1D;BBS2;BBS1;IFT122;PARVA;FUZ;BBIP1;TMEM231;ICK;IFT20;CCDC88A;AHI1;WDR60;CEP83;UNC119;DZIP1;TTC26;PTPRO;CBY1;SNX10;PPP1R9B;RPGR;NUDCD3;TCTN3;TCTN1;TMEM107;BBS7;IFT57;BBS5;CEP290;BBS4;RAB8A;IQCB1;A…
regulation of cellular localization (GO:0060341)	28/40	8.31417e-07	9.86679e-05	2.19677	30.755	CAMK2D;BRSK2;MCTP1;KDM1A;NUMA1;STXBP4;FMR1;WWC1;CAMK2A;CPLX2;EFNA5;CPLX1;ADCY5;RIMS1;PARD6A;DVL1;KCNMB4;DVL3;EPHA5;DYNC1H1;MEF2C;GSN;PARP1;NR1D1;CSNK1E;PML;SYN1;CDK16
protein phosphorylation (GO:0006468)	199/470	8.96506e-07	0.000103974	1.32874	18.5024	APP;RPS6KA3;TBK1;AKT2;CHEK2;RPS6KA2;AKT3;RPS6KA1;PRKACA;EPHB2;PRKACB;EPHB4;PRKCG;ACVR1;EPHA4;PRKCI;CSNK2A1;PRKCB;DAPK1;PRKCE;PRKCD;PRKCA;CSNK1E;PHKA2;UHMK1;BCR;PRKAR1B;TYRO3;SIK3;ULK2;ULK1;SIK1;PRKD1;EPHA3;PDGFB;PIK3R4;NLK;PRKCZ;TTBK1;TTBK2;NUAK1;CDK17;CDK18;PLK2;EIF2AK1;DCLK3;DCLK2;CDC7;BRAF;DCLK1;PTK2;SRPK1;ICK;MEX3B;CDK10;CDK13;CDK14;CDK16;DDR1;SMG1;DSTYK;PPP3CB;CAMKV;FASTK;JAK3;JAK1;TYK2;RARA…
regulation of macroautophagy (GO:0016241)	62/116	1.15295e-06	0.000130744	1.67733	22.9345	SCOC;LRRK2;PRKAG2;RPTOR;UCHL1;TBK1;CAPNS1;SESN1;MLST8;VPS35;CAPN1;ATP6V1E1;PRKACA;LZTS1;EPM2A;SH3GLB1;PRKAB2;ATP6V0B;EXOC8;TSC2;TSC1;ATG13;RAB33A;IFT88;PIK3CA;RRAGD;ATP6V1B2;EXOC4;WAC;ULK1;SMCR8;ATP6V0D1;GAPDH;PAFAH1B2;EXOC1;ATP6V1A;MTMR3;PRKAA2;NPRL2;NPRL3;SNX32;VPS26B;HDAC6;MAPK8;LARP1;SLC38A9;ATP6V0E2;ATP6V1D;ATP6V1C1;ATP6V0A1;UBQLN2;BNIP3;MTOR;IFT20;PINK1;PIKFYVE;CDK5;RHEB;NEDD4;ATP13A2;LAMTO…
cellular protein modification process (GO:0006464)	388/1001	1.31305e-06	0.000145663	1.21642	16.4742	PGAP1;DCAF5;DCAF7;DCAF6;PSMD8;PSMD6;NUB1;TBK1;PPP4R2;AKT2;PSMD2;AKT3;PSMD3;PSMD1;PRKACA;PRKACB;CHGB;PRKCG;PRKCI;CSNK2A1;WSB2;DAPK1;PRKCB;PRKCE;PRKCD;ATG10;PRKCA;PHKA2;BCR;PRKAR1B;PSME3;PSME1;SPARCL1;PRKD1;UBA52;LIPT1;MTMR3;RPN2;PDGFB;COPS7B;COPS7A;MTMR4;PRKCZ;MTMR6;MTMR7;ST3GAL4;ST3GAL6;ST3GAL2;ATG5;B3GALNT2;CDK17;B3GALNT1;CDK18;ICMT;PLK2;BRAF;MEX3B;PPP5C;CDK10;CDK13;CDK14;CDK16;TRIOBP;DDA1;UBL5;…
regulation of calcium ion-dependent exocytosis (GO:0017158)	34/53	1.35366e-06	0.000146973	2.01321	27.2039	DOC2A;LRRK2;C2CD4C;CACNA1H;CBARP;CACNA1G;SCAMP5;RIMS2;RPH3A;RIMS1;CACNA1I;RIMS4;RIMS3;SYT5;SYT4;SYT3;SYT2;SYT1;KCNB1;SYT16;SYT14;SYT13;SEPT5;SYN1;SYT7;SYTL2;SYT6;SYT17;PREPL;TRPV6;SYT12;SYT11;SYT10;STX1A
negative regulation of neuron projection development (GO:0010977)	33/51	1.45156e-06	0.000154318	2.03063	27.2974	RTN4R;HDAC2;PTPRS;GDI1;SEMA3A;PTPRO;PTEN;STMN2;LPAR1;LRP4;CRMP1;CIB1;THY1;RTN4;EFNB2;EFNB3;BAG5;DPYSL3;SPOCK1;APOE;MYLIP;EPHA4;LINGO1;NGFR;PAQR3;OMG;CBFA2T2;GAK;STX1B;RTN4RL1;RUFY3;FKBP4;ITM2C
ephrin receptor signaling pathway (GO:0048013)	47/82	1.69092e-06	0.000176097	1.79875	23.9058	EPHB6;EPHA10;ROCK2;ARHGEF28;ITSN1;AP2A1;WASL;EFNA5;AP2A2;KALRN;EFNA4;MYL12A;EFNB2;EFNB1;PAK1;SIPA1L1;APH1B;EFNB3;CHN1;EPHB2;PAK3;HRAS;EPHB4;GIT1;AP2M1;EPHA5;ACTR2;EPHA4;EPHA7;YES1;PTPN11;ARPC4;AP2B1;ARPC5;GRIN2B;DNM1;PTK2;VAV2;TIAM1;EFNA2;ARPC3;RASA1;GPRIN1;ARHGEF7;NGEF;EPHA3;CDK5R1
regulation of microtubule polymerization (GO:0031113)	25/35	1.79727e-06	0.000183429	2.2416	29.6547	NUMA1;DCTN1;STMN2;ARL2;CAMSAP1;CAMSAP2;PAK1;MAP2;STMN1;CLASP1;SNCA;DYRK1A;TUBB4A;EML2;CLIP3;CAMSAP3;CLIP1;PSRC1;NAV3;FES;AKAP9;MAPT;MAPRE1;MET;CDK5R1
axon development (GO:0061564)	52/94	2.12302e-06	0.000212427	1.73605	22.6774	APP;RAB3A;ARHGAP35;NRCAM;EPHB2;NEFH;RAB8A;MAP1S;OMG;ANK3;AFG3L2;SHTN1;RTN4RL1;MAP1B;MAP1A;S100A6;LLGL1;SPTBN4;BRSK1;BRSK2;AMIGO1;PLPPR4;ATL1;PRELP;RTN4;CAMSAP2;SLITRK2;SLITRK1;SLITRK3;SLIT1;SLITRK5;SLIT3;APBB1;CTNNA2;PAK3;LINGO2;LINGO1;LINGO3;LRRN2;WNT7A;CCK;BAIAP2;LRFN3;RAB10;LRFN2;LRFN5;LRFN4;CDK5;LRFN1;LRRN1;CNTN4;CDK5R1
generation of neurons (GO:0048699)	67/130	2.41307e-06	0.000236805	1.6174	20.9204	MYT1L;PCSK9;SIX1;TUBB3;DNER;NRCAM;IER2;MAP2K1;MEF2C;CDKL5;WNT5A;SOX11;PROX2;WNT9A;POU3F2;RUNX2;CIT;TUBB2B;DDIT4;IL1RAPL1;DCX;RAPGEF2;MAPT;PAFAH1B1;BRSK1;GPM6A;MTPN;BRSK2;SEMA3A;CEND1;ASCL1;DLL1;ARNTL;RELN;SPOCK1;WNT2;MARK2;HES5;MARK1;WNT10A;TCF7L1;FZD2;AUTS2;USP9X;FZD7;WNT7B;DCLK2;WNT7A;CCK;ELP3;ATP2B2;SMARCA1;NR4A2;PTPRD;PER2;CDK6;CDK5;ID2;ID1;UNC119;PIN1;ID3;CTNNB1;LRP12;FGFR1;ITM2C;CDK5R1
regulation of AMPA receptor activity (GO:2000311)	19/24	2.53743e-06	0.000244312	2.48444	32.0104	NLGN3;MEF2C;NLGN1;NLGN2;SHISA9;MAPK8IP2;SHISA8;SHISA7;SHISA6;CACNG7;ARC;CACNG8;RELN;CNIH2;CACNG2;CNIH3;CACNG3;SHANK1;CACNG5
proteasome-mediated ubiquitin-dependent protein catabolic process (GO:0043161)	130/291	2.79707e-06	0.000264323	1.40196	17.9268	UBXN2B;UBXN2A;LTN1;UBE2D1;UBE3A;AUP1;PSMD8;PSMD6;CDC23;HERC2;CDC26;PSMD2;PSMD3;CDC27;PSMD1;FBXO6;BTRC;FBXO9;RNF44;FBXW5;ANAPC7;FBXW7;FBXW11;UBE4B;KCTD2;ARMC8;KCTD5;RNF126;CDC34;TBL1XR1;HECW2;PSME3;HECW1;PSME1;KCTD13;ANAPC4;NHLRC1;KCTD17;UBA52;CLOCK;KLHL15;PSMD13;CUL3;SEL1L;NEDD4L;UBR3;UBR2;FBXO45;AGAP3;UBR1;ANAPC11;HSP90B1;BTBD3;PCBP2;BTBD2;UBC;ANKZF1;UBE2B;HSPA5;WFS1;SMURF1;ERLIN1;BTBD11;BFAR;BT…
regulation of mitochondrion organization (GO:0010821)	31/48	3.20623e-06	0.00029748	2.02678	25.6396	USP36;GSK3B;GSK3A;PID1;LRRK2;HTRA2;ZDHHC8;MFF;PARL;HDAC6;RHOT2;RHOT1;VPS35;PPARGC1A;PPARGC1B;STOX1;ZBTB17;FIS1;SREBF1;FBXW7;ATPIF1;MUL1;MYO19;SREBF2;PINK1;KAT2A;INF2;ATP13A2;VDAC1;MAPT;SQSTM1
phosphate-containing compound metabolic process (GO:0006796)	88/183	3.23333e-06	0.000294637	1.5091	19.078	ALK;LRRK2;GDE1;PTEN;PIK3CD;PIK3CB;DUSP18;DUSP16;NUDT3;NUDT4;NUDT11;THTPA;NUDT10;DUSP12;PPP3CA;PPP3CB;PPIP5K1;PPIP5K2;ENPP2;PIP4K2B;EPHB2;PRKCG;DUSP5;EPHA7;DUSP3;PLA2G4E;OCRL;ACYP2;DUSP28;ACYP1;HDHD2;DUSP8;INPP4A;PLA2G15;ITPKB;MINPP1;PLPP5;PLCB3;PLPP4;PLCB4;PIK3CA;ITPKA;PGP;FAM20B;FAM20C;ALDOC;ALDOA;PLCB1;PLPP2;PLPP1;ISYNA1;PLPPR1;PLPPR2;INPP1;PLPPR3;SLC20A1;PLPPR4;PLPPR5;LPL;LCAT;AGPAT1;AGPAT2;IN…
regulation of short-term neuronal synaptic plasticity (GO:0048172)	2020-11-11	3.41873e-06	0.000306066	3.13824	39.4986	SYNGR1;RAB3A;SYP;GRIK2;SHISA9;SHISA8;RAB3GAP1;SHISA7;PPFIA3;SHISA6;SLC8A2
proteasomal protein catabolic process (GO:0010498)	109/237	3.43175e-06	0.000301935	1.44333	18.1606	UBXN2B;UBXN2A;LTN1;KEAP1;UBE2D1;UBE3A;PSMD8;PSMD6;CDC23;HERC2;CDC26;PSMD2;PSMD3;CDC27;PSMD1;BTRC;RNF44;FBXW5;ANAPC7;FBXW11;UBE4B;KCTD2;ARMC8;KCTD5;RNF126;CDC34;TBL1XR1;HECW2;PSME3;HECW1;PSME1;KCTD13;ANAPC4;NHLRC1;KCTD17;UBA52;CLOCK;BRSK2;PSMD13;CUL3;SEL1L;NEDD4L;FBXO45;AGAP3;FBXO44;ANAPC11;BTBD3;PCBP2;BTBD2;UBC;UBE2B;SMURF1;BTBD11;BFAR;NR1D1;BTBD6;UBE2A;BTBD9;MARCH6;ABTB2;ABTB1;UBE2W;UBXN11;UBE2K…
cellular protein localization (GO:0034613)	143/327	3.8563e-06	0.000333537	1.37238	17.1078	RAB3B;VPS29;RAB3C;RAB3A;ZFYVE9;KDELR1;HID1;RAB43;HERC2;TBC1D30;ARFIP2;VPS35;EIF2D;TBC1D22A;NSF;COG7;USP4;ATG9A;WNT5A;ANK2;TBC1D2B;ATG13;STX1B;RAB30;RAB36;RAB34;RRAGD;RAB35;SCG5;ERP29;STX1A;VCL;COPA;RAB5C;TMED10;VPS26B;DNAJC27;CORO1B;SNX1;NACC2;EPB41L3;RAB6A;TBC1D17;SNX8;RAB6B;PACSIN1;CTSA;BBS2;NGFR;RABGAP1L;ACD;RAB4A;SMURF1;SYNRG;RAB27A;RAB39B;RAB27B;TRAPPC8;HPS6;SMAD7;REEP1;TBCK;AHI1;DLG1;IFT22;…
axonal transport (GO:0098930)	25/36	4.09725e-06	0.000348471	2.17933	27.035	FMR1;TRAK1;TRAK2;AP3M2;BLOC1S6;FXR2;KIF3B;OPA1;KIF3A;TMEM108;NEFL;KIF1B;AP3S2;AP3S1;SNAPIN;DST;AP3D1;DTNBP1;AP3B1;AP3B2;TERF2;SOD1;MAPT;HAP1;PAFAH1B1
NADH dehydrogenase complex assembly (GO:0010257)	38/64	5.18445e-06	0.000433709	1.86333	22.6764	NDUFB9;NDUFA13;NDUFB7;NDUFA11;NDUFB6;NDUFA12;NDUFB5;NDUFB4;NDUFA10;NDUFB3;NDUFB2;ECSIT;TAZ;FOXRED1;NDUFV3;NDUFV2;NDUFA8;NDUFA6;NDUFA5;NUBPL;ACAD9;NDUFA2;NDUFA1;NDUFC2;NDUFC1;BCS1L;OXA1L;NDUFS7;NDUFS6;NDUFAF7;NDUFS5;NDUFAF4;NDUFS4;NDUFAB1;NDUFAF5;NDUFAF3;NDUFS1;NDUFAF1
mitochondrial respiratory chain complex I biogenesis (GO:0097031)	38/64	5.18445e-06	0.000426714	1.86333	22.6764	NDUFB9;NDUFA13;NDUFB7;NDUFA11;NDUFB6;NDUFA12;NDUFB5;NDUFB4;NDUFA10;NDUFB3;NDUFB2;ECSIT;TAZ;FOXRED1;NDUFV3;NDUFV2;NDUFA8;NDUFA6;NDUFA5;NUBPL;ACAD9;NDUFA2;NDUFA1;NDUFC2;NDUFC1;BCS1L;OXA1L;NDUFS7;NDUFS6;NDUFAF7;NDUFS5;NDUFAF4;NDUFS4;NDUFAB1;NDUFAF5;NDUFAF3;NDUFS1;NDUFAF1
mitochondrial respiratory chain complex I assembly (GO:0032981)	38/64	5.18445e-06	0.000419941	1.86333	22.6764	NDUFB9;NDUFA13;NDUFB7;NDUFA11;NDUFB6;NDUFA12;NDUFB5;NDUFB4;NDUFA10;NDUFB3;NDUFB2;ECSIT;TAZ;FOXRED1;NDUFV3;NDUFV2;NDUFA8;NDUFA6;NDUFA5;NUBPL;ACAD9;NDUFA2;NDUFA1;NDUFC2;NDUFC1;BCS1L;OXA1L;NDUFS7;NDUFS6;NDUFAF7;NDUFS5;NDUFAF4;NDUFS4;NDUFAB1;NDUFAF5;NDUFAF3;NDUFS1;NDUFAF1
regulation of actin filament-based process (GO:0032970)	37/62	5.82561e-06	0.000464502	1.87282	22.5736	LRP1;ROCK2;TWF2;ARHGAP18;PDGFA;RND2;EFNA5;CORO1A;ARHGAP35;RND1;RHOBTB2;ARHGAP44;CNN2;SH3BP1;MLST8;GPM6B;EPHA5;DMTN;PRKCD;ARHGEF19;TSC1;ARHGAP28;RHOF;RHOC;BAIAP2;RHOD;MTOR;RHOB;BST2;CCDC88A;DLC1;TAOK1;FSCN1;CDK10;RHOU;RHOQ;EPHA3
regulation of small GTPase mediated signal transduction (GO:0051056)	70/140	5.86202e-06	0.000460214	1.56912	18.9032	TRIO;FAM13B;GDI1;RASGRF2;FAM13A;ITSN1;RASGRF1;ARHGAP1;ARHGAP39;FOXM1;ARHGAP5;ARHGAP35;ARHGAP4;ARHGAP44;PREX1;MCF2L;ARHGEF11;PLEKHG2;ARHGEF17;NCOA3;PLEKHG5;ARHGEF19;ARHGEF18;OCRL;RHOF;ARAP1;RHOC;RHOD;VAV1;VAV2;RHOB;BCR;TIAM2;TIAM1;ARHGAP10;ARHGEF9;ARHGEF4;RHOU;ARHGEF1;ARHGEF7;SOS1;SQSTM1;NGEF;RHOQ;ARHGAP18;KALRN;ARHGAP12;RHOBTB2;ARHGAP22;ABR;ARHGAP21;ARHGAP20;RHOT2;RHOT1;RELN;SH3BP1;CHN2;CHN1;SRGA…
small GTPase mediated signal transduction (GO:0007264)	53/99	6.30951e-06	0.00048784	1.68007	20.1162	ARHGAP1;RASSF1;ARFIP2;HRAS;KSR1;ARHGEF18;KSR2;IPCEF1;RUNDC3A;CNKSR2;SHTN1;MRAS;RAPGEF2;MAPKAPK5;PRKD1;SOS1;RAPGEF6;SHC2;RGS19;SHC1;RRAD;ARL3;RAP1GDS1;ARHGAP18;HACD3;NTN1;RASGRP3;ABR;RRAS;G3BP2;KRIT1;SHOC2;RREB1;RALGDS;SAMD3;BRAP;JUN;RASL10A;SETDB1;SIAH2;PLK2;TNK2;MAPK14;ARHGAP33;MAPK11;RIT2;GNB1;CDK2;NF1;GRB2;KRAS;RGL1;RGL2
regulation of cardiac conduction (GO:1903779)	39/67	7.64008e-06	0.0005819	1.82674	21.5228	RYR2;CAMK2D;AHCYL1;NPR1;NPR2;ITPR1;ATP2A2;ITPR2;ATP1A3;ATP1A2;ATP1A1;SRI;RYR3;SLC8A1;SLC8A2;NPPC;TMEM65;TNNI3;PRKACA;NANOS1;CXADR;TRPC1;PDE4D;CAV1;ATP2B4;ATP2B3;ATP1B3;ANK2;ATP2B2;ATP1B2;ATP2B1;ATP1B1;SLC8A3;ASPH;FKBP1B;FXYD6;CALM3;CALM1;CALM2
regulation of secretion by cell (GO:1903530)	34/56	8.14986e-06	0.000611599	1.90536	22.3261	RAB3B;RAB3C;MCTP1;RAB3A;FMR1;CAMK2A;CPLX2;CPLX1;RIMS2;RIMS1;RAB40B;RAB26;KCNMB4;STXBP5;RAB8A;NSF;RHBDF1;MEF2C;SYT1;HTR1A;SEPT5;SYN1;STXBP5L;VAMP8;RAB10;DNAJC1;RAB15;RAB13;SCG5;HAP1;LLGL1;VAMP2;VAMP3;LLGL2
brain development (GO:0007420)	61/119	8.36433e-06	0.000618597	1.60868	18.8079	ROBO2;CNTNAP2;RARG;THRA;CHD8;ROGDI;PTEN;UBE3A;SMG9;CDH2;ZIC2;CDK5RAP1;CIC;CDK5RAP3;BBS4;EPHA7;MKKS;SLC6A17;MAP1S;SHROOM2;TBR1;EML1;HSPG2;DMRTA2;PITPNM1;GPRIN1;DDIT4;NDUFS4;RARA;RAPGEF2;HAP1;PAFAH1B2;SHANK1;PAFAH1B1;DLX2;ABCB6;AMIGO1;GRIN2A;SRR;ATXN1;RELN;NNAT;APOD;CTNNA2;HES5;BPTF;BBS2;ARNT2;EGR2;PTCH1;PTPN11;SMARCA1;GRIN2B;POU6F1;NF1;POMK;PLXNB2;CNTN4;NES;RAB3GAP1;CDK5R1
clathrin-dependent endocytosis (GO:0072583)	26/39	8.46861e-06	0.000617362	2.09216	24.4346	NLGN3;NLGN1;NLGN2;ITSN1;CLTC;CLTB;AP2A1;C2CD4C;FNBP1L;AP2A2;DLL1;FCHO1;INPP5F;PIP5K1C;AP2M1;PACSIN1;SNCA;SYT5;SYT2;SYT1;AP2B1;SYT17;GAK;CDK5;SYNJ1;DNAJC6
regulation of neurotransmitter receptor activity (GO:0099601)	23/33	9.11542e-06	0.000655155	2.18726	25.3843	APP;NLGN1;LYNX1;MEF2C;NLGN2;DAPK1;SHISA9;MAPK8IP2;SHISA8;SHISA7;SHISA6;CACNG7;CACNG8;RELN;NETO1;CRH;CAPN1;CACNG2;CNIH2;CACNG3;CNIH3;CACNG5;SHANK1
receptor localization to synapse (GO:0097120)	15/18	9.90691e-06	0.000702152	2.6152	30.1331	NLGN1;KIF17;GPHN;CACNG7;CACNG8;DLG1;DLG2;DLG3;KIF5C;KIF5B;KIF5A;CACNG2;CACNG3;RAB8A;CACNG5
regulation of insulin secretion (GO:0050796)	52/98	1.07585e-05	0.000752064	1.66519	19.0494	KCNG2;SNAP25;MIDN;IRS1;KCNC2;SLC2A1;IRS2;TM7SF3;PPP3CB;ENSA;SOX4;EPHA5;ABCC8;SIRT4;CACNA2D2;RFX3;PRKCA;ISL1;SFRP1;NOV;SLC25A5;CLOCK;SLC25A4;STX1A;RAPGEF4;BRSK2;NLGN2;STXBP4;ITPR1;CACNA1A;ARL2;ITPR2;EFNA5;CACNA1E;ADCY5;ARNTL;NNAT;UQCC2;BAD;KCNB1;INHBB;NR1D1;SLC8B1;SYT7;GCK;PER2;MARCKS;ARL2BP;CAPN10;KCNS3;MCU;CDK16
neurogenesis (GO:0022008)	31/50	1.10947e-05	0.000765083	1.94571	22.1987	DAGLA;ROGDI;PCSK9;SIX1;WDR62;ASCL1;TRAK1;KIF17;TRAK2;ZNHIT2;KIF3A;BTBD3;BTBD2;SPOCK1;CHAC1;WNT2;TCF7L1;BCL11B;BCL11A;METTL3;RITA1;BTBD11;BTBD6;CIT;ABTB2;CDK6;COPS2;MAPT;HAP1;FAT4;DAGLB
mitochondrial transport (GO:0006839)	67/135	1.26081e-05	0.000857858	1.5575	17.5704	ATP5C1;ATP5G3;TOMM20;CHCHD4;TIMM17A;TIMM17B;VPS35;SLC25A42;SLC25A45;SLC25A44;STARD3;AIP;TOMM34;TOMM40L;ATP5J2;SLC25A16;KIF1BP;PPIF;DNLZ;SLC25A51;SLC25A10;SLC25A53;SLC25A12;SLC25A5;SLC25A4;SLC25A11;SLC25A14;ATP5S;STOML2;TIMM9;ATP5A1;TIMM13;TIMM10;ATP5O;COX5B;MFF;SLC25A26;SLC25A28;PITRM1;ATP5E;GRPEL2;ATP5D;UCP2;CYC1;SLC25A20;SLC25A23;SLC25A22;SLC25A25;SLC25A24;TIMM8B;FIS1;HSPA4;BAD;BNIP3;DNAJC15;GD…
respiratory electron transport chain (GO:0022904)	50/94	1.44389e-05	0.000969496	1.66928	18.6051	COX7B;NDUFA13;NDUFA11;NDUFA12;NDUFA10;ETFB;COX6A1;COX7C;COX6A2;UQCRFS1;COX8A;NDUFC2;NDUFC1;ALDH5A1;NDUFS7;SDHAF2;NDUFS6;GPD2;NDUFS5;NDUFS4;NDUFS1;SLC25A12;NDUFB9;NDUFB7;NDUFB6;NDUFB5;NDUFB4;NDUFB3;NDUFB2;UQCR11;UQCR10;COX5B;COX5A;NDUFV3;CYC1;NDUFV2;PPARGC1A;COX10;NDUFA8;NDUFA6;UQCC3;NDUFA5;NDUFA4;NDUFA2;NDUFA1;COX6C;UQCRQ;NDUFAB1;CYCS;NDUFAF1
negative regulation of neuron differentiation (GO:0045665)	37/64	1.61099e-05	0.00106765	1.81429	20.0227	RTN4R;GSK3B;DLX2;HDAC2;PTPRS;SEMA3A;PTPRO;STMN2;LPAR1;DTX1;CRMP1;CIB1;ASCL1;DLL1;EFNB2;SOX3;BAG5;DPYSL3;SPOCK1;HES1;APOE;HES5;MYLIP;EPHA4;NGFR;PAQR3;CBFA2T2;BMP7;GAK;STX1B;RTN4RL1;ID2;ID1;ID3;CNTN4;FKBP4;ITM2C
cytoskeleton organization (GO:0007010)	63/126	1.67702e-05	0.00109716	1.56912	17.2539	CNTNAP1;RTKN;SH3KBP1;MAST3;MAST2;MAST1;SIPA1L3;ARHGAP4;ZMYM1;ZMYM2;PCLO;CAPZB;ZMYM4;DPYSL2;ZMYM6;SH3D19;PRKCI;SUN1;SEMA6A;DST;TPM1;ANK3;ANK1;ARHGAP10;ARC;BIN1;PFDN1;RHOU;TNIK;TLN1;OBSL1;AJUBA;RHOQ;SHANK1;SPTBN4;LAMA5;FITM2;THY1;CAMSAP1;CNN2;NCKIPSD;STRIP2;FGD5;FGD6;EPB41L3;PACSIN2;PACSIN3;PAK6;APOE;PDZD8;WASF3;MARK1;PACSIN1;DMTN;MICAL3;MICAL2;CDC42BPB;PTK2;DIAPH1;ABI2;QRICH1;BRWD1;SIPA1
neuron migration (GO:0001764)	26/40	1.68578e-05	0.00108893	2.03986	22.4194	GPM6A;SEMA3A;NHSL1;RELN;DNER;SPOCK1;NRCAM;MARK2;MARK1;MEF2C;CDKL5;AUTS2;USP9X;ELP3;CCK;VEGFA;NR4A2;TUBB2B;CDK5;DDIT4;DCX;RAPGEF2;LRP12;FGFR1;PAFAH1B1;CDK5R1
mitochondrial ATP synthesis coupled electron transport (GO:0042775)	46/85	1.74487e-05	0.00111301	1.69834	18.6074	NDUFB9;COX7B;NDUFA13;NDUFB7;NDUFA11;NDUFB6;NDUFA12;NDUFB5;NDUFB4;NDUFA10;NDUFB3;NDUFB2;UQCR11;UQCR10;TAZ;COX6A1;COX5B;COX7C;COX6A2;COX5A;UQCRFS1;NDUFV3;CYC1;NDUFV2;COX10;COX8A;NDUFA8;NDUFA6;UQCC3;NDUFA5;NDUFA4;NDUFA2;NDUFA1;NDUFC2;NDUFC1;COX6C;NDUFS7;SDHAF2;NDUFS6;UQCRQ;NDUFS5;NDUFS4;NDUFAB1;CYCS;NDUFS1;NDUFAF1
regulation of cell morphogenesis involved in differentiation (GO:0010769)	24/36	1.8895e-05	0.00119039	2.09216	22.7556	CHRNB2;EPHA4;FMR1;NEDD4L;ARHGAP35;PTK2;PAK1;RAP2A;FXR2;SIPA1L1;CDH2;ADGRB3;HECW2;RUFY3;NEDD4;PDPN;CHN1;HECW1;SARM1;NSMF;TNIK;PAK3;LRRC4C;MARK2
ubiquitin-dependent protein catabolic process (GO:0006511)	145/341	1.9836e-05	0.00123443	1.33444	14.4494	UBXN2B;UBXN2A;LTN1;UBE2D1;RNF19B;UBE3A;UBE3B;FBXO21;PSMD8;PSMD6;NUB1;CDC23;HERC2;CDC26;PSMD2;PSMD3;CDC27;PSMD1;BTRC;MYLIP;RNF44;FBXW5;AREL1;ANAPC7;FBXW11;UBE4B;KCTD2;ARMC8;FBXO10;FBXO11;KCTD5;RNF40;KCTD6;TOM1L1;RNF126;CDC34;TBL1XR1;HECW2;PSME3;HECW1;PSME1;KCTD13;ANAPC4;NHLRC1;KCTD17;UBA52;CLOCK;SQSTM1;KLHL18;UBA7;KLHL15;PSMD13;CUL3;UBR4;NEDD4L;UBR3;FBXO45;AGAP3;ANAPC11;BTBD3;PCBP2;BTBD2;UBC;UBE2H…
post-Golgi vesicle-mediated transport (GO:0006892)	34/58	2.35489e-05	0.00144783	1.83966	19.6042	CHIC2;ARF1;ARL3;AP2A1;VPS52;VTI1A;STXBP6;CCDC93;VTI1B;ARFGEF2;OSBPL5;SORT1;GBF1;VPS13A;EXOC6B;AP3D1;MYO5A;SCAMP1;AP3B2;RBSN;SORL1;SCAMP2;VAMP8;RAB10;DOPEY2;RABIF;MYO1B;EXOC4;GOPC;EXOC5;CORO7;LLGL1;VAMP2;EXOC1
positive regulation of dendrite extension (GO:1903861)	14/17	2.60985e-05	0.00158548	2.58443	27.2752	CPNE9;SYT4;SYT3;UNC13A;SYT2;CPNE5;SYT1;SMURF1;CPNE6;NEDD4L;RASAL1;SYT17;RIMS2;RIMS1
regulation of synaptic transmission, glutamatergic (GO:0051966)	28/45	2.6772e-05	0.00160726	1.95268	20.5581	NLGN3;NLGN1;NLGN2;LRRK2;NRXN1;GRIK3;ATP1A2;GRM1;GRM3;GRM2;CACNG7;CACNG8;GRM5;GRM4;RELN;GRM7;CDH2;DRD1;CACNG2;CACNG3;CACNG5;ATAD1;MEF2C;UNC13A;SYT1;MAPK8IP2;CDK5;SHANK1
negative regulation of cell projection organization (GO:0031345)	26/41	3.21155e-05	0.00190564	1.9901	20.59	RTN4R;HDAC2;PTPRS;SEMA3A;PTPRO;LPAR1;STMN2;CRMP1;CIB1;EFNB2;BAG5;DPYSL3;SPOCK1;APOE;NGFR;MYLIP;PRNP;EPHA4;PAQR3;CBFA2T2;GRIN2B;GAK;STX1B;RTN4RL1;FKBP4;ITM2C
positive regulation of axonogenesis (GO:0050772)	24/37	3.75262e-05	0.0022011	2.03561	20.7439	ROBO2;NGFR;SEMA7A;CDKL5;PLXND1;BDNF;AMIGO1;TWF2;ISLR2;NTN1;ROBO1;SHTN1;GOLGA4;TUBB2B;ZFYVE27;SLITRK1;RUFY3;PLXNA2;PLXNA1;PLXNB2;PLXNC1;MAPT;PLXNA4;PLXNA3
receptor internalization (GO:0031623)	30/50	3.80699e-05	0.00220762	1.88294	19.161	ITGB1;RAMP2;RAMP3;CALCRL;TFRC;LRP1;CD81;CLTC;ADM;ARRB1;ARRB2;CACNG7;SNX1;CACNG8;CACNG2;CACNG3;SCYL2;AP2M1;SNCA;CACNG5;FCER1G;CAV1;DNM1;DNM3;CEACAM1;NEDD4;CD9;ACKR3;GRB2;RAMP1
regulation of cardiac muscle contraction by calcium ion signaling (GO:0010882)	16/21	3.85586e-05	0.00221084	2.39104	24.3009	RYR2;CAMK2D;GSTM2;GSTO1;ATP2A2;ATP1A2;ANK2;ATP1B1;SLC8A1;SLC9A1;FKBP1B;TNNI3;CALM3;CALM1;PRKACA;CALM2
synaptic transmission, glutamatergic (GO:0035249)	16/21	3.85586e-05	0.00218627	2.39104	24.3009	UNC13B;GRIA1;NAPA;NAPB;GRIA2;UNC13A;GRID1;GRIK5;GRIK3;GRIK4;SLC1A4;GRIK2;SLC17A6;SLC17A7;GRIA3;GRIA4
cilium assembly (GO:0060271)	124/288	3.90549e-05	0.00219008	1.35119	13.7153	CEP126;TRAF3IP1;IFT172;CEP19;FNBP1L;CDC14A;DZIP1L;NEK1;KIFAP3;PRKACA;DYNC2H1;DNAAF3;CEP131;RFX3;OCRL;CSNK1E;RPGRIP1L;TUBA4A;IFT88;IFT81;TMEM138;AKAP9;BBOF1;ATP6V0D1;FAM92A;ARL6;ARL3;FBF1;TTBK2;KIF3B;PRKAR2B;KIF3A;TTC21B;NPHP4;KIF3C;MARK4;ATP6V1D;CEP78;BBS2;BBS1;CFAP74;ODF2;RAB3IP;IFT122;PARVA;FUZ;BBIP1;TMEM231;ICK;IFT20;AHI1;IFT22;WDR60;CEP83;UNC119;IFT27;DYNLRB1;DZIP1;TTC26;CBY1;LRRC6;SNX10;KIF1…
protein polyubiquitination (GO:0000209)	122/283	4.19483e-05	0.00232676	1.35288	13.6358	FBXO27;UBE2D1;RNF19B;UBE3A;UBE3B;FBXO21;PSMD8;NPEPPS;PSMD6;RNF114;CDC23;RUSC1;CDC26;PSMD2;PSMD3;CDC27;PSMD1;FBXO6;BTRC;FBXO9;MYLIP;FBXW5;ANAPC7;FBXW7;FBXW11;FBXW9;UBE2E2;UBE4B;LMO7;FBXO10;FBXO11;RC3H2;RNF126;CDC34;HECW2;PSME3;HECW1;PSME1;ANAPC4;NHLRC1;UBA52;PSMD13;TNKS;CUL3;NEDD4L;UBR2;FBXO44;FBXO41;ANAPC11;UBC;LONRF1;LONRF2;UBE2H;HACE1;UBE2B;SMURF1;SIAH2;BFAR;UBE2A;MARCH6;FBXO31;UBE2W;MARCH1;UBO…
chemical synaptic transmission, postsynaptic (GO:0099565)	22/33	4.22804e-05	0.00231996	2.09216	21.0705	NLGN3;GABRA2;GSK3B;MPP2;GABRA1;GSK3A;MEF2C;CHRNA4;GABRA5;LRRK2;GABRA4;GABRA3;ARRB2;MAPK8IP2;GABRG3;GRIN2B;GABRG2;NPAS4;GLRA1;GRIN2A;GPRIN1;RAB3GAP1
regulation of postsynaptic membrane potential (GO:0060078)	22/33	4.22804e-05	0.00229528	2.09216	21.0705	NLGN3;GABRA2;GSK3B;MPP2;GABRA1;GSK3A;MEF2C;CHRNA4;GABRA5;LRRK2;GABRA4;GABRA3;ARRB2;MAPK8IP2;GABRG3;GRIN2B;GABRG2;NPAS4;GLRA1;GRIN2A;GPRIN1;RAB3GAP1
regulation of dendritic spine morphogenesis (GO:0061001)	17/23	4.23617e-05	0.00227549	2.31957	23.3563	CAMK2B;EPHA4;NLGN1;LRRK2;PTEN;SRCIN1;LRP8;ARHGAP44;ARC;SIPA1L1;RELN;CDK5;CAPRIN1;PDLIM5;NGEF;CDK5R1;LZTS3
regulation of dendritic spine development (GO:0060998)	21/31	4.40626e-05	0.0023422	2.1259	21.3226	CAMK2B;EPHA4;NLGN1;MEF2C;PTPRS;FMR1;LRRK2;FOXO6;SRCIN1;ARHGAP44;ARC;FXR2;SIPA1L1;CDK5;APOE;CAMK1;PDLIM5;LZTS3;SHANK1;CDK5R1;ARF6
anterograde axonal transport (GO:0008089)	21/31	4.40626e-05	0.00231805	2.1259	21.3226	SNAPIN;FMR1;AP3D1;DTNBP1;HSPB1;AP3B1;TRAK1;AP3B2;TERF2;TRAK2;SOD1;AP3M2;BLOC1S6;FXR2;KIF3B;KIF3A;NEFL;KIF1B;AP3S2;AP3S1;HAP1
protein ubiquitination (GO:0016567)	203/506	4.47005e-05	0.00232762	1.25902	12.6097	KEAP1;BACH1;PSMD8;PSMD6;NUB1;HERC3;RNF114;HERC2;RUSC1;PSMD2;PSMD3;PSMD1;FBXO6;BTRC;FBXO9;TRIM23;RC3H2;RNF126;CDC34;HECW2;PSME3;HECW1;PSME1;KCTD13;NHLRC1;UBA52;CBLL1;NEDD4L;RTF1;ANAPC11;BRAP;HACE1;SIAH2;BTBD11;KLHDC8B;ABTB2;ABTB1;KLHDC8A;FBXL3;DZIP3;DET1;LRSAM1;BRCA1;PRPF19;ENC1;ARIH1;RNF152;SHPRH;TOPORS;RNF168;RNF144A;GAN;PELI1;WAC;PDZRN3;RNF166;RNF165;PCNA;PELI3;DERL1;NEDD8;PCNP;PSMB7;RNF138;SPO…
regulation of GTPase activity (GO:0043087)	86/188	4.4732e-05	0.00230573	1.43558	14.3771	ITGB1;GSK3B;CD40;PLXND1;DOCK9;LRRK2;RASGRF1;ARHGAP1;STMN3;SNX13;ARHGAP35;CX3CL1;SIPA1L1;TBC1D30;PLXNC1;EVI5L;RGS8;HRAS;PRKG1;RGS7;EPHA5;EPHA4;BCAS3;CDKL5;OCRL;ARAP1;VAV1;VAV2;BCR;ADCYAP1;SFRP1;TBC1D20;RASA4;TBC1D7;RAPGEF2;PKP4;PRTN3;ITGA6;ARHGEF7;RAPGEF6;NGEF;EPHA3;RTN4R;RAP1GDS1;ASAP3;ARL2;ADRB1;THY1;EFNA5;RASGRP1;RAP1GAP;ABR;ARHGAP21;FGD5;FGD6;SH3BP1;CHN2;CHN1;PLXNA2;PLXNA1;DVL3;SRGAP2;CCL17;PL…
protein stabilization (GO:0050821)	72/152	4.53987e-05	0.00231669	1.48653	14.8654	RPL5;USP36;SWSAP1;HSP90AB1;CCNH;USP33;PTEN;CLU;RASSF2;SUMO1;CHEK2;LAMP2;FLOT2;PIM2;SOX4;CCT3;EPHA4;CCT2;COG7;FBXW7;RPL23;TESC;USP2;PRKCD;MUL1;TSC1;ATP1B3;ANK2;ATP1B2;ATP1B1;HCFC1;CDC37;DNLZ;PPIB;GAPDH;PFN2;USP13;USP27X;STXBP4;SEL1L;RPL11;PIK3R1;NLK;STK4;RTN4;NAPG;USP19;TBRG1;DVL1;CDC37L1;DVL3;FLNA;MSX1;PPARGC1A;TRIM44;PEX19;UBE2B;WFS1;HPS4;SYVN1;MT3;SMAD7;CDK7;PINK1;PER3;GNAQ;AAK1;PIN1;HSPA1B;HSP…
negative regulation of microtubule polymerization or depolymerization (GO:0031111)	19/27	4.54567e-05	0.00229669	2.20839	22.0811	STMN2;DYRK1A;KATNB1;CIB1;TUBB4A;CAMSAP1;EML2;TTBK2;CAMSAP2;CLIP3;CAMSAP3;NAV3;APC;STMN1;FKBP4;MAPRE1;CLASP1;SNCA;CLASP2
mitochondrial electron transport, NADH to ubiquinone (GO:0006120)	28/46	4.76524e-05	0.00238402	1.91023	19.0098	NDUFB9;NDUFA13;NDUFB7;NDUFB6;NDUFA11;NDUFA12;NDUFB5;NDUFB4;NDUFA10;NDUFB3;NDUFB2;NDUFV3;NDUFV2;NDUFA8;NDUFA6;NDUFA5;NDUFA4;NDUFA2;NDUFA1;NDUFC2;NDUFC1;NDUFS7;NDUFS6;NDUFS5;NDUFAB1;NDUFS4;NDUFS1;NDUFAF1
regulation of cell cycle (GO:0051726)	96/215	5.39125e-05	0.00267102	1.40126	13.7718	CDKN1B;PPP1R13B;CITED2;HNRNPU;ADARB1;FOXM1;CKS1B;TTC28;SLK;CCND1;RPS6KA2;PIM1;NEK1;PIM2;JUNB;CDK5RAP3;MAP3K4;TMEM8B;LIN52;MEN1;PHACTR4;TSPYL2;MAP2K4;MAP2K1;MAP2K2;STRADB;METTL3;TSC2;TSC1;OXSR1;CDC25A;HCFC1;RHOB;SFRP1;IRF1;MADD;RARA;BIRC5;SIK1;TNIK;PRR11;DTL;L3MBTL1;ANKRD17;BEX2;LIN37;HPGD;STK39;TXLNG;HTRA2;STK4;ARNTL;LRP6;PAK1;BRINP1;RBBP4;CAMK2N1;PES1;PAK6;RPRD1B;USP51;PAK3;MAP4K3;MAP4K4;ZBTB17;…
regulation of proteasomal ubiquitin-dependent protein catabolic process (GO:0032434)	46/88	5.54846e-05	0.00272248	1.64044	16.0754	DET1;GSK3B;CEBPA;GSK3A;UBXN1;HSP90AB1;RNF14;HFE;LRRK2;RPL11;KEAP1;RNF19B;PRICKLE1;CLU;HSPBP1;CCAR2;NUB1;RNF114;BAG5;SUMO1;RNF138;DVL1;GNA12;BBS7;ARIH1;LONRF1;LONRF2;UBQLN4;N4BP1;SOCS5;USP5;GLMN;CSNK1E;RAD23B;KLHL40;SMAD7;RNF144A;RFWD2;WAC;STUB1;TRIB2;OGT;RNF166;HSPA1B;HSPA1A;TAF1
protein dephosphorylation (GO:0006470)	61/125	5.71352e-05	0.00277677	1.53146	14.9625	PTPRT;PTPRU;PTPRR;PTPRS;PTPRO;PTEN;PTPRM;PPP2R2A;PTPRJ;DUSP18;DUSP16;DUSP14;DUSP12;PPP3CA;PPP3CB;PPP3CC;PPP4R2;BTRC;SBF1;NCK1;DUSP5;PPP1R12A;DUSP3;FBXW11;DUSP1;DUSP28;PPP2R5D;DUSP26;DUSP8;DUSP6;DUSP7;SDHAF2;CTDSP1;CTDSP2;PGP;PPP1R15A;PHLPP2;MTMR3;PHLPP1;PPM1M;MTMR4;RPAP2;PPM1E;MTMR6;PPM1F;MTMR7;PPP2CA;PPP2CB;RPRD1B;RPRD1A;PTPRN2;EYA2;PTPN11;PTPRD;PDP1;PPP5C;PPP2R2C;PPP2R2B;PPP2R2D;PTPN4;PTPN3
phosphatidylinositol biosynthetic process (GO:0006661)	50/98	6.16151e-05	0.00296625	1.60114	15.5224	ARF3;SLC27A1;ARF1;PGAP2;MTMR12;PGAP3;MTMR14;PTEN;PIK3CD;PIGZ;CWH43;PIK3CB;PIGV;PIK3C2B;PIP4K2B;PIP4K2C;SBF1;OCRL;INPP4A;DPM2;PIGB;DPM3;PITPNM1;PIK3CA;PITPNM3;PITPNM2;PIK3C3;PIGF;PI4K2A;CDS1;MTMR1;MTMR3;PIK3R4;PIK3R1;MTMR4;MTMR6;MTMR7;INPP5F;INPP5E;INPP5J;PIP5K1A;PIP5K1B;PIP5K1C;CDIPT;RAB4A;PLEKHA3;SYNJ2;PIKFYVE;SYNJ1;PI4KA
positive regulation of protein binding (GO:0032092)	34/60	6.1942e-05	0.00295411	1.77834	17.2309	APP;GSK3B;LRP1;USP33;HFE;LRRK2;RPL11;DERL1;STK4;PKD1;SPPL3;ADD1;ADD2;PPP2CA;PPP2CB;APOE;B2M;DACT1;MEN1;MEF2C;RIPK2;BDNF;CAV1;TMEM173;TIRAP;HIPK2;FKBP1A;TIAM1;BMP2;TRAF4;BAMBI;RAPGEF2;RAN;TAF1
negative regulation of intracellular signal transduction (GO:1902532)	75/161	6.40447e-05	0.00302611	1.46191	14.1161	MAPKBP1;NDUFA13;GSK3A;WWC1;WWC2;PDE3B;OTUD7A;PTEN;OTUD7B;CIB1;RORA;PTPRJ;ARRB2;NOC2L;PYCARD;PREX1;TMSB4X;HYAL2;ZC3H12A;PHLDA3;EPM2A;DUSP3;DUSP1;MAGI2;PPP2R5B;MUL1;TSC2;TSC1;PPP2R5C;CDC34;CARD19;DDIT4;TBC1D7;PPIF;MAPKAPK5;ZMYND11;DEPDC5;AJUBA;PHLPP2;PRKAA2;RNF34;PHLPP1;USP10;MGRN1;NPRL2;NPRL3;ITPR1;TWIST1;UBR2;UBR1;ADIPOR1;RELA;ARHGAP12;ARNTL;SH3BP1;TMEM127;THEM4;FNIP1;MARK3;MCL1;UBE2B;CAV1;PDE2A;…
intraciliary transport involved in cilium assembly (GO:0035735)	25/40	6.48325e-05	0.00303523	1.9614	18.9152	TTC26;TRAF3IP1;IFT172;KIF17;KIF3B;KIF3A;TTC21B;KIF3C;KIFAP3;IFT57;DYNC2H1;WDR19;CEP131;IFT122;WDR34;DYNLL2;WDR35;IFT20;IFT88;IFT22;IFT81;WDR60;IFT27;DYNLRB1;SSX2IP
receptor metabolic process (GO:0043112)	33/58	7.09464e-05	0.00329127	1.78555	17.0584	ITGB1;BECN1;RAMP2;RAMP3;CALCRL;TFRC;LRP1;CD81;CLTC;PIK3R4;ADM;ARRB2;SNX1;SNX25;AP2M1;PLEKHJ1;SNCA;SH3GLB1;ARFGEF2;FCER1G;TGFB1;SMURF1;CAV1;LMTK2;NSG1;DNM1;DNM3;NEDD4;CD9;ACKR3;GRB2;RAMP1;LGMN
plasma membrane organization (GO:0007009)	23/36	7.74704e-05	0.00356154	2.00499	18.9784	CXCR4;ANK2;ANO6;SNX33;ANK3;FNBP1L;SYT7;P2RX7;EHD2;ARV1;PLSCR1;SERP1;PLSCR3;PLSCR2;SYT11;MICALL1;EPB41L3;PLSCR4;PACSIN2;PACSIN3;WHAMM;SPTBN1;PACSIN1
Wnt signaling pathway, calcium modulating pathway (GO:0007223)	23/36	7.74704e-05	0.00352974	2.00499	18.9784	FZD2;LEF1;CAMK2A;FZD6;WNT5A;NLK;GNAO1;TNRC6C;PPP3CA;MOV10;PPP3R1;PPP3CB;PLCB3;GNG2;AGO4;AGO1;GNB1;AGO2;CTNNB1;PLCB1;CALM1;TNRC6A;TNRC6B
regulation of filopodium assembly (GO:0051489)	23/36	7.74704e-05	0.00349851	2.00499	18.9784	PPP1R16B;GPM6A;TENM1;BCAS3;TENM2;NLGN1;DMTN;MYO10;FMR1;PLPPR5;PRKCD;WASL;ARAP1;FNBP1L;TRPM2;MIEN1;CAPZB;PALM;DPYSL3;FSCN1;AGRN;RHOQ;ARF6
negative regulation of protein dephosphorylation (GO:0035308)	14/18	8.27696e-05	0.00370503	2.44085	22.9427	PPP1R15A;PPP1R16B;GSK3B;YWHAB;BOD1;ARPP19;FKBP1A;PPP4R4;FKBP1B;PPP1R1B;TIPRL;ENSA;PPP1R8;CRY2
regulation of dendrite extension (GO:1903859)	14/18	8.27696e-05	0.00367281	2.44085	22.9427	CPNE9;SYT4;SYT3;UNC13A;SYT2;CPNE5;SYT1;SMURF1;CPNE6;NEDD4L;RASAL1;SYT17;RIMS2;RIMS1
regulation of synaptic vesicle cycle (GO:0098693)	2020-10-11	8.39585e-05	0.00369345	2.85294	26.7754	RIMS2;RIMS1;RIMS4;PREPL;RIMS3;CDK5;LRRK2;SEPT5;SYN1;SNCA
negative regulation of cellular process (GO:0048523)	211/534	9.35847e-05	0.00408173	1.24002	11.5032	APP;IFITM1;SMARCB1;ADARB1;CCAR2;IFIT3;GJA1;RPS6KA2;CYP1B1;VPS35;SOX4;TNS2;TSPYL2;ACTN1;SOX11;P3H3;MIF;SULT2B1;SFRP1;SFRP2;TXNIP;PRKD1;ATF5;CBLL1;PLPP1;LRPAP1;NEDD4L;ZBTB7C;ATG5;SMARCA2;SMARCA4;BST2;CDK10;STRN;ANP32B;BAP1;PTPRU;TENM1;BTG2;RARG;BTG1;CDKN1B;ARHGAP1;PTPRJ;SHH;HYAL1;HYAL2;CD34;HRAS;CD33;WARS;TESC;EMP3;WNT9A;NME1;RHOB;VAMP8;DUS2;NME6;NOV;RAPGEF2;VAMP3;CAB39;ADAM22;FAM129B;PPP2CA;MNT;SE…
potassium ion transport (GO:0006813)	34/61	9.72965e-05	0.00420766	1.74918	16.1585	KCNG1;KCNG2;KCNC1;KCNC4;KCNA2;KCNA4;ATP1A2;KCNA6;KCNV1;KCNMB2;KCNMB4;KCNN2;KCNJ2;KCNH1;KCNJ3;KCNJ4;KCNH3;KCNF1;KCNH4;KCNJ6;KCNJ10;ABCC8;KCND3;KCNJ12;KCNIP2;KCNB2;KCNAB1;KCNAB3;KCNS1;KCNS2;KCNS3;KCNK1;KCNK3;KCNK4
phosphatidylinositol metabolic process (GO:0046488)	55/112	0.000104557	0.00448363	1.5411	14.1254	ARF3;SLC27A1;ARF1;SMG1;PGAP1;MTMR12;PGAP3;MTMR14;PTEN;PIK3CD;PIK3CB;PIK3C2B;EFR3A;PIP4K2B;PIP4K2C;SBF1;PLA2G12A;TMEM150A;PLA2G4E;TTC7B;ZFYVE21;OCRL;INPP4A;PITPNM1;PIK3CA;PITPNM3;PITPNM2;PIK3C3;PLCB1;PI4K2A;CDS1;MTMR1;MTMR3;PIK3R4;PIK3R1;MTMR4;MTMR6;MTMR7;INPP5F;INPP5E;INPP5J;PIP5K1A;PIP5K1B;PIP5K1C;IP6K1;CDIPT;IP6K2;RAB4A;MBOAT7;PLEKHA3;SYNJ2;EFR3B;PIKFYVE;SYNJ1;PI4KA
regulation of type B pancreatic cell development (GO:2000074)	2020-08-08	0.000105973	0.00450648	3.13824	28.7222	GSK3B;GSK3A;RHEB;BAD;RFX3;NKX6-1;CLOCK;ARNTL
cilium organization (GO:0044782)	86/192	0.000112161	0.00473025	1.40567	12.7854	CEP126;TTC26;TRAF3IP1;IFT172;CEP19;CBY1;SNX10;FNBP1L;CDC14A;RPGR;NUDCD3;TCTN3;TCTN1;TMEM107;DZIP1L;NEK1;BBS7;IFT57;BBS5;CEP290;BBS4;RAB8A;DYNC2H1;IQCB1;ABCC4;ACTR2;MKKS;CEP131;CCDC113;RFX3;OCRL;WDR34;SEPT4;WDR35;DYNLL2;SEPT5;KIF27;SEPT2;SEPT3;IFT88;IFT81;TMEM138;RILPL1;FAM161B;ATP6V0D1;CFAP54;FAM92A;SSX2IP;CFAP61;ARL6;ARL3;FBF1;DNAH6;ASAP1;HDAC6;TTBK2;ABLIM1;ABLIM3;KIF3A;TMEM67;RAB23;FLNA;POC1B;A…
translation (GO:0006412)	101/232	0.000117167	0.00490085	1.36622	12.3669	CARS;N6AMT1;RPL5;RPL3;RPL34;RPL8;APEH;RPS15;EFTUD2;NARS;RPS19;RPL18A;RPS18;RPL36;RPS11;RPL39;RPS13;RPS8;RPL23;RPS5;RPL22;SARS;GTPBP1;TUFM;PPA1;RPL7L1;EEF1A2;RPL24;RPL27;RPL29;RPL28;TARSL2;MRPL18;GSPT2;MRPL11;EIF4EBP2;ZC3H15;YARS;EEFSEC;DARS;RPL41;MTERF3;MRPL27;MRPL23;EEF2;MRPL24;RPS28;RPS27;AGO2;FARSA;RPS21;FARSB;AARS;MRPS17;MRPS16;GFM2;MRPS11;MRPS12;RPLP0;MRPL37;MRPL34;FARS2;MRPL41;TRMT112;RPL7A…
IRE1-mediated unfolded protein response (GO:0036498)	32/57	0.000128795	0.0053434	1.76182	15.7811	GSK3A;ACADVL;SHC1;DCTN1;ADD1;SEC61A2;MYDGF;EXTL2;TATDN2;SERP1;ASNA1;LMNA;SEC62;EXTL3;SEC63;TSPYL2;KLHDC3;ZBTB17;HSPA5;WFS1;GFPT1;PPP2R5B;SYVN1;ARFGAP1;YIF1A;DNAJC3;CTDSP2;HYOU1;HDGF;KDELR3;TLN1;ATP6V0D1
regulation of synaptic vesicle transport (GO:1902803)	2020-11-13	0.000133922	0.00551133	2.65543	23.6818	RIMS2;RIMS1;RIMS4;PINK1;PREPL;RIMS3;CDK5;LRRK2;SEPT5;SYN1;SNCA
glycerophospholipid biosynthetic process (GO:0046474)	75/164	0.000134212	0.00547907	1.43517	12.7961	SLC44A5;ARF3;ACHE;SLC27A1;ARF1;MTMR12;CPNE7;DGKA;MTMR14;CPNE6;PTEN;PIK3CD;PIK3CB;LCLAT1;PIK3C2B;PIP4K2B;PIP4K2C;SBF1;MFSD2A;PLA2G12A;CSNK2A1;OCRL;PISD;INPP4A;PLSCR1;PITPNM1;PIK3CA;PITPNM3;GPD1;PITPNM2;FAR1;PIK3C3;PI4K2A;CDS1;MTMR1;MTMR3;PIK3R4;LCAT;PIK3R1;PLD6;MTMR4;AGPAT1;AGPAT2;MTMR6;MTMR7;AGPAT4;PGS1;PTDSS2;INPP5F;GPAT4;INPP5E;INPP5J;PIP5K1A;PIP5K1B;PIP5K1C;CDIPT;RAB4A;CHKB;AGK;STARD10;DDHD2;P…
positive regulation of neurogenesis (GO:0050769)	37/69	0.000145231	0.00588187	1.68282	14.8714	NUMBL;SMARCD3;RGS14;SEMA3A;ZC4H2;ASCL1;NEUROD2;BRINP2;BRINP1;NPTN;NRCAM;BRINP3;MEF2C;SEMA6A;MMD;SERPINF1;TCF12;DAB2IP;MMD2;SOX11;VEGFA;SHTN1;HEYL;IMPACT;GPRC5B;PCP4;BMP2;ZEB1;VWC2;RAPGEF2;CTNNB1;NSMF;TCF4;TCF3;NBL1;TRIM32;FGFR1
calcium ion transmembrane transport (GO:0070588)	44/86	0.000152917	0.00614435	1.60561	14.1063	SLC24A2;STOML2;SLC24A3;ATP2A2;CACNA1A;PKD1;NALCN;RYR3;SLC8A1;PARL;SLC8A2;CACNA1G;CACNG7;TRPM2;CACNG8;GRIN2A;PMPCA;ITGAV;CACNG2;SLC25A23;CACNG3;TRPM4;TRPC5;TRPC3;TRPC4;CACNA2D1;TRPC1;ATP2B4;ANO6;SLC8B1;GRIN2B;LETM1;FKBP1A;SLC8A3;AFG3L2;SMDT1;CACNB3;TRPV6;GPRIN1;MICU3;MICU2;MICU1;SLC24A5;MCU
intraciliary transport (GO:0042073)	27/46	0.000156063	0.0062218	1.84201	16.1457	TTC26;TRAF3IP1;IFT172;KIF17;RPGR;KIF3B;KIF3A;TTC21B;KIF3C;KIFAP3;IFT57;DYNC2H1;WDR19;CEP131;IFT122;WDR34;DYNLL2;WDR35;ICK;IFT20;IFT88;IFT22;IFT81;WDR60;IFT27;DYNLRB1;SSX2IP
lipid phosphorylation (GO:0046834)	22/35	0.000157691	0.00623797	1.97261	17.2699	DGKG;SMG1;DGKD;TMEM150A;DGKA;TTC7B;PIK3CD;ZFYVE21;PIK3CB;PIK3R1;DGKZ;EFR3B;PIK3C2B;EFR3A;PIKFYVE;PIK3CA;PI4KA;PIK3C3;IP6K1;DGKI;PI4K2A;IP6K2
regulation of protein binding (GO:0043393)	54/111	0.000164023	0.00643853	1.52671	13.3061	APP;GSK3B;KDM1A;HFE;USP33;LRRK2;CTSZ;PKD1;SPPL3;GOLGA2;PRKACA;B2M;MEN1;DACT1;PRMT8;PRMT7;RIPK2;PRKCD;TFIP11;CSNK1E;TMEM173;AES;TIAM1;RAPGEF2;TMBIM6;HDAC4;LRPAP1;LRP1;RPL11;PDGFB;DERL1;STK4;TTBK1;AURKB;ADD1;ADD2;PPP2CA;MAPK8;DVL1;SNAPIN;CAV1;DAB2IP;SORL1;HIPK2;FKBP1A;BMP2;BAMBI;BCL2;PIN1;MITD1;CAMK1;NES;RAN;TAF1
positive regulation of cellular component organization (GO:0051130)	52/106	0.000164623	0.00641274	1.53951	13.412	GSK3B;CLSTN2;ICE1;CLSTN3;CLSTN1;SUMO1;HYAL1;EPHB2;SH3GLB1;GPX1;WARS;PIH1D1;PRKCD;CLIP3;TFR2;TAL1;IL1RAPL1;AJUBA;CBLL1;PPP1R15A;NLGN3;CAMK2B;NLGN1;CD151;NLGN2;LRP1;NRXN1;NEDD4L;LRP4;ASAP1;DLL1;ADD1;NEUROD2;RELN;SLITRK2;APOE;TPPP;FNIP1;LRRC4B;SNCA;SLF1;TGFB1;BDNF;BNIP3;DAB2IP;WNT7A;BMP7;VEGFA;PTPRD;CALY;ADGRL1;CAMK1
G-protein coupled glutamate receptor signaling pathway (GO:0007216)	2020-12-15	0.00017494	0.00676301	2.51059	21.7193	GRM3;GRM2;GRM5;DAGLA;GRM4;HOMER1;GRM7;HOMER2;GRIK3;HOMER3;DAGLB;GRM1
protein modification process (GO:0036211)	43/84	0.000178016	0.00683021	1.60648	13.8698	CHRM3;LIPT1;CHRM1;UBA7;RPN2;PLOD2;NEDD8;PLOD1;NAGPA;DUSP12;UBL5;SERP1;PPP4R2;AKT2;ST8SIA4;ST3GAL6;LCMT1;CDKL3;CSNK1G3;USP25;PARP4;YES1;ICMT;PARP1;ST8SIA2;WDYHV1;RABGGTB;FBXO11;RABGGTA;PHKA2;MSRA;CDC34;LOX;GGCX;MMP15;QPCT;UBE2N;UBA3;CPE;MAN2B1;UBA52;B4GALT7;BAP1
positive regulation of transcription, DNA-templated (GO:0045893)	412/1120	0.000181108	0.00689698	1.15442	9.947	ATF2;PID1;MAML2;SERPINE1;HNRNPU;ELK1;DCAF6;ELK3;TBK1;SOX18;ZMIZ2;ZC3H12A;CREB3L2;NAMPT;JUNB;IER5;IER2;DDX17;MEF2C;RPL23;RFX3;SOX11;SOX12;ISL1;HCFC1;TFR2;TBPL1;MAML3;PRKD1;ATF5;ATF6;CLOCK;UBA52;ATF4;PDGFB;MRPL12;PPP3R1;PPARGC1A;RREB1;PPARGC1B;CREBBP;JUN;JAG1;FZD2;JUND;FZD7;NR2F2;PBX4;INO80;NR1D1;FOSL2;COL1A1;AGO1;AGO2;HNRNPD;SNAI1;CDK13;ARF4;RARG;SETD3;ELL;PHF1;TCF20;MED16;GLI1;LITAF;GLI2;MED14;SH…
regulation of neuron death (GO:1901214)	38/72	0.000184238	0.00696419	1.65629	14.2429	GSK3B;LRRK2;CTSZ;PCSK9;HTRA2;FAIM2;CLU;EFNB2;GRM4;TBK1;TRIM2;VPS35;APOE;CD34;PPARGC1A;MAP3K5;SNCA;CHGA;PRNP;MEF2C;EGLN2;WNT5A;SIGMAR1;RRAS2;GPR75;TSC1;DHCR24;FOS;BTBD10;SORL1;GRIN2B;CDK5;RILPL1;DDIT4;SARM1;NSMF;ATP13A2;MAPT
organelle transport along microtubule (GO:0072384)	20/31	0.000187435	0.00703294	2.02467	17.3759	MAP1S;NDE1;HTT;TRAK1;BICD1;BICD2;LRPPRC;TRAK2;ARHGAP21;TMEM201;RHOT2;RHOT1;KIF5B;COPG2;MAPT;HAP1;COPG1;RAB6A;DYNC1I1;PAFAH1B1
vesicle-mediated transport to the plasma membrane (GO:0098876)	20/31	0.000187435	0.0069816	2.02467	17.3759	VPS29;ARFGEF2;CHIC2;SDCCAG3;OSBPL5;EXOC6B;RAB10;SNX27;SNX17;MICALL1;EXOC4;VPS35;GOPC;STXBP6;EXOC5;CCDC93;ANKRD50;VPS39;LLGL1;EXOC1
Wnt signaling pathway (GO:0016055)	53/109	0.000190769	0.00705432	1.52593	13.0688	VPS29;PTPRU;GSK3B;RARG;CHD8;LRRK2;USP34;DIXDC1;PTEN;CELSR2;VPS35;BTRC;SOX4;CSNK1G3;WNT5A;VRK1;CSNK1E;AXIN2;WNT9A;VRK3;SFRP1;SFRP2;SMO;UBA52;CSNK1G2;CSNK1G1;ARL6;TNKS;LEF1;LRP4;KLHL12;LRP6;PORCN;TNKS2;UBC;DVL1;DVL3;WNT2;WNT10A;TCF7L1;FZD2;UBE2B;FZD7;WNT7B;FZD6;WNT7A;NR4A2;RNF146;APC;PTK7;CPE;CTNNB1;STRN
positive regulation of developmental growth (GO:0048639)	29/51	0.000195033	0.00716011	1.78449	15.2437	CPNE9;SEMA7A;CPNE5;CPNE6;TWF2;NEDD4L;RASAL1;NTN1;DLL1;RIMS2;RIMS1;GOLGA4;ZFYVE27;SYT4;SYT3;UNC13A;CDKL5;SYT2;SYT1;BDNF;SMURF1;ISLR2;SYT17;SHTN1;RUFY3;MAPT;PPIB;PLCB1;AGRN
regulation of exocytosis (GO:0017157)	29/51	0.000195033	0.00710897	1.78449	15.2437	RAB3B;RAB3C;RAB3A;CPLX2;CPLX1;RIMS2;RAB40B;RAB26;STXBP5;STXBP6;RAB8A;CLASP1;EXPH5;SNCA;CLASP2;NSF;SYT1;RAB27A;RAB27B;SEPT5;STXBP5L;RAB10;RAB15;IL1RAPL1;RAB13;HAP1;LLGL1;VAMP2;LLGL2
cellular protein metabolic process (GO:0044267)	191/484	0.000212085	0.00767566	1.23844	10.4754	RPL5;CHRM3;APP;RPL3;CHRM1;CSF1;RPL34;PLOD2;PLOD1;RPL8;ZDHHC2;RPS15;PCMT1;LGALS1;PPP4R2;CDH2;RPS19;RPL18A;RPS18;AKT2;CHEK2;RPL36;RPS11;RPL39;B2M;RPS13;CHGB;MEN1;CDKL3;CSNK1G3;IGFBP5;RPS8;IGFBP4;RPL23;RPS5;IGFBP3;APLP2;RPL22;SHISA5;SARS;ADAM10;PHKA2;HSPG2;FBXO11;AFG3L2;CDC34;LOX;PAPPA;EEF1A2;MXRA8;RPL24;SPARCL1;RPL27;SCG3;RPL29;RPL28;UBA52;SCG2;LIPT1;RPN2;UBA7;MRPL18;NOTCH4;HTRA2;OMA1;GSPT2;MRPL11;…
regulation of neurotransmitter secretion (GO:0046928)	18/27	0.000214068	0.0076929	2.09216	17.6771	MEF2C;MCTP1;FMR1;LRRK2;CAMK2A;DTNBP1;CPLX2;CPLX1;SEPT5;SYN1;RIMS2;RIMS1;STX1B;RIMS4;PREPL;RIMS3;SYT11;KCNMB4
regulation of cilium assembly (GO:1902017)	18/27	0.000214068	0.0076391	2.09216	17.6771	CEP120;HTT;FUZ;ARHGAP35;IFT20;CYLD;CCDC88A;IFT88;CROCC;TBC1D30;TBC1D7;CDK10;EVI5L;KCTD17;CCDC151;TAPT1;BBS4;ATG5
positive regulation of proteasomal ubiquitin-dependent protein catabolic process (GO:0032436)	37/70	0.000214111	0.00758757	1.65878	14.0151	DET1;GSK3B;CEBPA;GSK3A;RNF14;LRRK2;KEAP1;RNF19B;PRICKLE1;CLU;HSPBP1;NUB1;RNF114;SUMO1;RNF138;DVL1;BBS7;ARIH1;LONRF1;LONRF2;SOCS5;UBQLN2;BCAP31;PLK3;USP5;CAV1;CSNK1E;KLHL40;SMAD7;RNF144A;RFWD2;STUB1;TRIB2;RNF166;HSPA1B;HSPA1A;TAF1
cellular response to starvation (GO:0009267)	52/107	0.000221903	0.00780945	1.52513	12.8313	PLEKHF2;BMPR2;PLEKHF1;USP33;LRRK2;PCSK9;RPTOR;MAP1LC3B;MAP1LC3A;SESN1;LAMP2;ZC3H12A;RNF152;FADS1;MAP3K5;SH3GLB1;KLF10;SREBF1;GABARAPL1;MIOS;ATG14;ITFG2;SREBF2;SFRP1;IMPACT;RRAGD;PICK1;PIK3C3;PRKD1;KPTN;DEPDC5;ATF4;BECN1;MTMR3;PRKAA2;NPRL2;NPRL3;PIK3R4;WDR24;GABARAP;MAPK8;MAPK1;GAS2L1;FNIP1;HNRNPA1;ATG5;WDR59;HSPA5;ASNS;INHBB;MTOR;CPEB4
regulation of potassium ion transmembrane transporter activity (GO:1901016)	17/25	0.000223938	0.0078271	2.134	17.9345	KCNG1;CAB39;ACTN2;STK39;NEDD4L;KCNAB1;ATP1B3;ANK2;ATP1B2;ATP1B1;DLG1;NETO1;KCNS1;KCNS2;NEDD4;AKAP9;VAMP2
regulation of actin cytoskeleton organization (GO:0032956)	39/75	0.000229448	0.00796514	1.63188	13.6749	LRP1;ROCK2;TWF2;ARHGAP18;PDGFA;SEMA3E;RND2;EFNA5;CORO1A;ARHGAP35;RND1;RHOBTB2;ARHGAP44;TRPM2;SH3BP1;MLST8;GPM6B;EPHA5;PDGFRA;DMTN;PRKCD;ARHGEF19;TSC1;ARHGAP28;RHOF;RHOC;BAIAP2;RHOD;MTOR;RHOB;BST2;CCDC88A;DLC1;TAOK1;FSCN1;CDK10;RHOU;RHOQ;EPHA3
phospholipid dephosphorylation (GO:0046839)	16/23	0.000229726	0.00792088	2.18312	18.2916	MTMR1;MTMR3;PLPPR1;PLPPR2;PLPPR3;PLPPR4;PLPPR5;PTEN;MTMR6;PLPP6;PLPP5;PLPP4;SYNJ1;INPP5F;PLPP2;PLPP1
negative regulation of axonogenesis (GO:0050771)	16/23	0.000229726	0.00786772	2.18312	18.2916	RTN4R;NGFR;CDKL3;LINGO1;EPHA4;PTPRS;GDI1;OMG;PTEN;LRP4;RNF6;THY1;MT3;RTN4;EFNB3;RUFY3
protein-cofactor linkage (GO:0018065)	2020-09-10	0.000240728	0.00818956	2.82442	23.5326	LIPT2;POP5;LIPT1;SDHAF2;GLRX5;GAD1;NNAT;NDUFAB1;LIAS
negative regulation of sodium ion transmembrane transporter activity (GO:2000650)	2020-09-10	0.000240728	0.00813532	2.82442	23.5326	CAMK2D;HECW2;NEDD4;PRKCE;HECW1;STK39;NEDD4L;PCSK9;ATP1A2
regulation of hydrolase activity (GO:0051336)	41/80	0.000241367	0.00810327	1.60835	13.3962	CAMK2D;BRSK2;PLXND1;ARHGAP1;STMN3;EFNA5;ARHGAP35;RAP1GAP;FGD5;SIPA1L1;FGD6;CHN2;TDG;CHN1;PLXNA2;PLXNA1;PLXNC1;PRKG1;CDK5RAP3;PLXNA4;PLXNA3;EPHA5;NANOS1;EPHA4;CAV1;ATPIF1;DAB2IP;OCRL;ADAP1;VAV1;PTK2;VAV2;SOD1;NF1;PLXNB2;RAB3GAP2;RAPGEF6;NGEF;EPHA3;RAB3GAP1;PAFAH1B1
cellular response to peptide hormone stimulus (GO:0071375)	53/110	0.000255065	0.00850716	1.51206	12.5108	GSK3A;C2CD5;IRS1;PDE3B;PCSK9;IRS2;SLC2A4;AKT2;PRKACA;PRKACB;RAB8A;PRKCI;PARP1;PRKCD;CEACAM1;ADCY9;PKM;PRKAR1B;TBC1D4;PRKAR1A;PPARG;VAMP2;RHOQ;ADCY3;ADCY2;PIK3R1;ADCY1;ADCY8;CRHR1;RELA;ADCY5;GNG3;GNG2;CYP11A1;PRKAR2B;GNG7;PCK2;GOT1;CAV1;MYO5A;INHBB;SORBS1;GCK;GNG13;NR4A2;RAB10;NR4A3;RPS6KB1;CAPN10;GNB1;RAB13;CPEB2;SLC25A33
positive regulation of protein localization to membrane (GO:1905477)	47/95	0.000258807	0.00857594	1.5526	12.8236	DPP10;ITGB1;NECAB2;C2CD5;CEMIP;PPP1R13B;RAMP3;LRP1;YWHAB;MTCL1;CIB1;MIEF2;AKAP5;PIK3R1;MFF;EGFR;PPP3R1;MAPK8;PPP3CC;BCL2L11;KIF5B;AKT2;BMF;STX3;EPHB2;YWHAG;SPTBN1;YWHAH;FIS1;PRNP;PRKCI;TCAF1;ITGA3;KCNB1;BAD;STAC;PRKCE;ANK3;SORBS1;DYNLL2;CLIP3;DLG1;TFDP2;BCL2;SQSTM1;EPHA3;ARF6
positive regulation of proteasomal protein catabolic process (GO:1901800)	38/73	0.000267043	0.00879173	1.6336	13.4415	USP13;DET1;GSK3B;CEBPA;GSK3A;RNF14;LRRK2;FMR1;KEAP1;RNF19B;PRICKLE1;CLU;HSPBP1;NUB1;RNF114;SUMO1;RNF138;DVL1;BBS7;ARIH1;LONRF1;LONRF2;SOCS5;USP5;FBXW7;DAB2IP;CSNK1E;KLHL40;SMAD7;RNF144A;TMEM259;RFWD2;STUB1;TRIB2;RNF166;HSPA1B;HSPA1A;TAF1
transmembrane receptor protein tyrosine kinase signaling pathway (GO:0007169)	159/396	0.000270897	0.00886146	1.26005	10.3498	EPHB6;NCKAP1;CSF1;IRS1;ITSN1;SLA;IRS2;SOGA1;FGFRL1;FGF5;ZFYVE27;FGF9;AKT2;STMN1;EPHB2;ATP6V1E1;AP2M1;EPHB4;PDK2;EPHA5;EPHA4;PDGFRA;EPHA7;RBFOX2;MATK;TSC2;FRS3;TIAM1;GPRIN1;DDIT4;ELMO1;ELMO2;PRKD1;ATP6V0D1;UBA52;NGEF;EPHA3;ATP6V1A;SHC2;EPHA10;SHC1;ARHGEF28;PXN;PDGFB;PDGFA;MST1R;PIK3R1;EFNA5;KALRN;EFNA4;GIGYF2;MYL12A;SOCS2;EFNB2;EFNB1;APH1B;EFNB3;FLRT2;FLRT3;FLRT1;UBC;ATP6V1D;ATP6V1C1;PAG1;ATP6V0A1…
vesicle-mediated transport in synapse (GO:0099003)	22/36	0.000283753	0.00922288	1.91781	15.6636	NLGN3;SYT5;UNC13B;NLGN1;NLGN2;SNAPIN;UNC13A;SYT2;SYT1;ITSN1;AP3D1;RAB27A;C2CD4C;SYT17;CDK5;SYNJ1;KIF5C;KIF5B;KIF5A;PIP5K1C;PACSIN1;SNCA
gene expression (GO:0010467)	164/411	0.000311249	0.00998933	1.25224	10.1117	RPL5;ISCA2;RPL3;RPL34;HNRNPU;RPL8;NR3C1;GLE1;RPS15;HELB;RPS19;RPL18A;RPS18;DHX57;RPL36;RPS11;RPL39;LZTS1;RPS13;AGFG1;DDX17;NUP210;RPS8;RPL23;RPS5;RPL22;SARS;THOC3;THOC5;ILF2;THOC7;CDC40;THOC6;PRPF4;HNRNPUL1;EEF1A2;RPL24;RPL27;RPL29;RPL28;SRSF9;POM121;DHX8;RBM8A;DHX9;MRPL18;YTHDC2;DTX1;GSPT2;DEDD2;MRPL11;DHX30;ATXN1;DHX35;DHX36;EIF4EBP2;TSPAN5;SYMPK;BPTF;DARS;RPL41;CHTOP;MRPL27;MRPL23;SMARCA1;MRPL…

## Sheet: M2
Term	Overlap	P.value	Adjusted.P.value	Odds.Ratio	Combined.Score	Genes
no terms

## Sheet: M3
Term	Overlap	P.value	Adjusted.P.value	Odds.Ratio	Combined.Score	Genes
regulation of cation channel activity (GO:2001257)	7/71	1.40188e-06	0.00715377	12.5594	169.272	STAC;CRH;SHISA9;CACNG2;CNIH3;FGF12;CACNG5
regulation of neurotransmitter receptor activity (GO:0099601)	5/33	5.55695e-06	0.00945238	19.3013	233.555	CRH;CACNG2;SHISA9;CNIH3;CACNG5

## Sheet: M4
Term	Overlap	P.value	Adjusted.P.value	Odds.Ratio	Combined.Score	Genes
chemical synaptic transmission (GO:0007268)	18/289	6.67575e-07	0.00340663	4.01831	57.1388	GABRA2;CHRM2;GABBR2;GABRA1;CHRM3;SNAP25;SYT1;SLC1A1;GRIK3;PTEN;HTR3A;SLC6A1;GABRG2;SHISA6;GPR176;CACNB4;SLC12A6;ASIC2

## Sheet: M5
Term	Overlap	P.value	Adjusted.P.value	Odds.Ratio	Combined.Score	Genes
no term

## Sheet: M6
Term	Overlap	P.value	Adjusted.P.value	Odds.Ratio	Combined.Score	Genes
regulation of glutamate receptor signaling pathway (GO:1900449)	7/32	1.22583e-07	0.00062554	17.2925	275.201	CRHBP;RELN;NETO1;CRH;CACNG2;SHISA9;SHISA6
regulation of neurotransmitter receptor activity (GO:0099601)	7/33	1.53917e-07	0.000392719	16.7685	263.045	CRHBP;RELN;NETO1;CRH;CACNG2;SHISA9;SHISA6
chemical synaptic transmission (GO:0007268)	17/289	1.77452e-07	0.000301846	4.65008	72.2835	NQO1;SYT1;GABRA5;GRID1;GRIK4;GRIK1;HTR3A;GRIK2;SHISA6;CRHBP;GPR176;KCNMB2;PNOC;CRH;UNC119;ASIC2;PAFAH1B1
modulation of chemical synaptic transmission (GO:0050804)	9/82	9.43457e-07	0.00120362	8.67637	120.374	RELN;SYT1;GRID1;GRM8;GRIK4;GRIK1;GRIK2;NGF;CNTNAP4

## Sheet: M7
Term	Overlap	P.value	Adjusted.P.value	Odds.Ratio	Combined.Score	Genes
anterograde trans-synaptic signaling (GO:0098916)	15/240	1.77774e-08	9.07179e-05	6.31313	112.66	GABBR2;GABRA1;SLC1A1;GAD2;GRIK1;HTR3A;TACR1;SLC6A1;GABRG3;GRIN2A;SST;NPY;KCNMB2;PNOC;APBA1
chemical synaptic transmission (GO:0007268)	16/289	3.23453e-08	8.25289e-05	5.59225	96.4485	GABBR2;GABRA1;SLC1A1;GAD2;GRIK1;HTR3A;TACR1;SLC6A1;GABRG3;GRIN2A;SST;NPY;KCNMB2;PNOC;APBA1;GRIA3

## Sheet: M8
Term	Overlap	P.value	Adjusted.P.value	Odds.Ratio	Combined.Score	Genes
chemical synaptic transmission (GO:0007268)	42/289	5.43667e-15	2.77433e-11	4.12866	135.608	GRIA1;NAPB;SNAP25;NPY2R;GRIK3;PTEN;GRIK1;SLC1A4;AKAP5;CPLX1;MCHR1;CRHBP;GPR176;GRIN2A;GRM7;NPY;KCNMB2;KCNMB4;DLGAP1;ASIC2;GRIA3;GRIA4;GABRA2;GABBR2;GABRA1;SLC12A5;SYT1;HTR1A;GAD2;TACR1;GRIN2B;SHISA6;CORT;RIT2;CACNB4;DLG2;SST;KCNQ3;RIMBP2;CRH;KCNK3;PAFAH1B1
anterograde trans-synaptic signaling (GO:0098916)	33/240	2.1735e-11	5.54568e-08	3.90625	95.9066	GRIA1;SNAP25;NPY2R;GRIK1;AKAP5;CPLX1;MCHR1;GPR176;GRIN2A;GRM7;NPY;KCNMB2;KCNMB4;DLGAP1;ASIC2;GABRA2;GABBR2;GABRA1;SLC12A5;SYT1;HTR1A;GAD2;TACR1;GRIN2B;CORT;RIT2;CACNB4;DLG2;SST;KCNQ3;CRH;KCNK3;PAFAH1B1
positive regulation of synaptic transmission (GO:0050806)	16/67	9.88897e-10	1.68211e-06	6.78426	140.668	CLSTN2;SYT1;PTEN;WNT7A;ADRA1A;GRIN2B;RIMS2;SLC8A3;CACNG7;GRIN2A;RIMS3;RELN;CUX2;CACNG2;CACNG3;CACNG5
regulation of glutamate receptor signaling pathway (GO:1900449)	11/32	6.2472e-09	7.96986e-06	9.76562	184.484	CACNG7;CRHBP;RELN;NETO1;DAPK1;CRH;CACNG2;CACNG3;CNIH3;CACNG5;SHISA6
regulation of neurotransmitter receptor activity (GO:0099601)	11/33	9.07427e-09	9.2612e-06	9.4697	175.358	CACNG7;CRHBP;RELN;NETO1;DAPK1;CRH;CACNG2;CACNG3;CNIH3;CACNG5;SHISA6
potassium ion transport (GO:0006813)	14/61	1.91698e-08	1.63039e-05	6.52012	115.862	KCNF1;KCNC1;KCND3;KCNB2;KCNA2;KCNAB1;KCNA6;KCNS3;KCNMB2;KCNMB4;KCNK1;KCNK3;KCNH1;KCNJ3
monovalent inorganic cation transport (GO:0015672)	18/104	2.16772e-08	1.58027e-05	4.91696	86.7696	KCNF1;KCNC1;KCND3;KCNB2;KCNA2;KCNAB1;KCNA6;KCNS3;SCN9A;KCNMB2;KCNMB4;ASIC2;FGF13;KCNK1;KCNK3;KCNH1;SCN1A;KCNJ3
nervous system development (GO:0007399)	41/455	3.9789e-08	2.53804e-05	2.55994	43.6205	NRSN1;MYT1L;DLX5;GDA;DLX6;ADAM22;PTEN;GRIK1;CYP46A1;EFNA5;NR2C2;KALRN;PCDH17;HAPLN1;ROBO1;RELN;DPYSL5;SLITRK1;ENC1;SPOCK1;CHAC1;ASIC2;NDUFV2;RBFOX2;CNTN6;PCDH8;DYRK1A;LIG4;BTBD11;DCLK1;DNM3;OLFM1;NELL1;SDK1;MAFB;DLG2;NAV3;SERPINI1;CNTN4;FGF13;FGF12
metal ion transport (GO:0030001)	17/101	8.15985e-08	4.62664e-05	4.78173	78.0448	KCNF1;KCNC1;KCND3;KCNB2;KCNA2;KCNAB1;KCNA6;KCNS3;SCN9A;KCNMB2;KCNMB4;FGF13;KCNK1;KCNK3;KCNH1;SCN1A;KCNJ3
regulation of cation channel activity (GO:2001257)	14/71	1.48028e-07	7.55388e-05	5.60179	88.093	DAPK1;KCNAB1;SHISA6;CRHBP;CACNG7;CACNB4;RELN;NETO1;CRH;CACNG2;CACNG3;CNIH3;FGF12;CACNG5
modulation of chemical synaptic transmission (GO:0050804)	15/82	1.51626e-07	7.03405e-05	5.19678	81.5991	GRIA1;CLSTN2;SYT1;GRIK3;PTEN;GRIK1;CPLX1;RIMS2;RIMS3;RELN;GRM7;KCNMB4;GRIA3;CNTNAP4;GRIA4
synaptic transmission, glutamatergic (GO:0035249)	7/21	4.90856e-06	0.00208737	9.4697	115.763	GRIA1;NAPB;GRIK3;SLC1A4;GRIK1;GRIA3;GRIA4
neurotransmitter receptor internalization (GO:0099590)	5/10	1.15885e-05	0.00454895	14.2045	161.442	DNM3;CACNG7;CACNG2;CACNG3;CACNG5
regulation of AMPA receptor activity (GO:2000311)	7/24	1.33226e-05	0.0048561	8.28598	93.0188	CACNG7;RELN;CACNG2;CNIH3;CACNG3;SHISA6;CACNG5
regulation of synaptic transmission, glutamatergic (GO:0051966)	9/45	2.2413e-05	0.00762491	5.68182	60.8288	CACNG7;RELN;GRM7;SYT1;GRIK3;GRIK1;CACNG2;CACNG3;CACNG5
receptor localization to synapse (GO:0097120)	6/18	2.40528e-05	0.00767133	9.4697	100.713	CACNG7;DLG2;KIF5C;CACNG2;CACNG3;CACNG5

## Sheet: M9
Term	Overlap	P.value	Adjusted.P.value	Odds.Ratio	Combined.Score	Genes
no term

[truncated: 29 more sheets: M10, M11, M12, M13, M14, M15, M16, M17, M18, M19, M20, M21, M22, M23, M24, M25, M26, M27, M28, M29 …]
