# Supplementary material for: An atlas of gene regulatory elements in adult mouse cerebrum
Source: Nature. 2021 Oct 6;598(7879):129–36. doi: 10.1038/s41586-021-03604-1 (PMC8494637; doi:10.1038/s41586-021-03604-1)
Supplement: Supplementary file 24 — Supplementary Table 21 De novo motif enrichment in the module M1 putative enhancers. [file 41586_2021_3604_MOESM24_ESM.xlsx]

## Sheet: de novo motif
Homer de novo motif results for module 1
Rank	Best Match	P-value	log P-value	% of Target	% of Background
1	CTCF(Zf)/CD4+-CTCF-ChIP-Seq(Barski_et_al.)/Homer(0.915)	1.00E-921	-2122	0.1632	0.0272
2	Mef2d(MADS)/Retina-Mef2d-ChIP-Seq(GSE61391)/Homer(0.975)	1e-124	-287.5	0.2319	0.1516
3	Rfx1(HTH)/NPC-H3K4me1-ChIP-Seq(GSE16256)/Homer(0.940)	1e-122	-282.8	0.055	0.0197
4	DBP/MA0639.1/Jaspar(0.954)	1e-120	-276.5	0.0914	0.0433
5	Jun-AP1(bZIP)/K562-cJun-ChIP-Seq(GSE31477)/Homer(0.957)	1e-72	-166.7	0.1363	0.0878
6	OCT:OCT-short(POU,Homeobox)/NPC-OCT6-ChIP-Seq(GSE43916)/Homer(0.618)	1e-59	-136.5	0.4201	0.3503
7	Egr2(Zf)/Thymocytes-Egr2-ChIP-Seq(GSE34254)/Homer(0.864)	1e-59	-136.4	0.3582	0.2913
8	PB0091.1_Zbtb3_1/Jaspar(0.684)	1e-59	-136.3	0.2895	0.2273
9	Ascl2/MA0816.1/Jaspar(0.912)	1e-58	-135.5	0.3917	0.3233
10	PB0091.1_Zbtb3_1/Jaspar(0.651)	1e-57	-131.9	0.4679	0.3979
11	Pax8(Paired,Homeobox)/Thyroid-Pax8-ChIP-Seq(GSE26938)/Homer(0.631)	1e-45	-104.7	0.3386	0.2809
12	LIN54/MA0619.1/Jaspar(0.791)	1e-45	-104	0.3257	0.2689
13	Unknown-ESC-element(?)/mES-Nanog-ChIP-Seq(GSE11724)/Homer(0.581)	1e-43	-100.5	0.2962	0.2421
14	PH0044.1_Homez/Jaspar(0.704)	1e-40	-93.68	0.2168	0.1705
15	Hic1/MA0739.1/Jaspar(0.627)	1e-39	-90.58	0.3129	0.2605
16	PB0137.1_Irf3_2/Jaspar(0.638)	1e-38	-87.53	0.2691	0.2203
17	NFATC1/MA0624.1/Jaspar(0.765)	1e-36	-85.11	0.3754	0.3218
18	Rbpj1(?)/Panc1-Rbpj1-ChIP-Seq(GSE47459)/Homer(0.776)	1e-36	-84.65	0.4314	0.3762
19	PH0127.1_Nobox/Jaspar(0.746)	1e-36	-84.62	0.4295	0.3744
20	POU2F2/MA0507.1/Jaspar(0.802)	1e-34	-79.48	0.1863	0.1463
21	PB0097.1_Zfp281_1/Jaspar(0.896)	1e-31	-72.85	0.2443	0.2014
22	POL013.1_MED-1/Jaspar(0.615)	1e-31	-71.41	0.2351	0.1932
23	Foxo1(Forkhead)/RAW-Foxo1-ChIP-Seq(Fan_et_al.)/Homer(0.751)	1e-30	-69.96	0.3257	0.2791
24	Dlx1/MA0879.1/Jaspar(0.700)	1e-27	-63.09	0.2973	0.2544
25	PH0037.1_Hdx/Jaspar(0.684)	1e-24	-55.46	0.1954	0.1612

## Sheet: motif 1
>CCACTAGGKGGC 1-CCACTAGGKGGC,BestGuess:CTCF(Zf)/CD4+-CTCF-ChIP-Seq(Barski_et_al.)/Homer(0.915) 10.306580 -2122.316553 0 T:2079.0(16.32%),B:997.6(2.72%),P:1e-921
0.07	0.888	0.019	0.023
0.006	0.987	0.004	0.003
0.903	0.021	0.038	0.038
0.018	0.853	0.114	0.015
0.117	0.277	0.04	0.566
0.928	0.015	0.031	0.026
0.006	0.003	0.985	0.006
0.408	0.003	0.578	0.011
0.019	0.013	0.554	0.414
0.007	0.009	0.979	0.005
0.016	0.015	0.923	0.046
0.075	0.855	0.019	0.051

## Sheet: motif 2
>GCTATTTTTAGC 3-GCTATTTTTAGC,BestGuess:Mef2d(MADS)/Retina-Mef2d-ChIP-Seq(GSE61391)/Homer(0.975) 7.827164 -287.496434 0 T:2955.0(23.19%),B:5550.0(15.16%),P:1e-124
0.096	0.1	0.553	0.251
0.12	0.658	0.071	0.151
0.019	0.104	0.001	0.876
0.811	0.008	0.097	0.084
0.135	0.084	0.001	0.78
0.147	0.001	0.015	0.837
0.001	0.103	0.003	0.893
0.16	0.149	0.086	0.605
0.159	0.108	0.104	0.629
0.837	0.001	0.161	0.001
0.117	0.094	0.676	0.113
0.224	0.569	0.096	0.111

## Sheet: motif 3
>TKCCATGGCAAC 4-TKCCATGGCAAC,BestGuess:Rfx1(HTH)/NPC-H3K4me1-ChIP-Seq(GSE16256)/Homer(0.940) 10.505381 -282.833984 0 T:701.0(5.50%),B:721.0(1.97%),P:1e-122
0.038	0.238	0.012	0.712
0.153	0.028	0.484	0.334
0.001	0.921	0.012	0.066
0.001	0.819	0.001	0.179
0.841	0.007	0.016	0.136
0.04	0.02	0.001	0.939
0.224	0.001	0.774	0.001
0.078	0.022	0.895	0.005
0.307	0.547	0.011	0.135
0.83	0.001	0.162	0.007
0.965	0.001	0.033	0.001
0.014	0.984	0.001	0.001

## Sheet: motif 4
>NVTTACGTAA 3-NVTTACGTAA,BestGuess:DBP/MA0639.1/Jaspar(0.954) 6.971555 -276.499655 0 T:1164.0(9.14%),B:1585.5(4.33%),P:1e-120
0.211	0.283	0.296	0.21
0.283	0.392	0.307	0.017
0.002	0.088	0.134	0.776
0.135	0.099	0.018	0.748
0.62	0.107	0.09	0.183
0.051	0.528	0.066	0.355
0.289	0.048	0.628	0.035
0.1	0.219	0.014	0.667
0.683	0.148	0.071	0.098
0.73	0.032	0.101	0.137

## Sheet: motif 5
>TGASTCACNC 6-TGASTCACNC,BestGuess:Jun-AP1(bZIP)/K562-cJun-ChIP-Seq(GSE31477)/Homer(0.957) 9.151626 -166.653333 0 T:1737.0(13.63%),B:3214.4(8.78%),P:1e-72
0.001	0.001	0.001	0.997
0.001	0.001	0.997	0.001
0.997	0.001	0.001	0.001
0.116	0.41	0.343	0.13
0.001	0.001	0.001	0.997
0.001	0.997	0.001	0.001
0.997	0.001	0.001	0.001
0.001	0.535	0.185	0.279
0.224	0.276	0.263	0.237
0.18	0.561	0.258	0.001

## Sheet: motif 6
>TGCAGATTGCAG 6-TGCAGATTGCAG,BestGuess:OCT:OCT-short(POU,Homeobox)/NPC-OCT6-ChIP-Seq(GSE43916)/Homer(0.618) 7.485532 -136.506499 0 T:5352.0(42.01%),B:12826.2(35.03%),P:1e-59
0.302	0.005	0.063	0.63
0.033	0.028	0.913	0.026
0.025	0.846	0.085	0.044
0.803	0.012	0.007	0.178
0.153	0.17	0.615	0.062
0.505	0.169	0.095	0.231
0.166	0.189	0.24	0.404
0.124	0.004	0.159	0.713
0.072	0.099	0.748	0.081
0.035	0.869	0.071	0.025
0.882	0.003	0.001	0.114
0.028	0.07	0.774	0.128

## Sheet: motif 7
>STGTGGGAGN 7-STGTGGGAGN,BestGuess:Egr2(Zf)/Thymocytes-Egr2-ChIP-Seq(GSE34254)/Homer(0.864) 6.124134 -136.415846 0 T:4564.0(35.82%),B:10667.0(29.13%),P:1e-59
0.196	0.3	0.364	0.14
0.217	0.148	0.194	0.441
0.083	0.102	0.715	0.1
0.136	0.116	0.226	0.522
0.234	0.068	0.611	0.087
0.129	0.145	0.613	0.113
0.115	0.098	0.704	0.083
0.54	0.169	0.108	0.183
0.224	0.066	0.615	0.095
0.213	0.229	0.324	0.234

## Sheet: motif 8
>NGCTGCATTT 8-NGCTGCATTT,BestGuess:PB0091.1_Zbtb3_1/Jaspar(0.684) 7.346254 -136.267449 0 T:3688.0(28.95%),B:8321.9(22.73%),P:1e-59
0.264	0.274	0.264	0.199
0.171	0.001	0.698	0.13
0.116	0.762	0.113	0.009
0.152	0.001	0.027	0.82
0.042	0.001	0.922	0.035
0.001	0.857	0.001	0.141
0.685	0.164	0.15	0.001
0.232	0.004	0.14	0.624
0.001	0.156	0.001	0.842
0.001	0.179	0.001	0.819

## Sheet: motif 9
>GCAGCTGCTN 9-GCAGCTGCTN,BestGuess:Ascl2/MA0816.1/Jaspar(0.912) 6.434581 -135.461565 0 T:4990.0(39.17%),B:11838.8(32.33%),P:1e-58
0.228	0.135	0.585	0.052
0.029	0.751	0.201	0.019
0.528	0.01	0.164	0.298
0.112	0.183	0.678	0.027
0.161	0.671	0.06	0.108
0.329	0.019	0.014	0.638
0.022	0.236	0.711	0.031
0.157	0.462	0.153	0.229
0.204	0.272	0.075	0.45
0.311	0.175	0.247	0.268

[truncated: 16 more sheets: motif 10, motif 11, motif 12, motif 13, motif 14, motif 15, motif 16, motif 17, motif 18, motif 19, motif 20, motif 21, motif 22, motif 23, motif 24, motif 25]
