# Supplementary material for: An atlas of gene regulatory elements in adult mouse cerebrum
Source: Nature. 2021 Oct 6;598(7879):129–36. doi: 10.1038/s41586-021-03604-1 (PMC8494637; doi:10.1038/s41586-021-03604-1)
Supplement: Supplementary file 25 — Gene Ontology analysis of the candidate target gene of the putative enhancers with motif sites in module M1. [file 41586_2021_3604_MOESM25_ESM.xlsx]

## Sheet: Description
The Gene Ontology analysis of candiate target genes of putative enhancers with motif sites in module M1
Output from enrichR (v2.1): https://cran.r-project.org/web/packages/enrichR/index.html
Sheet descriptions
M1 CTCF	GO terms for putative target genes of cCREs in module 1 with CTCF motif
M1 MEF2	GO terms for putative target genes of cCREs in module 1 with MEF2 motif
M1 RFX	GO terms for putative target genes of cCREs in module 1 with RFX motif
Column descriptions
Term	Gene Ontology term names
Overlap	Input set of genes overlaps with annotated gene sets.
P.value	The p-value is computed using a standard statistical method used by most enrichment analysis tools: Fisher's exact test or the hypergeometric test.
Adjusted.P.value	The q-value is an adjusted p-value using the Benjamini-Hochberg method for correction for multiple hypotheses testing.
Odds.Ratio	It is computed using a modification to Fisher's exact test in which we compute a z-score for deviation from an expected rank.
Combined.Score	The combined score is a combination of the p-value and odds ratio calculated by multiplying the two scores as follows: ln(p-value) * odds ratio
Genes	overlapped genes in term

## Sheet: M1 CTCF
GO terms for putative target genes of cCREs in module 1 with CTCF motif
Term	Overlap	P.value	Adjusted.P.value	Odds.Ratio	Combined.Score	Genes
axonogenesis (GO:0007409)	67/223	1.61997e-11	8.26671e-08	2.31025	57.4006	USP33;PTPRO;PIK3CD;IRS2;PIK3CB;ARHGAP35;GLI2;ROBO1;PPP3CB;KIF5C;TUBB3;KIF5A;TNR;NRCAM;EPHB2;RAB8A;UNC5A;OMG;PRKCA;ANK3;GAB2;SPTB;ENAH;AFG3L2;DOK2;S100A6;GRB7;SPTBN4;PLPPR4;ATL1;NRXN1;SEMA3A;NRXN3;SEMA3F;EFNA5;NTN1;RAP1GAP;EFNB2;EFNB3;GPC1;SLITRK3;SLITRK5;SLIT3;NCAM1;CTNNA2;PAK3;PDLIM7;SPTBN2;VASP;LGI1;LINGO1;LINGO3;LRRN2;BDNF;WNT7A;RANBP9;CCK;SEMA4F;PTPN11;BAIAP2;LRFN3;NELL2;RAB10;LRFN2;LRFN4;CDK…
axon guidance (GO:0007411)	51/158	2.5278e-10	4.29979e-07	2.48201	54.8486	PLXND1;USP33;PTPRO;PIK3CD;IRS2;PIK3CB;ARHGAP35;GLI2;ROBO1;KIF5C;TUBB3;KIF5A;TNR;PLXNC1;EPHB2;UNC5A;PRKCA;GAB2;SPTB;ENAH;DOK2;RNF165;GRB7;SPTBN4;NRXN1;SEMA3A;NRXN3;SEMA3F;EFNA5;NTN1;RAP1GAP;EFNB2;EFNB3;GPC1;CHN1;PLXNA2;SLIT3;NCAM1;PLXNA4;PDLIM7;PLXNA3;SPTBN2;VASP;LGI1;BDNF;RANBP9;SEMA4F;PTPN11;NELL2;NFIB;KRAS
regulation of axonogenesis (GO:0050770)	23/55	1.07363e-07	4.56563e-05	3.21555	51.6	RTN4R;LINGO1;PLXND1;GDI1;AMIGO1;OMG;LRP4;ARHGAP35;ROBO1;OLFM1;SIPA1L1;EFNB3;CTTN;CHN1;PLXNA2;ZSWIM8;NRCAM;PLXNC1;APOE;PAK3;LRRC4C;PLXNA4;PLXNA3
neuromuscular junction development (GO:0007528)	11/20	9.55321e-06	0.00203125	4.22914	48.8831	UNC13B;CACNB1;CACNB3;UNC13A;CACNB4;LRRK2;DNAJA3;LRP4;ANK3;PDZRN3;GPHN
positive regulation of synaptic transmission (GO:0050806)	26/67	9.99759e-08	4.63797e-05	2.98393	48.0959	SLC24A2;RGS14;CLSTN3;NRXN1;CLSTN1;ADRA1A;PRKCZ;RIMS1;RIMS4;GRIN2A;NPTN;DRD1;EPHB2;CACNG2;CACNG3;CACNG5;UNC13B;LGI1;PLK2;WNT7A;SLC8A3;ARC;GPRIN1;SQSTM1;VAMP2;SHANK1
positive regulation of neuron projection development (GO:0010976)	34/97	2.36701e-08	1.72555e-05	2.69524	47.3258	CPNE5;PLXND1;AMIGO1;PLPPR5;STMN2;TWF2;NEDD4L;RASAL1;LRP8;ARHGAP35;CX3CL1;ROBO1;RIMS1;DPYSL3;PLXNA2;NPTN;PLXNC1;APOE;PLXNA4;PLXNA3;SYT4;SYT3;UNC13A;PLK5;MAGI2;DAB2IP;COBL;CBFA2T2;BMP7;SYT17;RIT2;RAPGEF2;SERPINI1;CAMK1
regulation of cation channel activity (GO:2001257)	27/71	9.36325e-08	4.77807e-05	2.92412	47.3236	AHNAK;HPCA;NETO1;PRKACA;CACNG2;CACNG3;CACNG5;ACTN2;DAPK1;KCNIP2;KCNAB1;ANK3;MAPK8IP2;SHISA6;CACNB1;FKBP1A;CACNB3;CACNB4;KCNS2;FKBP1B;CRH;CNIH2;CALM1;CNIH3;FGF12;VAMP2;SHANK1
modulation of chemical synaptic transmission (GO:0050804)	30/82	5.14895e-08	3.28439e-05	2.81318	47.2104	GRIA1;GRIA2;MCTP1;CLSTN3;LRRK2;GRIK5;CLSTN1;CAMK2A;GRIK3;ATP1A2;CPLX2;LRP8;RIMS1;GRM5;RIMS4;TMEM108;EIF4EBP2;KCNMB4;GRIA4;USP46;LGI1;UNC13A;GRID1;BDNF;MAPK8IP2;BTBD9;SYN1;NPAS4;KBTBD4;CDK5
semaphorin-plexin signaling pathway involved in neuron projection guidance (GO:1902285)	8/13	5.66614e-05	0.00760904	4.73191	46.2706	NELL2;PLXND1;SEMA3A;PLXNA2;SEMA3F;PLXNC1;PLXNA4;PLXNA3
regulation of synaptic vesicle transport (GO:1902803)	8/13	5.66614e-05	0.00741393	4.73191	46.2706	RIMS1;RIMS4;PINK1;CDK5;LRRK2;SEPT5;SYN1;SNCA
vesicle-mediated transport (GO:0016192)	101/410	8.53333e-11	2.17728e-07	1.89421	43.9161	WIPF2;WIPF3;FNBP1L;GOLGA4;KIF5A;AGFG2;PLEKHJ1;AGFG1;MFSD2A;NSF;CSNK1G3;VPS33A;APLP2;ZFYVE21;RNF126;BIN1;RAB35;CSNK1G2;SPTBN4;TMED10;AGAP2;AGAP1;VPS26B;AGAP3;KALRN;VTI1A;RAB6A;RAB11FIP4;VPS16;SPTBN2;SYT4;SYT3;SNAPIN;CACFD1;MYO5A;TVP23B;ADAP1;SYT7;SYT6;EHD2;CDK5;HOOK2;SPIRE2;OSBPL1A;LRP12;MON1B;SNAP25;DENND1A;LRRK2;SNX10;AP2A1;FMN2;WASL;AP1G2;DNER;KIF1A;GPRASP1;GIT1;APPL1;BCAS3;NCOA3;RBSN;ARFGAP1;D…
regulation of neuronal synaptic plasticity (GO:0048168)	12/24	1.35284e-05	0.00246556	3.84468	43.1016	ARC;SYNGR1;MCTP1;NETO1;CAMK2A;NSMF;APOE;EPHB2;RAB3GAP1;DBN1;PPFIA3;SHISA6
positive regulation of G1/S transition of mitotic cell cycle (GO:1900087)	9/16	5.06467e-05	0.00760148	4.32526	42.7796	KMT2E;ANKRD17;LSM10;RPTOR;CCND2;HYAL1;UBE2E2;CDK10;PLCB1
neuron projection development (GO:0031175)	49/167	1.94245e-08	1.65206e-05	2.25616	40.062	CNTNAP2;GSK3B;CTNND2;LRRK2;STMN2;STMN3;STMN4;WASL;FRY;SAMD14;ATCAY;STMN1;TMEM108;EPHB2;UNC5A;NCOA3;UHMK1;ADCYAP1;ARC;CTTN;GPRIN1;RAB35;CDH11;RAPGEF2;MAPT;SHANK1;GPM6A;NYAP1;NYAP2;CAMSAP1;CAMSAP2;BLOC1S6;EPB41L3;MICALL1;APOE;PAK3;LGI1;SNAPIN;BDNF;DAB2IP;WNT7A;BMP7;DCLK1;DBNDD1;CDK5;RAB13;ATXN10;LRP12;CDK16
regulation of axon extension (GO:0030516)	15/34	8.0048e-06	0.00177602	3.39236	39.8109	RTN4R;SEMA7A;PTPRS;SEMA3A;TWF2;NTN1;OLFM1;GOLGA4;CTTN;PLXNA2;NRCAM;APOE;MAPT;PLXNA4;PLXNA3
negative regulation of neuron projection development (GO:0010977)	20/51	2.42878e-06	0.00077463	3.01543	38.9839	RTN4R;MYLIP;LINGO1;PTPRS;GDI1;SEMA3A;PTPRO;PAQR3;STMN2;OMG;LPAR1;LRP4;CRMP1;CBFA2T2;EFNB2;EFNB3;DPYSL3;SPOCK1;APOE;ITM2C
regulation of neuron projection development (GO:0010975)	37/119	2.05495e-07	8.06646e-05	2.39081	36.8133	RTN4R;PTPRS;SEMA3A;ULK4;PTPRO;PLPPR5;STMN2;LPAR1;TWF2;CRMP1;ARHGAP35;CX3CL1;CAMSAP2;EFNB2;SIPA1L1;DPYSL3;NCS1;CHN1;NPTN;SPOCK1;APOE;CSMD3;LRRC4C;PAK3;MYLIP;PLK5;PAQR3;MAGI2;DAB2IP;CBFA2T2;RIT2;RAPGEF2;SERPINI1;CAMK1;RTN4IP1;DBN1;ITM2C
neuron projection morphogenesis (GO:0048812)	47/163	6.76735e-08	3.83709e-05	2.21717	36.6024	GPM6A;SPTBN4;CNTNAP2;NYAP1;CTNND2;LRRK2;PLPPR4;ATL1;LRP4;WASL;NYAP2;CELSR2;EPB41L3;SLITRK3;SLITRK5;NRCAM;SLIT3;CTNNA2;EPHB2;PAK3;RAB8A;LINGO1;FARP1;LINGO3;LRRN2;BDNF;NCOA3;OMG;DAB2IP;WNT7A;CCK;ANK3;MAPK8IP2;BAIAP2;BMP7;DCLK1;LRFN3;RAB10;AFG3L2;LRFN2;ARC;IMPACT;LRFN4;CDK5;CTTN;S100A6;SHANK1
regulation of axon extension involved in axon guidance (GO:0048841)	11/23	5.28358e-05	0.00748947	3.67752	36.2174	SEMA7A;DSCAM;SEMA3D;SEMA3A;PLXNA2;SEMA3E;SEMA4F;SEMA3F;MEGF8;PLXNA4;PLXNA3
chemical synaptic transmission (GO:0007268)	73/289	1.12241e-08	1.43192e-05	1.94229	35.5541	CHRM2;CHRM3;SNAP25;GABRB1;CHRM1;GRIK5;KCNC4;GRIK3;GPR176;GRM5;HTR7;KIF5A;DLGAP1;BSN;UNC13B;UNC13A;GRID1;GABRG3;SSTR3;SYN1;SHISA6;CACNB1;CACNB3;CACNB4;GPRIN1;KCNQ2;KCNQ3;CRH;PAFAH1B1;GRIA1;NAPB;GRIA2;NRXN1;SLC1A1;SLC1A2;CACNA1B;NRXN2;AKAP5;CACNA1E;MCHR1;GRIN2A;NPBWR1;KCNMB4;SLC17A7;APOE;NPTX1;ASIC2;GRIA4;DRD5;GABBR2;RIC3;SLC12A4;DTNA;SLC12A5;GABRA5;HTR1F;KCNIP2;GABRA4;GAD1;GABRA3;HTR1A;HTR1B;NSG1;…
negative regulation of cell projection organization (GO:0031345)	16/41	2.63522e-05	0.00448251	3.00072	31.6395	RTN4R;MYLIP;PRNP;PTPRS;SEMA3A;PTPRO;PAQR3;LPAR1;STMN2;CRMP1;CBFA2T2;EFNB2;DPYSL3;SPOCK1;APOE;ITM2C
regulation of dendritic spine development (GO:0060998)	13/31	6.18844e-05	0.00789491	3.22457	31.2468	PTPRS;LRRK2;FOXO6;SRCIN1;ARC;FXR2;SIPA1L1;CDK5;APOE;CAMK1;PDLIM5;LZTS3;SHANK1
regulation of secretion by cell (GO:1903530)	20/56	1.28671e-05	0.00252542	2.7462	30.9245	NSF;RHBDF1;RAB3C;MCTP1;CAMK2A;HTR1A;CPLX2;SEPT5;SYN1;STXBP5L;VAMP8;RAB10;RIMS1;RAB15;RAB13;SCG5;KCNMB4;RAB8A;VAMP2;LLGL2
nervous system development (GO:0007399)	102/455	1.62362e-08	1.65707e-05	1.72377	30.9175	CHRM2;CHRM3;CHRM1;PLXND1;MYT1L;GDA;NAB2;STMN3;CYP46A1;RAPGEFL1;RPS6KA3;DPYSL4;DPYSL5;ADORA1;NRCAM;EPHB2;PCDHAC2;KIRREL3;MYLIP;RBFOX2;RBFOX3;DSCAM;TMOD2;APLP1;DYRK1A;POU3F2;THOC6;ALDH3A2;OLFM1;BTD;KCNQ2;LY6H;GPM6A;NUMBL;PCDH10;EFNA5;KALRN;NPAS2;FXR2;EFNB3;BTBD2;NPTX1;DRD1;ASIC2;WNT2;EIF2B2;BDNF;BCL11A;CNTN6;ZBTB16;SLC4A10;BTBD6;INHBA;ARHGAP26;DCLK1;SDK1;PCDHGA12;CDK5;NF1;SERPINI1;NES;FGF12;ACHE;NR…
axon development (GO:0061564)	29/94	4.88687e-06	0.00118751	2.37225	29.0101	SPTBN4;AMIGO1;PLPPR4;ATL1;ARHGAP35;CAMSAP2;SLITRK3;SLITRK5;NRCAM;SLIT3;CTNNA2;EPHB2;PAK3;RAB8A;LINGO1;LINGO3;LRRN2;OMG;WNT7A;CCK;ANK3;BAIAP2;LRFN3;RAB10;AFG3L2;LRFN2;LRFN4;CDK5;S100A6
protein localization to plasma membrane (GO:0072659)	37/130	2.28223e-06	0.000776416	2.18851	28.4295	SPTBN4;ROCK2;ZDHHC22;GOLGA7B;GOLGA4;DPP6;EPB41L3;MAP7;TSPAN5;PIP5K1A;SCN3B;RAB8A;CLASP2;NSF;BBS1;TMEM150A;ACTN2;KCNB1;TESC;KCNB2;KCNIP4;TTC7B;MYO5A;ANK3;ATP1B1;TNFRSF1A;RAB10;EHD2;CACNB3;PACS2;PACS1;RAB15;RAB34;RAB13;RAPGEF2;RAMP1;VAMP2
neuron development (GO:0048666)	40/144	1.78072e-06	0.000649071	2.13593	28.2765	GPM6A;CNTNAP2;GSK3B;MYT1L;STMN2;STMN3;STMN4;FRY;ASCL1;CAMSAP1;GLI2;MAPK9;SAMD14;BLOC1S6;MAPK8;ATCAY;FXR2;STMN1;MICALL1;TMEM108;SKIL;LGI1;SNAPIN;UNC5A;POU3F2;CCSAP;UHMK1;SKI;ADCYAP1;DBNDD1;CDK5;GPRIN1;RAB35;CDH11;RAB13;RAPGEF2;MAPT;ATXN10;LRP12;CDK16
protein localization to cell periphery (GO:1990778)	34/117	3.48497e-06	0.00104611	2.23451	28.0812	SPTBN4;ROCK2;ZDHHC22;LIN7B;GOLGA7B;DPP6;EPB41L3;MAP7;TSPAN5;PIP5K1A;SCN3B;RAB8A;CLASP2;TMEM150A;ACTN2;KCNB1;TESC;KCNB2;KCNIP4;TTC7B;MYO5A;ANK3;ATP1B1;TNFRSF1A;RAB10;EHD2;CACNB3;PACS2;PACS1;RAB15;RAB34;RAB13;RAPGEF2;RAMP1
plasma membrane bounded cell projection organization (GO:0120036)	34/118	4.29019e-06	0.00115226	2.21558	27.3827	GPM6A;CNTNAP2;GSK3B;STMN2;STMN3;STMN4;FRY;CAMSAP1;LIMA1;SAMD14;BLOC1S6;ATCAY;STMN1;MICALL1;TMEM108;CEP78;LGI1;SNAPIN;UNC5A;UHMK1;ADCYAP1;DBNDD1;CDK5;CTTN;GPRIN1;RAB35;CDH11;RAB13;RAPGEF2;FAM161B;MAPT;ATXN10;LRP12;CDK16
regulation of cellular localization (GO:0060341)	15/40	8.06929e-05	0.00980418	2.88351	27.1766	DYNC1H1;MCTP1;GSN;KDM1A;NUMA1;STXBP4;WWC1;CAMK2A;NR1D1;CPLX2;EFNA5;SYN1;RIMS1;KCNMB4;CDK16
regulation of cardiac conduction (GO:1903779)	22/67	2.24217e-05	0.00394544	2.52486	27.0299	RYR2;AHCYL1;TRPC1;NPR2;ATP2B4;ITPR2;ATP1A3;ATP2B3;ATP1A2;ATP2B2;ATP2B1;ATP1B1;RYR3;SLC8A3;NPPC;ASPH;TMEM65;FKBP1B;FXYD6;PRKACA;CALM1;CALM2
cell morphogenesis involved in neuron differentiation (GO:0048667)	29/97	9.69464e-06	0.00197887	2.29888	26.5381	SPTBN4;PLPPR4;ATL1;LRP4;CELSR2;SLITRK3;SLITRK5;NRCAM;SLIT3;CTNNA2;PAK3;RAB8A;LINGO1;FARP1;LINGO3;LRRN2;OMG;WNT7A;CCK;ANK3;MAPK8IP2;BAIAP2;LRFN3;RAB10;AFG3L2;LRFN2;LRFN4;CDK5;S100A6
peptidyl-threonine phosphorylation (GO:0018107)	22/68	2.91076e-05	0.00479149	2.48773	25.9831	ACVR1;GSK3B;GSK3A;PNCK;CSNK2A1;ROCK2;LRRK2;CAMK2A;DYRK1A;STK39;ACVR1B;DCLK1;HIPK2;MAPK8;CAMKV;CDK5;CDK10;MAP3K10;CAMK1;CAMK2G;CAMK1G;MAP3K12
negative regulation of neuron differentiation (GO:0045665)	21/64	3.46171e-05	0.00535306	2.52307	25.9148	RTN4R;GSK3B;MYLIP;PTPRS;SEMA3A;PTPRO;PAQR3;STMN2;LPAR1;DTX1;CRMP1;CBFA2T2;ASCL1;DLL1;BMP7;EFNB2;ID2;DPYSL3;SPOCK1;APOE;ITM2C
peptidyl-serine phosphorylation (GO:0018105)	39/145	5.59884e-06	0.00129868	2.06817	25.0103	GSK3B;PNCK;PRKAA2;CAB39;ROCK2;LRRK2;MAST1;CAMK2A;STK39;PRKCZ;TTBK2;RPS6KA3;MAPK9;MAPK8;CAMKV;AKT2;AKT3;PRKACA;CAMK2G;STK32C;CSNK1G3;PRKCB;PRKCE;PLK2;DYRK1A;PRKCA;MAPK14;DCLK1;UHMK1;HIPK2;PINK1;CDK5;CAMK4;CDK2;MAP3K10;CAMK1;CSNK1G2;CAMK1G;MAP3K12
regulation of calcium ion-dependent exocytosis (GO:0017158)	18/53	7.42756e-05	0.0092446	2.61148	24.8292	SYT4;SYT3;KCNB1;LRRK2;SYT16;SYT14;SEPT5;SYN1;SYT7;CACNA1G;SYT6;SYT17;SCAMP5;RIMS1;CACNA1I;RIMS4;TRPV6;SYT10
protein localization to membrane (GO:0072657)	42/160	4.87991e-06	0.00124511	2.01845	24.6865	SPTBN4;ROCK2;NRXN1;NRXN2;ZDHHC22;LIN7B;GOLGA7B;DPP6;EPB41L3;MAP7;TSPAN5;PIP5K1A;SCN3B;ARL5A;RAB8A;CLASP2;SH3GLB1;TMEM150A;ACTN2;KCNB1;TESC;KCNB2;MAGI2;KCNIP4;TTC7B;AP3D1;MYO5A;BRAF;ANK3;ATP1B1;TNFRSF1A;RAB10;EHD2;CACNB3;PACS2;PACS1;RAB15;RAB34;RAB13;CPE;RAPGEF2;RAMP1
anterograde trans-synaptic signaling (GO:0098916)	57/240	3.5947e-06	0.0010191	1.82622	22.8936	SNAP25;GABRB1;KCNC4;GPR176;GRM5;HTR7;KIF5A;DLGAP1;BSN;UNC13B;GABRG3;SSTR3;SYN1;CACNB1;CACNB3;CACNB4;KCNQ2;KCNQ3;CRH;PAFAH1B1;GRIA1;GRIA2;NRXN1;SLC1A1;SLC1A2;CACNA1B;NRXN2;AKAP5;CACNA1E;MCHR1;GRIN2A;NPBWR1;KCNMB4;NPTX1;ASIC2;DRD5;GABBR2;SLC12A4;DTNA;SLC12A5;GABRA5;HTR1F;KCNIP2;GABRA4;GAD1;GABRA3;HTR1A;HTR1B;HTR5A;RIT2;CDK5;SST;SYT10;GPR149;UNC119;APBA2;SCN2B
regulation of heart contraction (GO:0008016)	27/95	5.23368e-05	0.0076307	2.18539	21.5432	CHRM2;KCNG2;RYR2;GSK3A;AHCYL1;NPR2;ITPR2;ATP1A3;ATP1A2;RYR3;NPPC;TMEM65;PRKACA;KCNIP2;TRPC1;ATP2B4;ATP2B3;ATP2B2;ATP2B1;ATP1B1;SMAD7;SLC8A3;ASPH;FKBP1B;FXYD6;CALM1;CALM2
Ras protein signal transduction (GO:0007265)	51/223	3.3927e-05	0.0054103	1.75855	18.0978	RAB3C;GPSM2;GDI1;BRK1;RND1;RASSF1;RAB8A;NCOA3;RHOF;KSR2;IPCEF1;RAB33A;RHOB;TIAM1;MRAS;RAB36;RAB34;RAB35;ELMO1;RAPGEF2;HACD3;DNAJC27;NTN1;RHOBTB2;RAP1B;RHOT2;RRAS;RAB24;PAK6;SHOC2;PAK3;RAB6A;RAB4A;HACE1;SETDB1;PLK2;ARHGAP29;MAPK14;RAB10;MAPK11;RIT2;RAB15;SGSM3;RAB12;CDK2;RAB13;NF1;IFT27;KRAS;RGL2;RAB9B
phosphorylation (GO:0016310)	80/386	1.3223e-05	0.00249916	1.59365	17.9023	GSK3B;DYRK3;GSK3A;DGKA;LRRK2;MAST1;ATP5C1;PIK3CD;PIK3CB;RPS6KA3;PPP3CB;GNPTAB;FASTK;RPS6KA2;AKT3;STK16;TLK1;MAP3K9;PRKACA;EPHB2;PRKACB;MAP3K5;ACVR1;CSNK2A1;PRKCB;DAPK1;PRKCE;IGFBP3;DYRK1A;PRKCA;KSR2;TYK2;PHKA2;DGKZ;NRBP1;BCR;PRKAR1B;RARA;SIK3;FAM20C;PIK3C3;DGKI;CSNK1G2;CDKL1;PRKAA2;ROCK2;CAMK2A;STK39;ACVR1B;PRKCZ;MAPK9;NUAK1;MAPK8;ACVR1C;IRAK2;MAPK4;MARK1;CDK17;SURF1;PLK2;BRAF;CDC42BPB;DCLK1;HIPK…
protein phosphorylation (GO:0006468)	91/470	5.51987e-05	0.00761294	1.48879	14.5969	DDR1;GSK3B;DYRK3;GSK3A;LRRK2;MAST1;PIK3CD;PIK3CB;RPS6KA3;PPP3CB;CAMKV;AKT2;FASTK;RPS6KA2;AKT3;STK16;TLK1;MAP3K9;PRKACA;EPHB2;PRKACB;STK32C;MAP3K5;ACVR1;CSNK1G3;PDGFRA;CSNK2A1;PRKCB;DAPK1;PRKCE;IGFBP3;DYRK1A;PRKCA;KSR2;TYK2;PHKA2;NRBP1;UHMK1;BCR;PRKAR1B;RARA;SIK3;FAM20C;PIK3C3;TLR7;CSNK1G2;CAMK1G;CDKL1;USP15;PRKAA2;PNCK;CAB39;ROCK2;CAMK2A;STK39;ACVR1B;PRKCZ;TTBK2;MAPK9;NUAK1;MAPK8;ACVR1C;IRAK2;CAM…

## Sheet: M1 MEF2
GO terms for putative target genes of cCREs in module 1 with MEF2 motif
Term	Overlap	P.value	Adjusted.P.value	Odds.Ratio	Combined.Score	Genes
positive regulation of synaptic transmission (GO:0050806)	33/67	2.90872e-11	7.42161e-08	3.32234	80.6024	NLGN3;SLC24A2;CLSTN2;RGS14;NRXN1;CLSTN1;PTEN;ADRA1A;PRKCZ;SLC8A2;RIMS2;RIMS1;CACNG7;RIMS4;GRIN2A;RELN;NPTN;EPHB2;CACNG2;CACNG3;UNC13B;LGI1;MPP2;SYT1;PLK2;DTNBP1;GRIN2B;SLC8A3;ARC;GPRIN1;SQSTM1;VAMP2;SHANK1
long-term synaptic potentiation (GO:0060291)	13/21	1.02501e-06	0.000290591	4.1757	57.5863	SLC24A2;MPP2;RGS14;PLK2;PRKCZ;GRIN2B;SLC8A2;SLC8A3;ARC;GRIN2A;NPTN;VAMP2;SHANK1
axonogenesis (GO:0007409)	72/223	3.33786e-11	5.67769e-08	2.17787	52.5371	RAB3A;SH3KBP1;USP33;PTPRO;PTEN;PIK3CB;ARHGAP35;ROBO1;PPP3CB;KIF5C;KIF5A;TNR;NRCAM;EPHB2;NEFH;EPHA5;SEMA6A;UNC5A;MAP1S;WNT5A;OMG;PRKCA;ANK3;GAB2;MLF2;ENAH;AFG3L2;DOK4;FEZ1;MAP1B;DOK6;MAP1A;EVL;NLGN3;SPTBN4;PLPPR4;ATL1;NRXN1;NRXN3;EFNA5;RTN4;RAP1GAP;EFNB2;RELN;KIF3A;GPC1;SLITRK3;SLIT3;NCAM1;CTNNA2;PAK3;PDLIM7;SPTBN2;VASP;LINGO2;LGI1;LINGO1;LINGO3;LRRN2;RANBP9;CCK;SEMA4F;BAIAP2;NELL2;RAB10;LRFN4;LRF…
chemical synaptic transmission, postsynaptic (GO:0099565)	17/33	8.28715e-07	0.000264308	3.47488	48.6602	NLGN3;GABRA2;MPP2;GABRA1;GSK3A;MEF2C;CHRNA4;GABRA5;LRRK2;GABRA4;MAPK8IP2;GABRG3;GRIN2B;GABRG2;NPAS4;GRIN2A;GPRIN1
regulation of postsynaptic membrane potential (GO:0060078)	17/33	8.28715e-07	0.000248761	3.47488	48.6602	NLGN3;GABRA2;MPP2;GABRA1;GSK3A;MEF2C;CHRNA4;GABRA5;LRRK2;GABRA4;MAPK8IP2;GABRG3;GRIN2B;GABRG2;NPAS4;GRIN2A;GPRIN1
neuron projection morphogenesis (GO:0048812)	55/163	1.11615e-09	1.42392e-06	2.27604	46.9169	NCKAP1;CNTNAP1;RAB3A;CTNND2;LRRK2;PTEN;WASL;CELSR2;NRCAM;EPHB2;NEFH;MAP1S;OMG;ANK3;MAPK8IP2;AFG3L2;ARC;IMPACT;CTTN;MAP1B;MAP1A;TNIK;NBL1;SHANK1;GPM6A;SPTBN4;PLPPR4;ATL1;RTN4;FLRT3;MAP2;BTBD3;EPB41L3;DVL1;SLITRK3;MAP6;SLIT3;CTNNA2;PAK3;PACSIN1;MAP4K4;LINGO2;LINGO1;LINGO3;LRRN2;DTNBP1;DAB2IP;CCK;BAIAP2;DCLK1;RAB10;LRFN4;LRFN1;LRRN1;CNTN4
regulation of axon extension (GO:0030516)	17/34	1.42842e-06	0.000364462	3.37268	45.3927	RTN4R;CDKL3;SEMA7A;PTPRS;CDKL5;ISLR2;MT3;RTN4;OLFM1;ZFYVE27;CTTN;RUFY3;PLXNA2;NRCAM;APOE;MAPT;PLXNA4
nervous system development (GO:0007399)	122/455	1.49887e-11	7.64874e-08	1.80865	45.0782	NCKAP1;CHRM3;CHRM1;MYT1L;STMN3;CYP46A1;GBA2;RAPGEFL1;DPYSL4;CDH2;DPYSL5;DPYSL2;NRCAM;EPHB2;SH3GL2;CSGALNACT1;MYLIP;MEF2C;RBFOX2;SEMA6A;RBFOX3;MAP1S;TMOD2;DYRK1A;HPCAL4;POU3F2;OLFM1;BTD;FEZ1;KCNQ2;NBL1;GPM6A;IGSF8;NUMBL;PCDH10;ZC4H2;PCDH19;EFNA5;KALRN;NPAS2;PCDH17;NEUROD2;ZNHIT2;FLRT3;KIF3A;BTBD3;BTBD2;DVL1;ST8SIA4;NPTX1;ASIC2;NDUFV2;MARK4;WNT2;EGR2;TGFB1;BCL11B;BCL11A;ZBTB16;RITA1;SLC4A10;BTBD11;…
axonal fasciculation (GO:0007413)	8/12	6.53004e-05	0.00724409	4.49691	43.3345	AMIGO1;NRCAM;CNTN4;EPHB2;MEGF8;RTN4;ARHGAP35;CDK5R1
regulation of neurotransmitter secretion (GO:0046928)	14/27	7.10442e-06	0.00120846	3.4976	41.4633	MEF2C;MCTP1;LRRK2;CAMK2A;DTNBP1;CPLX2;SEPT5;SYN1;RIMS2;RIMS1;RIMS4;PREPL;SYT11;KCNMB4
long-term memory (GO:0007616)	10/17	3.59984e-05	0.004175	3.96786	40.5993	NPAS4;PRNP;ARC;CALB1;RGS14;CAMK4;RASGRF1;APOE;PJA2;SHANK1
regulation of synaptic vesicle exocytosis (GO:2000300)	10/17	3.59984e-05	0.00408222	3.96786	40.5993	NAPA;RIMS2;NAPB;RIMS1;RIMS4;PREPL;RAB3A;LRRK2;SEPT5;SYN1
Wnt signaling pathway, calcium modulating pathway (GO:0007223)	17/36	3.90995e-06	0.000867499	3.18531	39.6634	FZD2;CAMK2A;FZD6;WNT5A;GNAO1;TNRC6C;PPP3CA;PPP3R1;PPP3CB;PLCB3;GNG2;AGO4;GNB1;AGO2;PLCB1;CALM1;TNRC6B
peptidyl-threonine phosphorylation (GO:0018107)	27/68	4.94005e-07	0.000210076	2.67831	38.8909	GSK3A;ROCK2;TNKS;LRRK2;CAMK2A;ACVR1B;CAMKK2;MAPK8;CAMK2G;ACVR1;CAMK1D;CSNK2A1;DYRK1A;DCLK3;LMTK2;DCLK2;OXSR1;HIPK3;DCLK1;HIPK2;SBK1;CDK10;MAP3K10;CAMK1G;TAF1;CDK5R1;MAP3K12
modulation of chemical synaptic transmission (GO:0050804)	31/82	2.66891e-07	0.000123813	2.55008	38.599	NLGN3;GRIA2;MCTP1;CLSTN2;LRRK2;GRIK5;CLSTN1;CAMK2A;PTEN;CPLX2;RIMS2;GRM2;RIMS1;GRM5;RIMS4;RELN;CDH2;GRM7;TMEM108;KCNMB4;GRIA3;USP46;LGI1;MEF2C;SYT1;GRID1;MAPK8IP2;SYN1;NPAS4;KBTBD4;CNTNAP4
cell morphogenesis involved in neuron differentiation (GO:0048667)	35/97	1.78127e-07	0.000100998	2.43389	37.8246	SPTBN4;RAB3A;PLPPR4;ATL1;CELSR2;RTN4;MAP2;BTBD3;DVL1;SLITRK3;MAP6;NRCAM;SLIT3;CTNNA2;PAK3;NEFH;LINGO2;LINGO1;MEF2C;LINGO3;MAP1S;LRRN2;OMG;CCK;ANK3;MAPK8IP2;BAIAP2;RAB10;AFG3L2;LRFN4;MAP1B;LRFN1;MAP1A;LRRN1;CNTN4
axon development (GO:0061564)	34/94	2.48416e-07	0.000126767	2.43981	37.105	SPTBN4;RAB3A;AMIGO1;PLPPR4;ATL1;ARHGAP35;RTN4;CAMSAP2;SLITRK3;NRCAM;SLIT3;CTNNA2;EPHB2;PAK3;NEFH;LINGO2;LINGO1;LINGO3;MAP1S;LRRN2;OMG;CCK;ANK3;BAIAP2;RAB10;AFG3L2;LRFN4;RTN4RL1;MAP1B;LRFN1;MAP1A;LRRN1;CNTN4;CDK5R1
axon guidance (GO:0007411)	50/158	6.62674e-08	4.22703e-05	2.13461	35.2842	SH3KBP1;USP33;PTPRO;PIK3CB;ARHGAP35;ROBO1;KIF5C;KIF5A;TNR;PLXNC1;EPHB2;EPHA5;SEMA6A;UNC5A;WNT5A;PRKCA;GAB2;MLF2;ENAH;DOK4;FEZ1;DOK6;EVL;RNF165;SPTBN4;NRXN1;NRXN3;EFNA5;RAP1GAP;EFNB2;RELN;KIF3A;GPC1;CHN1;PLXNA2;SLIT3;NCAM1;PLXNA4;PDLIM7;SPTBN2;VASP;LGI1;RANBP9;SEMA4F;NELL2;NFIB;GRB2;KRAS;CNTN4;CDK5R1
regulation of dendrite morphogenesis (GO:0048814)	19/44	5.58014e-06	0.00101698	2.91277	35.2337	CDKL3;CDKL5;LRRK2;SS18L1;NEDD4L;SRCIN1;ARHGAP44;PTPRD;ARC;SIPA1L1;ADGRB3;HECW2;RAPGEF2;TNIK;PDLIM5;OBSL1;LZTS3;YWHAH;CDK5R1
neuron projection development (GO:0031175)	52/167	6.60761e-08	4.81694e-05	2.10035	34.724	NCKAP1;CNTNAP1;CTNND2;LRRK2;RASGRF1;STMN2;PTEN;STMN3;STMN4;WASL;FRY;ATCAY;ZFYVE27;TMEM108;EPHB2;NEFH;SH3GL2;UNC5A;MAP1S;UHMK1;ARC;CTTN;GPRIN1;CDH11;RAPGEF2;TNIK;MAPT;NPTXR;NBL1;SHANK1;GPM6A;CAMSAP1;CAMSAP2;FLRT3;MAP2;EPB41L3;APOE;NCDN;STX3;PAK3;PACSIN1;MAP4K4;LGI1;DTNBP1;DAB2IP;DCLK1;DBNDD1;CNTN4;ATXN10;LRP12;CDK16;CDK5R1
regulation of axonogenesis (GO:0050770)	22/55	4.80997e-06	0.000944049	2.69815	33.0383	RTN4R;LINGO1;AMIGO1;PTEN;OMG;THY1;ARHGAP35;RTN4;ROBO1;OLFM1;SIPA1L1;CDH2;CTTN;RUFY3;CHN1;PLXNA2;ZSWIM8;NRCAM;PLXNC1;APOE;PAK3;PLXNA4
glutamate receptor signaling pathway (GO:0007215)	16/36	1.96555e-05	0.00257185	2.99794	32.4891	GRIA2;DAGLA;KCNB1;HOMER2;GRIN2B;GRM2;GRM5;GRIN2A;GRM7;GPRIN1;GNAQ;PLCB1;DAGLB;GRIA3;CPEB4;CDK5R1
chemical synaptic transmission (GO:0007268)	79/289	2.30103e-08	2.34843e-05	1.84389	32.4291	GABRB2;CHRM3;SNAP25;GABRB1;CHRM1;GRIK5;KCNC4;PTEN;GRM2;GRM5;GRM7;KIF5A;DLGAP1;SLC12A6;BSN;UNC13B;KCND2;GRID1;GABRG3;GABRG2;SYN1;CACNB1;CACNB3;CACNB4;GPRIN1;AKAP9;KCNQ2;KCNQ3;CRH;AMPH;PAFAH1B1;NAPA;NAPB;GRIA2;CHRNA4;NRXN1;SLC1A1;OPRL1;CACNA1A;SLC1A4;AKAP5;CACNA1E;GRIN2A;PROKR2;KCNMB4;APOE;NPTX1;ASIC2;GABRD;PDLIM4;NTSR1;GRIA3;GABRA2;GABBR2;GABRA1;RIC3;SLC12A4;DTNA;SLC12A5;SYT1;GABRA5;HTR1F;KCNIP2;G…
regulation of secretion by cell (GO:1903530)	22/56	6.81851e-06	0.00119982	2.64996	31.5236	NSF;RAB3C;MEF2C;MCTP1;RAB3A;SYT1;CAMK2A;HTR1A;CPLX2;SEPT5;SYN1;STXBP5L;RIMS2;VAMP8;RAB10;RIMS1;RAB40B;RAB26;SCG5;KCNMB4;STXBP5;VAMP2
regulation of neuron projection development (GO:0010975)	39/119	6.58277e-07	0.000239942	2.21067	31.4658	RTN4R;PTPRS;TENM3;ULK4;PTPRO;PLPPR5;STMN2;PTEN;CRMP1;ARHGAP35;CX3CL1;CAMSAP2;EFNB2;BAG5;SIPA1L1;RELN;CDH2;DPYSL3;NCS1;CHN1;NPTN;APOE;CSMD3;PAK3;SCARF1;MYLIP;PRKCI;CDKL5;CAMK1D;KIDINS220;WNT5A;PAQR3;DAB2IP;RIT2;RTN4RL1;RUFY3;RAPGEF2;SERPINI1;DBN1
regulation of cardiac conduction (GO:1903779)	25/67	4.9241e-06	0.000930655	2.51693	30.7603	RYR2;AHCYL1;NPR2;ITPR1;ATP2A2;ATP1A3;ATP1A1;RYR3;SLC8A2;NPPC;TMEM65;TNNI3;CXADR;TRPC1;PDE4D;ANK2;ATP2B2;ATP2B1;ATP1B1;SLC8A3;ASPH;FKBP1B;CALM3;CALM1;CALM2
positive regulation of neuron projection development (GO:0010976)	33/97	1.83109e-06	0.000444955	2.29481	30.3159	CPNE9;TENM3;AMIGO1;PLPPR5;STMN2;NEDD4L;RASAL1;ARHGAP35;CX3CL1;ROBO1;RIMS2;RIMS1;RELN;DPYSL3;PLXNA2;NPTN;PLXNC1;APOE;SCARF1;PLXNA4;PACSIN1;SYT4;PRKCI;SYT3;CAMK1D;SYT1;KIDINS220;WNT5A;DAB2IP;BMP5;RIT2;RAPGEF2;SERPINI1
regulation of cation channel activity (GO:2001257)	26/71	4.79806e-06	0.000979381	2.47013	30.2525	HPCA;CACNG7;RELN;CACNG2;CACNG3;MEF2C;DAPK1;KCNIP2;PDE4D;KCNAB1;ANK2;ANK3;MAPK8IP2;CACNB1;CACNB3;DLG1;CACNB4;KCNS2;FKBP1B;CRH;CNIH2;CALM1;CNIH3;FGF12;VAMP2;SHANK1
vesicle-mediated transport (GO:0016192)	102/410	4.88989e-08	4.15885e-05	1.67811	28.2486	VPS29;ZFYVE9;WIPF2;WIPF3;GCC2;FNBP1L;RPH3A;ZFYVE27;DPYSL2;KIF5A;MFSD2A;NSF;CSNK1G3;PRKCI;VPS33A;APLP2;LMTK2;VRK1;CSNK1E;MAPK8IP1;ACAP3;AMPH;CSNK1G2;CSNK1G1;SPTBN4;TMED10;AGAP2;VPS26B;KALRN;VPS11;VTI1A;RAB6A;RAB6B;RAB11FIP3;SNX8;RAB11FIP4;SPTBN2;SYT4;SYT3;SYT1;MYO5A;RAB27B;ADAP1;SYT7;HOOK2;SPIRE1;OSBPL1A;LRP12;SNAP25;LRRK2;SNX10;FMN2;WASL;DNER;KIF1A;GPRASP1;BCAS3;RBSN;ARFGAP1;DNM1;VAMP8;ARL4C;DNM3…
neuron development (GO:0048666)	44/144	1.16968e-06	0.000314152	2.06108	28.1519	GPM6A;ATP8A2;TENM3;MYT1L;ARL3;RASGRF1;STMN2;STMN3;STMN4;FRY;ASCL1;GBA2;CAMSAP1;MAPK9;MAPK8;ATCAY;ZFYVE27;FLRT3;MAP2;TMEM108;NCDN;STX3;SH3GL2;EPHA5;LGI1;MEF2C;UNC5A;DTNBP1;POU3F2;CCSAP;UHMK1;SKI;MAPK10;DBNDD1;GPRIN1;CDH11;RAPGEF2;CNTN4;MAPT;ATXN10;NPTXR;LRP12;CDK16;CDK5R1
dendrite morphogenesis (GO:0048813)	14/32	8.02898e-05	0.00871742	2.9511	27.8284	CTNND2;PTEN;WASL;MAPK8IP2;CELSR2;ARC;MAP2;BTBD3;DVL1;MAP6;CTNNA2;EPHB2;PAK3;SHANK1
protein localization to plasma membrane (GO:0072659)	40/130	2.89766e-06	0.000672126	2.0755	26.4659	SPTBN4;ROCK2;ZDHHC22;GOLGA7B;EFR3A;ZFYVE27;RAB40B;RAB26;EPB41L3;MAP7;TSPAN5;PIP5K1A;FLOT2;SCN3B;PACSIN1;CLASP2;NSF;BBS2;BBS1;TMEM150A;KCNB1;TESC;KCNB2;KCNIP4;TTC7B;MYO5A;ANK2;ANK3;ATP1B1;ANK1;EFR3B;RAB10;CACNB3;DLG1;RAPGEF2;TNIK;RAPGEF6;RAMP1;BLZF1;VAMP2
calcium ion transmembrane transport (GO:0070588)	29/86	9.20462e-06	0.00138151	2.2746	26.3758	SLC24A2;STOML2;SLC24A3;ATP2A2;CACNA1A;RYR3;SLC8A2;CACNA1G;CACNG7;TRPM2;GRIN2A;PMPCA;ITGAV;CACNG2;CACNG3;TRPC5;TRPC4;CACNA2D1;TRPC1;ANO6;GRIN2B;LETM1;SLC8A3;AFG3L2;CACNB3;GPRIN1;MICU3;MICU1;MCU
anterograde trans-synaptic signaling (GO:0098916)	65/240	5.60786e-07	0.00022013	1.82687	26.2958	GABRB2;SNAP25;GABRB1;KCNC4;GRM2;GRM5;GRM7;KIF5A;DLGAP1;SLC12A6;BSN;UNC13B;KCND2;GABRG3;GABRG2;SYN1;CACNB1;CACNB3;CACNB4;AKAP9;KCNQ2;KCNQ3;CRH;AMPH;PAFAH1B1;GRIA2;CHRNA4;NRXN1;SLC1A1;OPRL1;CACNA1A;AKAP5;CACNA1E;GRIN2A;PROKR2;KCNMB4;NPTX1;ASIC2;GABRD;NTSR1;GABRA2;GABBR2;GABRA1;SLC12A4;DTNA;SLC12A5;SYT1;GABRA5;HTR1F;KCNIP2;GABRA4;HTR1A;GRIN2B;HCRTR1;DLG1;RIT2;DLG2;DLG3;GLRB;PNOC;APBA1;PDE7B;APBA3;AP…
regulation of calcium ion-dependent exocytosis (GO:0017158)	20/53	3.53782e-05	0.00419849	2.54542	26.0891	SYT4;SYT3;SYT1;KCNB1;LRRK2;SYT16;SYT14;SYT13;SEPT5;SYN1;SYT7;CACNA1G;RIMS2;RPH3A;RIMS1;CACNA1I;RIMS4;PREPL;SYT12;SYT11
Golgi vesicle transport (GO:0048193)	71/271	6.76733e-07	0.000230225	1.76724	25.1053	ARF3;MCFD2;ATP8A1;PITPNB;CTSZ;GCC2;GOLGA2;CAPZB;KIF5A;TRAPPC12;TRAPPC11;KIFAP3;SCYL1;NSF;COG7;COG6;COG1;ANK2;ANK3;SCAMP1;ANK1;RBSN;DYNLL2;ARFGAP1;TAPBP;VAMP8;DYNC1LI1;DYNC1LI2;TRAPPC6A;KIF2A;TBC1D20;PICK1;EXOC5;VAMP2;ERGIC1;SEC22C;NAPA;DCTN6;SPTBN4;DCTN5;TMED10;LMAN2L;CUL3;ARL3;USO1;DCTN3;HTT;KLC1;NAPG;KLC2;KIF3A;VTI1A;KIF3C;RAB6A;SNX8;YKT6;RAB6B;ATP9B;DYNC1I1;SPTBN2;SEC24B;DDHD2;MYO5A;MYO1B;CAPZ…
neuron migration (GO:0001764)	16/40	9.37533e-05	0.00956846	2.69815	25.0249	GPM6A;MEF2C;CDKL5;ELP3;CCK;NR4A2;TUBB2B;RELN;DNER;DCX;RAPGEF2;NRCAM;LRP12;MARK1;PAFAH1B1;CDK5R1
protein localization to cell periphery (GO:1990778)	36/117	8.89336e-06	0.00137524	2.0755	24.1384	SPTBN4;ROCK2;LIN7A;ZDHHC22;GOLGA7B;EFR3A;ZFYVE27;RAB40B;EPB41L3;MAP7;TSPAN5;PIP5K1A;FLOT2;SCN3B;PACSIN1;CLASP2;BBS2;TMEM150A;KCNB1;TESC;KCNB2;KCNIP4;TTC7B;MYO5A;ANK2;ANK3;ATP1B1;ANK1;EFR3B;RAB10;CACNB3;DLG1;RAPGEF2;TNIK;RAPGEF6;RAMP1
protein localization to membrane (GO:0072657)	46/160	4.34544e-06	0.00092395	1.93929	23.9432	SPTBN4;ROCK2;NRXN1;LIN7A;THY1;ZDHHC22;GOLGA7B;EFR3A;ZFYVE27;RAB40B;EPB41L3;DVL1;MAP7;TSPAN5;PIP5K1A;FLOT2;SCN3B;ARL5A;PACSIN1;CLASP2;BBS2;TMEM150A;KCNB1;TESC;KCNB2;KCNIP4;TTC7B;AP3D1;MYO5A;ANK2;BRAF;ANK3;ATP1B1;ANK1;EFR3B;RAB10;CACNB3;DLG1;DLG2;DLG3;CPE;RAPGEF2;PICK1;TNIK;RAPGEF6;RAMP1
peptidyl-threonine modification (GO:0018210)	29/89	1.94027e-05	0.00260557	2.19793	23.8477	GSK3A;ROCK2;TNKS;LRRK2;GALNT18;CAMK2A;ACVR1B;CAMKK2;MAPK8;CAMK2G;ACVR1;CAMK1D;GALNT4;CSNK2A1;DYRK1A;DCLK3;LMTK2;DCLK2;OXSR1;HIPK3;DCLK1;HIPK2;SBK1;CDK10;MAP3K10;CAMK1G;TAF1;CDK5R1;MAP3K12
cytoskeleton organization (GO:0007010)	38/126	8.55779e-06	0.0013647	2.03432	23.7378	SPTBN4;CNTNAP1;RTKN;SH3KBP1;MAST3;MAST1;FITM2;THY1;CAMSAP1;FGD6;CAPZB;ZMYM4;DPYSL2;EPB41L3;ZMYM6;PAK6;APOE;WASF3;MARK1;PACSIN1;SH3D19;PRKCI;SUN1;SEMA6A;DST;MICAL3;MICAL2;ANK3;CDC42BPB;ANK1;DIAPH1;ARC;QRICH1;TNIK;OBSL1;RHOQ;SIPA1;SHANK1
positive regulation of neuron differentiation (GO:0045666)	31/98	1.9825e-05	0.00252918	2.13374	23.1053	TENM3;ZC4H2;PLPPR5;STMN2;ASCL1;ARHGAP35;CX3CL1;NEUROD2;BRINP2;BRINP1;RELN;DPYSL3;NPTN;NRCAM;APOE;SCARF1;PRKCI;MEF2C;CAMK1D;MMD;KIDINS220;WNT5A;DAB2IP;SOX11;IMPACT;RIT2;RAPGEF2;TCF4;SERPINI1;NBL1;TRIM32
generation of neurons (GO:0048699)	38/130	1.89116e-05	0.00260827	1.97172	21.4439	GPM6A;MYT1L;PCSK9;ASCL1;DLL1;RELN;DNER;NRCAM;WNT2;IER2;HES5;MARK1;MEF2C;WNT10A;CDKL5;FZD2;WNT5A;DCLK2;SOX11;CCK;ELP3;ATP2B2;WNT9A;SMARCA1;POU3F2;CIT;NR4A2;PTPRD;PER2;TUBB2B;CDK6;DCX;PIN1;RAPGEF2;MAPT;LRP12;PAFAH1B1;CDK5R1
plasma membrane bounded cell projection organization (GO:0120036)	35/118	2.82421e-05	0.00343142	2.00074	20.9572	GPM6A;RASGRF1;STMN2;STMN3;STMN4;FRY;CAMSAP1;LIMA1;ATCAY;ZFYVE27;FLRT3;MAP2;TMEM108;NCDN;STX3;SH3GL2;CEP78;LGI1;UNC5A;DTNBP1;UHMK1;TTC17;DBNDD1;CTTN;GPRIN1;CDH11;RAPGEF2;FAM161B;CNTN4;MAPT;ATXN10;NPTXR;LRP12;CDK16;CDK5R1
peptidyl-serine phosphorylation (GO:0018105)	41/145	2.17065e-05	0.00270167	1.90731	20.4805	PRKAA2;TNKS;MAST3;ROCK2;LRRK2;MAST1;CAMK2A;PRKCZ;CAMKK2;MAPK9;MAPK8;AKT3;CAMK2G;STK32C;CSNK1G3;PRKCI;MAP2K2;CAMK1D;PRKCB;PRKCE;PLK2;DYRK1A;DCLK3;LMTK2;DCLK2;VRK1;PRKCA;CSNK1E;DCLK1;HIPK3;UHMK1;HIPK2;SBK1;CAMK4;MAP3K10;CSNK1G2;CAMK1G;CSNK1G1;MAP3K12;TAF1;CDK5R1
regulation of GTPase activity (GO:0043087)	50/188	1.8466e-05	0.00261756	1.79398	19.5536	CD40;DOCK9;LRRK2;RASGRF1;ARHGAP1;STMN3;SNX13;ARHGAP35;CX3CL1;SIPA1L1;PLXNC1;PRKG1;RGS7;EPHA5;BCAS3;CDKL5;OCRL;VAV1;BCR;SFRP1;TBC1D20;RAPGEF2;PKP4;ARHGEF7;RAPGEF6;NGEF;RTN4R;ADRB1;THY1;EFNA5;RASGRP1;RAP1GAP;ABR;ARHGAP21;FGD6;CHN1;PLXNA2;CCL17;PLXNA4;ARFGEF1;DAB2IP;ADAP1;SOD1;NET1;LRCH1;SGSM3;SGSM2;NF1;PIN1;CPEB2
cellular response to peptide hormone stimulus (GO:0071375)	32/110	9.20992e-05	0.00959148	1.96229	18.2348	GSK3A;C2CD5;PDE3B;PCSK9;ADCY3;ADCY2;ADCY1;ADCY8;CRHR1;RELA;GNG3;GNG2;CYP11A1;PRKAR2B;PRKACB;PRKCI;GOT1;MYO5A;INHBB;GCK;NR4A2;RAB10;CEACAM1;ADCY9;NR4A3;PRKAR1B;RPS6KB1;CAPN10;GNB1;CPEB2;VAMP2;RHOQ
brain development (GO:0007420)	34/119	8.39947e-05	0.00892969	1.92725	18.0867	ABCB6;THRA;AMIGO1;PTEN;UBE3A;GRIN2A;SRR;ATXN1;RELN;CDH2;CTNNA2;CIC;HES5;BPTF;BBS2;ARNT2;EPHA7;EGR2;MKKS;SLC6A17;MAP1S;TBR1;SMARCA1;GRIN2B;POU6F1;PITPNM1;GPRIN1;NF1;RAPGEF2;CNTN4;PAFAH1B2;SHANK1;PAFAH1B1;CDK5R1
phosphorylation (GO:0016310)	89/386	9.84768e-06	0.00143579	1.55528	17.9297	DGKG;DYRK3;GSK3A;DGKD;LRRK2;MAST1;PIK3CB;DSTYK;PPP3CB;RPS6KA2;AKT3;PIM1;TLK1;MAP3K9;EPHB2;PRKACB;JAK1;MAP3K5;ACVR1;CDKL3;PRKCI;EPHA7;CDKL5;CSNK2A1;KSR1;PRKCB;DAPK1;PRKCE;DYRK1A;MATK;ADAM10;LMTK2;PRKCA;VRK1;KSR2;CSNK1E;OXSR1;PHKA2;DGKZ;BCR;PRKAR1B;FAM20B;PICK1;PIK3C3;TNIK;DGKI;CSNK1G2;CDKL1;PRKAA2;ROCK2;CAMK2A;ACVR1B;PRKCZ;CAMKK2;MAPK9;NUAK1;MAPK8;ACVR1C;MARK4;MAP4K3;MAPK4;MAP4K4;MARK1;CDK17;TGFB1…
protein phosphorylation (GO:0006468)	105/470	7.28519e-06	0.00119924	1.50694	17.8266	SLK;RPS6KA2;AKT3;PIM1;MAP3K9;EPHB2;PRKACB;STK32C;MAP3K5;ACVR1;CDKL3;CSNK1G3;PRKCI;CDKL5;CSNK2A1;PRKCB;DAPK1;PRKCE;DYRK1A;MATK;ADAM10;LMTK2;PRKCA;VRK1;CSNK1E;PHKA2;UHMK1;BCR;PRKAR1B;TYRO3;TNIK;CSNK1G2;CDKL1;CSNK1G1;TNKS;PRKCZ;NUAK1;MARK4;MARK1;CDK17;TGFB1;PLK2;EIF2AK1;DCLK3;DCLK2;BRAF;DCLK1;SMAD7;CDK9;MEX3B;CDK6;AAK1;CDK10;MAP3K10;CDK13;CDK14;CDK16;MAP3K12;DYRK3;GSK3A;MAST3;LRRK2;MAST1;PIK3CB;DSTY…

## Sheet: M1 RFX
GO terms for putative target genes of cCREs in module 1 with RFX motif
Term	Overlap	P.value	Adjusted.P.value	Odds.Ratio	Combined.Score	Genes
mitochondrion distribution (GO:0048311)	6/11	2.29948e-05	0.0073339	8.56959	91.5253	CLUH;ATCAY;MSTO1;MAPT;HAP1;TRAK1
chemical synaptic transmission, postsynaptic (GO:0099565)	12/33	4.25699e-07	0.000724115	5.71306	83.8079	NLGN3;NPAS4;GSK3B;MPP2;GABRA1;GSK3A;CHRNA4;GABRA4;GPRIN1;MAPK8IP2;GRIN2B;GABRG2
regulation of postsynaptic membrane potential (GO:0060078)	12/33	4.25699e-07	0.000543086	5.71306	83.8079	NLGN3;NPAS4;GSK3B;MPP2;GABRA1;GSK3A;CHRNA4;GABRA4;GPRIN1;MAPK8IP2;GRIN2B;GABRG2
receptor localization to synapse (GO:0097120)	8/18	6.48459e-06	0.00413636	6.98263	83.4151	CACNG7;CACNG8;DLG1;DLG2;KIF5C;KIF5A;KIF17;CACNG3
anterograde trans-synaptic signaling (GO:0098916)	46/240	1.40639e-11	7.1768e-08	3.01126	75.2436	GRIA1;GABRB2;GRIA2;SNAP25;GABRB1;CHRNA4;KCNC4;SLC1A1;CACNA1B;CACNA1A;NRXN2;GRIK2;CACNA1E;MCHR1;GRM2;HTR7;GRM4;KIF5A;MAPK1;BSN;GABRD;UNC13B;GABBR2;GABRA1;DTNA;SLC12A5;KCND2;KCNIP2;GABRA4;GRIN2B;SYN2;SSTR3;GABRG2;CACNB1;CACNB3;DLG1;CACNB4;DLG2;SYT10;KCNQ2;KCNQ3;HAP1;APBA2;SCN2B;GPR19;PAFAH1B1
chemical synaptic transmission (GO:0007268)	51/289	2.73828e-11	6.98672e-08	2.77252	67.4306	CHRM2;GABRB2;SNAP25;GABRB1;GRIK5;KCNC4;GRIK2;GRM2;HTR7;GRM4;KIF5A;BSN;UNC13B;KCND2;SYN2;SSTR3;GABRG2;CACNB1;CACNB3;CACNB4;GPRIN1;KCNQ2;KCNQ3;HAP1;PAFAH1B1;GRIA1;GRIA2;CHRNA4;SLC1A1;CACNA1B;CACNA1A;NRXN2;CACNA1E;MCHR1;MAPK1;SLC17A7;GABRD;GABBR2;GABRA1;DTNA;SLC12A5;KCNIP2;GABRA4;GRIN2B;DLG1;DLG2;SYT10;RIMBP2;APBA2;SCN2B;GPR19
positive regulation of synaptic transmission (GO:0050806)	17/67	6.69131e-07	0.000682915	3.98635	56.6751	UNC13B;NLGN3;LGI1;MPP2;GRIK2;ADRA1A;PRKCZ;GRIN2B;SLC8A3;CACNG7;RIMS4;CACNG8;GPRIN1;HAP1;EPHB2;CACNG3;VAMP2
peptidyl-threonine phosphorylation (GO:0018107)	17/68	8.39698e-07	0.000714163	3.92773	54.9498	GSK3B;GSK3A;ROCK2;CAMK2A;DCLK3;ACVR1B;HIPK3;DCLK1;CAMKV;MAPK1;CDK10;MAP3K10;CAMK1;CAMK1G;MARK2;CDK5R1;MAP3K12
protein localization to plasma membrane (GO:0072659)	24/130	2.10352e-06	0.00153347	2.90048	37.9147	NSF;BBS2;SPTBN4;BBS1;ROCK2;KCNB1;TESC;TTC7B;ANK3;ATP1B1;ANK1;TSPAN33;TNFRSF1A;CACNB3;DLG1;PACS1;RAB26;MAP7;FLOT2;SCN3B;BLZF1;VAMP2;PACSIN1;CLASP2
divalent metal ion transport (GO:0070838)	18/88	8.87521e-06	0.00452902	3.2136	37.3814	RYR2;CHRNA4;CACNA2D1;CAMK2A;ITPR1;CACNA1B;CACNA1A;ATP2B2;CACNA1E;MT3;RYR3;CACNA1G;CACNG7;CACNB3;CACNG8;TRPV6;CACNG3;TPT1
modulation of chemical synaptic transmission (GO:0050804)	17/82	1.29745e-05	0.0055174	3.25714	36.6511	USP46;NLGN3;GRIA1;LGI1;GRIA2;GRIK5;CAMK2A;GRIK2;MAPK8IP2;CPLX2;LRP8;NPAS4;GRM2;KBTBD4;RIMS4;GRM4;TMEM108
peptidyl-threonine modification (GO:0018210)	18/89	1.04713e-05	0.00485772	3.17749	36.4359	GSK3B;GSK3A;GALNT14;ROCK2;CAMK2A;DCLK3;ACVR1B;HIPK3;DCLK1;CAMKV;MAPK1;CDK10;MAP3K10;CAMK1;CAMK1G;MARK2;CDK5R1;MAP3K12
regulation of cation channel activity (GO:2001257)	15/71	3.27344e-05	0.00928019	3.31921	34.2777	KCNIP2;HPCA;ANK3;MAPK8IP2;CACNB1;CACNG7;CACNB3;CACNG8;DLG1;CACNB4;FKBP1B;CNIH2;CALM1;CACNG3;VAMP2
axon development (GO:0061564)	18/94	2.29858e-05	0.00781977	3.00847	32.1324	SPTBN4;BRSK2;RAB3A;MAP1S;LRRN2;AMIGO1;PLPPR4;ANK3;BAIAP2;RTN4;CAMSAP2;AFG3L2;SHTN1;RTN4RL1;SLITRK1;MAP1A;EPHB2;CDK5R1
regulation of cytoskeleton organization (GO:0051493)	18/95	2.66944e-05	0.00801302	2.97681	31.3489	GSK3B;ROCK2;STMN2;ARHGEF19;STMN3;STMN4;BAIAP2;RHOD;RND1;ARHGAP44;DIAPH1;TAOK1;MLST8;CDK2AP2;MAPK1;CDK10;MAPT;MARK2
neuron projection development (GO:0031175)	26/167	2.03148e-05	0.00740474	2.44601	26.4271	GPM6A;GSK3B;NYAP1;CTNND2;STMN2;STMN3;PTPRM;STMN4;CAMSAP2;ATCAY;TMEM108;NCDN;EPHB2;PACSIN1;LGI1;EPHA4;UNC5A;MAP1S;DAB2IP;DCLK1;SHTN1;DBNDD1;GPRIN1;MAPT;LRP12;CDK5R1
nervous system development (GO:0007399)	54/455	7.42342e-06	0.00420908	1.86459	22.0225	CHRM2;ACHE;MYT1L;ROGDI;STMN3;KIF17;RAPGEFL1;NRGN;DPYSL5;DPYSL2;DPF1;DNER;ENC1;EPHB2;PCDHGA8;RBFOX2;RBFOX3;MAP1S;HPCAL4;ALDH5A1;NAV3;KCNQ2;HAP1;LY6H;NLGN3;HDAC4;GPM6A;NUMBL;CAMK2A;NRXN2;CRMP1;TRAK1;NR2C2;KALRN;EFNB3;SLITRK1;SPOCK2;PCDH1;WNT2;HES5;FKTN;LGI1;FARP1;PCDHGC5;RITA1;SLC4A10;BTBD6;DCLK1;PCDHGA12;NFASC;DLG1;DLG2;TAOK1;APBA2
vesicle-mediated transport (GO:0016192)	49/410	1.61063e-05	0.00632235	1.87765	20.7223	SNAP25;WIPF2;WIPF3;RPH3A;AP1G2;DPYSL2;DNER;KIF5A;KIF1A;GPRASP1;AGFG2;GIT1;NSF;TSC2;RBSN;MAPK8IP3;ARFGAP1;DNM1;MAPK8IP1;HEATR5B;KXD1;VAMP2;SEC22C;SPTBN4;AGAP2;VPS26B;AGAP3;TRAK1;LRP8;KALRN;RAB6A;SNX7;YKT6;RAB11FIP3;SPAG9;ARFGEF2;SORT1;SYT14;SYT13;ADAP1;PIKFYVE;NECAP1;HOOK2;SYT10;SPIRE2;CEP83;MON1A;RAB9B;LRP12
