# Supplementary material for: An atlas of gene regulatory elements in adult mouse cerebrum
Source: Nature. 2021 Oct 6;598(7879):129–36. doi: 10.1038/s41586-021-03604-1 (PMC8494637; doi:10.1038/s41586-021-03604-1)
Supplement: Supplementary file 27 — List of candidate driver TFs predicted in different cell lineages. [file 41586_2021_3604_MOESM27_ESM.xlsx]

## Sheet: SGZ
Cell type	PageRankZ	Symbol	Gene exp (CPM)
RGDG	1.49532	Arid5a	34.213
RGDG	1.58041	Arx	57.0216
RGDG	0.109056	Atf1	34.213
RGDG	-0.626228	Atf6	6.8426
RGDG	-1.15587	Bhlhe22	6.8426
RGDG	-0.394296	Creb1	34.213
RGDG	0.185544	Crebzf	4.56173
RGDG	1.78836	Dbx2	307.917
RGDG	-1.09673	Egr4	0
RGDG	-0.30293	Elf1	6.8426
RGDG	1.52931	Emx1	202.997
RGDG	1.58531	Emx2	145.975
RGDG	-1.16923	Eomes	0
RGDG	1.68365	Gli3	75.2686
RGDG	1.58709	Hes1	166.503
RGDG	1.74273	Hes5	1496.25
RGDG	1.34744	Hmg20b	109.482
RGDG	1.74356	Id1	118.605
RGDG	1.51655	Id4	545.127
RGDG	-1.0188	Insm1	0
RGDG	-0.523785	Klf12	0
RGDG	1.67919	Klf4	98.0772
RGDG	1.71614	Lef1	20.5278
RGDG	1.53694	Lhx2	392.309
RGDG	-0.350456	Mafg	79.8303
RGDG	-0.486417	Mafk	2.28087
RGDG	-0.36219	Mecp2	38.7747
RGDG	-0.667878	Mef2c	29.6513
RGDG	-0.765146	Mlx	13.6852
RGDG	0.936425	Msx1	38.7747
RGDG	-0.904946	Neurod2	13.6852
RGDG	-0.82699	Nhlh2	0
RGDG	0.62769	Nr2e1	118.605
RGDG	-0.740473	Nr3c2	4.56173
RGDG	1.73501	Pax6	200.716
RGDG	-0.934262	Pbx3	0
RGDG	-0.444984	Plag1	0
RGDG	1.39715	Rfx2	20.5278
RGDG	-0.438039	Rfx3	38.7747
RGDG	1.77025	Rfx4	79.8303
RGDG	0.149882	Rreb1	9.12346
RGDG	-0.975626	Scrt2	0
RGDG	-0.692166	Sox11	54.7408
RGDG	-0.882802	Sox12	13.6852
RGDG	1.4235	Sox2	234.929
RGDG	1.78298	Sox6	88.9538
RGDG	0.382243	Sox8	102.639
RGDG	1.33952	Sp5	20.5278
RGDG	1.59159	Srebf1	95.7964
RGDG	-1.15059	Tbr1	2.28087
RGDG	1.71304	Tcf7l2	41.0556
RGDG	-0.518684	Usf1	52.4599
RGDG	-0.677173	Zic2	0
NIPC	0.531528	Arid5a	13.4232
NIPC	0.367002	Arx	15.0706
NIPC	-0.60637	Atf1	17.8773
NIPC	-0.810024	Atf6	4.75914
NIPC	-0.874608	Bhlhe22	4.45407
NIPC	-0.581534	Creb1	27.3956
NIPC	1.41179	Crebzf	26.0532
NIPC	-0.47395	Dbx2	0.854205
NIPC	-0.523096	Egr4	1.46435
NIPC	1.74217	Elf1	42.3441
NIPC	-1.01878	Emx1	8.90813
NIPC	-0.378602	Emx2	36.5478
NIPC	0.128095	Eomes	7.74886
NIPC	0.16238	Gli3	24.7109
NIPC	-0.278704	Hes1	18.7925
NIPC	-0.0808341	Hes5	26.4193
NIPC	-0.824125	Hmg20b	15.2537
NIPC	-0.0666415	Id1	11.5928
NIPC	0.536197	Id4	32.5208
NIPC	1.39045	Insm1	44.3576
NIPC	1.78243	Klf12	37.3409
NIPC	0.162453	Klf4	21.5382
NIPC	0.0500774	Lef1	7.99291
NIPC	-1.04522	Lhx2	10.2505
NIPC	-0.917921	Mafg	11.8978
NIPC	-0.669804	Mafk	7.68784
NIPC	-1.23735	Mecp2	0.122029
NIPC	-0.960669	Mef2c	0.488117
NIPC	-0.942098	Mlx	4.08798
NIPC	1.24143	Msx1	11.4707
NIPC	-1.06618	Neurod2	0.976234
NIPC	-0.741761	Nhlh2	0.122029
NIPC	1.46462	Nr2e1	23.1856
NIPC	-0.366866	Nr3c2	12.447
NIPC	-0.650407	Pax6	5.12523
NIPC	1.60598	Pbx3	22.6974
NIPC	1.78872	Plag1	54.7301
NIPC	0.710435	Rfx2	25.8092
NIPC	-0.872854	Rfx3	33.7411
NIPC	-0.196421	Rfx4	20.0738
NIPC	-0.561041	Rreb1	1.22029
NIPC	1.63679	Scrt2	24.4669
NIPC	-0.692996	Sox11	40.4527
NIPC	0.683225	Sox12	36.0596
NIPC	0.691675	Sox2	44.7847
NIPC	-0.355248	Sox6	1.52537
NIPC	-0.416519	Sox8	12.2029
NIPC	0.736801	Sp5	10.3725
NIPC	-0.736882	Srebf1	2.68464
NIPC	-1.02052	Tbr1	2.19653
NIPC	0.0621444	Tcf7l2	14.0334
NIPC	-1.16079	Usf1	13.6673
NIPC	1.77043	Zic2	45.883
DGNBL1	-0.849419	Arid5a	2.11724
DGNBL1	-0.706716	Arx	1.64674
DGNBL1	-0.459935	Atf1	8.46897
DGNBL1	0.0771652	Atf6	24.7012
DGNBL1	0.317614	Bhlhe22	297.355
DGNBL1	-0.197689	Creb1	33.8759
DGNBL1	-0.152348	Crebzf	11.5272
DGNBL1	-0.44986	Dbx2	3.05824
DGNBL1	0.129041	Egr4	6.35173
DGNBL1	-0.326081	Elf1	2.82299
DGNBL1	0.147203	Emx1	123.976
DGNBL1	-0.307849	Emx2	49.4023
DGNBL1	1.268	Eomes	24.7012
DGNBL1	-0.58536	Gli3	0.470498
DGNBL1	-0.708049	Hes1	0.235249
DGNBL1	-0.418514	Hes5	5.41073
DGNBL1	-0.463264	Hmg20b	22.5839
DGNBL1	-0.596917	Id1	0.940997
DGNBL1	-0.741812	Id4	0.235249
DGNBL1	0.0200989	Insm1	4.23449
DGNBL1	-0.466339	Klf12	0
DGNBL1	-0.516403	Klf4	5.17548
DGNBL1	-0.516301	Lef1	3.29349
DGNBL1	0.156597	Lhx2	134.798
DGNBL1	1.70982	Mafg	71.0453
DGNBL1	1.68464	Mafk	31.9939
DGNBL1	0.398209	Mecp2	65.3993
DGNBL1	0.107126	Mef2c	134.092
DGNBL1	1.58236	Mlx	53.1663
DGNBL1	-0.728876	Msx1	0
DGNBL1	0.0624545	Neurod2	462.97
DGNBL1	1.33368	Nhlh2	48.9318
DGNBL1	-0.664837	Nr2e1	0.470498
DGNBL1	-0.123612	Nr3c2	31.2881
DGNBL1	-0.212578	Pax6	13.6445
DGNBL1	-0.0494796	Pbx3	1.88199
DGNBL1	-0.452412	Plag1	0
DGNBL1	-0.770339	Rfx2	0.235249
DGNBL1	-0.238296	Rfx3	68.928
DGNBL1	-0.552195	Rfx4	0.470498
DGNBL1	-0.584448	Rreb1	0.705748
DGNBL1	0.153713	Scrt2	13.6445
DGNBL1	1.56403	Sox11	1256.47
DGNBL1	-0.328378	Sox12	20.2314
DGNBL1	-0.702118	Sox2	3.29349
DGNBL1	-0.478398	Sox6	1.88199
DGNBL1	-0.691986	Sox8	2.82299
DGNBL1	-0.492839	Sp5	0.705748
DGNBL1	0.385509	Srebf1	3.76399
DGNBL1	0.929352	Tbr1	46.8146
DGNBL1	-0.529449	Tcf7l2	3.29349
DGNBL1	1.53863	Usf1	71.9863
DGNBL1	-0.294777	Zic2	0.470498
DGNBL2	-0.771508	Arid5a	2.11724
DGNBL2	-0.398404	Arx	1.64674
DGNBL2	1.69327	Atf1	8.46897
DGNBL2	1.68507	Atf6	24.7012
DGNBL2	0.449503	Bhlhe22	297.355
DGNBL2	1.76547	Creb1	33.8759
DGNBL2	-1.39526	Crebzf	11.5272
DGNBL2	-0.409629	Dbx2	3.05824
DGNBL2	-0.0899703	Egr4	6.35173
DGNBL2	-0.285287	Elf1	2.82299
DGNBL2	0.110062	Emx1	123.976
DGNBL2	0.200468	Emx2	49.4023
DGNBL2	0.587615	Eomes	24.7012
DGNBL2	-0.659068	Gli3	0.470498
DGNBL2	-0.900973	Hes1	0.235249
DGNBL2	-0.557577	Hes5	5.41073
DGNBL2	-0.832772	Hmg20b	22.5839
DGNBL2	-0.450435	Id1	0.940997
DGNBL2	-0.694315	Id4	0.235249
DGNBL2	0.49389	Insm1	4.23449
DGNBL2	-0.48905	Klf12	0
DGNBL2	-0.595111	Klf4	5.17548
DGNBL2	-0.576777	Lef1	3.29349
DGNBL2	0.0699644	Lhx2	134.798
DGNBL2	-0.303482	Mafg	71.0453
DGNBL2	0.146374	Mafk	31.9939
DGNBL2	-0.253036	Mecp2	65.3993
DGNBL2	-0.0943384	Mef2c	134.092
DGNBL2	0.150045	Mlx	53.1663
DGNBL2	-0.746151	Msx1	0
DGNBL2	0.623503	Neurod2	462.97
DGNBL2	0.810186	Nhlh2	48.9318
DGNBL2	-0.718912	Nr2e1	0.470498
DGNBL2	-0.512401	Nr3c2	31.2881
DGNBL2	-0.170205	Pax6	13.6445
DGNBL2	0.108363	Pbx3	1.88199
DGNBL2	-0.42893	Plag1	0
DGNBL2	-0.835561	Rfx2	0.235249
DGNBL2	-0.17131	Rfx3	68.928
DGNBL2	-0.531659	Rfx4	0.470498
DGNBL2	-0.690804	Rreb1	0.705748
DGNBL2	-0.325482	Scrt2	13.6445
DGNBL2	0.448384	Sox11	1256.47
DGNBL2	-0.855545	Sox12	20.2314
DGNBL2	-0.750641	Sox2	3.29349
DGNBL2	-0.56213	Sox6	1.88199
DGNBL2	-0.848857	Sox8	2.82299
DGNBL2	-0.503456	Sp5	0.705748
DGNBL2	-0.675575	Srebf1	3.76399
DGNBL2	0.622274	Tbr1	46.8146
DGNBL2	-0.570863	Tcf7l2	3.29349
DGNBL2	0.0145788	Usf1	71.9863
DGNBL2	-0.373209	Zic2	0.470498
DGGR	-0.405918	Arid5a	2.72386
DGGR	-0.842289	Arx	0.845337
DGGR	-0.736019	Atf1	16.8128
DGGR	-0.325989	Atf6	54.1016
DGGR	1.26336	Bhlhe22	267.127
DGGR	-0.591946	Creb1	33.156
DGGR	-0.0497263	Crebzf	20.4759
DGGR	-0.454924	Dbx2	7.32626
DGGR	1.58076	Egr4	36.9131
DGGR	-0.827869	Elf1	0.657485
DGGR	-0.767797	Emx1	44.5211
DGGR	-1.09932	Emx2	14.6525
DGGR	-0.814483	Eomes	0.563558
DGGR	-0.601606	Gli3	1.03319
DGGR	0.300637	Hes1	11.2712
DGGR	-0.685801	Hes5	4.88417
DGGR	0.772717	Hmg20b	30.62
DGGR	-0.629567	Id1	1.59675
DGGR	-0.616617	Id4	0.751411
DGGR	-0.885645	Insm1	0.563558
DGGR	-0.303253	Klf12	0.375705
DGGR	-0.730132	Klf4	3.09957
DGGR	-0.673139	Lef1	0.469632
DGGR	-0.718281	Lhx2	44.1454
DGGR	-0.137956	Mafg	63.3064
DGGR	-0.674789	Mafk	3.38135
DGGR	1.45437	Mecp2	57.6708
DGGR	1.61576	Mef2c	596.714
DGGR	-0.025159	Mlx	46.9632
DGGR	-0.702826	Msx1	0.469632
DGGR	1.28517	Neurod2	455.637
DGGR	-0.57512	Nhlh2	0.845337
DGGR	-0.708559	Nr2e1	0.563558
DGGR	1.74335	Nr3c2	111.209
DGGR	-0.70182	Pax6	3.47528
DGGR	-0.730604	Pbx3	0.375705
DGGR	-0.462395	Plag1	0.0939264
DGGR	-0.501681	Rfx2	1.31497
DGGR	1.7205	Rfx3	209.831
DGGR	-0.48997	Rfx4	0.375705
DGGR	1.68641	Rreb1	27.7083
DGGR	-0.489395	Scrt2	4.13276
DGGR	-0.627247	Sox11	84.4398
DGGR	1.3835	Sox12	19.9124
DGGR	-0.662418	Sox2	1.59675
DGGR	-0.387205	Sox6	0.657485
DGGR	1.57512	Sox8	28.1779
DGGR	-1.08003	Sp5	0
DGGR	-0.564644	Srebf1	2.81779
DGGR	0.619485	Tbr1	29.6807
DGGR	-0.674868	Tcf7l2	0.187853
DGGR	0.126261	Usf1	46.7753
DGGR	-0.425266	Zic2	0.469632

## Sheet: SVZ
Cell type	PageRankZ	Symbol	Gene exp (CPM)
RGSZ	-0.777997	Cic	29.1279
RGSZ	-0.492621	Creb1	32.3643
RGSZ	1.38433	Creb3l2	25.8914
RGSZ	-0.118777	Cxxc1	40.9948
RGSZ	1.32505	Dbp	283.727
RGSZ	1.44276	Dbx2	118.669
RGSZ	-1.00681	Dlx1	6.47286
RGSZ	-1.30588	Dlx2	10.7881
RGSZ	-1.21688	Dlx5	1.07881
RGSZ	-0.374566	E2f1	10.7881
RGSZ	-0.339257	E2f3	5.39405
RGSZ	-0.819693	Egr4	1.07881
RGSZ	-0.850113	Esrrg	0
RGSZ	-1.01227	Etv1	18.3398
RGSZ	1.35868	Etv3	38.8372
RGSZ	-0.371453	Fos	275.097
RGSZ	-0.449726	Fosb	19.4186
RGSZ	1.38753	Foxo1	119.748
RGSZ	1.14009	Gli3	53.9405
RGSZ	0.326334	Gsx2	51.7829
RGSZ	1.25723	Hbp1	47.4677
RGSZ	1.49813	Hes1	101.408
RGSZ	-0.617235	Hic2	5.39405
RGSZ	1.48163	Id4	341.983
RGSZ	-0.88028	Insm1	2.15762
RGSZ	1.25368	Irf3	40.9948
RGSZ	-0.0108544	Jun	783.216
RGSZ	0.108209	Junb	551.272
RGSZ	-0.481443	Jund	486.543
RGSZ	1.18392	Lhx2	171.531
RGSZ	-0.549805	Mafg	72.2803
RGSZ	-0.776788	Max	127.3
RGSZ	-0.502655	Mef2a	37.7584
RGSZ	-0.595316	Mef2c	56.0981
RGSZ	-0.500393	Mlx	19.4186
RGSZ	0.386209	Msx1	26.9703
RGSZ	-0.01009	Nfat5	46.3888
RGSZ	1.41344	Nfe2l2	73.3591
RGSZ	-0.0973154	Nfix	242.732
RGSZ	0.653582	Nr2e1	153.191
RGSZ	-0.165356	Nr2f6	35.6007
RGSZ	1.44726	Nr3c1	143.482
RGSZ	-0.693159	Pbx3	9.70929
RGSZ	-1.22253	Pou2f2	3.23643
RGSZ	0.800205	Pou3f2	112.196
RGSZ	1.0676	Pou3f3	170.452
RGSZ	1.47828	Prrx1	72.2803
RGSZ	1.46392	Rfx4	105.723
RGSZ	0.098935	Rora	91.6989
RGSZ	-0.744644	Runx2	1.07881
RGSZ	-0.98607	Sox11	61.4922
RGSZ	-0.919299	Sox12	9.70929
RGSZ	1.23572	Sox6	61.4922
RGSZ	1.04073	Sox8	111.117
RGSZ	1.45415	Sox9	476.834
RGSZ	1.23347	Sp5	23.7338
RGSZ	-1.25501	Sp9	4.31524
RGSZ	1.49179	Srebf1	153.191
RGSZ	-0.243495	Stat5b	23.7338
RGSZ	1.42158	Tcf7l2	94.9353
RGSZ	0.0749816	Tgif2	21.5762
RGSZ	-0.385443	Xbp1	93.8565
RGSZ	-0.357731	Zfp3	8.63048
RGSZ	1.20742	Zic4	64.7286
RGSZ	1.17806	Zkscan1	25.8914
NIPC	-0.849286	Cic	38.3445
NIPC	1.41491	Creb1	56.4633
NIPC	-0.220344	Creb3l2	6.32052
NIPC	0.954403	Cxxc1	58.9915
NIPC	-1.05664	Dbp	26.9675
NIPC	-0.0942995	Dbx2	45.0863
NIPC	-0.523892	Dlx1	301.699
NIPC	0.184366	Dlx2	515.333
NIPC	-0.420065	Dlx5	116.297
NIPC	1.49425	E2f1	102.814
NIPC	1.49064	E2f3	32.4453
NIPC	-0.532389	Egr4	3.79231
NIPC	-0.408393	Esrrg	0.421368
NIPC	-0.0555341	Etv1	56.4633
NIPC	-0.770397	Etv3	6.74188
NIPC	-0.435833	Fos	157.592
NIPC	-0.531172	Fosb	10.9556
NIPC	-0.133566	Foxo1	22.3325
NIPC	0.537138	Gli3	16.012
NIPC	1.25934	Gsx2	115.876
NIPC	0.043005	Hbp1	48.0359
NIPC	-0.563168	Hes1	12.641
NIPC	1.32427	Hic2	20.647
NIPC	-0.317059	Id4	32.8667
NIPC	1.25437	Insm1	107.449
NIPC	-0.613376	Irf3	29.0744
NIPC	-0.596282	Jun	582.33
NIPC	-0.716652	Junb	109.556
NIPC	-0.322034	Jund	450.863
NIPC	0.47218	Lhx2	123.461
NIPC	-1.08973	Mafg	63.2052
NIPC	0.588394	Max	89.33
NIPC	-0.453369	Mef2a	24.018
NIPC	-0.580195	Mef2c	29.4957
NIPC	-0.448057	Mlx	21.9111
NIPC	1.23724	Msx1	6.74188
NIPC	-0.891504	Nfat5	14.7479
NIPC	-0.0248506	Nfe2l2	27.8103
NIPC	0.930078	Nfix	770.682
NIPC	1.0357	Nr2e1	42.9795
NIPC	1.43863	Nr2f6	37.5017
NIPC	-0.481357	Nr3c1	23.1752
NIPC	-0.97881	Pbx3	11.3769
NIPC	-0.376833	Pou2f2	25.7034
NIPC	0.874106	Pou3f2	104.078
NIPC	0.538789	Pou3f3	104.499
NIPC	-0.30041	Prrx1	14.3265
NIPC	-0.198381	Rfx4	18.5402
NIPC	-0.398421	Rora	9.69146
NIPC	-0.836828	Runx2	0.842735
NIPC	1.19766	Sox11	1212.7
NIPC	-0.574525	Sox12	30.3385
NIPC	0.348399	Sox6	39.1872
NIPC	-0.594383	Sox8	43.8222
NIPC	-0.148929	Sox9	88.4872
NIPC	0.393054	Sp5	14.3265
NIPC	-0.157342	Sp9	145.793
NIPC	-0.352792	Srebf1	13.0624
NIPC	-1.23945	Stat5b	4.63504
NIPC	-0.0232427	Tcf7l2	16.4333
NIPC	1.38318	Tgif2	64.0479
NIPC	-0.789497	Xbp1	31.6026
NIPC	-0.378011	Zfp3	5.05641
NIPC	-0.223236	Zic4	15.1692
NIPC	0.112173	Zkscan1	41.294
OBNBL	0.395664	Cic	35.2654
OBNBL	-0.0549102	Creb1	35.7008
OBNBL	-1.00486	Creb3l2	1.30613
OBNBL	0.511131	Cxxc1	38.7484
OBNBL	0.0799481	Dbp	107.755
OBNBL	-0.687917	Dbx2	0.870751
OBNBL	1.28513	Dlx1	644.574
OBNBL	1.1228	Dlx2	584.492
OBNBL	0.856927	Dlx5	309.77
OBNBL	-0.553845	E2f1	5.65988
OBNBL	-0.579888	E2f3	4.35376
OBNBL	-0.0758251	Egr4	8.70751
OBNBL	-0.182722	Esrrg	1.7415
OBNBL	1.37119	Etv1	296.491
OBNBL	-0.734274	Etv3	11.5375
OBNBL	-0.679459	Fos	70.5309
OBNBL	-0.518144	Fosb	6.74832
OBNBL	-0.994878	Foxo1	3.04763
OBNBL	-0.889205	Gli3	0.217688
OBNBL	-0.634093	Gsx2	1.95919
OBNBL	-0.11523	Hbp1	42.8845
OBNBL	-0.44137	Hes1	3.26532
OBNBL	0.201171	Hic2	18.2858
OBNBL	-0.467992	Id4	16.5443
OBNBL	0.352263	Insm1	28.5171
OBNBL	-0.970941	Irf3	22.2042
OBNBL	-0.80549	Jun	185.035
OBNBL	-0.765731	Junb	108.409
OBNBL	-0.680324	Jund	364.409
OBNBL	-0.873076	Lhx2	0.653063
OBNBL	1.10802	Mafg	52.4628
OBNBL	1.10233	Max	134.096
OBNBL	-0.54297	Mef2a	62.041
OBNBL	-0.311705	Mef2c	217.688
OBNBL	1.49869	Mlx	53.5512
OBNBL	-0.777798	Msx1	0
OBNBL	-0.497539	Nfat5	27.4287
OBNBL	-0.831207	Nfe2l2	3.04763
OBNBL	0.526683	Nfix	429.933
OBNBL	-0.653179	Nr2e1	0.870751
OBNBL	-0.421724	Nr2f6	10.0136
OBNBL	-0.804855	Nr3c1	6.09526
OBNBL	0.549873	Pbx3	235.538
OBNBL	0.594214	Pou2f2	55.2927
OBNBL	-0.525748	Pou3f2	25.2518
OBNBL	-0.429223	Pou3f3	28.5171
OBNBL	-0.712929	Prrx1	1.30613
OBNBL	-0.724424	Rfx4	0.870751
OBNBL	1.33013	Rora	44.626
OBNBL	1.28808	Runx2	7.61907
OBNBL	0.428482	Sox11	897.309
OBNBL	0.151491	Sox12	34.6124
OBNBL	-0.571931	Sox6	7.40139
OBNBL	-1.07874	Sox8	6.74832
OBNBL	-0.728368	Sox9	18.0681
OBNBL	-0.788123	Sp5	0.435376
OBNBL	1.15497	Sp9	565.335
OBNBL	-0.59645	Srebf1	5.22451
OBNBL	1.13194	Stat5b	12.4082
OBNBL	-0.7202	Tcf7l2	0.217688
OBNBL	-0.634047	Tgif2	3.48301
OBNBL	1.46436	Xbp1	78.5853
OBNBL	1.47658	Zfp3	11.9728
OBNBL	0.217829	Zic4	43.5376
OBNBL	-1.26449	Zkscan1	42.0138
OBGA1	1.23162	Cic	53.2618
OBGA1	-0.867378	Creb1	30.3242
OBGA1	-0.159131	Creb3l2	9.91369
OBGA1	-1.34676	Cxxc1	39.266
OBGA1	-0.348355	Dbp	60.2597
OBGA1	-0.660544	Dbx2	0.583158
OBGA1	0.245577	Dlx1	244.538
OBGA1	-0.00129267	Dlx2	163.479
OBGA1	0.780017	Dlx5	147.928
OBGA1	-0.565839	E2f1	6.02597
OBGA1	-0.5715	E2f3	5.83158
OBGA1	1.42791	Egr4	71.7285
OBGA1	1.44123	Esrrg	24.1039
OBGA1	-0.303388	Etv1	99.3313
OBGA1	0.14599	Etv3	22.7432
OBGA1	1.48674	Fos	83.7804
OBGA1	1.49904	Fosb	26.6309
OBGA1	-0.25909	Foxo1	11.4688
OBGA1	-0.788027	Gli3	0.583158
OBGA1	-0.951578	Gsx2	0
OBGA1	-1.18501	Hbp1	16.134
OBGA1	-0.493594	Hes1	6.22035
OBGA1	-0.908211	Hic2	9.33053
OBGA1	-0.69658	Id4	1.3607
OBGA1	-0.726349	Insm1	3.69334
OBGA1	0.330633	Irf3	21.9656
OBGA1	1.41263	Jun	144.234
OBGA1	1.37417	Junb	392.66
OBGA1	1.4838	Jund	451.753
OBGA1	-0.783021	Lhx2	1.3607
OBGA1	0.531509	Mafg	51.5123
OBGA1	-0.913931	Max	85.1411
OBGA1	1.49899	Mef2a	150.649
OBGA1	1.48722	Mef2c	1261.37
OBGA1	-0.550243	Mlx	42.7649
OBGA1	-0.845647	Msx1	0.194386
OBGA1	1.39913	Nfat5	69.0071
OBGA1	-0.55738	Nfe2l2	0.777544
OBGA1	-1.35944	Nfix	10.8856
OBGA1	-1.0361	Nr2e1	0.388772
OBGA1	-0.851552	Nr2f6	11.4688
OBGA1	-0.161051	Nr3c1	24.4926
OBGA1	1.1221	Pbx3	292.745
OBGA1	1.00515	Pou2f2	60.4541
OBGA1	-1.14856	Pou3f2	6.80351
OBGA1	-1.17716	Pou3f3	1.94386
OBGA1	-0.464942	Prrx1	3.69334
OBGA1	-0.541112	Rfx4	0.777544
OBGA1	-1.03064	Rora	13.8014
OBGA1	0.293394	Runx2	26.0477
OBGA1	-0.640068	Sox11	47.4302
OBGA1	1.34233	Sox12	35.9614
OBGA1	-1.01218	Sox6	0.583158
OBGA1	0.63239	Sox8	10.8856
OBGA1	-0.57685	Sox9	1.74947
OBGA1	-0.838403	Sp5	0.97193
OBGA1	0.257373	Sp9	229.181
OBGA1	-0.542545	Srebf1	6.60913
OBGA1	0.351003	Stat5b	37.1277
OBGA1	-0.67814	Tcf7l2	0.97193
OBGA1	-0.824117	Tgif2	0.194386
OBGA1	-0.289424	Xbp1	113.327
OBGA1	-0.740839	Zfp3	25.659
OBGA1	-1.20202	Zic4	2.33263
OBGA1	-0.0257441	Zkscan1	34.4063
