# Supplementary material for: An atlas of gene regulatory elements in adult mouse cerebrum
Source: Nature. 2021 Oct 6;598(7879):129–36. doi: 10.1038/s41586-021-03604-1 (PMC8494637; doi:10.1038/s41586-021-03604-1)
Supplement: Supplementary file 28 — List and references of genome-wide association studies. [file 41586_2021_3604_MOESM28_ESM.xlsx]

## Sheet: Sheet1
Traits	Authors	Title	Journal	Date	DOI	Reference
Age First Birth	Barban, N. et al.	Genome-wide analysis identifies 12 loci influencing human reproductive behavior.	Nature Genetics	2016	10.1038/ng.3698	84
Tiredness	Deary, V. et al.	Genetic contributions to self-reported tiredness.	Mol Psychiatry	2018	10.1038/mp.2017.5	85
Crohn's Disease	de Lange, K. M. et al.	Genome-wide association study implicates immune activation of multiple integrin genes in inflammatory bowel disease.	Nature Genetics	2017	10.1038/ng.3760	86
Attention Deficit Hyperactivity Disorder	Demontis, D. et al.	Discovery of the first genome-wide significant risk loci for attention deficit/hyperactivity disorder.	Nature Genetics	2019	10.1038/s41588-018-0269-7	87
Allergy	Ferreira, M. A. et al.	Shared genetic origin of asthma, hay fever and eczema elucidates allergic disease biology.	Nature Genetics	2017	10.1038/ng.3985	88
Brith Weight	Horikoshi, M. et al.	Genome-wide associations for birth weight and correlations with adult disease.	Nature	2016	10.1038/nature19806	89
Bipolar Disorder	Hou, L. et al.	Genome-wide association study of 40,000 individuals identifies two novel loci associated with bipolar disorder.	Hum Mol Genet	2016	10.1093/hmg/ddw181	90
Insomnia	Jansen, P. R. et al.	Genome-wide analysis of insomnia in 1,331,010 individuals identifies new risk loci and functional pathways.	Nature Genetics	2019	10.1038/s41588-018-0333-3	91
Sleep Duration	Jones, S. E. et al.	Genome-Wide Association Analyses in 128,266 Individuals Identifies New Morningness and Sleep Duration Loci.	PLoS Genet	2016	10.1371/journal.pgen.1006125	92
Neuroticism	Luciano, M. et al.	Association analysis in over 329,000 individuals identifies 116 independent variants influencing neuroticism.	Nature Genetics	2018	10.1038/s41588-017-0013-8	93
Coronary Artery Disease	Nelson, C. P. et al.	Association analyses based on false discovery rate implicate new loci for coronary artery disease.	Nature Genetics	2017	doi:10.1038/ng.3913	94
Rheumatoid Arthritis	Okada, Y. et al.	Genetics of rheumatoid arthritis contributes to biology and drug discovery.	Nature	2014	10.1038/nature12873	95
Educational Attainment	Okbay, A. et al.	Genome-wide association study identifies 74 loci associated with educational attainment.	Nature	2016	10.1038/nature17671	96
Schizophrenia	Schizophrenia Working Group of the Psychiatric Genomics Consortium	Biological insights from 108 schizophrenia-associated genetic loci.	Nature	2014	10.1038/nature13595	97
Age at Menarche	Day, F. R. et al.	Genomic analyses identify hundreds of variants associated with age at menarche and support a role for puberty timing in cancer risk.	Nature Genetics	2017	10.1038/ng.3841	98
Tobacco use disorder	Zhou, W. et al.	Efficiently controlling for case-control imbalance and sample relatedness in large-scale genetic association studies. (ftp://share.sph.umich.edu/UKBB_SAIGE_HRC/, Phenotype code: 318)	Nature Genetics	2018	10.1038/s41588-018-0184-y	99
Intelligence	Savage, J. E. et al.	Genome-wide association meta-analysis in 269,867 individuals identifies new genetic and functional links to intelligence.	Nature Genetics	2018	10.1038/s41588-018-0152-6	100
Amyotrophic Lateral Sclerosis	van Rheenen, W. et al.	Genome-wide association analyses identify new risk variants and the genetic architecture of amyotrophic lateral sclerosis.	Nature Genetics	2016	10.1038/ng.3622	101
Anorexia Nervosa	Watson, H. J. et al.	Genome-wide association study identifies eight risk loci and implicates metabo-psychiatric origins for anorexia nervosa.	Nature Genetics	2019	10.1038/s41588-019-0439-2	102
Height	Yengo, L. et al.	Meta-analysis of genome-wide association studies for height and body mass index in approximately 700000 individuals of European ancestry.	Hum Mol Genet	2018	10.1093/hmg/ddy271	103
